# Supplementary material for: Quantitative proteomic, physiological and biochemical analysis of cotyledon, embryo, leaf and pod reveals the effects of high temperature and humidity stress on seed vigor formation in soybean
Source: BMC Plant Biol. 2020 Mar 26;20:127. doi: 10.1186/s12870-020-02335-1 (PMC7098090; doi:10.1186/s12870-020-02335-1)
Supplement: Supplementary file 5 — Additional file 5 : S1- S6. Differentially abundant proteins in cotyledons, embryos, and leaves between the stressed and control in soybean cvs. Ningzhen No. 1 and Xiangdou No. 3, respectively. S7- S9. Differentially abundant proteins in cotyledons, embryos, and leaves between the soybean cv. Ningzhen No. 1 and cv. Xiangdou No. 3 under HTH stress [file 12870_2020_2335_MOESM5_ESM.xls]

## Sheet: s1
Additional files 5 S1. Differentially abundant proteins in cotyledons between the stressed and control in soybean cv. Ningzhen No. 1 at 24, 96 and 168h.
ID	Protein name	Peptide	Coverage (%)	Mass (KDa)	Score	HTH Time	CK1	CK2	CK3	T1	T2	T3	p-value	R1(T1/CK1)	R2(T2/CK2)	R3(T3/CK3)	Fold Change [(R1+R2+R3)/3]
I1KPH6	6-phosphogluconate dehydrogenase, decarboxylating (Glycine max)	3	18.4	53.721	34.5	24h	4.54369	3.80301	6.00113	1.79272	2.51719	2.59213	0.0232649	0.394553	0.661896	0.431941	0.49613
K7KST6	Ornithine carbamoyltransferase, chloroplastic (Glycine soja)	2	15.1	39.879	39.159	24h	2.18699	2.71203	2.9678	1.39709	1.77137	1.43	0.0136447	0.638821	0.653154	0.481838	0.591271
A0A0B2R099	Uricase (Glycine soja)	2	12.3	35.138	9.3792	24h	0.599015	0.651847	0.674164	0.408182	0.429385	0.428576	0.000710484	0.681421	0.658721	0.635714	0.658619
I1JUS6	Aspartate aminotransferase (Glycine max)	3	12.7	45.308	38.667	24h	2.34267	2.42733	2.57092	3.70233	3.78708	3.98476	0.000209404	1.58039	1.56019	1.54994	1.5635
Q8W0V9	24 kDa protein SC24 (Glycine max)	2	22.8	24.569	19.068	24h	3.20121	3.40135	3.99924	2.10558	2.00233	2.36075	0.00628874	0.657746	0.588686	0.5903	0.612244
Q588Z4	Beta-amylase (Glycine max)	15	52.4	56.084	323.31	24h	89.7646	96.2563	89.084	136.871	145.988	137.35	0.000206579	1.52477	1.51666	1.54181	1.52775
I1KJ84	NAD-dependent dihydropyrimidine dehydrogenase subunit PreA (Glycine soja)	3	10.6	46.088	18.28	24h	2.83543	2.5328	2.20308	3.89104	4.75505	4.34472	0.00427913	1.3723	1.87739	1.97211	1.7406
K7LNL2	Aconitate hydratase (Glycine max)	3	6.8	98.445	33.33	24h	1.73186	1.45269	2.3118	2.82987	2.70315	3.05071	0.0195249	1.63401	1.86078	1.31963	1.60481
I1M4W2	Actin-97 (Glycine soja)	9	42.7	41.728	1.4384	24h	0.732378	0.345518	0.514276	0.151352	0.139064	0.147832	0.02646	0.206658	0.402478	0.287457	0.298864
I1MGI7	Importin subunit alpha (Glycine max)	2	12.6	58.629	8.2138	24h	2.64554	2.74618	1.57101	1.34513	1.23982	1.03271	0.0449956	0.508452	0.451472	0.657351	0.539092
I1JY56	Actin-7 (Glycine soja)	8	37.1	41.715	4.6801	24h	0.833241	0.492884	0.817753	1.48416	1.15992	1.43427	0.0126311	1.78118	2.35334	1.75391	1.96281
C6T871	Hydroxysteroid 11-beta-dehydrogenase 1-like protein (Glycine soja)	6	16.6	40.157	5.3821	24h	0.695312	0.729863	0.983947	1.73721	1.82279	1.97447	0.000807232	2.49846	2.49744	2.00668	2.3342
I1N783	Proteasome subunit alpha type (Glycine max)	3	22.5	27.335	2.414	24h	0.931816	1.0719	1.01587	0.281229	0.394685	0	0.00326142	0.301808	0.368211	0	0.223339
K7MIQ9	Clp protease-related protein, chloroplastic (Glycine soja)	2	10	28.292	4.1766	24h	0.439028	0.489234	0.579792	0.738959	0.876795	0.735609	0.0106216	1.68317	1.79218	1.26875	1.58137
I1KSE0	14-3-3-like protein C (Glycine soja)	5	26.1	27.884	10.063	24h	1.36788	1.00888	1.13834	2.09403	1.46201	1.91118	0.0389754	1.53086	1.44914	1.67893	1.55297
Q9S9D0	Glycinin G4 subunit (Glycine max)	30	65.2	63.679	8.6777	24h	21.6341	18.1852	24.8045	10.0794	8.98271	13.9774	0.0124868	0.465903	0.493958	0.5635	0.507787
I1KSR7	Glutelin type-A 2 (Glycine soja)	2	14.8	33.447	7.3974	24h	2.36816	3.7082	3.09651	1.20667	1.53843	1.95218	0.0281664	0.509541	0.414873	0.630446	0.518287
A0A0B2P4D2	Glycinin G3 (Glycine soja)	19	62.2	54.167	323.31	24h	722.6	824.053	789.518	401.52	433.149	427.563	0.000334922	0.555661	0.525633	0.541549	0.540948
F7J077	Beta-conglycinin beta subunit (Glycine max)	28	58.3	50.441	323.31	24h	220.294	170.867	220	143.046	96.9362	130.93	0.0202514	0.649343	0.567321	0.595136	0.603933
Q9ZNZ4	Napin-type 2S albumin 1 (Glycine max)	9	54.8	17.835	196.2	24h	371.242	348.513	372.937	664.647	575.885	647.64	0.000724366	1.79033	1.65241	1.73659	1.72644
C6SYA7	2S albumin (Glycine soja)	9	57.6	18.514	222.15	24h	1019.78	1072.56	999.207	1979.46	1920.94	1833.68	5.0423e-05	1.94106	1.79099	1.83513	1.85573
K7M2H6	2S albumin (Glycine max)	9	53.8	20.095	3.0562	24h	2.52661	2.12284	1.91607	5.21827	4.779	3.03804	0.0352513	2.06532	2.25123	1.58556	1.96737
C6TNF0	Ferritin (Glycine max)	3	15.4	27.559	3.5493	24h	0.417902	0.335189	0.376298	0.992228	0.881681	0.749518	0.00255348	2.37431	2.6304	1.99182	2.33217
I1L0V3	Disease resistance response protein DRRG49-C (Glycine soja)	2	19	16.886	31.442	24h	1.61598	1.95125	1.32295	0.721469	1.14796	1.03845	0.040903	0.446459	0.588322	0.784949	0.606577
A0A0B2R1B7	Quinone oxidoreductase-like protein, chloroplastic (Glycine soja)	2	13.4	33.922	42.097	24h	10.9825	8.87104	11.4491	6.37372	7.39713	7.31718	0.0165928	0.580355	0.833851	0.639105	0.684437
Q9XER5	Seed maturation protein PM22 (Glycine max)	8	56.6	16.688	55.187	24h	37.4467	44.282	48.5288	60.1517	67.6335	85.966	0.0286994	1.60633	1.52734	1.77144	1.63504
I1MT10	Heat shock 70 kDa protein (Glycine max)	17	40	70.865	323.31	24h	54.7346	46.299	54.6969	98.1959	87.3557	88.8201	0.000851756	1.79404	1.88677	1.62386	1.76822
I1ND86	17.9 kDa class II heat shock protein (Glycine soja)	2	24.7	17.923	54.592	24h	4.27534	4.74177	6.34278	7.49719	10.3561	11.5597	0.0260502	1.75359	2.18401	1.8225	1.92003
I1LC12	22.0 kDa class IV heat shock protein (Glycine soja)	4	36.9	22.384	41.656	24h	3.94161	5.21281	5.39717	7.19943	11.0734	10.5861	0.0214903	1.82652	2.12427	1.96142	1.97073
A0A0B2PQU6	18.5 kDa class I heat shock protein (Glycine soja)	4	26.2	18.401	35.106	24h	22.3588	17.7579	24.8121	50.1318	32.5398	51.222	0.0228908	2.24215	1.83241	2.0644	2.04632
A0A0B2SNT8	Heat shock 22 kDa protein, mitochondrial (Glycine soja)	4	33.1	19.939	91.073	24h	3.23775	4.84229	5.87498	7.33224	9.28598	9.75479	0.0178628	2.26461	1.91768	1.6604	1.94756
Q8SAG1	ATP sulfurylase (Glycine max)	2	10.2	51.842	6.4606	24h	1.09122	1.2037	1.17092	0.323927	0.702868	0.489323	0.0047775	0.296847	0.583921	0.417898	0.432889
A0A0B2R7N4	40S ribosomal protein S3a (Fragment) (Glycine soja)	3	27.3	27.63	22.711	24h	2.20942	2.78413	2.13012	4.65049	3.59857	3.38484	0.0272653	2.10484	1.29253	1.58904	1.66214
A0A0B2P945	60S ribosomal protein L21-1 (Glycine soja)	2	16.1	13.518	3.1997	24h	2.64155	2.84229	3.08234	5.17401	5.09403	5.05451	6.95751e-05	1.9587	1.79223	1.63983	1.79692
I1LZ03	60S ribosomal protein L4/L1 (Arachis hypogaea)	2	7.9	44.661	3.2566	24h	2.26448	1.52478	2.8204	5.28556	3.17231	4.17877	0.0486025	2.33411	2.0805	1.48162	1.96541
I1L8R2	Putative 60S ribosomal protein L1 (Trifolium pratense)	2	8.6	40.932	6.676	24h	2.44738	2.05891	2.48066	4.87456	3.73706	4.98574	0.00638471	1.99174	1.81506	2.00984	1.93888
C6T7G4	26S protease regulatory subunit 8 like A (Glycine soja)	2	7.8	44.169	10.022	24h	0.183107	0.145838	0.173076	0.46758	0.321487	0.298527	0.0225962	2.55358	2.20442	1.72483	2.16094
C6THE1	40S ribosomal protein S4 (Glycine max)	2	26	13.538	5.2857	24h	0.677698	0.842289	0.938659	1.7423	1.6758	1.96585	0.00110308	2.57091	1.98957	2.09431	2.21827
I1LBH6	Uncharacterized protein (Glycine max)	3	10.5	50.502	11.321	24h	0.632433	0.52478	0.606138	0.151156	0.154489	0.158385	0.000182661	0.239007	0.294389	0.261302	0.264899
K7N277	Uncharacterized protein (Glycine max)	2	35.5	13.861	164.45	24h	7.89952	7.27946	5.62398	2.53658	2.4658	2.52701	0.00287186	0.321106	0.338735	0.449328	0.369723
I1LV24	Uncharacterized protein (Glycine max)	2	29.3	12.234	89.41	24h	0.240682	0.318609	0.307649	0.170562	0.145144	0.163622	0.00715561	0.708661	0.455556	0.531848	0.565355
C6T960	Uncharacterized protein (Glycine max)	3	14.9	32.056	10.92	24h	1.14079	1.25484	1.00567	2.34846	2.38314	2.58824	0.000229968	2.05863	1.89915	2.57366	2.17715
A8IKE1	Alanine aminotransferase 1 (Glycine max)	3	7.2	53.32	7.1372	96h	3.85556	2.76552	3.15852	1.95835	2.45752	1.42484	0.0396169	0.507929	0.88863	0.451111	0.61589
I1KQU2	LL-diaminopimelate aminotransferase, chloroplastic (Glycine soja)	3	18.6	49.924	17.133	96h	4.05285	5.0084	4.65779	7.48252	5.75249	7.12258	0.0206436	1.84623	1.14857	1.52918	1.50799
I1MNX4	Glutathione reductase, cytosolic (Glycine soja)	5	24.4	53.991	56.749	96h	2.74903	2.39825	2.24182	4.71204	3.79655	3.44397	0.0200942	1.71407	1.58305	1.53624	1.61112
B2CM88	Chalcone-flavonone isomerase family protein (Fragment) (Glycine max)	2	11.3	23.493	2.8706	96h	0.874971	0.699223	0.701668	0.353745	0.425697	0.423282	0.0046883	0.404293	0.608815	0.603251	0.538786
I1MSU1	Xylose isomerase (Glycine max)	3	10	54.209	19.937	96h	4.69063	4.5659	5.29638	2.77649	3.32357	3.10707	0.00296483	0.591923	0.727912	0.586641	0.635492
A0A0B2Q7W6	Glucose and ribitol dehydrogenase like 1 (Glycine soja)	10	40.6	31.828	275.47	96h	107.279	107.79	96.2999	162.368	166.51	156.071	0.000276616	1.51351	1.54477	1.62067	1.55965
A0A0B2RLQ7	Protein disulfide-isomerase (Glycine soja)	25	57.1	57.264	137.95	96h	33.008	29.1124	29.7247	46.5389	47.5018	45.2552	0.000324607	1.40993	1.63167	1.52248	1.52136
I1LL25	RuBisCO large subunit-binding protein subunit alpha, chloroplastic (Glycine soja)	13	39.6	61.705	207.95	96h	16.9659	21.4855	27.0325	29.4714	34.0804	32.1085	0.0348201	1.73709	1.5862	1.18777	1.50369
A0A0B2SJW2	Protein disulfide-isomerase (Glycine soja)	25	61.2	56.091	323.31	96h	149.245	161.525	118.413	255.581	259.082	191.867	0.0217782	1.71249	1.60398	1.62032	1.6456
I1M005	Formate dehydrogenase, mitochondrial (Glycine max)	11	47.5	41.954	323.31	96h	105.528	99.8025	96.3606	183.655	167.247	174.857	0.000163359	1.74035	1.67578	1.81461	1.74358
A0A0B2PCY4	Alpha-1,4 glucan phosphorylase (Glycine soja)	5	12.6	104.14	113.97	96h	2.84863	2.3515	3.76209	5.20654	4.77891	6.73429	0.0232497	1.82774	2.03228	1.79004	1.88335
C6TKH0	Glucose and ribitol dehydrogenase (Glycine soja)	14	66.3	31.661	323.31	96h	186.94	248.372	200.964	376.158	445.829	411.192	0.00190606	2.01218	1.79501	2.0461	1.9511
I1KPA1	Tubulin beta chain (Glycine max)	6	16.9	50.007	5.3101	96h	1.75867	1.72423	1.59525	0.834375	0.716017	0.992547	0.000857431	0.474435	0.415268	0.62219	0.503964
C6SVX9	Copper transport protein ATOX1 (Glycine soja)	2	20	13.639	3.0676	96h	8.67046	9.53709	11.5939	3.52699	6.17384	4.9831	0.0120858	0.406782	0.647351	0.429802	0.494645
I1JFN5	Copper transport protein ATOX1 (Glycine soja)	3	31.9	12.485	32.318	96h	27.2279	35.6205	30.5496	16.1235	20.9058	19.9157	0.0128979	0.59217	0.586905	0.651914	0.610329
I1LFD6	DHAR class glutathione S-transferase (Glycine soja)	5	44.6	23.449	5.3778	96h	1.53482	1.55104	1.5233	2.42664	2.74554	2.83142	0.000785454	1.58105	1.77012	1.85874	1.73664
A0A0B2QFV5	Plastocyanin, chloroplastic (Glycine soja)	2	46.5	10.605	12.849	96h	3.29186	2.99157	2.56303	1.5565	2.06125	1.01991	0.0188322	0.472834	0.689019	0.397931	0.519928
I1JSY7	Plastocyanin (Glycine max)	2	28.5	16.565	8.9957	96h	2.55254	3.11257	3.00677	0.785111	1.76309	1.73384	0.0159043	0.307581	0.566442	0.576644	0.483555
C6TFP4	Nuclear transport factor 2 (Glycine soja)	2	19.5	13.65	2.9564	96h	4.40434	4.97251	3.6519	2.49331	3.2893	1.81909	0.0340405	0.566102	0.661498	0.498123	0.575241
A0A0B2QI13	Poly [ADP-ribose] polymerase 3 (Glycine soja)	7	15.5	89.632	42.106	96h	1.55104	1.33355	1.7814	2.74554	2.26289	2.8473	0.00869261	1.77012	1.69688	1.59835	1.68845
I1LIQ4	Translocon-associated protein subunit alpha (Glycine soja)	3	19.4	27.758	105.96	96h	4.03226	4.03121	4.13311	7.27388	6.1028	7.67701	0.00336605	1.80392	1.51389	1.85744	1.72508
I1MQ89	Enolase (Glycine soja)	5	26.1	48.032	18.33	96h	3.38627	3.96438	3.86992	2.22182	2.56291	1.92153	0.00428522	0.656127	0.646485	0.496528	0.599713
A0A0B2RZX6	Fructose-bisphosphate aldolase (Glycine soja)	14	52.5	38.325	323.31	96h	64.4464	87.3111	93.6984	128.798	116.846	156.092	0.0235191	1.99853	1.33827	1.6659	1.66757
I1MKN4	Dihydrodipicolinate reductase (Glycine max)	2	11.9	37.416	5.6361	96h	0.870931	0.456195	1.24081	1.7818	1.34319	1.99081	0.0456221	2.04586	2.94434	1.60445	2.19821
A0A0B2QFI7	Pyruvate kinase (Glycine soja)	2	14.4	37.345	38.312	96h	0.270663	0.171708	0.366639	0.594739	0.771786	0.67966	0.00560144	2.19734	4.49475	1.85376	2.84862
K7LSQ5	Enoyl-[acyl-carrier-protein] reductase [NADH], chloroplastic (Glycine soja)	4	20.2	41.508	2.685	96h	0.521347	0.60004	0.560472	1.02585	0.904487	1.05081	0.00102153	1.9677	1.50738	1.87486	1.78331
C6T871	Hydroxysteroid 11-beta-dehydrogenase 1-like protein (Glycine soja)	6	16.6	40.157	5.3821	96h	1.82505	1.08899	1.91993	2.93653	2.64726	3.74643	0.0235708	1.60902	2.43092	1.95133	1.99709
C6SXA0	Glycine-rich RNA-binding protein 2, mitochondrial (Glycine soja)	2	44.1	14.996	12.64	96h	5.00393	4.94584	6.47717	1.44476	1.13205	2.94566	0.00840958	0.288724	0.228889	0.454776	0.32413
K7M1X9	Peptidyl-prolyl cis-trans isomerase (Glycine max)	2	30.4	12.04	161.9	96h	12.1766	11.5975	10.2303	8.95569	7.0301	4.82169	0.0294743	0.735481	0.606175	0.471313	0.604323
I1L314	Heat shock protein 90-1 (Glycine max)	6	14.3	80.388	26.033	96h	1.16974	1.91595	1.51767	3.95659	2.64544	4.02136	0.0156752	3.38245	1.38075	2.64969	2.47096
I1KSL6	T-complex protein 1 subunit alpha (Glycine max)	3	7.7	59.093	12.691	96h	2.334	2.37978	2.529	1.17968	1.48204	1.48098	0.000894346	0.505433	0.622763	0.585599	0.571265
I1JXJ3	Elongation factor 1-delta (Glycine soja)	6	44.8	24.988	107.3	96h	28.8839	37.4872	35.5653	47.0862	52.6195	64.7088	0.0232003	1.63019	1.40367	1.81944	1.61776
C6TMD6	Proteasome subunit alpha type (Glycine max)	3	22.5	27.179	6.6053	96h	7.59394	7.26764	6.39033	12.3809	13.6352	10.6956	0.00507334	1.63036	1.87615	1.67372	1.72675
A0A0B2PLY0	Lectin (Glycine soja)	9	44.9	30.928	323.31	96h	667.407	680.539	796.529	1229.86	1133.14	1441.85	0.00520333	1.84274	1.66507	1.81017	1.77266
I1MJB1	Proteasome subunit alpha type (Glycine max)	2	32.8	25.596	9.4191	96h	0.92468	0.87186	0.787869	1.75283	1.7215	1.68557	4.18774e-05	1.89561	1.97451	2.1394	2.00317
I1K970	26S proteasome non-ATPase regulatory subunit 11 (Glycine soja)	2	7.6	46.903	16.945	96h	0.564688	0.566951	0.596747	1.67225	1.47753	1.05347	0.0107491	2.96137	2.60609	1.76536	2.44427
I1KSQ3	Rab GDP dissociation inhibitor alpha (Glycine soja)	2	22.2	33.339	24.429	96h	1.02182	1.41379	1.28199	2.18762	2.2696	2.3999	0.00131939	2.14091	1.60533	1.87202	1.87275
A0A0B2PL11	14-3-3-like protein B (Glycine soja)	3	24.4	28.209	5.8146	96h	0.572922	0.789497	0.878863	1.02864	1.49697	1.72047	0.0401568	1.79543	1.8961	1.95761	1.88305
I1L849	Late embryogenesis abundant protein D-34 (Glycine soja)	11	58.4	27.455	16.106	96h	3.12195	3.59675	3.22524	1.74891	1.80356	1.39551	0.000986338	0.560198	0.501443	0.432683	0.498108
Q9SWB2	Seed maturation protein PM41 (Glycine max)	4	59	8.1778	161.26	96h	61.7482	51.8026	67.3867	95.4077	72.3562	105.802	0.046996	1.54511	1.39677	1.57007	1.50398
I1N747	Oleosin (Glycine max)	9	42.5	23.589	146.72	96h	622.415	568.926	569.941	1039.79	872.866	887.859	0.00350907	1.67057	1.53423	1.55781	1.58754
Q948X9	Beta-conglycinin alpha-subunit (Glycine max)	28	44.8	72.475	7.0425	96h	5.33759	6.23297	7.30345	8.52351	9.65347	11.6145	0.0270036	1.59688	1.54878	1.59028	1.57865
I1LE33	Beta-conglycinin, beta chain (Glycine soja)	15	35.4	68.204	323.31	96h	216.615	161.041	240.762	341.13	334.829	389.353	0.0069893	1.57482	2.07915	1.61717	1.75705
A0A0B2P4D2	Glycinin G3 (Glycine soja)	19	62.2	54.167	323.31	96h	285.974	337.866	325.425	472.069	562.849	521.384	0.002694	1.65074	1.66589	1.60216	1.6396
Q9FZP9	Alpha subunit of beta-conglycinin (Fragment) (Glycine max)	35	73.2	65.142	323.31	96h	1544.54	1855.04	1669.72	2634.88	2909.82	2766.49	0.000846211	1.70593	1.56861	1.65686	1.6438
Q39801	51 kDa seed maturation protein (Glycine max)	32	65.1	50.982	234.35	96h	202.319	182.254	187.003	363.422	275.528	311.054	0.00859757	1.79628	1.51178	1.66337	1.65714
Q9S9D0	Glycinin G4 subunit (Glycine max)	30	65.2	63.679	8.6777	96h	8.6424	7.18698	9.58686	14.1462	12.4383	17.6601	0.020518	1.63683	1.73067	1.84212	1.73654
Q39873	Lea protein (Glycine max)	38	64	49.399	212.05	96h	152.502	131.248	165.284	303.647	268.671	315.539	0.00105223	1.9911	2.04704	1.90907	1.98241
Q9LLQ6	Seed maturation protein PM34 (Glycine max)	9	36.5	31.767	19.629	96h	10.4264	13.2265	9.22763	23.3976	18.2733	18.663	0.0107369	2.24407	1.38156	2.02251	1.88272
O22120	Alpha subunit of beta conglycinin (Fragment) (Glycine max)	42	69.2	63.164	323.31	96h	4294.99	5003.13	4986.69	9337.76	10148.5	10708	0.000326493	2.17411	2.02843	2.14732	2.11662
C6TNF0	Ferritin (Glycine max)	3	15.4	27.559	3.5493	96h	0.74544	0.985184	0.840084	1.46584	2.2959	1.91884	0.0142765	1.96641	2.33042	2.28411	2.19365
I1L0V3	Disease resistance response protein DRRG49-C (Glycine soja)	2	19	16.886	31.442	96h	2.35413	3.55711	1.96849	1.17342	0.732948	0.912167	0.0271056	0.498452	0.206052	0.463384	0.389296
K7LP96	Uncharacterized protein (Glycine max)	4	35.7	16.615	51.553	96h	29.1472	28.1704	37.8719	15.925	16.2299	21.1465	0.0165475	0.546363	0.576132	0.55837	0.560288
C6SVF6	Glutaredoxin (Glycine soja)	6	57	11.298	76.822	96h	14.9016	15.8687	13.7267	8.35441	9.06384	9.13099	0.000856318	0.560639	0.571177	0.665199	0.599005
C6T072	Peroxiredoxin-2B (Glycine soja)	6	46.9	17.453	137.09	96h	206.864	200.577	158.238	342.075	279.65	240.792	0.0407918	1.65362	1.39423	1.52171	1.52319
I1LLC0	Annexin (Glycine max)	7	34.6	35.953	30.262	96h	18.3912	23.8007	17.6944	33.6241	38.1402	24.9502	0.0469328	1.82828	1.60248	1.41006	1.61361
A1KR24	Dehydrin (Glycine max)	11	64	25.384	323.31	96h	120.764	110.42	100.6	212.987	172.289	179.095	0.00502182	1.76366	1.5603	1.78027	1.70141
I1JGR5	Heat shock 70 kDa protein (Glycine soja)	15	37.7	71.625	53.337	96h	8.01477	10.6522	7.39612	15.1321	14.9322	13.8129	0.00532473	1.88802	1.4018	1.86759	1.71914
I1K670	Endoplasmic reticulum HSC70-cognate binding protein (Glycine max)	21	44.6	73.639	323.31	96h	83.9077	84.0582	81.941	151.974	141.235	146.837	3.71705e-05	1.81121	1.68021	1.79198	1.76113
A0A0B2QKL2	Heat shock cognate 70 kDa protein (Glycine soja)	16	41.6	70.724	13.01	96h	3.81485	3.9548	3.25867	5.06997	5.49727	6.80475	0.0199004	1.32901	1.39003	2.0882	1.60241
I1ME25	Heat shock 70 kDa protein, mitochondrial (Glycine soja)	7	19.1	72.469	70.5	96h	10.5765	10.6489	6.14052	18.2345	15.4616	12.6902	0.0441798	1.72406	1.45194	2.06664	1.74754
A0A0B2R099	Uricase (Glycine soja)	2	12.3	35.138	9.3792	96h	0.293523	0.300323	0.462511	0.722725	0.605733	0.879041	0.016469	2.46225	2.01694	1.90059	2.12659
A0A0B2PZV6	18.2 kDa class I heat shock protein (Glycine soja)	4	55.6	17.293	53.954	96h	75.0883	81.7437	77.8804	194.537	165.361	183.008	0.000294471	2.59078	2.02292	2.34986	2.32119
I1MT10	Heat shock 70 kDa protein (Glycine max)	17	40	70.865	323.31	96h	46.6226	54.0743	50.6386	135.15	112.902	118.141	0.000529423	2.89881	2.08789	2.33302	2.43991
Q9XER5	Seed maturation protein PM22 (Glycine max)	8	56.6	16.688	55.187	96h	118.251	132.819	157.543	350.385	363.804	424.582	0.000677663	2.96306	2.7391	2.69502	2.79906
C6T1V2	18.2 kDa class I heat shock protein (Glycine soja)	5	34.4	17.74	59.238	96h	41.1089	59.2599	50.861	133.03	153.712	155.65	0.000408409	3.23603	2.59386	3.06031	2.9634
A0A0B2SNT8	Heat shock 22 kDa protein, mitochondrial (Glycine soja)	4	33.1	19.939	91.073	96h	2.47782	3.8824	4.50851	6.83286	9.33927	14.602	0.0486385	2.75761	2.40554	3.23877	2.80064
I1M965	17.9 kDa class II heat shock protein (Glycine soja)	2	19.5	17.863	5.9523	96h	0.592349	0.613242	0.898736	2.32282	3.22093	3.24374	0.00221015	3.92137	5.2523	3.60922	4.26096
I1ND86	17.9 kDa class II heat shock protein (Glycine soja)	2	24.7	17.923	54.592	96h	4.00974	6.6592	5.07464	19.8636	30.1582	24.3587	0.00314917	4.95383	4.5288	4.80008	4.7609
A0A0B2PQU6	18.5 kDa class I heat shock protein (Glycine soja)	4	26.2	18.401	35.106	96h	18.2025	11.5971	18.1186	83.4284	68.9437	84.756	0.000333947	4.58335	5.94489	4.67784	5.06869
I1LC12	22.0 kDa class IV heat shock protein (Glycine soja)	4	36.9	22.384	41.656	96h	6.18623	7.87179	4.17591	25.9766	49.2758	32.7845	0.012878	4.1991	6.2598	7.85086	6.10325
C6TDB4	26.5 kDa heat shock protein, mitochondrial (Glycine soja)	2	10.7	25.653	6.7422	96h	0.939683	0.943865	0.733479	2.61521	1.69514	2.05995	0.010601	2.78308	1.79596	2.80846	2.4625
I1JYK1	Small heat shock protein, chloroplastic (Glycine soja)	2	12.6	25.986	5.7358	96h	1.72012	4.29164	2.4491	19.1821	17.7312	18.0241	6.2293e-05	11.1516	4.13157	7.35948	7.54755
A0A0B2QKB2	Sulfite reductase [ferredoxin] (Fragment) (Glycine soja)	2	3.6	75.805	17.178	96h	2.04922	1.94492	2.25193	0.795061	0.586071	1.24905	0.00501061	0.387983	0.301334	0.554656	0.414658
I1L9H8	Ubiquitin-conjugating enzyme E2 variant 1D (Glycine soja)	2	21.9	16.615	26.218	96h	2.94591	2.53093	1.89607	1.27755	1.14485	1.29821	0.0169659	0.433669	0.452345	0.684681	0.523565
C6T4I7	Ribosomal protein L19 (Glycine max)	2	17.5	24.628	37.631	96h	3.86476	2.86909	3.00185	2.22283	1.8613	1.85337	0.0194599	0.575152	0.64874	0.617408	0.613766
I1NGI9	40S ribosomal protein S3a (Glycine max)	3	27	27.999	4.6016	96h	0.612455	0.556843	0.601179	0.392958	0.348248	0.345957	0.000569067	0.641611	0.625397	0.575464	0.614158
A0A0B2R9U0	Ubiquitin-conjugating enzyme E2 27 (Glycine soja)	2	12.5	21.12	40.797	96h	1.00634	1.28667	1.37921	0.608058	0.749919	0.790367	0.0152962	0.604229	0.582838	0.573059	0.586708
I1L8R2	Putative 60S ribosomal protein L1 (Trifolium pratense)	2	8.6	40.932	6.676	96h	1.20132	2.06094	1.42238	2.5049	3.3421	2.60595	0.0271354	2.08513	1.62164	1.83211	1.84629
C6T048	40S ribosomal protein S18 (Glycine soja)	2	19.1	17.5	75.165	96h	0.561744	0.466697	0.484325	0.944319	0.947245	0.904671	0.000186808	1.68105	2.02968	1.8679	1.85954
K7LKA7	RNA-binding protein Musashi like 2 (Glycine soja)	2	6.6	47.552	6.4776	96h	3.13181	2.539	2.40866	4.69463	3.83238	4.97812	0.0116046	1.49901	1.50941	2.06676	1.69173
I1LZ47	60S ribosomal protein L12, putative (Ricinus communis)	3	24.1	17.758	2.1021	96h	0.221009	0.409212	0.55781	1.01651	1.60818	1.51649	0.00909979	4.59939	3.92994	2.71865	3.74933
K7N277	Uncharacterized protein (Glycine max)	2	35.5	13.861	164.45	96h	10.3125	10.8978	10.1318	3.53222	3.4129	3.53822	7.74033e-06	0.342517	0.313172	0.34922	0.33497
I1MFN6	Uncharacterized protein (Glycine max)	4	35.3	17.869	36.654	96h	19.9044	22.3004	19.968	6.48499	7.17028	7.80982	0.000101473	0.325807	0.321532	0.391117	0.346152
I1LBH6	Uncharacterized protein (Glycine max)	3	10.5	50.502	11.321	96h	0.612239	0.548	0.272142	0.196537	0.142099	0.109089	0.0377952	0.321014	0.259305	0.400853	0.327057
C6TAU4	Uncharacterized protein (Glycine max)	2	20.7	18.8	25.8	96h	10.2835	9.58483	9.86116	4.20603	3.99587	3.24812	6.73274e-05	0.409005	0.416896	0.329385	0.385095
I1LIN2	Uncharacterized protein (Glycine max)	7	9	153.3	65.581	96h	4.41217	3.93442	4.23286	3.26362	1.66211	1.51172	0.023921	0.739686	0.422454	0.35714	0.506426
I1LIP7	Uncharacterized protein (Glycine max)	3	12.3	33.671	26.646	96h	3.48921	3.7293	3.29122	1.63509	1.6313	1.19399	0.000479845	0.468612	0.437428	0.362779	0.42294
C6T5C9	Uncharacterized protein (Glycine max)	2	21.3	27.656	38.045	96h	2.39172	2.64521	3.03471	1.34367	1.80332	1.61959	0.00868571	0.561802	0.681731	0.53369	0.592408
I1JL98	Uncharacterized protein (Glycine max)	5	31.2	18.501	42.389	96h	108.198	100.392	105.206	165.026	145.526	171.161	0.00225422	1.52522	1.44958	1.62691	1.5339
C6SWV3	Uncharacterized protein (Glycine max)	10	63.7	27.636	165.35	96h	74.2557	70.6219	93.6816	119.799	126.115	148.886	0.0101786	1.61333	1.78577	1.58928	1.66279
I1J7G5	Uncharacterized protein (Glycine max)	5	33.5	18.568	4.8293	96h	3.04821	2.437	2.29682	5.60917	4.69844	4.66813	0.00339783	1.84015	1.92796	2.03243	1.93352
A0A0B2RV20	Gamma-glutamyl hydrolase (Glycine soja)	4	18.8	38.201	63.955	168h	6.8833	6.27592	7.71865	10.5682	11.8169	12.3827	0.00242981	1.53533	1.8829	1.60425	1.67416
A0A0B2P7F2	Pyrophosphate--fructose 6-phosphate 1-phosphotransferase subunit beta (Glycine soja)	2	4.8	47.394	7.8304	168h	2.2073	1.5909	2.13699	0.892453	0.928121	0.73748	0.00520996	0.404318	0.583394	0.345102	0.444272
I1KAB7	Protein disulfide-isomerase (Glycine max)	24	61.2	56.114	1.9094	168h	0.960592	0.940047	1.11313	1.34375	1.92457	1.97398	0.0239181	1.39888	2.04731	1.77336	1.73985
K7DVM0	Serine hydroxymethyltransferase (Glycine max)	2	15.1	51.873	16.903	168h	3.45461	3.60681	2.77873	5.92305	8.00331	4.77147	0.0393626	1.71453	2.21895	1.71714	1.88354
R9RPL1	Ribulose bisphosphate carboxylase large chain (Glycine soja)	10	37.3	52.609	118.22	168h	25.9503	24.0508	20.3615	52.217	44.9118	34.5416	0.0191751	2.01219	1.86737	1.69642	1.85866
I1N4I6	UDP-glucose 6-dehydrogenase (Glycine max)	2	10.4	52.981	18.331	168h	1.8153	2.75398	2.35523	3.36075	4.93295	5.25158	0.0266951	1.85135	1.79121	2.22975	1.95744
I1KXG9	Aldehyde dehydrogenase family 2 member B4, mitochondrial (Glycine soja)	5	19.4	58.387	2.1366	168h	0.849769	0.627592	0.646065	1.59292	1.65168	1.50434	0.000459068	1.87453	2.63177	2.32846	2.27825
I1L6Y9	Alpha-galactosidase (Glycine max)	5	24.1	45.641	63.761	168h	6.20282	7.33686	7.19252	14.2947	16.3445	25.1958	0.0253859	2.30455	2.22772	3.50306	2.67845
I1LP46	Alcohol dehydrogenase-like 2 (Glycine soja)	4	15.8	33.115	16.955	168h	13.9197	11.4052	11.0946	7.68486	7.39502	7.18802	0.00648551	0.552087	0.648392	0.647883	0.616121
A0A0B2PQW4	Pistil-specific extensin-like protein (Glycine soja)	2	11	30.235	11.201	168h	2.05409	2.16488	2.095	3.93906	2.61337	3.33742	0.0362488	1.91767	1.20717	1.59304	1.57263
H2D5S3	Malate dehydrogenase (Glycine max)	7	29	35.204	2.3409	168h	17.6474	18.7667	24.184	7.91058	8.07036	9.4258	0.00482225	0.448258	0.430037	0.389753	0.422683
I1KZY9	Fumarylacetoacetase (Glycine soja)	2	17.1	45.798	98.977	168h	3.79045	2.59549	2.66805	4.99567	4.25607	4.80217	0.0201321	1.31796	1.63979	1.79988	1.58588
I1MG61	Tubulin beta chain (Glycine max)	9	30.7	50.164	85.998	168h	8.89801	6.98909	10.9761	15.8892	11.5152	17.55	0.047707	1.78571	1.6476	1.59893	1.67741
I1NJ59	DHAR class glutathione S-transferase (Glycine max)	4	43.7	23.472	56.097	168h	24.4759	25.651	21.8944	7.06468	8.17336	6.58183	0.000156093	0.288638	0.318637	0.300617	0.302631
I1LFD6	DHAR class glutathione S-transferase (Glycine max)	5	44.6	23.449	5.3778	168h	3.59536	3.89228	2.32825	1.30799	1.31381	0.858978	0.0136865	0.3638	0.337543	0.368938	0.35676
Q9FQ95	In2-1 protein (Glycine max)	5	39.7	27.031	5.4976	168h	2.89228	3.65158	3.98558	1.33138	1.44993	2.4556	0.0215022	0.460323	0.39707	0.616121	0.491171
A0A0B2NVH3	Translocon-associated protein subunit beta (Glycine soja)	2	14.1	20.747	8.1347	168h	6.50874	9.50554	9.00458	3.34532	4.27547	5.16967	0.0187172	0.513972	0.449788	0.574116	0.512625
I1N4A7	Uncharacterized protein (Glycine max)	3	15.9	29.785	3.855	168h	4.24793	6.74727	5.48912	1.29023	1.41906	0.954459	0.00434826	0.303732	0.210316	0.173882	0.22931
K7MVL0	Solute carrier family 35 member F1 (Glycine soja)	3	36	17.353	29.157	168h	7.77201	5.33145	6.4508	3.71471	3.53882	4.74814	0.0345996	0.477961	0.663763	0.736054	0.625926
I1N466	Outer plastidial membrane protein porin (Glycine soja)	3	12.7	39.88	4.9906	168h	2.05376	1.82236	1.92865	4.06276	3.31142	3.51932	0.00191495	1.97821	1.81711	1.82476	1.87336
I1NJ48	Importin subunit alpha (Glycine max)	2	10.7	45.946	2.277	168h	0.83935	0.613707	0.462359	1.3661	1.49338	1.2422	0.0051641	1.62757	2.43338	2.68665	2.2492
I1MGI7	Importin subunit alpha (Glycine max)	2	12.6	58.629	8.2138	168h	2.06622	1.35581	2.04086	4.30994	2.92265	4.79029	0.022632	2.0859	2.15565	2.3472	2.19625
I1JY56	Actin-7 (Glycine soja)	8	37.1	41.715	4.6801	168h	1.86947	1.37073	1.78016	3.61111	2.35708	3.03206	0.028019	1.93162	1.71958	1.70325	1.78482
A0A0B2Q657	Ran-binding protein 1 like c (Glycine soja)	3	30.2	23.932	66.36	168h	20.2185	22.1951	18.2486	12.2733	14.3465	10.1658	0.00867628	0.607031	0.646381	0.557074	0.603495
I1N3Z3	Isopentenyl-diphosphate Delta-isomerase II (Glycine soja)	4	22.3	34.058	44.908	168h	0.500337	0.519502	0.60619	0.222401	0.231848	0.231093	0.000661342	0.444502	0.446289	0.381222	0.424005
K7LMI8	Hydroxysteroid 11-beta-dehydrogenase 1-like protein (Glycine soja)	6	16.2	41.664	47.516	168h	25.3699	19.6444	24.5932	8.20291	10.4879	13.2081	0.00548614	0.323332	0.533886	0.537063	0.46476
C6T8K3	Isopentenyl-diphosphate Delta-isomerase II (Glycine soja)	5	39.9	27.372	29.767	168h	5.7362	5.92694	5.98129	3.40114	3.96978	3.11912	0.000795847	0.592926	0.669787	0.52148	0.594731
I1KUQ0	Lipoxygenase (Glycine max)	10	12.6	96.742	2.2369	168h	73.594	56.0818	65.4574	103.58	93.3502	138.211	0.0322298	1.40745	1.66454	2.11147	1.72782
K7M1X9	Peptidyl-prolyl cis-trans isomerase (Glycine max)	2	30.4	12.04	161.9	168h	6.56433	6.54781	4.84736	11.7275	11.6614	8.56484	0.0171875	1.78655	1.78097	1.76691	1.77814
A0A0B2RIW3	Kunitz-type trypsin inhibitor KTI1 (Glycine soja)	9	80.6	17.678	301.15	168h	447.991	623.438	502.079	145.542	218.615	184.693	0.0036571	0.324876	0.35066	0.367858	0.347798
Q9ATY1	Kunitz trypsin inhibitor (Glycine max)	13	51.9	24.149	323.31	168h	3195.05	3401.6	3321.26	1219.65	1413.98	1202.21	2.36834e-05	0.381732	0.415682	0.361973	0.386462
Q9LLX2	Trypsin inhibitor (Glycine max)	2	17.3	17.976	22.762	168h	17.7375	16.515	14.0192	7.29453	9.7232	9.35381	0.00536302	0.411248	0.58875	0.667215	0.555738
C6SXV7	Acyl-CoA-binding protein (Glycine soja)	4	78.9	10.077	20.888	168h	11.5206	8.96306	10.3723	18.7713	12.7695	17.6766	0.0369826	1.62937	1.42468	1.7042	1.58608
A0A0B2PVX0	T-complex protein 1 subunit delta (Glycine soja)	2	10.9	30.583	8.1155	168h	0.60619	0.468359	0.486473	1.02958	1.23198	0.742255	0.0317247	1.69845	2.63042	1.52579	1.95155
A0A0B2RT54	Polyadenylate-binding protein RBP45B (Fragment) (Glycine soja)	3	13.7	39.643	50.908	168h	1.65803	1.06277	1.26786	1.88753	2.13103	2.74289	0.0401288	1.13842	2.00518	2.16339	1.769
I1JFL5	Subtilisin-like protease (Glycine soja)	5	39.7	14.664	56.689	168h	36.4871	43.3605	50.9581	63.1933	81.4932	111.661	0.0468728	1.73194	1.87943	2.19122	1.9342
C6TNT2	EF1Bgamma class glutathione S-transferase (Glycine max)	5	27.4	47.587	14.74	168h	3.43318	2.63173	3.43445	8.07963	5.88443	6.23109	0.00821327	2.3534	2.23595	1.81429	2.13455
I1KEM1	Multiprotein-bridging factor 1a (Glycine soja)	2	30.3	15.523	8.5964	168h	2.0167	3.09286	2.32907	3.59863	6.65527	5.85801	0.0406701	1.78441	2.15182	2.51517	2.15047
I1JW44	Aspartic proteinase nepenthesin-1 (Glycine soja)	3	13.2	46.958	55.763	168h	4.0555	3.95312	6.36696	12.0284	12.056	14.2634	0.00178828	2.96595	3.04975	2.24022	2.75197
I1KSQ3	Rab GDP dissociation inhibitor alpha (Glycine soja)	2	22.2	33.339	24.429	168h	2.32907	2.44177	2.10711	3.24198	4.01478	3.5858	0.00564811	1.39196	1.64421	1.70176	1.57931
I1KS98	UBX domain-containing protein 1 (Glycine soja)	3	9.4	46.754	18.076	168h	1.03365	1.46432	1.13871	3.15565	1.87375	2.24991	0.039122	3.05291	1.27961	1.97584	2.10279
K7KXX0	Seed biotin-containing protein SBP65 (Glycine soja)	18	29.2	116.47	227.52	168h	128.802	136.006	190.12	78.2611	90.9175	98.3101	0.0365571	0.607606	0.668483	0.517094	0.597727
A0A0B2PL11	14-3-3-like protein B (Glycine soja)	3	24.4	28.209	5.8146	168h	1.57974	1.1918	1.20113	0.440213	0.464402	0.737762	0.00821497	0.278661	0.389663	0.614223	0.427516
I1K9V8	14-3-3-like protein (Glycine soja)	9	45.6	29.13	186.22	168h	41.3759	52.6744	50.3248	18.4385	18.8222	26.4802	0.00341244	0.445632	0.357332	0.526186	0.44305
E9KNA6	SGF14a (Glycine max)	6	39.7	29.063	30.361	168h	5.98745	5.40693	4.77581	2.9423	2.10053	1.31095	0.00506756	0.49141	0.388488	0.274499	0.384799
A0A0B2RUJ9	14-3-3-like protein D (Glycine soja)	6	45.6	29.518	18.65	168h	15.0656	22.583	20.5888	9.15886	14.2867	12.0129	0.0478852	0.607932	0.632631	0.583467	0.60801
I1MBN4	CBS domain-containing protein CBSX3, mitochondrial (Glycine soja)	5	53.7	22.742	9.2743	168h	1.92497	2.69272	2.26759	3.61787	4.92413	4.52057	0.00986215	1.87944	1.82868	1.99355	1.90056
C6TNF0	Ferritin (Glycine max)	3	15.4	27.559	3.5493	168h	2.11823	2.74097	2.71901	0.648637	1.62744	1.23707	0.0179827	0.306216	0.593745	0.45497	0.451644
A0A0B2S9A1	Basic 7S globulin 2 (Glycine soja)	8	37.7	40.023	73.092	168h	356.263	315.332	419.863	155.323	150.631	190.805	0.00384418	0.435979	0.47769	0.454445	0.456038
K7M2H6	2S albumin (Glycine max)	9	53.8	20.095	3.0562	168h	4.20614	5.69256	3.91803	1.83074	3.54146	1.9745	0.0498901	0.435253	0.622122	0.503953	0.520443
C6TCN5	Ferritin (Glycine max)	5	25.2	28.078	94.891	168h	14.9539	11.2747	13.744	7.84112	5.60366	6.81447	0.00646782	0.524352	0.497012	0.495816	0.505726
O22120	Alpha subunit of beta conglycinin (Fragment) (Glycine max)	42	69.2	63.164	323.31	168h	15052.3	15512.3	15338.6	7212.27	7886.19	8248.22	2.24734e-05	0.479147	0.508382	0.537744	0.508424
Q9FZP9	Alpha subunit of beta-conglycinin (Fragment) (Glycine max)	35	73.2	65.142	323.31	168h	4740.97	4898.57	4378.07	2377.94	2845.39	2575.33	0.00054021	0.501572	0.580861	0.588236	0.55689
Q9LLQ6	Seed maturation protein PM34 (Glycine max)	9	36.5	31.767	19.629	168h	14.98	22.95	20.6327	8.68522	12.5015	11.8663	0.0324406	0.579787	0.54473	0.575124	0.566547
A0A0B2P3W9	Basic 7S globulin (Glycine soja)	11	62.2	33.16	323.31	168h	1157.29	1057.88	832.906	614.594	679.422	614.5	0.0181177	0.531062	0.642246	0.737778	0.637029
K7K4G2	Vicilin-like antimicrobial peptides 2-2 (Glycine soja)	15	29	71.742	188.81	168h	64.623	54.21	53.3711	27.8498	35.5955	40.8412	0.0123484	0.430958	0.656623	0.76523	0.617604
I1JF86	Sucrose binding protein homolog S-64 (Glycine max)	19	46.2	57.816	223.67	168h	178.821	171.325	156.4	273.521	260.498	236.527	0.00226442	1.52958	1.5205	1.51232	1.5208
F7J077	Beta-conglycinin beta subunit (Glycine max)	28	58.3	50.441	323.31	168h	449.919	332.369	403.787	670.882	516.762	652.137	0.0214034	1.49112	1.55479	1.61505	1.55365
Q9XET1	Seed maturation protein PM31 (Glycine max)	5	62.1	17.747	134.24	168h	270.936	207.128	247.345	463.663	337.12	381.478	0.0213786	1.71134	1.62759	1.54229	1.62707
Q9S9D0	Glycinin G4 subunit (Glycine max)	30	65.2	63.679	8.6777	168h	9.34186	8.29484	9.9546	13.3168	12.861	16.088	0.0119447	1.42549	1.55049	1.61613	1.53071
I1NGG4	Seed maturation protein PM25 (Glycine max)	10	69.9	26.058	323.31	168h	292.684	283.052	253.386	436.026	443.538	435.699	0.00017976	1.48975	1.56698	1.71951	1.59208
Q39801	51 kDa seed maturation protein (Glycine max)	32	65.1	50.982	234.35	168h	281.916	206.062	245.884	439.875	352.757	411.235	0.00968987	1.5603	1.7119	1.67248	1.64823
I1LE41	Seed maturation protein PM24 (Glycine max)	7	58.2	26.239	323.31	168h	118.717	115.55	129.583	199.435	183.412	231.505	0.00481536	1.67992	1.5873	1.78653	1.68458
A0A0B2RNJ4	Glutelin type-A 1 (Glycine soja)	2	7.6	38.12	6.1673	168h	4.02804	3.67461	5.43276	7.68125	5.56661	7.98068	0.0441259	1.90695	1.51488	1.46899	1.63027
Q9SWB2	Seed maturation protein PM41 (Glycine max)	4	59	8.1778	161.26	168h	71.9388	49.1069	55.0924	95.8091	78.9016	106.923	0.0297422	1.33181	1.60673	1.94079	1.62645
Q541U1	Seed maturation protein LEA 4 (Glycine max)	3	23.1	17.606	25.127	168h	48.5198	52.3495	45.3769	80.0097	99.5677	81.1155	0.00458826	1.64901	1.90198	1.78759	1.77953
I1K6J6	Glutathione peroxidase (Glycine max)	4	29.5	18.376	1.3271	168h	1.68252	1.67305	1.8372	0.658702	0.497265	0.617961	9.29815e-05	0.391497	0.297221	0.33636	0.341693
A0A0B2QZN2	Annexin (Glycine soja)	4	16.6	35.836	4.3989	168h	1.17632	1.014	0.966063	0.67177	0.464094	0.344023	0.00826871	0.571077	0.457687	0.356108	0.461624
A0A0B2SGJ8	Heat shock protein 90 (Glycine soja)	3	5.3	89.32	4.4256	168h	1.67305	1.3293	1.84957	0.885586	0.696824	0.726988	0.00660296	0.529324	0.524205	0.393059	0.482196
I1LE08	1,2-dihydroxy-3-keto-5-methylthiopentene dioxygenase (Glycine max)	3	27	23.412	14.92	168h	3.92838	4.73272	6.39261	1.96606	2.53485	2.49321	0.0229532	0.500477	0.5356	0.390015	0.475364
I1M965	17.9 kDa class II heat shock protein (Glycine soja)	2	19.5	17.863	5.9523	168h	0.826256	0.436337	0.637199	0.270613	0.207922	0.341177	0.0389303	0.327517	0.476518	0.535432	0.446489
I1LJX3	Universal stress protein A-like protein (Glycine soja)	3	31.3	16.181	109.54	168h	4.09322	5.48404	4.65477	2.42657	2.18835	3.84442	0.0426814	0.592827	0.399041	0.825909	0.605926
C6T0D4	Translationally-controlled tumor protein homolog (Glycine max)	3	33.3	18.995	43.661	168h	16.802	14.9593	11.1495	6.78927	8.84539	7.264	0.0198649	0.404076	0.591295	0.651508	0.54896
C6SZN6	Universal stress protein A-like protein (Glycine soja)	4	45.1	17.946	76.563	168h	5.54643	7.89946	4.70186	3.64388	3.33194	3.07144	0.0497625	0.656978	0.421793	0.653239	0.577337
K7LDT9	Low-temperature-induced 65 kDa protein (Glycine soja)	17	27.9	103.33	113.44	168h	68.9975	70.8123	46.9796	90.8612	110.417	95.3899	0.0193396	1.31688	1.55929	2.03045	1.63554
Q76LA6	Cytosolic ascorbate peroxidase 2 (Glycine max)	4	24.8	27.125	7.5811	168h	4.03016	3.54627	4.74473	7.50174	5.40185	8.31385	0.0337863	1.8614	1.52325	1.75223	1.71229
Q43453	G.max mRNA from stress-induced gene (H4) (Glycine max)	5	68.4	16.757	22.152	168h	5.16738	4.4568	5.65392	8.6239	8.43052	9.31053	0.00108355	1.66891	1.89161	1.64674	1.73575
K7MID0	Low-temperature-induced 65 kDa protein (Glycine soja)	9	22.6	96.971	82.357	168h	25.2021	27.2464	19.3693	33.3178	48.1892	41.8929	0.0249127	1.32203	1.76864	2.16285	1.75117
A0A0B2PMR9	Em-like protein GEA6 (Glycine soja)	5	48.6	11.491	175.3	168h	59.9958	64.3417	60.4203	93.5403	111.281	112.917	0.00222366	1.55911	1.72954	1.86885	1.71917
C6T2A9	Peroxiredoxin-2F, mitochondrial (Glycine soja)	4	41.1	21.181	26.828	168h	6.69735	5.43765	4.78516	9.05758	8.77547	8.79537	0.0047052	1.35241	1.61384	1.83805	1.60143
A1KR24	Dehydrin (Glycine max)	11	64	25.384	323.31	168h	147.394	123.249	127.172	275.474	218.992	247.442	0.0030722	1.86897	1.77683	1.94573	1.86384
A0A0B2PEP7	EMB-1 protein (Glycine soja)	5	59.4	11.141	177.79	168h	22.8415	25.0707	29.4404	42.4092	52.1107	52.203	0.00362811	1.85667	2.07855	1.77317	1.9028
C6TDB4	26.5 kDa heat shock protein, mitochondrial (Glycine soja)	2	10.7	25.653	6.7422	168h	0.425684	0.413078	0.295849	0.86406	0.90805	0.711087	0.00345953	2.02982	2.19826	2.40354	2.21054
I1JYK1	Small heat shock protein, chloroplastic (Glycine soja)	2	12.6	25.986	5.7358	168h	2.50658	2.39829	2.45656	5.55241	6.53463	7.21766	0.00119387	2.21513	2.72471	2.93811	2.62598
I1LC12	22.0 kDa class IV heat shock protein (Glycine soja)	4	36.9	22.384	41.656	168h	2.97802	4.56445	3.97714	6.56397	11.3244	14.4309	0.0411249	2.20414	2.48101	3.62845	2.7712
I1L0V3	Disease resistance response protein DRRG49-C (Glycine soja)	2	19	16.886	31.442	168h	1.77026	1.0655	1.03749	3.4189	3.43405	3.65999	0.000928043	1.93129	3.22296	3.52772	2.89399
I1ND86	17.9 kDa class II heat shock protein (Glycine soja)	2	24.7	17.923	54.592	168h	2.21096	5.62677	5.17359	9.1855	13.0441	13.2288	0.0116407	4.15453	2.31822	2.55699	3.00992
A0A0B2P945	60S ribosomal protein L21-1 (Glycine soja)	2	16.1	13.518	3.1997	168h	10.3278	9.89946	8.80728	3.95238	5.40185	4.25278	0.00124445	0.382694	0.545672	0.482871	0.470412
I1M6R4	Ribonuclease UK114-like protein (Glycine soja)	4	34.6	20.208	17.479	168h	7.31253	7.92645	6.81173	4.4717	4.44883	3.94968	0.00110231	0.611511	0.561264	0.579836	0.584204
I1MFL0	UBA and UBX domain-containing protein (Glycine soja)	2	14.6	32.892	13.131	168h	5.12002	4.77297	4.55247	7.35669	9.77093	7.23977	0.0170859	1.43685	2.04714	1.5903	1.69143
C6TGA6	60S acidic ribosomal protein P0 (Glycine max)	3	19.4	34.189	12.596	168h	5.40036	4.04316	4.34234	8.60381	6.8315	7.98318	0.00836598	1.59319	1.68964	1.83845	1.7071
I1M8P0	Polyadenylate-binding protein (Glycine max)	3	17.5	71.73	12.341	168h	4.80366	6.2853	5.06934	8.92771	6.97684	9.45026	0.0252764	1.85852	1.11003	1.8642	1.61092
C6T4I7	Ribosomal protein L19 (Glycine max)	2	17.5	24.628	37.631	168h	3.24357	2.64463	2.74528	4.77872	4.26004	5.30616	0.00579044	1.47329	1.61083	1.93283	1.67231
K7KKS0	60S ribosomal protein L30 (Glycine soja)	2	46.2	2.9495	2.5375	168h	1.64093	2.61456	2.65029	3.853	4.81209	4.78606	0.00881269	2.34806	1.84049	1.80586	1.99814
I1NFH7	Putative DNA repair protein RAD23-3 (Glycine soja)	3	26.6	42.355	34.285	168h	2.98617	3.86018	3.09051	6.75935	7.073	4.19162	0.0474656	2.26356	1.8323	1.35629	1.81738
K7LKA7	RNA-binding protein Musashi like 2 (Glycine soja)	2	6.6	47.552	6.4776	168h	1.28191	0.588604	1.00614	1.77809	1.60521	1.65543	0.025691	1.38706	2.72714	1.64533	1.91984
I1LV24	Uncharacterized protein (Glycine max)	2	29.3	12.234	89.41	168h	2.59732	1.65441	1.73817	0.783076	0.606793	0.41681	0.012	0.301494	0.366773	0.239798	0.302689
K7KWZ7	Uncharacterized protein (Glycine max)	2	30.9	30.85	24.778	168h	8.45495	9.80975	7.42522	3.16812	4.64358	4.18057	0.00501654	0.374706	0.473364	0.563022	0.470364
K7N4I7	Uncharacterized protein (Glycine max)	3	16.7	22.09	12.323	168h	17.455	14.9429	14.3763	9.66782	8.02338	7.96608	0.00304548	0.55387	0.536937	0.554113	0.548307
I1J7G5	Uncharacterized protein (Glycine max)	5	33.5	18.568	4.8293	168h	3.59304	3.70282	3.36093	6.74603	6.15659	7.23526	0.000646635	1.87753	1.66268	2.15275	1.89765
C6TMA8	Uncharacterized protein (Glycine max)	3	51.3	12.236	50.015	168h	8.54206	6.89388	7.91166	15.4499	17.2539	12.8726	0.00549807	1.80868	2.50278	1.62703	1.9795

## Sheet: S2
Additional files 5 S2. Differentially abundant proteins in embryos between the stressed and control in soybean cv. Ningzhen No. 1 at 24, 96 and 168h.
ID	Protein name	Peptide	Coverage (%)	Mass (KDa)	Score	HTH Time	CK1	CK2	CK3	T1	T2	T3	p-value	R1(T1/CK1)	R2(T2/CK2)	R3(T3/CK3)	Fold Change [(R1+R2+R3)/3]
R9RPL1	Ribulose bisphosphate carboxylase large chain (Glycine soja)	7	25.3	52.609	86.236	24h	12.3526	18.5916	17.0829	8.04809	10.7649	9.29808	0.0310982	0.65153	0.579021	0.544291	0.585317
A0A0B2NR47	Ribonuclease UK114-like protein (Glycine soja)	3	39.1	14.224	83.542	24h	6.28505	7.32801	4.36457	9.65927	11.8706	9.90677	0.0158027	1.53686	1.6199	2.26981	1.74865
I1LGD7	40S ribosomal protein S10-1 (Glycine soja)	2	17.2	18.581	21.884	24h	6.73546	8.56517	9.57901	3.63308	4.21781	4.3391	0.00794214	0.539396	0.492438	0.45298	0.489959
I1L7F3	Putative 60S ribosomal protein L14 (Glycine soja)	2	16.7	15.411	83.744	24h	2.57161	2.20733	1.75334	0.857574	1.34213	1.15915	0.0184966	0.333478	0.608034	0.661108	0.514193
I1KQH2	Eukaryotic peptide chain release factor GTP-binding subunit ERF3B (Glycine soja)	4	14.1	53.114	75.115	24h	3.93246	2.34077	3.88344	0.839613	2.04107	1.86248	0.0484508	0.213508	0.871962	0.479595	0.466999
I1JCD0	Putative RNA-binding protein C25G10.01 (Glycine soja)	2	19.2	19.882	23.897	24h	1.15379	1.35633	0.59153	2.50151	2.09168	1.952	0.0152195	2.16807	1.54217	3.29992	2.11023
A0A0B2P3I1	60S ribosomal protein L9 (Glycine soja)	5	34	21.243	64.676	24h	23.9669	34.0675	30.8166	15.1295	20.7686	15.5574	0.0232403	0.631267	0.609632	0.504838	0.579122
A0A0B2P3W9	Basic 7S globulin (Glycine soja)	8	44	33.16	323.31	24h	29.9145	24.9081	39.1186	64.9484	56.1116	73.3062	0.00666278	2.17113	2.25274	1.87395	2.06902
K7MMV2	Histone H4 (Glycine max)	2	23.3	11.387	15.556	24h	14.0628	10.2461	15.9846	8.26081	6.97293	7.52131	0.0276621	0.587421	0.680542	0.470535	0.564732
A0A0B2P6L4	Seed maturation protein PM36 (Glycine soja)	2	29.3	25.987	83.978	24h	15.1903	17.7707	18.5329	5.65615	10.9071	9.20602	0.00973563	0.372353	0.61377	0.496738	0.500433
I1L860	Sucrose-binding protein (Glycine soja)	24	53.8	57.99	323.31	24h	656.152	768.917	730.091	339.165	389.579	347.308	0.000599746	0.5169	0.50666	0.475704	0.499291
I1KSJ8	Rho guanine nucleotide exchange factor 6 (Glycine soja)	2	8.9	38.971	52.68	24h	0.35682	0.323895	0.404477	0	0	0.0417383	0.000216032	0	0	0.103191	0.0384616
A0A0B2PB23	Oligopeptidase A (Glycine soja)	11	26.2	79.475	203.24	24h	1.61347	1.35035	2.23779	0.149158	0.636737	1.05939	0.0396618	0.0924454	0.471534	0.47341	0.354753
I1LTL9	Cell division cycle protein 48 like (Glycine soja)	11	26	89.787	53.606	24h	7.59139	11.0518	6.80273	4.01392	4.88682	4.34648	0.0377128	0.528746	0.442175	0.638931	0.520603
A0A0B2PKQ4	17.5 kDa class I heat shock protein (Glycine soja)	4	37.9	15.091	51.045	24h	7.09283	9.2825	5.57876	31.4116	45.5306	29.8875	0.00514553	4.42864	4.90499	5.35738	4.86605
A0A0B2PLY0	Lectin (Glycine soja)	7	35.8	30.928	282.03	24h	42.3742	56.6796	41.2338	79.8238	126.288	81.3	0.0377343	1.88378	2.22811	1.97169	2.04874
A0A0B2PMR9	Em-like protein GEA6 (Glycine soja)	12	80	11.491	323.31	24h	1299.95	1074.11	1084.69	2032.42	1715.12	1598.2	0.0135042	1.56345	1.59678	1.47342	1.54557
Q2TFP1	Tubulin B4 (Glycine max)	9	24.7	50.431	156.93	24h	28.407	39.0002	35.8384	17.3145	24.852	20.24	0.0237119	0.609516	0.637227	0.564757	0.604447
K7MSK8	Wound-induced basic protein (Phaseolus vulgaris)	2	44.7	5.4001	209.05	24h	9.06283	9.4747	9.72644	17.5657	18.4384	13.4021	0.0108175	1.93822	1.94606	1.3779	1.74803
I1KUQ0	Lipoxygenase (Glycine max)	9	11.9	96.742	7.0887	24h	69.998	61.1077	65.4165	28.9325	22.4247	18.336	0.000459423	0.413334	0.366971	0.280296	0.354633
A7LCD6	Lipoxygenase (Glycine max)	5	7.2	97.251	29.51	24h	41.1524	41.0848	39.0744	14.1185	13.4661	12.721	4.42128e-06	0.343078	0.327763	0.32556	0.332249
Q549Z4	Proglycinin A2B1 (Glycine max)	12	43.3	54.39	323.31	24h	96.9078	140.399	123.455	201.67	317.528	249.283	0.0193849	2.08105	2.26161	2.01922	2.13016
A0A0B2PSZ5	Glycinin G1 (Glycine soja)	20	52.2	55.817	323.31	24h	1062.27	781.531	1163.74	2390.28	1715.66	2762.98	0.0170343	2.25016	2.19526	2.37423	2.2839
C6T249	10 kDa chaperonin (Glycine soja)	3	26.9	14.727	40.143	24h	5.72884	2.62044	3.50334	8.70278	9.35491	5.77742	0.0498555	1.51912	3.56998	1.64912	2.01096
I1NFH7	Putative DNA repair protein RAD23-3 (Glycine soja)	3	25.4	42.355	46.739	24h	3.15317	2.91683	4.51453	8.42825	8.11843	11.5722	0.00846851	2.67294	2.7833	2.56333	2.6566
I1N4A7	Outer plastidial membrane protein porin (Glycine soja)	5	31.2	29.785	88.526	24h	4.735	4.7727	6.90755	8.79673	8.39337	8.16711	0.0158475	1.85781	1.75862	1.18235	1.54474
A0A0B2S0V2	Ribonuclease UK114 (Glycine soja)	3	21.9	17.995	43.241	24h	13.1679	10.5522	10.8967	18.7339	21.8246	17.4802	0.00696334	1.4227	2.06826	1.60417	1.67661
C6TJG0	20 kDa chaperonin, chloroplastic (Glycine soja)	6	32	26.656	192.77	24h	30.5411	30.6577	28.768	60.0175	47.1877	51.8986	0.00372026	1.96514	1.53918	1.80404	1.76847
K7MP24	Endoplasmin like (Glycine soja)	20	28.7	93.163	195.82	24h	52.0473	53.8447	49.783	36.5625	27.9136	29.2427	0.00214853	0.702486	0.518409	0.587403	0.602015
A0A0B2PZU2	Uncharacterized protein (Glycine max)	6	34	41.888	43.64	24h	0.639708	0.878093	1.43051	1.52147	2.06742	1.84515	0.0428191	2.37838	2.35444	1.28986	1.8431
C6TI33	Obg-like ATPase 1 (Glycine max)	3	9.1	44.438	28.213	24h	5.99155	3.46583	6.32129	2.73218	1.28292	2.65491	0.0405612	0.456006	0.370162	0.419995	0.422723
C6T0A7	40S ribosomal protein S18 (Glycine soja)	5	41.4	17.514	86.207	24h	3.01307	3.30826	2.19356	1.75891	1.79119	2.06341	0.0495162	0.583759	0.541428	0.940667	0.659257
I1LVC1	Late embryogenesis abundant protein (Glycine soja)	4	65.2	14.87	76.703	24h	6.19726	8.93562	12.6221	16.4914	16.0549	18.3411	0.0178887	2.66108	1.79673	1.4531	1.83346
I1JYK1	Small heat shock protein, chloroplastic (Glycine soja)	5	32.5	25.986	75.586	24h	6.41084	5.05618	6.6954	19.7712	13.7415	18.382	0.00401964	3.08403	2.71777	2.74547	2.85726
I1MQW1	40S ribosomal protein S15 (Glycine soja)	2	23.2	17.347	32.538	24h	15.8222	17.2223	23.3635	8.9671	9.09091	11.8536	0.0241768	0.566741	0.527857	0.507354	0.530272
K7KST6	Ornithine carbamoyltransferase, chloroplastic (Glycine soja)	3	12	39.879	22.018	24h	8.73362	6.04339	7.70501	2.77692	3.51058	5.09593	0.0236775	0.317957	0.580896	0.661379	0.506335
I1M6B5	Glucose-1-phosphate adenylyltransferase (Glycine max)	4	17.7	55.187	100.14	24h	8.70512	6.48222	8.21329	5.11147	3.9211	6.23629	0.0461498	0.587179	0.604901	0.759293	0.652498
A0A0B2QU83	Monodehydroascorbate reductase (Glycine soja)	8	21.7	46.851	87.157	24h	22.7087	15.3813	20.3485	12.556	11.0806	12.0921	0.0263811	0.552916	0.720394	0.594252	0.61139
C6T871	Hydroxysteroid 11-beta-dehydrogenase 1-like protein (Glycine soja)	6	21.7	40.157	69.659	24h	7.75354	11.6556	8.7061	4.66516	6.86852	5.0964	0.0474966	0.601681	0.589291	0.585383	0.591498
K7LX92	Uncharacterized protein (Glycine max)	6	65.7	15.815	129.89	24h	29.107	30.7447	30.957	54.6778	61.322	56.586	0.000188375	1.87851	1.99455	1.82789	1.90054
C6T4F7	Putative prefoldin subunit 2 (Glycine soja)	2	31.5	16.218	62.025	24h	2.10426	1.26414	1.41785	4.58986	3.32011	4.52443	0.00635849	2.18122	2.62637	3.19106	2.59794
A0A0B2SXQ2	Citrate synthase (Glycine soja)	4	13.7	50.914	38.103	24h	6.03184	6.92204	5.48815	2.87797	4.83909	4.15044	0.0367527	0.47713	0.699084	0.756254	0.643502
I1LJB4	40S ribosomal protein S25-2 (Glycine soja)	3	35.2	11.671	140.73	24h	15.5369	11.9072	13.6569	23.1503	17.4564	21.7373	0.0242752	1.49002	1.46604	1.59167	1.51685
C6SVL1	Ribosomal protein (Glycine max)	3	14.4	24.568	35.011	24h	9.72288	14.1664	11.0423	6.80442	7.42337	4.56934	0.0270234	0.699836	0.524012	0.413803	0.538113
C6TBI4	60S ribosomal protein L35a-1 (Glycine soja)	3	14.3	12.795	18.478	24h	17.7509	17.4593	18.6434	10.8328	6.49067	8.09102	0.0019738	0.61027	0.37176	0.433988	0.471919
I1MJ86	Elongation factor 2 (Glycine soja)	19	34.4	94.056	323.31	24h	108.006	87.816	132.446	47.003	60.0094	75.9646	0.0345689	0.43519	0.683355	0.57355	0.557402
A0A0B2R290	Putative glutathione S-transferase (Glycine soja)	4	16.7	23.753	35.068	24h	17.6294	14.506	14.037	10.7462	4.7304	4.98603	0.0193652	0.609562	0.3261	0.355205	0.443179
C6T6P9	40S ribosomal protein S21 (Glycine max)	2	18.5	9.1051	163.25	24h	17.8403	17.8005	14.0563	30.4157	28.4814	23.3779	0.0113313	1.70488	1.60003	1.66316	1.65553
A0A0B2R3J8	RuBisCO large subunit-binding protein subunit beta, chloroplastic (Glycine soja)	15	42.5	58.05	9.9699	24h	0.0973401	0.105051	0.101839	0.0500584	0	0	0.00732057	0.514263	0	0	0.164542
I1KHZ6	60S ribosomal protein L5 (Glycine soja)	7	39.6	33.998	110.34	24h	26.84	19.442	21.3089	13.4857	8.8627	14.7636	0.0235953	0.502448	0.455853	0.692839	0.549069
A0A0B2RJS8	Eukaryotic initiation factor 4A-11 (Glycine soja)	7	28.8	46.664	323.31	24h	26.5546	28.9774	27.2589	18.2881	16.7857	17.5962	0.0002812	0.688696	0.579269	0.645522	0.636181
B3TDK4	Lipoxygenase (Glycine max)	44	62.7	94.41	323.31	24h	1270.11	944.681	1258.8	671.972	512.84	651.528	0.00977905	0.529065	0.54287	0.51758	0.528658
C6F117	Putative ribosomal protein S15 (Glycine max)	5	33.8	14.774	65.984	24h	31.1386	31.4023	42.7902	20.2005	22.5177	19.7276	0.022127	0.648729	0.717072	0.461031	0.592853
Q9LLX2	Trypsin inhibitor (Glycine max)	4	44	17.976	78.189	24h	17.309	21.0403	18.7407	30.4537	30.8116	25.8831	0.00647129	1.75941	1.46441	1.38112	1.52651
Q9ZNZ4	Napin-type 2S albumin 1 (Glycine max)	9	48.4	17.835	201.75	24h	362.782	342.998	402.046	643.692	649.365	743.583	0.00108673	1.77432	1.8932	1.8495	1.83841
A0A0B2R9G7	Neutral alpha-glucosidase AB (Glycine soja)	2	5.1	101.01	24.265	24h	2.16811	3.51032	2.55687	1.74002	0.952296	0.91708	0.0326757	0.802553	0.271285	0.358673	0.438284
I1K8F1	17.9 kDa class II heat shock protein (Glycine soja)	5	36.7	17.804	70.038	24h	12.104	15.0398	12.4415	29.3302	56.3104	47.5354	0.0175433	2.42319	3.74411	3.82072	3.36429
A0A0B2RH83	Clathrin heavy chain 1 (Glycine soja)	2	2	167.68	14.633	24h	1.93953	3.41239	2.24688	1.41156	1.29982	0.981847	0.0493353	0.727782	0.380913	0.436983	0.486028
D6PAW7	Lipoxygenase (Glycine max)	35	55.4	96.781	323.31	24h	738.764	788.335	815.646	320.064	345.32	324.383	4.57985e-05	0.433243	0.438037	0.397701	0.422482
K7LDT9	Low-temperature-induced 65 kDa protein (Glycine soja)	23	39.9	103.33	323.31	24h	109.725	70.1632	78.8969	170.05	122.907	132.269	0.0416093	1.54977	1.75174	1.67647	1.64316
A0A0B2RK27	Alanine--tRNA ligase (Fragment) (Glycine soja)	5	13.4	101.02	123.79	24h	15.8176	17.521	19.7942	9.2426	13.3557	12.3941	0.0233876	0.584323	0.762267	0.626152	0.658585
I1MFH9	Lactoylglutathione lyase (Glycine max)	6	30.7	32.374	14.996	24h	9.02516	9.94639	10.7196	4.84268	7.0306	5.25844	0.00728059	0.536576	0.706849	0.490542	0.576997
K7LNL2	Aconitate hydratase (Glycine max)	6	13	98.445	99.476	24h	5.6666	6.06596	4.37404	3.21836	3.80411	2.58089	0.0250888	0.567953	0.627125	0.590047	0.596238
I1M0K3	Cysteine proteinase inhibitor (Glycine max)	7	53.1	27.668	140.15	24h	53.0431	68.4271	56.3401	101.441	129.928	102.299	0.00766771	1.91242	1.89878	1.81574	1.87654
I1L1K7	Eukaryotic initiation factor 4A-15 (Glycine soja)	7	25.4	46.856	6.2798	24h	0.237248	0.240418	0.228653	0.032373	0.0330659	0.0312364	5.60577e-07	0.136452	0.137535	0.136611	0.136872
A0A0B2RX31	Far upstream element-binding protein 2 (Glycine soja)	8	18	69.019	135.72	24h	21.8196	18.9023	17.8734	32.4708	29.4852	26.1259	0.0107631	1.48815	1.55988	1.46172	1.50322
K7LQ70	Poly [ADP-ribose] polymerase (Glycine max)	14	29.4	88.978	323.31	24h	50.8451	38.1471	53.4672	32.6597	24.2713	36.0618	0.048762	0.642336	0.636255	0.674466	0.652767
I1JIA7	Indole-3-glycerol phosphate synthase, chloroplastic (Glycine soja)	3	10.4	43.267	25.306	24h	3.06381	1.80956	2.01282	1.41224	0.90919	0.772327	0.0437423	0.460941	0.502436	0.383704	0.449269
I1N334	Aldose reductase (Glycine soja)	4	19.9	36.277	47.414	24h	6.82521	5.47775	7.55316	3.84502	2.73742	3.45701	0.00898149	0.563355	0.499733	0.457691	0.50561
G3E7M9	Annexin (Glycine max)	12	57	35.922	323.31	24h	36.7073	34.4559	37.4674	22.8329	23.6374	18.2711	0.00153028	0.622028	0.686019	0.487654	0.595978
C6T4J1	10 kDa chaperonin (Glycine soja)	4	49.5	10.585	34.057	24h	13.3219	20.2181	19.8993	31.6725	42.0479	28.1826	0.0269246	2.37748	2.07972	1.41626	1.90689
Q39801	51 kDa seed maturation protein (Glycine max)	37	72.7	50.982	323.31	24h	346.665	377.952	275.563	546.875	590.946	428.021	0.0302227	1.57753	1.56355	1.55326	1.56556
C6SZ56	Superoxide dismutase [Cu-Zn] (Glycine max)	3	43.4	15.193	76.617	24h	27.5292	24.7017	27.2251	45.55	46.6234	44.0476	8.45549e-05	1.65461	1.88746	1.6179	1.71442
K7MZJ1	Sucrose synthase (Glycine max)	2	2.7	85.152	5.4877	24h	2.41421	2.44647	2.32675	0.409871	0.418644	0.395482	6.7268e-07	0.169775	0.171122	0.169972	0.170297
I1JM67	Peptidyl-prolyl cis-trans isomerase (Glycine max)	5	56.5	15.989	141.75	24h	36.6483	42.0109	47.2921	56.8633	60.7701	77.693	0.0310661	1.55159	1.44653	1.64283	1.55081
A0A0B2SL14	Serine hydroxymethyltransferase (Glycine soja)	3	7.6	57.341	64.379	24h	4.56433	5.06448	5.11531	3.82418	2.88717	1.80471	0.0271082	0.83784	0.570081	0.352806	0.57759
I1L957	Embryonic protein DC-8 (Glycine soja)	31	72.6	48.795	323.31	24h	1158.54	1360.48	1212.89	2005.65	2383.37	2124.56	0.00185925	1.73118	1.75187	1.75164	1.74537
C6T048	40S ribosomal protein S18 (Glycine soja)	5	41.4	17.5	323.31	24h	13.4218	9.51652	11.166	8.50759	7.01618	4.59014	0.0440756	0.633865	0.737263	0.41108	0.589776
I1JFL5	Subtilisin-like protease (Glycine soja)	2	23.5	14.664	65.236	24h	8.24915	9.51055	14.0348	17.1739	19.1588	23.7052	0.0226702	2.0819	2.01448	1.68903	1.88831
B3TDK5	Lipoxygenase (Glycine max)	31	45.4	96.725	323.31	24h	220.833	249.835	191.984	134.156	139.394	113.04	0.00768918	0.607499	0.557944	0.5888	0.583398
C6SZI9	Uncharacterized protein (Glycine max)	2	23.6	16.803	152.08	24h	5.27942	4.53237	9.17302	11.4754	12.1476	13.7078	0.018111	2.17361	2.68018	1.49436	1.96635
C6T9F2	Methyl-CpG-binding domain-containing protein 10 (Glycine soja)	2	17	33.83	13.855	24h	0.985489	0.998656	1.59865	2.62276	2.6789	2.53068	0.00237728	2.66138	2.6825	1.58301	2.1861
C6TMA8	Uncharacterized protein (Glycine max)	4	53.8	12.236	68.353	24h	20.8884	23.8605	19.2543	34.5478	34.2536	34.5279	0.000632621	1.65393	1.43558	1.79325	1.61444
C6TMB5	60S ribosomal protein L12, putative (Ricinus communis)	4	28.3	17.834	72.309	24h	54.8939	37.2807	46.3166	80.9531	58.9902	74.7387	0.0374101	1.47472	1.58233	1.61365	1.55015
C6TNT2	EF1Bgamma class glutathione S-transferase (Glycine max)	8	33.4	47.587	98.873	24h	25.4976	18.8548	25.6084	16.1006	13.5049	16.3178	0.0292074	0.631455	0.716256	0.637203	0.656413
I1J4S3	Uncharacterized protein (Glycine max)	2	7.8	39.643	12.922	24h	2.35584	1.61318	1.64818	0	1.04393	0.460771	0.0239636	0	0.647121	0.279563	0.267873
I1J7G5	Uncharacterized protein (Glycine max)	7	41.2	18.568	134.31	24h	213.686	199.081	186.005	338.488	298.968	302.21	0.0016197	1.58405	1.50175	1.62474	1.56932
I1JAY8	Vacuolar-sorting receptor 1 (Glycine soja)	2	9	71.21	23.629	24h	2.17007	2.65954	2.07971	1.36526	1.56293	1.42423	0.0108232	0.629133	0.587669	0.68482	0.629935
I1JF86	Sucrose-binding protein 2 (Glycine max)	22	42.9	57.816	282.78	24h	185.856	227.412	226.472	109.837	138.986	130.85	0.00590563	0.590983	0.611165	0.577778	0.593483
I1JMQ3	Uncharacterized protein (Glycine max)	5	34.8	39.161	106.56	24h	23.5463	36.172	24.0362	41.8419	51.98	52.7581	0.018128	1.77701	1.43702	2.19494	1.75012
I1KNN0	ATP-dependent 6-phosphofructokinase (Glycine max)	3	10.2	51.106	225.04	24h	6.33615	4.71561	4.70395	3.64179	3.19964	2.13419	0.0324293	0.574764	0.678522	0.453701	0.569674
I1L849	Late embryogenesis abundant protein D-34 (Glycine soja)	10	60.7	27.455	323.31	24h	473.664	497.32	389.576	759.54	765.009	610.76	0.0127357	1.60354	1.53826	1.56776	1.56944
I1LE41	Seed maturation protein PM24 (Glycine max)	11	72.7	26.239	323.31	24h	189.151	209.54	203.618	324.708	357.442	355.038	0.000282762	1.71666	1.70584	1.74365	1.72202
I1LGG2	Glutathione peroxidase (Glycine max)	10	62.3	18.504	84.456	24h	118.58	114.488	106.401	177.541	170.572	161.149	0.000680356	1.49723	1.48987	1.51454	1.50017
I1LGM2	Heat shock protein STI (Glycine soja)	16	42.4	65.562	323.31	24h	64.6259	55.7468	69.4638	110.227	111.01	113.458	0.000306863	1.70561	1.99133	1.63335	1.76307
I1LII4	Exportin-1 (Glycine soja)	2	5.1	123.94	17.174	24h	1.67102	1.04509	1.62299	0.477711	0	0.439565	0.010734	0.285879	0	0.270837	0.211397
I1LZ03	60S ribosomal protein L4/L1 (Arachis hypogaea)	6	25.2	44.661	27.104	24h	16.783	20.8299	14.0336	8.43215	10.3453	9.48219	0.0190544	0.502423	0.496657	0.675679	0.547175
I1M222	Desiccation-related protein PCC3-06 (Glycine soja)	15	56.7	25.63	323.31	24h	140.569	145.226	95.8469	202.419	222.711	164.474	0.0405109	1.44	1.53355	1.71601	1.54491
I1M3M9	Seed biotinylated protein 68 kDa isoform (Glycine max)	30	56.8	67.976	323.31	24h	581.106	627.84	578.996	947.527	1070.43	964.657	0.000665726	1.63056	1.70493	1.66609	1.66818
I1MIA8	Uncharacterized protein (Glycine max)	9	81	15.189	320.07	24h	43.3504	53.8414	66.1331	81.2159	100.649	136.599	0.0418165	1.87348	1.86936	2.06552	1.94988
I1MQS8	EF1Bgamma class glutathione S-transferase (Glycine max)	3	16.9	43.807	12.718	24h	2.02575	1.22531	1.22259	0.434132	0.53208	0.601226	0.0234513	0.214307	0.434242	0.491766	0.350372
I1NGG4	Seed maturation protein PM25 (Glycine max)	17	84.8	26.058	323.31	24h	435.698	410.549	375.401	689.398	668.158	590.236	0.0022571	1.58228	1.62747	1.57228	1.5944
K7KL44	Glyceraldehyde-3-phosphate dehydrogenase (Glycine max)	15	51.6	46.762	323.31	24h	273.29	289.333	401.225	164.097	173.709	221.558	0.0374699	0.600448	0.600378	0.552204	0.580344
Q39805	Dehydrin-like protein (Glycine max)	14	95.1	23.717	323.31	24h	328.453	364.442	338.653	712.179	779.824	670.408	0.000360725	2.16828	2.13978	1.97963	2.09628
K7LSN8	Peptidyl-prolyl cis-trans isomerase (Glycine max)	7	29.5	25.22	170.37	24h	113.63	136.489	157.683	181.727	191.399	238.856	0.0352549	1.59929	1.4023	1.51478	1.50068
K7M2H6	2S albumin (Glycine max)	11	56.6	20.095	178.37	24h	548.054	669.267	598.096	1210.43	1472.69	1347.16	0.000903311	2.20859	2.20046	2.25241	2.22003
K7MID0	Low-temperature-induced 65 kDa protein (Glycine soja)	23	40.8	96.971	323.31	24h	73.6602	77.6419	58.3669	104.843	125.239	94.061	0.0246402	1.42334	1.61304	1.61155	1.54598
K7N4I7	Uncharacterized protein (Glycine max)	3	16.7	22.09	27.648	24h	133.53	106.299	148.92	61.2198	57.6976	77.0166	0.00961918	0.458473	0.542787	0.51717	0.504013
O22120	Alpha subunit of beta conglycinin (Fragment) (Glycine max)	32	59.7	63.164	323.31	24h	659.526	477.171	555.319	1014.94	716.335	815.02	0.0499059	1.5389	1.50121	1.46766	1.50489
Q7DML3	Late embryogenesis abundant protein (Fragment) (Glycine soja)	8	48.7	15.581	323.31	24h	184.038	144.014	127.632	314.52	261.894	198.854	0.0464639	1.709	1.81853	1.55803	1.70133
Q9XES8	Seed maturation protein PM28 (Glycine max)	7	96.6	9.5121	323.31	24h	83.4382	83.1953	64.7283	153.86	145.703	108.377	0.0183927	1.844	1.75134	1.67433	1.76321
Q39871	Late embryongenesis abundant protein (Glycine max)	24	62.6	50.643	323.31	24h	166.159	159.094	215.618	304.872	269.888	373.384	0.0182206	1.83482	1.6964	1.73169	1.753
Q39873	Lea protein (Glycine max)	34	66.6	49.399	323.31	24h	300.416	228.229	234.825	465.06	349.845	373.656	0.0279482	1.54805	1.53287	1.59121	1.55679
Q9SB11	Glycinin (Glycine max)	32	60.7	63.797	323.31	24h	1989.06	2238.17	1726.48	4053.54	4468.34	3377.64	0.0048199	2.03792	1.99643	1.95638	1.99868
Q42447	Maturation protein (Glycine max)	5	51.4	25.659	32.783	24h	1.33795	0.742959	2.20233	33.9262	24.4547	33.5627	0.000730438	25.3568	32.9153	15.2396	21.4659
Q9FZP9	Alpha subunit of beta-conglycinin (Fragment) (Glycine max)	35	65.8	65.142	323.31	24h	1656.71	1812.95	2138.44	1096.23	1173.59	1362.37	0.0154119	0.661693	0.647337	0.63709	0.647671
Q6I8E6	Pseudo-atpA (Fragment) (Glycine max)	7	33	34.806	283.87	24h	53.79	61.5259	67.0834	27.9945	42.4213	44.3703	0.0249577	0.520442	0.689486	0.66142	0.629312
Q9XET1	Seed maturation protein PM31 (Glycine max)	6	60.1	17.747	163.09	24h	72.4876	50.1203	66.4615	118.56	90.7251	106.16	0.0157828	1.63559	1.81015	1.59731	1.66841
I1LGD7	40S ribosomal protein S10-1 (Glycine soja)	2	17.2	18.581	21.884	96h	5.58522	7.22064	7.43885	4.37709	4.34083	4.6928	0.0186918	0.783692	0.601169	0.63085	0.662431
A0A0B2NT30	Malate dehydrogenase (Glycine soja)	5	25	35.467	7.0555	96h	4.05818	4.12189	3.79178	6.7146	6.7146	6.68826	1.16023e-05	1.65458	1.62901	1.76388	1.6804
I1MV80	Uncharacterized protein (Glycine max)	2	21.2	33.039	27.124	96h	8.37523	8.26673	6.66861	4.37584	3.70526	3.02638	0.00382836	0.522474	0.448213	0.453824	0.476499
I1JBL1	60S ribosomal protein L22-2 (Glycine soja)	4	37.8	13.551	19.262	96h	11.5852	8.06375	7.93679	4.36052	4.03414	4.35898	0.014631	0.376387	0.500281	0.549213	0.462327
A0A0B2P3C1	ATPase family AAA domain-containing protein 1 (Glycine soja)	2	2.1	133.75	17.863	96h	1.16435	0.909398	0.836567	2.03339	2.03339	2.02541	0.000437093	1.74637	2.23597	2.4211	2.09331
A0A0B2P3W9	Basic 7S globulin (Glycine soja)	8	44	33.16	323.31	96h	34.9519	24.3245	31.7661	62.5285	55.4694	77.7286	0.00870452	1.78899	2.2804	2.4469	2.14984
K7MMV2	Histone H4 (Glycine max)	2	23.3	11.387	15.556	96h	4.26516	4.21102	6.4391	8.44781	8.11673	10.4749	0.0177575	1.98066	1.9275	1.62676	1.81287
I1JL81	Ferritin (Glycine max)	2	20.7	25.321	32.749	96h	0.392188	1.26382	0.496086	1.33389	2.17279	2.29733	0.0408166	3.40113	1.71922	4.6309	2.6969
I1KGP0	60S ribosomal protein L7-4 (Glycine soja)	3	23.9	28.409	70.427	96h	8.36794	7.84808	7.17676	13.7884	11.7738	15.8117	0.00786784	1.64777	1.50022	2.20318	1.76866
C6THI3	Putative mannitol dehydrogenase (Glycine soja)	2	8.3	39.131	14.518	96h	3.46198	3.01163	2.77044	1.99794	1.32995	1.32473	0.00711827	0.577108	0.441604	0.478166	0.503309
Q8W0V9	24 kDa protein SC24 (Glycine max)	3	26.5	24.569	184.47	96h	15.0955	20.1686	17.381	9.36943	9.20155	12.3598	0.0155581	0.620677	0.456231	0.71111	0.587534
A0A0B2PLY0	Lectin (Glycine soja)	7	35.8	30.928	282.03	96h	34.5282	40.3901	27.4797	90.6618	118.911	77.6944	0.00838894	2.62573	2.94406	2.82734	2.8054
A0A0B2PMR9	Em-like protein GEA6 (Glycine soja)	12	80	11.491	323.31	96h	2479.52	2326.25	1813.81	1373.34	1083.72	1169.25	0.0103457	0.553873	0.465866	0.644635	0.547815
I1LIN0	Putative aminotransferase y4uB (Glycine soja)	4	10.9	56.308	26.94	96h	1.40718	0.947775	1.71792	2.33792	2.6719	3.36312	0.0188614	1.66142	2.81913	1.95767	2.05578
I1L564	ATP-dependent Clp protease proteolytic subunit (Glycine max)	2	7.8	33.279	12.661	96h	0.132402	0.479892	0	1.10414	1.00491	1.33463	0.00551506	8.33928	2.09403	#DIV/0!	5.62422
Q549Z4	Proglycinin A2B1 (Glycine max)	12	43.3	54.39	323.31	96h	47.0757	62.8766	56.426	235.589	347.391	311.217	0.00187694	5.00448	5.52496	5.51549	5.37448
A0A0B2PSZ5	Glycinin G1 (Glycine soja)	20	52.2	55.817	323.31	96h	849.284	626.546	841.575	1523.62	1094.66	1683.9	0.0254894	1.794	1.74714	2.00089	1.85646
A0A0B2S0V2	Ribonuclease UK114 (Glycine soja)	3	21.9	17.995	43.241	96h	17.3542	25.2691	18.5908	8.38684	9.05118	9.01847	0.00934356	0.483276	0.358192	0.485103	0.432197
C6TJG0	20 kDa chaperonin, chloroplastic (Glycine soja)	6	32	26.656	192.77	96h	53.0159	48.485	44.957	34.267	29.4223	25.8107	0.00495053	0.646354	0.606832	0.574121	0.611097
I1MGM0	Transcription/Translationally-controlled tumor protein like (Glycine soja)	3	32.9	18.981	6.7354	96h	3.49716	3.0776	2.66035	1.99794	1.70541	2.33264	0.0242017	0.571302	0.554137	0.876818	0.653591
A0A0B2Q260	Argininosuccinate synthase, chloroplastic (Glycine soja)	2	6.9	50.044	18.543	96h	2.94936	1.94455	3.67265	5.17554	4.50839	5.82256	0.0211895	1.7548	2.31848	1.58539	1.81012
Q50JD8	Beta-conglycinin beta subunit (Fragment) (Glycine max)	16	40	48.33	323.31	96h	51.5665	32.9538	36.7299	159.171	124.551	122.549	0.00196088	3.08671	3.77955	3.33648	3.35068
C6T530	40S ribosomal protein S7 (Glycine soja)	3	30.4	21.999	8.2975	96h	2.47078	1.92843	1.42694	0.999031	0.66799	0.664373	0.0222193	0.404339	0.346391	0.465593	0.400161
Q9XER5	Seed maturation protein PM22 (Glycine max)	11	56.6	16.688	120.43	96h	179.131	118.39	165.135	101.929	66.3926	99.0284	0.0394564	0.569019	0.560796	0.599682	0.577859
A0A0B2S8C8	Uncharacterized protein (Glycine soja)	4	51.3	12.347	7.4482	96h	2.89435	4.20007	5.0902	2.00197	1.66502	0.665369	0.0254924	0.691681	0.396426	0.130716	0.355559
I1JYG8	Nascent polypeptide-associated complex subunit alpha-like protein 2 (Glycine soja)	4	61.8	14.763	78.387	96h	12.8155	13.5849	18.159	6.38322	6.54922	9.61355	0.0204195	0.498085	0.482094	0.52941	0.505975
Q6VEV1	40S ribosomal protein S25 (Fragment) (Glycine max)	3	39.4	10.504	5.2715	96h	0.331902	0.337113	0.310114	0.66799	0.66799	0.665369	2.11932e-06	2.01261	1.9815	2.14556	2.04401
C6TJ91	Cytochrome c (Glycine soja)	2	28.6	12.33	21.01	96h	17.6914	22.9337	22.9322	12.0974	11.9652	14.0519	0.0105918	0.683802	0.521729	0.612761	0.599688
C6T072	Peroxiredoxin-2B (Glycine soja)	4	40.7	17.453	141.43	96h	206.401	253.346	184.814	141.93	142.686	133.852	0.0210269	0.687639	0.563206	0.724254	0.649229
I1KVL0	40S ribosomal protein S12 (Glycine max)	5	38.6	14.897	61.753	96h	28.8941	32.0261	37.6013	18.9899	15.4994	26.0929	0.034773	0.657224	0.483962	0.693936	0.614914
K7LX92	Uncharacterized protein (Glycine max)	6	65.7	15.815	129.89	96h	56.1905	61.5551	49.7739	25.6861	25.3303	27.8557	0.00107312	0.457125	0.411506	0.559645	0.470823
A0A0B2QXR5	Adenylosuccinate synthetase, chloroplastic (Glycine soja)	2	8.1	51.38	36.546	96h	1.86771	1.80764	1.9079	3.10254	3.13627	2.79186	0.000534241	1.66115	1.73501	1.46331	1.61746
C6T4F7	Putative prefoldin subunit 2 (Glycine soja)	2	31.5	16.218	62.025	96h	3.907	3.22191	4.68549	2.83781	1.56711	1.33121	0.0324963	0.72634	0.486391	0.284113	0.48552
C6TBI4	60S ribosomal protein L35a-1 (Glycine soja)	3	14.3	12.795	18.478	96h	9.88342	10.5149	13.645	17.5578	17.5518	16.129	0.0103219	1.77649	1.66924	1.18204	1.5051
C6T6P9	40S ribosomal protein S21 (Glycine max)	2	18.5	9.1051	163.25	96h	32.9477	30.4905	25.5979	15.637	16.553	13.7891	0.00340448	0.4746	0.542889	0.538683	0.516409
A0A0B2R6F6	Nuclear polyadenylated RNA-binding protein 4 (Glycine soja)	3	28.5	35.494	56.285	96h	7.43273	6.93467	8.46	3.47204	4.3774	4.48635	0.00318393	0.467128	0.631235	0.530301	0.540394
B3TDK4	Lipoxygenase (Glycine max)	44	62.7	94.41	323.31	96h	577.101	461.291	505.811	891.8	726.014	952.854	0.0106587	1.54531	1.57387	1.88381	1.66472
C6F117	Putative ribosomal protein S15 (Glycine max)	5	33.8	14.774	65.984	96h	18.9872	25.8029	26.6132	29.7399	39.6098	40.3949	0.0381665	1.56631	1.53509	1.51785	1.53697
Q9LLX2	Trypsin inhibitor (Glycine max)	4	44	17.976	78.189	96h	29.5399	42.2645	23.8021	12.859	12.2484	10.9059	0.0223359	0.435308	0.289804	0.458189	0.376682
I1KTB1	Putative ATP synthase 24 kDa subunit, mitochondrial (Glycine soja)	5	38.3	25.338	213.96	96h	14.7067	19.8303	14.9161	10.6778	10.8106	10.1429	0.0243936	0.726046	0.545157	0.679998	0.639622
A0A0B2RH83	Clathrin heavy chain 1 (Glycine soja)	2	2	167.68	14.633	96h	1.45563	0.781425	0.393465	2.33595	3.37512	1.99508	0.0309402	1.60476	4.31919	5.07054	2.92951
D6PAW7	Lipoxygenase (Glycine max)	35	55.4	96.781	323.31	96h	339.703	399.884	386.321	577.391	605.871	651.325	0.00111205	1.69969	1.51512	1.68597	1.62943
I1MAW4	Cytochrome c oxidase subunit 6b-1 (Glycine soja)	3	26.9	19.476	76.982	96h	11.2495	10.4054	9.17627	6.33632	6.57517	4.98739	0.00520865	0.563252	0.631898	0.543509	0.580544
K7N277	Uncharacterized protein (Glycine max)	2	35.5	13.861	113.16	96h	6.95811	9.14473	7.77292	3.83718	3.83812	3.521	0.002832	0.55147	0.419709	0.452984	0.468941
C6SZ18	40S ribosomal protein S28 (Glycine soja)	3	29.2	7.5257	277.45	96h	44.8951	43.8841	32.125	29.452	25.5623	20.8442	0.0351368	0.656017	0.582494	0.648848	0.627426
I1M8K9	Uncharacterized protein (Glycine max)	3	22.4	25.799	53.945	96h	4.03893	5.45406	3.12623	2.00294	2.00294	1.33071	0.0271949	0.495909	0.367238	0.425658	0.422893
I1M0K3	Cysteine proteinase inhibitor (Glycine max)	7	53.1	27.668	140.15	96h	96.0031	132.525	94.7873	54.8504	57.7891	53.3647	0.0135647	0.57134	0.436063	0.562994	0.513444
I1L1K7	Eukaryotic initiation factor 4A-15 (Glycine soja)	7	25.4	46.856	6.2798	96h	0.123336	0.125272	0.115239	0.200491	0.200491	0.199704	1.38313e-05	1.62557	1.60044	1.73295	1.65093
I1M324	Uncharacterized protein (Glycine max)	2	6	42.848	20.222	96h	6.74317	7.2513	6.45952	4.03633	4.4096	4.05973	0.000531691	0.59858	0.608113	0.628487	0.611405
C6T3U6	Ribosomal protein L19 (Glycine max)	3	22.6	24.774	6.3999	96h	0.351137	0.351137	0.351137	1.00294	0.668959	0.6673	0.0148822	2.85626	1.90512	1.9004	2.21667
Q9S7N8	Seed maturation protein PM21 (Glycine max)	4	77.9	10.061	136.31	96h	130.518	104.297	89.4919	71.3602	60.5652	50.7178	0.0243311	0.546747	0.580697	0.566731	0.56318
C6T4J1	10 kDa chaperonin (Glycine soja)	4	49.5	10.585	34.057	96h	30.0838	37.8248	29.3003	14.1532	19.9175	17.0928	0.00856665	0.470461	0.526571	0.583366	0.526325
Q39801	51 kDa seed maturation protein (Glycine max)	37	72.7	50.982	323.31	96h	706.687	812.401	530.562	342.889	401.351	295.88	0.0184923	0.485206	0.49403	0.557674	0.507462
I1NB54	Uncharacterized protein (Glycine max)	3	31.5	21.865	8.4173	96h	3.64679	3.70404	3.40739	2.00394	2.00394	1.99608	6.35303e-05	0.549508	0.541015	0.585808	0.558081
C6SZ56	Superoxide dismutase [Cu-Zn] (Glycine max)	3	43.4	15.193	76.617	96h	50.3315	46.9949	43.9373	22.0008	17.6359	22.314	0.000376823	0.437118	0.375273	0.507861	0.438547
K7MZW1	60S ribosomal protein L22-2 (Glycine soja)	4	36	14.092	114.1	96h	40.6136	31.6767	34.229	24.8398	15.3269	23.0573	0.0216688	0.611613	0.483852	0.673619	0.593545
I1NBT0	Importin subunit alpha (Glycine max)	2	13.3	58.83	30.133	96h	3.91361	2.9528	3.53105	5.0136	6.38603	7.72179	0.0248336	1.28107	2.16271	2.18683	1.83905
I1L437	Prohibitin-2 (Glycine soja)	5	29.1	31.801	12.139	96h	2.10627	2.50159	2.52701	1.00394	1.66493	0.999004	0.0112519	0.476643	0.665548	0.39533	0.514077
I1JM67	Peptidyl-prolyl cis-trans isomerase (Glycine max)	5	56.5	15.989	141.75	96h	48.1582	63.0035	76.0321	30.6215	34.3202	37.3462	0.0268638	0.635852	0.544735	0.491191	0.546428
I1L957	Embryonic protein DC-8 (Glycine soja)	31	72.6	48.795	323.31	96h	2261.15	2664.71	2228.98	1119.7	1293.53	1240.43	0.00144656	0.495193	0.485428	0.556502	0.510656
C6SXX2	Ubiquitin-NEDD8-like protein RUB2 (Glycine soja)	6	42.9	17.245	145.01	96h	61.2178	51.0049	59.6839	32.8508	29.7246	44.9351	0.0188208	0.536622	0.582779	0.752884	0.625401
I1JFL5	Subtilisin-like protease (Glycine soja)	2	23.5	14.664	65.236	96h	22.2961	23.9074	21.2244	11.7889	14.7669	13.9327	0.00160523	0.52874	0.617672	0.656446	0.60047
I1J7A4	Alpha-amylase (Glycine soja)	2	11.7	43.498	33.072	96h	3.23258	3.54271	3.93518	1.93763	1.53694	2.78812	0.0244499	0.599407	0.433831	0.708512	0.584726
C3VHQ8	Oleosin (Glycine max)	3	29.7	17.417	47.018	96h	28.4954	33.2932	31.735	49.5389	45.4216	46.436	0.00105401	1.73848	1.36429	1.46324	1.51188
C6T9F2	Methyl-CpG-binding domain-containing protein 10 (Glycine soja)	2	17	33.83	13.855	96h	1.54515	1.5694	1.8547	0.33201	0.33201	0.663407	0.0012224	0.214873	0.211551	0.357689	0.267128
I1NJE9	Peptidyl-prolyl cis-trans isomerase (Glycine max)	2	14.6	22.714	55.073	96h	7.24642	5.56454	6.42159	3.00785	3.00588	2.66238	0.00213148	0.41508	0.540184	0.414598	0.451116
C6TH20	Uncharacterized protein (Glycine max)	6	27.8	39.382	38.012	96h	28.0364	24.1532	22.4751	18.8586	13.8788	13.4313	0.0166015	0.672646	0.574614	0.597609	0.618347
C6TMA8	Uncharacterized protein (Glycine max)	4	53.8	12.236	68.353	96h	37.2386	52.643	34.8835	25.319	22.6286	24.7401	0.0367859	0.679913	0.42985	0.709221	0.582597
I1J7G5	Uncharacterized protein (Glycine max)	7	41.2	18.568	134.31	96h	398.475	370.446	338.731	231.275	199.053	200.224	0.00141422	0.580401	0.537332	0.591101	0.569269
I1LGL7	Calcium-binding EF-hand family protein (Theobroma cacao)	6	56.5	16.555	182.77	96h	17.0559	19.5988	14.9502	9.19842	9.69769	12.0375	0.0126804	0.539309	0.494811	0.805175	0.599432
I1JAY8	Vacuolar-sorting receptor 1 (Glycine soja)	2	9	71.21	23.629	96h	0.993234	0.99778	1.11772	2.30656	1.77113	2.53041	0.00700388	2.32227	1.77507	2.26389	2.12565
I1JF86	Sucrose-binding protein 2 (Glycine max)	22	42.9	57.816	282.78	96h	109.716	119.31	104.138	149.333	179.698	185.713	0.00747745	1.36108	1.50615	1.78333	1.54501
I1JL98	Uncharacterized protein (Glycine max)	6	51.8	18.501	47.938	96h	53.1512	55.6507	30.9652	28.1336	23.2207	19.2928	0.0491999	0.529313	0.417258	0.623047	0.505463
I1JMQ3	Uncharacterized protein (Glycine max)	5	34.8	39.161	106.56	96h	38.8119	51.8918	42.2057	21.2077	27.8376	25.8092	0.0115471	0.546423	0.536453	0.611509	0.563199
I1JW13	Uncharacterized protein (Glycine max)	6	50.9	30.391	30.76	96h	3.02014	2.69489	2.2798	1.33498	2.00491	1.99704	0.045395	0.442026	0.743966	0.875974	0.667548
I1L849	Late embryogenesis abundant protein D-34 (Glycine soja)	10	60.7	27.455	323.31	96h	853.448	876.89	693.217	461.531	445.087	409.865	0.0034789	0.540784	0.507575	0.591251	0.543204
I1L8R1	Putative 60S ribosomal protein L1 (Trifolium pratense)	7	32.6	44.691	153.83	96h	23.9391	26.4415	33.3601	43.7959	43.9429	55.8123	0.0150036	1.82947	1.66189	1.67303	1.71423
I1LE41	Seed maturation protein PM24 (Glycine max)	11	72.7	26.239	323.31	96h	348.556	392.499	374.734	205.262	224.15	233.936	0.000592317	0.588891	0.571085	0.624274	0.594511
I1LGG2	Glutathione peroxidase (Glycine max)	10	62.3	18.504	84.456	96h	177.299	178.338	153.742	97.3614	92.2656	85.5292	0.000865228	0.549137	0.517363	0.556317	0.54018
I1LGM2	Heat shock protein STI (Glycine soja)	16	42.4	65.562	323.31	96h	108.91	99.7357	101.892	71.9261	58.1736	65.4937	0.00138102	0.66042	0.583278	0.642779	0.629856
I1LKF8	Uncharacterized protein (Glycine max)	5	43.6	18.242	145.92	96h	23.9126	27.6832	21.3567	12.8777	16.296	17.245	0.0174971	0.538534	0.588661	0.807478	0.636288
I1LKZ4	Superoxide dismutase [Cu-Zn] (Glycine max)	2	43.3	20.83	38.216	96h	8.64689	6.69785	8.58935	4.10823	3.60834	4.82671	0.00655662	0.475111	0.538731	0.561941	0.524076
I1LZ03	60S ribosomal protein L4/L1 (Arachis hypogaea)	6	25.2	44.661	27.104	96h	7.60864	9.75949	8.53635	15.5726	12.4854	12.8808	0.0121795	2.0467	1.27931	1.50893	1.58037
I1M222	Desiccation-related protein PCC3-06 (Glycine soja)	15	56.7	25.63	323.31	96h	234.166	247.368	180.408	119.058	124.254	83.6484	0.00982043	0.508433	0.502303	0.463661	0.49394
I1M3M9	Seed biotinylated protein 68 kDa isoform (Glycine max)	30	56.8	67.976	323.31	96h	1054.8	1178.08	1068.9	551.161	632.757	590.353	0.000363914	0.522526	0.537107	0.552298	0.537367
I1MIA8	Uncharacterized protein (Glycine max)	9	81	15.189	320.07	96h	68.6235	79.9556	87.4544	31.1186	47.3474	51.8886	0.0134849	0.453468	0.592171	0.593322	0.552272
I1MR83	Uncharacterized protein (Glycine max)	2	12.7	25.539	14.006	96h	2.40682	3.50381	3.03248	1.62819	0.666021	1.33021	0.0141701	0.676492	0.190085	0.438653	0.405276
I1N466	Uncharacterized protein (Glycine max)	5	23.8	39.88	148.65	96h	18.6854	18.8614	16.264	12.1553	11.8304	10.9912	0.0022857	0.650521	0.62723	0.675797	0.649997
I1N628	Mitochondrial outer membrane protein porin of 34 kDa (Glycine soja)	6	38.4	29.704	148.95	96h	62.7531	68.0199	77.131	36.4429	39.6505	54.903	0.0222962	0.580736	0.582925	0.711815	0.630081
I1NGG4	Seed maturation protein PM25 (Glycine max)	17	84.8	26.058	323.31	96h	745.511	742.838	641.235	478.413	427.267	422.633	0.00231058	0.641725	0.575183	0.659091	0.623743
K7L8B5	Uncharacterized protein (Glycine max)	9	67.2	15.281	34.499	96h	15.6524	20.4641	12.9647	10.4102	9.08244	6.04864	0.0368275	0.665086	0.443823	0.466545	0.520387
Q39805	Dehydrin-like protein (Glycine max)	14	95.1	23.717	323.31	96h	669.633	698.382	614.588	349.079	379.529	361.442	0.000339094	0.521299	0.54344	0.588105	0.549808
K7LP96	Uncharacterized protein (Glycine max)	5	46.8	16.615	238.33	96h	45.9859	53.6103	49.662	23.1638	30.7419	31.131	0.00325769	0.503714	0.573432	0.626857	0.569728
K7LRU7	Apoptotic chromatin condensation inducer in the nucleus (Glycine soja)	4	12.6	77.697	47.057	96h	6.23055	8.94915	7.12327	3.67493	5.33373	5.02071	0.0437378	0.589824	0.596004	0.704832	0.629036
K7LSN8	Peptidyl-prolyl cis-trans isomerase (Glycine max)	7	29.5	25.22	170.37	96h	186.719	208.325	233.45	85.3847	98.9027	121.023	0.00320002	0.45729	0.474751	0.518409	0.48578
K7M2H6	2S albumin (Glycine max)	11	56.6	20.095	178.37	96h	749.154	946.77	790.226	488.792	596.524	553.857	0.0141448	0.652459	0.630062	0.700884	0.659322
K7M324	60S acidic ribosomal protein P2B (Glycine soja)	3	21.5	15.302	29.452	96h	15.2891	16.3997	21.9825	8.10892	7.75252	12.5952	0.0315855	0.530373	0.472723	0.572965	0.530202
K7N4I7	Uncharacterized protein (Glycine max)	3	16.7	22.09	27.648	96h	79.3443	53.8693	73.2798	115.037	95.5669	130.944	0.0244761	1.44985	1.77405	1.7869	1.65404
O22120	Alpha subunit of beta conglycinin (Fragment) (Glycine max)	32	59.7	63.164	323.31	96h	353.391	269.114	275.716	882.702	642.949	735.403	0.00372676	2.49781	2.38913	2.66725	2.51726
Q7DML3	Late embryogenesis abundant protein (Fragment) (Glycine soja)	8	48.7	15.581	323.31	96h	387.577	325.145	245.996	210.398	158.877	148.158	0.0313476	0.542854	0.488634	0.602279	0.539713
Q9XES8	Seed maturation protein PM28 (Glycine max)	7	96.6	9.5121	323.31	96h	151.148	153.737	110.275	81.9114	77.6503	66.7736	0.0130676	0.54193	0.505085	0.60552	0.545177
Q39871	Late embryongenesis abundant protein (Glycine max)	24	62.6	50.643	323.31	96h	344.725	305.186	411.544	197.94	183.293	251.618	0.0186887	0.574195	0.600596	0.611399	0.596211
Q39873	Lea protein (Glycine max)	34	66.6	49.399	323.31	96h	587.666	481.748	466.321	315.253	216.835	261.019	0.00650751	0.53645	0.450101	0.55974	0.516435
Q42447	Maturation protein (Glycine max)	5	51.4	25.659	32.783	96h	3.69576	3.30664	4.83097	5.54819	6.56923	5.84872	0.0203523	1.50123	1.98668	1.21067	1.51826
Q541U1	Seed maturation protein LEA 4 (Glycine max)	7	38.2	17.606	272.03	96h	152.99	121.271	146.73	75.7745	59.3616	97.1974	0.0126653	0.495291	0.489497	0.662424	0.551874
Q9XET0	Seed maturation protein PM30 (Glycine max)	14	85	15.097	323.31	96h	485.475	391.585	305.232	277.525	213.327	187.033	0.0454517	0.571657	0.544779	0.612757	0.573366
I1LGD7	40S ribosomal protein S10-1 (Glycine soja)	2	17.2	18.581	21.884	168h	10.061	9.31278	11.0119	3.70003	4.70003	3.00005	0.000813278	0.367761	0.504686	0.272437	0.375181
A0A0B2NT30	Malate dehydrogenase (Glycine soja)	5	25	35.467	7.0555	168h	7.15863	6.94089	6.52893	17.5333	17.5333	13.1502	0.00335211	2.44926	2.52609	2.01414	2.33739
I1L7F3	Putative 60S ribosomal protein L14 (Glycine soja)	2	16.7	15.411	83.744	168h	3.98939	3.81917	5.22464	2.93331	2.59997	1.95001	0.0249104	0.735279	0.680768	0.373233	0.574171
I1LC96	Putative hydrolase (Glycine soja)	4	28.7	49.853	143.61	168h	5.74832	7.74952	4.96048	3.2665	3.89991	3.47511	0.0375653	0.568254	0.503245	0.700559	0.576516
I1MXX5	Proteasome subunit alpha type (Glycine max)	3	15.5	30.975	48.431	168h	8.72677	7.56134	11.5904	6.16672	4.53331	4.4501	0.0325373	0.706644	0.599538	0.383948	0.543434
C6SYY9	60S ribosomal protein L31 (Glycine soja)	2	14.2	13.957	13.487	168h	1.10294	1.72249	3.00388	11.4332	22.3	9.35016	0.0375303	10.3661	12.9463	3.1127	7.39082
I1NA39	Lambda class glutathione S-transferase (Glycine max)	7	46	27.008	138.48	168h	53.2127	54.3259	60.3306	15.5999	24.1664	15.1002	0.000513599	0.293162	0.444842	0.25029	0.326841
I1MV80	Uncharacterized protein (Glycine max)	2	21.2	33.039	27.124	168h	7.96758	8.24026	6.19504	4.19988	4.70003	2.52499	0.0163458	0.527121	0.570374	0.407582	0.509974
I1K2I1	Tubulin alpha chain (Glycine max)	5	31.1	49.597	149.76	168h	11.2011	13.5112	10.5256	6.06663	9.46669	6.05006	0.0350156	0.541611	0.700656	0.574794	0.612505
C6SVR8	40S ribosomal protein S19-1 (Glycine soja)	7	45.5	15.963	95.371	168h	57.4469	39.0863	49.6168	109.966	120.9	73.7761	0.0254561	1.91422	3.09315	1.48692	2.08445
A0A0B2P3C1	ATPase family AAA domain-containing protein 1 (Glycine soja)	2	2.1	133.75	17.863	168h	0.972486	1.18284	0.886942	3.46669	3.46669	2.52499	0.00279177	3.56477	2.93081	2.84684	3.10898
I1NAN5	Glucosamine 6-phosphate N-acetyltransferase 1 (Glycine soja)	2	22.7	17.574	21.341	168h	2.72667	2.00348	1.70675	1.53331	0.766656	0.5	0.0488859	0.562339	0.382662	0.292955	0.434987
A0A0B2P3W9	Basic 7S globulin (Glycine soja)	8	44	33.16	323.31	168h	85.8673	69.4824	68.6792	27.0663	27.2997	29.2498	0.00115362	0.315211	0.3929	0.42589	0.373236
C6TKK5	GTP-binding protein SAR1A (Glycine soja)	2	22.3	22.139	7.9699	168h	1.70983	2.0116	2.86753	0.333344	1	0.250012	0.0165238	0.194957	0.497117	0.0871871	0.240304
A0A0B2P6L4	Seed maturation protein PM36 (Glycine soja)	2	29.3	25.987	83.978	168h	27.9567	29.738	47.5763	14.1333	17.1999	12.075	0.0328166	0.505541	0.57838	0.253804	0.412347
A0A0B2P7F2	Pyrophosphate--fructose 6-phosphate 1-phosphotransferase subunit beta (Glycine soja)	3	13.4	47.394	133.51	168h	5.20463	7.33003	4.9163	1.83331	3.10009	2.3251	0.0158992	0.352247	0.42293	0.472938	0.415938
C6TD94	Alpha-1,4-glucan-protein synthase [UDP-forming] (Glycine soja)	3	25.7	35.894	7.7934	168h	2.07226	3.53482	3.17355	0.833313	0.933313	1	0.0105756	0.402127	0.264034	0.315104	0.315082
C6SW20	GTP-binding protein SAR1A (Glycine soja)	2	22.3	22.128	33.723	168h	5.68571	2.3969	5.38212	1.66666	0	1.50002	0.0432432	0.293131	0	0.278705	0.235183
I1KSJ8	Rho guanine nucleotide exchange factor 6 (Glycine soja)	2	8.9	38.971	52.68	168h	1.05918	1.09709	1.06191	0.666656	0.733313	0.575001	0.000949815	0.629408	0.668415	0.541479	0.613692
C6THI3	Putative mannitol dehydrogenase (Glycine soja)	2	8.3	39.131	14.518	168h	2.21487	1.50498	1.41566	4.03316	3.3666	2.52499	0.0340028	1.82094	2.23696	1.78361	1.93257
I1MA65	Proteasome subunit beta type (Glycine max)	2	16.8	21.298	38.355	168h	5.26723	7.43994	7.29797	2.33331	4.66656	2.50012	0.0271364	0.442986	0.627232	0.342577	0.474878
I1LPJ9	Protein gar2 (Glycine soja)	11	18.5	77.569	113.64	168h	15.5674	15.0917	15.5264	27.2997	26.5665	22.3751	0.0028915	1.75364	1.76034	1.4411	1.65076
Q6S9W0	Endo-1,3-beta-glucanase (Glycine max)	3	15	36.603	41.834	168h	7.00672	8.28435	9.06897	4.70003	5.3666	4.27509	0.00797074	0.670789	0.6478	0.471397	0.588739
I1JNK9	Actin-3 (Glycine soja)	8	34.2	41.652	8.7162	168h	3.37979	2.51073	2.98729	5.73319	5.03316	3.80003	0.0374339	1.69631	2.00466	1.27207	1.64076
C6TFY7	10 kDa chaperonin (Glycine soja)	4	44.3	10.604	57.917	168h	36.0452	41.7796	26.7399	18.5333	13.7667	7.05015	0.0168281	0.514169	0.329507	0.263657	0.376323
A0A0B2PKQ4	17.5 kDa class I heat shock protein (Glycine soja)	4	37.9	15.091	51.045	168h	3.77158	4.01661	8.94786	22.5665	28.9997	16.4252	0.0129669	5.98329	7.21994	1.83566	4.06257
A0A0B2PME6	Proteasome subunit beta type (Glycine soja)	3	22.7	25.128	64.937	168h	15.1054	14.9607	10.5794	7.56647	6.89991	6.725	0.0126179	0.50091	0.461202	0.635669	0.52137
I1KUQ0	Lipoxygenase (Glycine max)	9	11.9	96.742	7.0887	168h	49.5222	41.2652	44.4989	31.2987	27.6666	21.4752	0.00811935	0.632014	0.670458	0.4826	0.594594
I1KBV2	Nuclease domain-containing protein 1 (Glycine soja)	5	13.5	108.81	20.186	168h	2.37241	2.61422	2.19378	0.666656	1.33331	1.52501	0.0132417	0.281003	0.510024	0.695151	0.490916
A7LCD6	Lipoxygenase (Glycine max)	5	7.2	97.251	29.51	168h	37.0239	34.2268	32.1953	16.8664	16.5333	12.4002	0.000663224	0.455556	0.483051	0.385154	0.442742
A0A0B2SJP8	Eukaryotic Transcription/Translation initiation factor 3 subunit G (Glycine soja)	3	15.5	31.746	54.043	168h	2.74819	2.36262	3.38663	1	0.666656	1.60001	0.0125556	0.363876	0.282168	0.472449	0.38443
Q549Z4	Proglycinin A2B1 (Glycine max)	12	43.3	54.39	323.31	168h	79.0167	111.163	105.112	44.0006	55.6985	38.751	0.00912973	0.556852	0.501053	0.368664	0.468859
A0A0B2PSZ5	Glycinin G1 (Glycine soja)	20	52.2	55.817	323.31	168h	1272.64	1104.31	1146.21	855.849	643.383	772.256	0.00640938	0.6725	0.58261	0.67375	0.644731
C6T968	40S ribosomal protein S8 (Glycine max)	3	33.2	24.732	34.039	168h	2.16225	2.34466	2.83252	7.40006	5.70003	5.77511	0.00285382	3.42239	2.43106	2.03886	2.57175
I1N4A7	Outer plastidial membrane protein porin (Glycine soja)	5	31.2	29.785	88.526	168h	10.1891	9.88307	11.5483	5.53331	5.29997	4.02501	0.00129214	0.54306	0.536268	0.348537	0.469894
Q9FQD4	Glutathione S-transferase GST 24 (Glycine max)	3	27	24.772	33.264	168h	9.00422	18.3422	11.8026	4.70003	6.40006	2.27502	0.0464013	0.521981	0.348926	0.192757	0.341647
A0A0B2S0V2	Ribonuclease UK114 (Glycine soja)	3	21.9	17.995	43.241	168h	19.6379	20.3435	18.4965	7.06663	9.3666	6.02496	0.00043557	0.359847	0.460423	0.325736	0.384046
I1N520	NAD(P)H-dependent 6'-deoxychalcone synthase (Glycine soja)	4	22.2	35.136	49.691	168h	10.1242	9.67764	8.79068	2.89997	2.66666	1.8	0.000163027	0.286439	0.275548	0.204763	0.257642
A0A0B2Q2A3	Heat shock 70 kDa protein (Glycine soja)	17	37.6	71.596	323.31	168h	58.1323	69.7444	59.6724	43.4326	40.0338	29.4501	0.0110814	0.747133	0.574007	0.493529	0.602063
I1KPH4	V-type proton ATPase subunit E (Glycine soja)	3	26.1	22.029	17.985	168h	7.26078	6.63323	5.69557	3.70003	3.70003	2.50012	0.00595392	0.509592	0.557803	0.438958	0.50538
A0A0B2Q7W6	Glucose and ribitol dehydrogenase like 1 (Glycine soja)	9	37.5	31.828	34.054	168h	19.8062	35.9265	24.4932	6.03316	13.8333	9.85009	0.0334604	0.304609	0.385044	0.402157	0.370411
A0A762	Calreticulin-1 (Glycine max)	7	27.1	48.173	96.251	168h	78.9278	106.243	81.166	60	64.8327	46.6264	0.0373933	0.760189	0.610231	0.574458	0.643768
E9KNA6	SGF14a (Glycine max)	5	37.7	29.063	49.085	168h	11.6344	8.28083	7.34215	4.96653	1.9	1.52501	0.0207978	0.426884	0.229446	0.207706	0.307863
I1MSU1	Xylose isomerase (Glycine max)	8	31.2	54.209	131.62	168h	18.0094	22.2284	34.4493	10.6666	10.1999	9.52517	0.0403994	0.592277	0.458866	0.276498	0.406919
I1LVC1	Late embryogenesis abundant protein (Glycine soja)	4	65.2	14.87	76.703	168h	27.1774	29.3406	36.7032	8.23334	9.43322	10.4	0.0018147	0.302948	0.321508	0.283354	0.301075
I1LM14	Protein TIC 40, chloroplastic (Glycine soja)	3	12.4	47.122	41.012	168h	3.85528	2.78371	2.92709	6.40006	6.06663	5.0251	0.00773303	1.66008	2.17933	1.71675	1.82852
C6ZHS4	Eukaryotic Transcription/Translation initiation factor 5A (Glycine max)	2	36.2	17.47	32.161	168h	17.1316	22.3863	27.3542	0.633344	8.73319	6.92511	0.011764	0.0369693	0.390114	0.253165	0.243624
I1KAY3	Putative 6-phosphogluconolactonase 4, chloroplastic (Glycine soja)	2	25.9	27.743	42.852	168h	6.42415	8.8901	13.173	2.99997	4	4.27509	0.0461434	0.466983	0.449939	0.324535	0.395794
A0A0B2QI13	Poly [ADP-ribose] polymerase 3 (Glycine soja)	12	24.9	89.632	181.2	168h	20.8422	13.9569	18.0896	11.0332	11	8.65012	0.0262595	0.529366	0.788142	0.478183	0.580149
C6T5D6	NADH dehydrogenase [ubiquinone] 1 beta subcomplex subunit 9 (Glycine soja)	5	54.8	13.558	42.471	168h	9.68894	10.1099	10.8508	7.23334	5.3666	6.57509	0.00401941	0.746557	0.530826	0.605955	0.62562
Q6VEV1	40S ribosomal protein S25 (Fragment) (Glycine max)	3	39.4	10.504	5.2715	168h	1.00537	0.974792	0.916935	0.666656	0.666656	0.5	0.00443914	0.663095	0.683896	0.545295	0.63281
I1K9V8	14-3-3-like protein (Glycine soja)	4	37.5	29.13	278.97	168h	54.8932	64.278	74.1938	10.4001	21.6997	14.775	0.00165207	0.18946	0.337592	0.199141	0.242416
C6T072	Peroxiredoxin-2B (Glycine soja)	4	40.7	17.453	141.43	168h	240.233	278.355	230.287	160.998	187.433	115.452	0.020698	0.670173	0.673361	0.501338	0.619439
I1MQW1	40S ribosomal protein S15 (Glycine soja)	2	23.2	17.347	32.538	168h	8.67833	6.79425	11.2325	19.1333	15.3	21.4252	0.0115625	2.20472	2.2519	1.90744	2.09168
I1JWV6	Protein SET (Glycine soja)	3	13.6	29.702	29.658	168h	15.4376	8.75335	13.5546	4.19988	2.66666	3.77493	0.0114663	0.272055	0.304644	0.278497	0.281926
I1LK73	60S ribosomal protein L23A (Glycine soja)	3	17.9	17.232	36.917	168h	11.5332	13.0984	13.3554	31.1667	27.533	19.0252	0.0220351	2.70234	2.10201	1.42454	2.04609
A0A0B2QRY5	Beta-amylase (Glycine soja)	8	19.4	55.219	145.41	168h	44.9881	40.5719	50.1458	25.8999	18.5333	17.1501	0.00310829	0.575705	0.456802	0.342005	0.4538
C6SZN6	Universal stress protein A-like protein (Glycine soja)	3	47	17.946	72.556	168h	28.5801	43.2173	29.3163	7.23334	13.9665	7.77507	0.010035	0.25309	0.32317	0.265213	0.286558
I1KAJ5	Uncharacterized protein (Glycine max)	8	33.8	36.915	229.3	168h	151.114	125.323	105.659	80.3009	63.3988	45.8757	0.0176734	0.531394	0.505885	0.434187	0.496147
C6T871	Hydroxysteroid 11-beta-dehydrogenase 1-like protein (Glycine soja)	6	21.7	40.157	69.659	168h	10.7371	14.2323	12.0349	4.70003	8.43322	5.55013	0.0159664	0.437737	0.592542	0.461171	0.504898
I1J6K4	Alpha-xylosidase (Glycine soja)	3	6.1	102.94	39.647	168h	8.23086	3.34473	5.16243	1.66666	0.666656	2.00002	0.049217	0.202489	0.199316	0.387419	0.258892
B1ACD3	Putative Kunitz trypsin protease inhibitor (Glycine max)	2	15.9	23.655	44.455	168h	23.193	31.6348	20.5202	11.0666	12.3998	7.27513	0.0156618	0.477154	0.391965	0.354535	0.407994
C6T0D4	Transcription/Translationally-controlled tumor protein homolog (Glycine max)	3	33.3	18.995	166.77	168h	16.2126	14.4345	16.9274	6.33344	5.16672	5.49993	0.000239054	0.390649	0.357942	0.324912	0.357336
A0A0B2R1B7	Quinone oxidoreductase-like protein, chloroplastic (Glycine soja)	5	27.5	33.922	323.31	168h	10.085	7.66294	11.4548	5.66656	5.96653	5.67494	0.0235337	0.56188	0.778622	0.495418	0.592684
I1MJ68	RNA-binding protein with serine-rich domain 1 (Glycine soja)	2	8.1	46.857	16.533	168h	0.285614	0.626677	0.280902	1.9	1.56666	0.924999	0.025825	6.65235	2.49994	3.29296	3.68059
C6TBI4	60S ribosomal protein L35a-1 (Glycine soja)	3	14.3	12.795	18.478	168h	2.87894	6.73482	7.15162	20.8999	22.8999	13.6501	0.0122125	7.25959	3.40022	1.90868	3.4267
I1MJ86	Elongation factor 2 (Glycine soja)	19	34.4	94.056	323.31	168h	111.793	125.131	141.049	81.1329	68.8671	82.826	0.00710066	0.725741	0.55036	0.587215	0.615986
A0A0B2R290	Putative glutathione S-transferase (Glycine soja)	4	16.7	23.753	35.068	168h	34.3482	23.6754	28.4559	15.6666	9.2665	6.45005	0.0111668	0.45611	0.391398	0.226668	0.362897
I1KTM3	ADP,ATP carrier protein 1, mitochondrial (Glycine soja)	5	17.8	42.002	31.185	168h	4.77033	3.6131	4.07573	2.33331	3.03331	2.77507	0.0216358	0.48913	0.839532	0.680875	0.65347
C6T019	Uncharacterized protein (Glycine max)	3	41	11.836	126.79	168h	6.42843	6.68978	9.65109	3.16672	5.08075	3.54995	0.036925	0.492611	0.75948	0.367829	0.518128
C6F117	Putative ribosomal protein S15 (Glycine max)	5	33.8	14.774	65.984	168h	17.7508	28.0856	25.1471	35.9318	39.432	45.7261	0.0164828	2.02424	1.40399	1.81834	1.70589
Q9LLX2	Trypsin inhibitor (Glycine max)	4	44	17.976	78.189	168h	80.5918	100.518	60.9316	15.1664	16.6331	11.2502	0.00454146	0.188188	0.165475	0.184636	0.177861
Q9ZNZ4	Napin-type 2S albumin 1 (Glycine max)	9	48.4	17.835	201.75	168h	912.449	803.898	999.669	566.227	545.134	500.461	0.00354705	0.620557	0.678113	0.500626	0.59345
Q38IW8	Triosephosphate isomerase (Glycine max)	12	48.2	27.204	323.31	168h	151.216	169.121	157.548	100.933	102.567	62.3751	0.00750363	0.667479	0.606468	0.395912	0.556358
A0A0B2RA81	Putative carboxylesterase 2 (Glycine soja)	3	11.5	50.426	30.837	168h	4.87577	3.12073	3.21292	8.73319	7.06663	5.55013	0.0353636	1.79114	2.26441	1.72744	1.90464
C6SWQ6	ATP synthase subunit O, mitochondrial (Glycine soja)	3	20	26.893	13.355	168h	1.77241	0.794281	1.8479	0.0666656	0.0666656	0.150002	0.0155426	0.0376131	0.083932	0.0811743	0.0641812
I1KTB1	Putative ATP synthase 24 kDa subunit, mitochondrial (Glycine soja)	5	38.3	25.338	213.96	168h	26.1223	33.5847	31.2457	14.7332	14.3998	9.29996	0.00342114	0.564008	0.42876	0.29764	0.422559
A0A0B2RCV2	Puromycin-sensitive aminopeptidase (Glycine soja)	5	8.3	98.087	91.869	168h	14.5272	8.39265	11.6887	6.3666	5.03316	5.49993	0.0313107	0.438255	0.59971	0.470536	0.488311
I1LC12	22.0 kDa class IV heat shock protein (Glycine soja)	2	23.1	22.384	24.656	168h	2.66186	3.34537	2.94741	6.70003	7.43322	7.3251	0.000160791	2.51705	2.22194	2.48527	2.39634
I1MCX7	60S ribosomal protein L28-2 (Glycine soja)	3	31.3	16.887	30.797	168h	2.38632	2.45911	1.86461	6.56647	4.46669	5.22498	0.00771197	2.75172	1.81639	2.80218	2.42296
I1L386	Membrane steroid-binding protein 2 (Glycine soja)	2	17.3	24.085	8.8721	168h	0.837156	1.25636	0.966972	0.1	0	0	0.00153729	0.119452	0	0	0.0326746
A0A0B2RFQ6	Oxysterol-binding protein-related protein 3B (Glycine soja)	2	12.6	34.281	17.831	168h	1.27501	0.939169	0.922254	2.69997	2.36666	1.75528	0.0148343	2.11761	2.51995	1.90326	2.17505
A0A0B2RGB4	RNA-binding protein 34 (Glycine soja)	11	18.8	77.14	182.06	168h	29.3169	33.4569	31.2487	61.0992	59.1342	44.6	0.0115015	2.08409	1.76747	1.42726	1.75313
A0A0B2RGF4	Enoyl-[acyl-carrier-protein] reductase [NADH], chloroplastic (Glycine soja)	2	27.3	39.735	26.172	168h	1.77616	2.58466	2.93929	0.666656	1.33331	1.42502	0.0368327	0.375335	0.515855	0.484818	0.469169
A0A0B2RHP8	Membrane steroid-binding protein 2 (Glycine soja)	2	18.2	22.687	8.9026	168h	0.738566	0.712652	0.712487	0	0.166666	0.375006	0.00766012	0	0.233867	0.526334	0.250344
I1KEM1	Multiprotein-bridging factor 1a (Glycine soja)	2	14.8	15.523	28.384	168h	6.70192	1.02696	3.44643	14.1999	10.0998	9.32506	0.0285772	2.11878	9.8346	2.70571	3.00884
I1K3M8	Nuclear transport factor 2 (Glycine soja)	2	19.5	13.623	8.1088	168h	4.22861	3.46933	3.887	13.4667	8.73319	11.3501	0.00616691	3.18466	2.51726	2.92002	2.896
I1J4D5	Putative caffeoyl-CoA O-methyltransferase (Glycine soja)	4	27.3	26.663	37.314	168h	8.47436	10.0316	9.97325	4.53331	6.03316	5.30005	0.00326985	0.534944	0.601414	0.531426	0.557126
K7N277	Uncharacterized protein (Glycine max)	2	35.5	13.861	113.16	168h	3.55806	2.39272	1.95531	5.13325	4.76666	4.02501	0.0256748	1.44271	1.99215	2.0585	1.76129
C6SZ18	40S ribosomal protein S28 (Glycine soja)	3	29.2	7.5257	277.45	168h	65.1377	56.9936	43.3569	31.2987	32.6988	19.5751	0.0228571	0.480501	0.573728	0.451489	0.505007
K7K4G2	Uncharacterized protein (Glycine max)	21	41.5	71.742	323.31	168h	252.076	229.693	224.866	140.946	126.933	97.2942	0.00176814	0.55914	0.552618	0.432677	0.516777
I1L1K7	Eukaryotic initiation factor 4A-15 (Glycine soja)	7	25.4	46.856	6.2798	168h	0.418808	0.40607	0.381968	0.166666	0.166666	0.125001	0.000143576	0.397952	0.410435	0.327255	0.379777
A0A0B2RUJ9	14-3-3-like protein D (Glycine soja)	7	46.7	29.518	64.551	168h	33.3663	33.0575	36.0932	8.40006	9.56647	3.75006	0.000183479	0.251753	0.289389	0.103899	0.211834
I1LFD6	DHAR class glutathione S-transferase (Glycine max)	4	28.2	23.449	73.289	168h	34.1703	35.4185	33.7671	17.4667	15.5999	11.8751	0.000344798	0.511166	0.440446	0.351678	0.434825
A0A0B2RZX6	Fructose-bisphosphate aldolase (Glycine soja)	14	44.1	38.325	14.615	168h	6.552	6.27476	7.70068	4.56678	3.70003	3.02492	0.00786279	0.697006	0.589669	0.392812	0.55008
I1M138	Basic 7S globulin (Glycine soja)	2	8.2	51.191	15.743	168h	4.77758	3.6377	2.15705	1.66666	1.33331	0.750012	0.047504	0.34885	0.366526	0.347702	0.354698
I1LL14	Lactoylglutathione lyase (Glycine max)	4	27	26.491	74.856	168h	5.62311	4.95016	3.07739	2.49997	2.33331	1.25001	0.0421751	0.444589	0.471361	0.406193	0.445641
K7LQ70	Poly [ADP-ribose] polymerase (Glycine max)	14	29.4	88.978	323.31	168h	70.9404	51.4345	67.4951	47.1661	37.4332	36.7499	0.0294891	0.664869	0.727784	0.544482	0.639117
I1N3A6	Alpha-galactosidase (Glycine max)	8	26.1	45.689	151	168h	31.3484	34.1278	37.2412	23.3331	25.1664	16.4752	0.0161318	0.744317	0.737417	0.442391	0.632558
I1N334	Aldose reductase (Glycine soja)	4	19.9	36.277	47.414	168h	7.92803	8.51693	11.0606	6.40006	6.03316	4.27509	0.0364641	0.80727	0.708372	0.386517	0.607453
C6SYN5	Soluble inorganic pyrophosphatase (Glycine soja)	2	16.4	24.218	25.699	168h	2.59734	2.43636	2.34681	1.63331	0.766656	0.525008	0.012518	0.628841	0.314673	0.223712	0.396311
I1NG28	Vacuolar-sorting receptor 1 (Glycine soja)	3	7	69.827	14.297	168h	2.04696	2.62776	2.17208	1	1	1	0.00190596	0.48853	0.380552	0.460388	0.438161
G3E7M9	Annexin (Glycine max)	12	57	35.922	323.31	168h	72.5946	69.1853	86.873	42.4992	44.0006	24.4001	0.00914066	0.585433	0.635982	0.280871	0.485015
I1NB54	Uncharacterized protein (Glycine max)	3	31.5	21.865	8.4173	168h	3.41011	3.30639	3.11014	2	2	1.50002	0.00156637	0.586491	0.604889	0.4823	0.559705
C6SZ56	Superoxide dismutase [Cu-Zn] (Glycine max)	3	43.4	15.193	76.617	168h	71.8696	62.655	37.3343	25.0332	17.0998	27.525	0.0342967	0.348313	0.27292	0.737257	0.40532
I1L432	Glutamine synthetase (Glycine max)	3	23.7	36.749	29.333	168h	9.41281	5.06454	5.50323	2.09997	2.99997	1.37501	0.0367954	0.223097	0.592348	0.249854	0.324062
A0A0B2SH73	SNF1-related protein kinase regulatory subunit gamma-like PV42a (Glycine soja)	5	24.7	41.717	132.61	168h	23.4536	19.4997	14.4325	5.66656	5	2.74997	0.00601251	0.241607	0.256414	0.19054	0.233796
I1LP46	Alcohol dehydrogenase-like 2 (Glycine soja)	3	15.8	33.115	45.245	168h	6.63207	4.57923	9.44853	2	2.69997	3.14996	0.0422301	0.301565	0.589612	0.33338	0.379961
K7LSI2	Methionine-tRNA ligase (Glycine soja)	2	6.5	46.245	12.339	168h	3.15088	2.6524	3.18588	2.33331	1.33331	1.50002	0.0227842	0.740527	0.502682	0.470835	0.574765
A0A0B2SPQ8	NAD(P)H-dependent 6-deoxychalcone synthase (Glycine soja)	3	29	32.879	31.935	168h	7.22025	7.33834	5.59459	3.66656	4	3.77493	0.00705763	0.507817	0.545083	0.674746	0.567727
C6SXX2	Ubiquitin-NEDD8-like protein RUB2 (Glycine soja)	6	42.9	17.245	145.01	168h	121.662	93.3067	135.841	39.3675	29.8664	36.2755	0.00309384	0.323581	0.320089	0.267044	0.30076
A0A0B2SSX7	14-3-3-like protein C (Glycine soja)	5	34	29.247	37.584	168h	8.41307	4.61342	12.07	0.366656	0.333344	1.85002	0.0272601	0.0435817	0.0722552	0.153274	0.101609
Q9FQ95	In2-1 protein (Glycine max)	6	35.4	27.031	46.643	168h	22.874	31.8853	28.8547	6.33344	7.70003	9.29996	0.00195086	0.276884	0.241492	0.322303	0.279061
C6T4Z6	40S ribosomal protein S19-1 (Glycine soja)	4	39.2	15.893	8.5045	168h	3.63517	4.3508	5.97205	11.7998	11.1333	9.10008	0.00483361	3.24602	2.5589	1.52378	2.29496
I1JYA9	Superoxide dismutase (Glycine max)	4	23.8	26.547	126.2	168h	13.0981	16.1562	13.206	6.89991	6.79982	4.95003	0.00259009	0.526788	0.420879	0.374832	0.439228
I1JPV0	35 kDa seed maturation protein (Glycine max)	25	64.7	34.565	323.31	168h	597.041	689.329	547.468	1351.18	1331.56	873.187	0.0237531	2.26313	1.93168	1.59495	1.93907
C6TMD6	Proteasome subunit alpha type (Glycine max)	5	26.9	27.179	46.911	168h	21.6248	17.3693	18.583	11.0666	12.8999	11.325	0.00589763	0.511756	0.742683	0.609428	0.612943
I1K5E6	Guanine nucleotide-binding protein subunit beta-like protein (Glycine max)	8	35.4	35.663	129.61	168h	43.6306	38.4249	29.6664	14.3998	16.4998	9.95003	0.00634192	0.330038	0.429405	0.335397	0.365637
C6TJH0	Uncharacterized protein (Glycine max)	2	12.7	25.364	19.547	168h	1.83837	2.77604	2.41944	0.166666	0.566656	0.349998	0.00260331	0.0906592	0.204124	0.14466	0.154015
C6TNF0	Ferritin (Glycine max)	5	27.9	27.559	140.71	168h	26.4014	25.9498	20.4352	16.1999	14.6331	7.80017	0.0239621	0.613599	0.563899	0.381703	0.530774
C6TNT2	EF1Bgamma class glutathione S-transferase (Glycine max)	8	33.4	47.587	98.873	168h	28.5564	24.7415	26.9247	22.7663	16.3666	12.525	0.0403533	0.797241	0.661503	0.465185	0.643932
I1JL98	Uncharacterized protein (Glycine max)	6	51.8	18.501	47.938	168h	66.3372	54.4601	43.2276	35.634	31.833	15.3252	0.0413275	0.537165	0.58452	0.354522	0.504754
I1JW13	Uncharacterized protein (Glycine max)	6	50.9	30.391	30.76	168h	2.68604	2.65	2.80959	1.66666	1.66666	1.25001	0.00127762	0.620488	0.628927	0.444909	0.562673
I1JXA0	Cell division cycle protein 48 like (Glycine soja)	15	37.3	90.882	261.83	168h	54.4945	45.4824	39.982	34.5011	32.3672	19.55	0.0472123	0.633111	0.711642	0.488971	0.617455
I1KAB7	Protein disulfide-isomerase (Glycine max)	18	43.5	56.114	6.3586	168h	2.36368	3.53962	1.65719	11.4667	16.8333	26.6499	0.0243027	4.8512	4.75568	16.0814	7.26804
I1L8R1	Putative 60S ribosomal protein L1 (Trifolium pratense)	7	32.6	44.691	153.83	168h	18.7261	14.607	23.374	40.6325	35.4344	44.5493	0.00433034	2.16983	2.42585	1.90594	2.127
I1LGG2	Glutathione peroxidase (Glycine max)	10	62.3	18.504	84.456	168h	166.001	135.626	136.264	108.898	109.966	73.1014	0.0364313	0.656006	0.810804	0.536467	0.666752
I1LKZ4	Superoxide dismutase [Cu-Zn] (Glycine max)	2	43.3	20.83	38.216	168h	9.98583	6.86805	8.56048	4	3.16672	3.12509	0.00595068	0.400568	0.46108	0.36506	0.40496
I1LRE4	T-complex protein 1 subunit beta (Glycine soja)	12	39.1	57.1	202.84	168h	31.7487	32.2332	31.5702	25.8201	23.7663	14.3251	0.0409326	0.813264	0.737325	0.453752	0.668865
I1LTG9	MLO-like protein (Glycine max)	2	51.4	10.557	25.284	168h	0.402662	0.299741	0.879189	2.29997	2.03331	2.52499	0.00152348	5.7119	6.78356	2.87195	4.33631
I1LV54	Uncharacterized protein (Glycine max)	6	26	46.594	31.912	168h	9.36042	6.13642	7.34726	3.2665	2	3.52508	0.0112134	0.34897	0.325923	0.479781	0.384851
I1MBR7	UTP--glucose-1-phosphate uridylyltransferase (Glycine soja)	16	57.8	51.471	323.31	168h	160.337	151.281	148.823	93.7059	68.4986	62.2761	0.00153745	0.584432	0.45279	0.418456	0.487533
I1MQS8	EF1Bgamma class glutathione S-transferase (Glycine max)	3	16.9	43.807	12.718	168h	1.3875	1.61073	1.54281	0.333344	0.333344	0.424999	9.3845e-05	0.240247	0.206951	0.275471	0.240404
K7LSN8	Peptidyl-prolyl cis-trans isomerase (Glycine max)	7	29.5	25.22	170.37	168h	180.717	207.447	238.038	110.632	119.733	125.775	0.00628088	0.612186	0.577173	0.528382	0.568731
O22120	Alpha subunit of beta conglycinin (Fragment) (Glycine max)	32	59.7	63.164	323.31	168h	689.996	585.655	653.313	503.285	395.21	340.879	0.0154023	0.729403	0.674818	0.521769	0.642508
Q39871	Late embryongenesis abundant protein (Glycine max)	24	62.6	50.643	323.31	168h	183.208	173.534	216.989	316.641	298.732	315.249	0.00116298	1.72831	1.72147	1.45284	1.62205
Q42447	Maturation protein (Glycine max)	5	51.4	25.659	32.783	168h	1.24364	0.63607	3.07198	15.4998	10.0998	14.5252	0.00296152	12.4633	15.8784	4.72828	8.10326
Q9FZP9	Alpha subunit of beta-conglycinin (Fragment) (Glycine max)	35	65.8	65.142	323.31	168h	3030.35	3162.91	3213.52	1392.69	1425.12	1363.98	7.02648e-06	0.459582	0.450571	0.424449	0.44455
Q948X9	Beta-conglycinin alpha-subunit (Glycine max)	22	41.3	72.475	9.5892	168h	1.01733	1.34134	1.5716	0	0.666656	0.250012	0.0163792	0	0.497007	0.159081	0.233233
Q9LLQ6	Seed maturation protein PM34 (Glycine max)	9	37.5	31.767	323.31	168h	269.365	362.46	314.891	77.1323	112.1	82.1006	0.00148617	0.286348	0.309276	0.260727	0.286604
Q9M508	Beta-ketoacyl-ACP synthetase I (Glycine max)	3	15.1	49.704	66.233	168h	3.96171	4.2278	4.03156	2.23331	1.4	3.19993	0.0269411	0.563724	0.331142	0.79372	0.559136
Q9XET1	Seed maturation protein PM31 (Glycine max)	6	60.1	17.747	163.09	168h	113.223	90.8978	98.6266	75.0322	53.3988	53.3505	0.0144027	0.662693	0.58746	0.540934	0.600439

## Sheet: S3
Additional files 5 S3. Differentially abundant proteins in leaves between the stressed and control in soybean cv. Ningzhen No. 1 at 24, 96 and 168h.
ID	Protein name	Peptide	Coverage (%)	Mass (KDa)	Score	HTH Time	CK1	CK2	CK3	T1	T2	T3	p-value	R1(T1/CK1)	R2(T2/CK2)	R3(T3/CK3)	Fold Change [(R1+R2+R3)/3]
R9RPL1	Ribulose bisphosphate carboxylase large chain (Glycine soja)	26	48.4	52.609	323.31	24h	5435.07	5570.8	6446.41	8902.45	9381.06	10205.5	0.00175305	1.63796	1.68397	1.58313	1.63467
I1KXW6	Putative oxidoreductase, chloroplastic (Glycine soja)	12	38	40.365	143.66	24h	57.7988	41.006	55.3243	34.3109	23.2725	35.3893	0.0351459	0.593627	0.56754	0.639671	0.59957
A0A0B2NTK4	Chaperone protein ClpB3, chloroplastic (Glycine soja)	24	31.7	123.67	157.87	24h	14.9947	15.7299	15.2953	52.0495	55.1881	57.0708	1.17994e-05	3.47119	3.50848	3.73127	3.56771
A0A0B2NW50	Lipoxygenase (Glycine soja)	18	29.4	94.392	61.002	24h	8.65309	11.5559	13.1572	16.17	22.0946	27.8564	0.0393807	1.86869	1.91198	2.1172	1.96292
Q42792	Asparagine synthetase (Glycine max)	7	19.3	65.23	41.347	24h	2.7078	2.89013	3.21161	6.05191	4.65721	4.97152	0.00688494	2.23499	1.61142	1.54799	1.77276
I1NAN6	Heme-binding-like protein, chloroplastic (Glycine soja)	4	23.1	34.154	42.896	24h	6.97764	12.1733	6.80509	3.16262	5.39116	4.1312	0.0778076	0.453251	0.442866	0.607076	0.495858
C6T7N2	Oxygen-evolving enhancer protein 1, chloroplastic (Glycine soja)	20	59.5	34.628	323.31	24h	1617.99	1424.13	1420.14	990.218	876.862	877.125	0.00161345	0.612005	0.615718	0.617631	0.615146
C6SYC1	ATP synthase subunit d, mitochondrial (Glycine soja)	10	60.1	19.923	70.402	24h	10.6793	12.8906	18.5255	21.3612	28.0229	37.3904	0.0458161	2.00025	2.1739	2.01832	2.06337
C6T3A2	Stress-induced protein SAM22 (Glycine soja)	9	69	16.712	92.75	24h	31.2844	32.6058	36.7827	19.9665	19.5372	20.4955	0.00128086	0.638226	0.599194	0.557206	0.597496
I1MR41	Aminomethyltransferase (Glycine max)	19	51.4	44.282	228.2	24h	177.408	201.383	239.762	365.163	427.505	505.993	0.00706965	2.05832	2.12284	2.1104	2.09652
I1JR38	Uncharacterized protein (Glycine max)	16	51.1	41.994	110.38	24h	29.6371	36.8345	28.9516	55.0731	68.2129	48.0579	0.016956	1.85825	1.85187	1.65994	1.78757
K7MQU7	25.3 kDa heat shock protein, chloroplastic (Glycine soja)	11	46.5	25.907	111.67	24h	20.6891	23.7559	22.9634	90.7525	86.4251	85.3678	4.21954e-06	4.38648	3.63804	3.71757	3.90142
C6T1G1	PR10-like protein (Glycine max)	9	71.5	16.772	196.93	24h	238.339	176.586	185.339	115.392	94.7143	92.7733	0.00857928	0.484151	0.536363	0.500561	0.506628
I1JL80	Ferritin (Glycine max)	9	45.2	29.136	58.77	24h	34.6224	56.2358	50.0751	21.5859	31.3161	27.8952	0.0463666	0.623466	0.556872	0.557067	0.578344
Q43453	G.max mRNA from stress-induced gene (H4) (Glycine max)	8	76.6	16.757	63.844	24h	124.56	130.197	129.553	65.9971	63.3445	62.9935	5.89521e-06	0.529841	0.486527	0.486236	0.500347
A0A0B2RJ79	Stem 31 kDa glycoprotein (Glycine soja)	13	63.1	25.974	323.31	24h	49.9565	64.0828	58.3942	536.839	799.969	605.047	0.00171587	10.7461	12.4834	10.3614	11.1579
I1KV12	Stem 28 kDa glycoprotein (Glycine soja)	7	33.9	30.932	92.317	24h	81.9763	99.5469	76.803	123.019	161.783	129.767	0.0195192	1.50067	1.6252	1.68961	1.60325
I1JR41	PsbP domain-containing protein 1, chloroplastic (Glycine soja)	7	43	29.313	108.22	24h	9.56447	10.9457	10.9779	6.22303	7.25196	6.0743	0.00260018	0.65064	0.662537	0.553321	0.620284
Q76LA6	Cytosolic ascorbate peroxidase 2 (Glycine max)	14	70	27.125	246.51	24h	138.041	198.293	196.602	271.593	378.541	383.715	0.0159032	1.96748	1.909	1.95173	1.94261
I1L9L9	Putative phosphatidylglycerol/phosphatidylinositol transfer protein (Glycine soja)	4	27.2	13.259	61.083	24h	19.8215	19.5387	20.4558	10.8285	9.29273	11.3817	0.000157326	0.546301	0.475607	0.556407	0.524858
I1LJL7	Membrane-associated 30 kDa protein, chloroplastic (Glycine soja)	15	55	35.452	157.91	24h	15.5934	17.8205	18.1448	25.8319	25.3746	27.2444	0.000791818	1.6566	1.4239	1.5015	1.52414
A0A0B2PDU7	Peptide methionine sulfoxide reductase (Glycine soja)	5	31.4	20.827	39.464	24h	3.84118	6.02197	4.30727	1.61735	2.19672	1.5312	0.0133539	0.421055	0.364785	0.355492	0.379455
A0A0B2PIB2	Glucan endo-1,3-beta-glucosidase (Glycine soja)	13	53	38.111	268.61	24h	63.3775	64.5088	64.6317	36.3235	38.0991	38.1082	3.09108e-06	0.573129	0.590603	0.58962	0.584389
I1KBY3	Chaperone protein ClpC, chloroplastic (Glycine soja)	26	45.7	102.5	312.93	24h	35.6282	37.3591	34.9806	69.2939	64.9937	73.3562	0.000190148	1.94492	1.7397	2.09705	1.92119
A0A0B2PLS8	Clathrin light chain 1 (Glycine soja)	8	40.1	23.591	35.315	24h	9.6387	5.97078	6.35316	17.2041	11.4772	12.7442	0.0361194	1.7849	1.92223	2.00596	1.90264
A0A0B2PMQ1	4-alpha-glucanotransferase DPE2 (Glycine soja)	12	18.1	117.51	52.422	24h	7.97791	7.38852	7.70789	13.2874	11.7458	12.035	0.000751031	1.66552	1.58973	1.56138	1.60547
A0A0B2PQ56	Elongation factor G, chloroplastic (Glycine soja)	24	42.1	86.871	323.31	24h	37.1632	38.3448	49.2613	25.7402	25.6819	30.6362	0.0272558	0.692626	0.669764	0.621912	0.660669
A7LCD6	Lipoxygenase (Glycine max)	18	27.8	97.251	67.46	24h	10.0318	5.84424	9.64796	19.1128	12.9168	18.9502	0.0253355	1.90521	2.21018	1.96416	2.0223
A0A0B2PQU6	18.5 kDa class I heat shock protein (Glycine soja)	6	33.8	18.401	69.269	24h	2.00451	4.30091	4.20599	21.0299	59.865	32.0718	0.0419757	10.4913	13.9191	7.62528	10.3675
I1L564	ATP-dependent Clp protease proteolytic subunit (Glycine max)	10	40.5	33.279	132.08	24h	9.56814	9.01038	10.3646	5.55654	6.23208	7.08673	0.00477509	0.580734	0.691656	0.683743	0.65022
Q549Z4	Proglycinin A2B1 (Glycine max)	9	26.6	54.39	66.379	24h	21.2401	12.6401	12.3228	7.98903	4.97862	4.72791	0.0375799	0.376129	0.393875	0.38367	0.384485
A0A0B2PSZ5	Glycinin G1 (Glycine soja)	12	27.4	55.817	112.3	24h	67.8084	63.1798	84.0918	26.9665	35.633	41.6585	0.00843665	0.397686	0.563994	0.495393	0.48063
Q84L66	Putative NADH-dependent hydroxypyruvate reductase (Glycine max)	20	78.5	42.2	213.94	24h	167.215	151.525	140.261	93.4091	85.2048	79.3953	0.00160432	0.558617	0.562314	0.566053	0.562139
Q38JB2	Chloroplast lipocalin (Glycine max)	7	23.1	36.653	51.64	24h	21.0289	24.286	27.5993	13.7515	15.1015	18.5455	0.0231044	0.653933	0.621822	0.671957	0.648869
D4N5G1	Rubisco activase (Glycine max)	15	46.4	52.269	87.363	24h	5.11547	3.59029	4.15849	11.855	9.07982	8.74991	0.00656644	2.31748	2.52899	2.10411	2.31017
I1MNK0	Oxygen-evolving enhancer protein 1, chloroplastic (Glycine soja)	20	52.3	35.058	179.61	24h	365.103	344.785	395.383	215.541	193.454	236.933	0.00137477	0.590357	0.561087	0.59925	0.583175
A0A0B2Q0T8	Glucan endo-1,3-beta-glucosidase (Glycine soja)	9	52.3	31.792	163.34	24h	17.3969	19.3348	15.5778	10.8695	11.0312	9.25682	0.00450224	0.624796	0.570536	0.59423	0.596254
C6T0B0	Disease resistance response protein 206 (Glycine soja)	3	20.9	20.536	71.474	24h	7.25394	8.16209	7.40998	11.659	13.4774	10.254	0.0126582	1.60727	1.65122	1.38381	1.54328
C6SX05	Disease resistance response protein 206 (Glycine soja)	7	67.5	21.23	221.26	24h	65.8656	78.5591	83.1977	131.564	149.088	152.923	0.0012041	1.99746	1.89778	1.83807	1.91057
C7S917	Germin-like protein 21 (Glycine max)	5	27.6	19.504	32.231	24h	36.7485	35.1843	54.3324	21.8274	19.8757	29.5719	0.0546858	0.593967	0.564901	0.544278	0.567228
A0A0B2Q4Z1	Elongation factor 1-alpha (Glycine soja)	12	33.8	49.265	101.28	24h	116.037	176.112	131.911	228.739	351.914	260.937	0.0274746	1.97126	1.99824	1.97813	1.98206
I1K180	Calcium sensing receptor, chloroplastic (Glycine soja)	11	45.2	41.74	236.3	24h	71.5657	90.0816	91.164	49.4566	60.1253	56.6662	0.0152557	0.691066	0.667455	0.621585	0.659297
I1KPN3	Luminal-binding protein 5 (Glycine soja)	23	46.8	73.476	250.77	24h	35.4426	39.2891	36.884	77.2655	93.4353	89.4586	0.000580128	2.18002	2.37815	2.4254	2.32463
I1MS47	Peroxiredoxin Q, chloroplastic (Glycine soja)	8	36.6	23.266	91.033	24h	129.181	137.415	122.471	213.35	222.006	188.005	0.00213552	1.65156	1.61559	1.5351	1.59992
A0A0B2QD08	Ribulose bisphosphate carboxylase/oxygenase activase, chloroplastic (Glycine soja)	23	61.4	48.651	83.622	24h	73.8659	102.567	92.8474	35.3125	48.4766	41.1485	0.00650527	0.478062	0.472631	0.443184	0.464258
I1JYK1	Small heat shock protein, chloroplastic (Glycine soja)	7	48.1	25.986	87.727	24h	4.91042	5.64011	7.96983	31.4409	43.3887	64.0744	0.0138058	6.40289	7.69288	8.03962	7.34112
A0A0B2QEI9	Bark storage protein A (Glycine soja)	3	12.4	39.358	55.806	24h	2.23694	4.65192	3.64335	6.75753	12.6447	9.19723	0.0309976	3.02088	2.71816	2.52439	2.74727
A0A0B2QFV5	Plastocyanin, chloroplastic (Glycine soja)	2	50.5	10.605	35.995	24h	44.2059	73.3065	70.9845	18.787	29.7512	30.1346	0.0219224	0.424989	0.405847	0.424523	0.418413
I1JFA3	Ribosome-recycling factor, chloroplastic (Glycine soja)	8	34.4	27.48	42.507	24h	13.7796	17.1852	17.2322	33.3917	46.0284	38.4657	0.0037865	2.42328	2.67837	2.2322	2.43851
C6T5D6	NADH dehydrogenase [ubiquinone] 1 beta subcomplex subunit 9 (Glycine soja)	3	43.5	13.558	36.905	24h	1.95381	2.84079	2.13233	4.32336	5.97526	5.45958	0.00619209	2.21278	2.10338	2.56038	2.28469
C6SX79	Ferredoxin-thioredoxin reductase, variable chain (Glycine soja)	5	34	16.732	30.941	24h	32.0404	24.8278	26.2878	51.5104	42.8705	42.3818	0.00840721	1.60767	1.72672	1.61222	1.64832
A0A0B2QL25	1-deoxy-D-xylulose 5-phosphate reductoisomerase, chloroplastic (Glycine soja)	13	38	48.146	224.72	24h	107.428	128.96	118.765	58.9484	65.1979	65.0943	0.00107975	0.548727	0.505565	0.548093	0.533663
I1KC33	Purple acid phosphatase (Glycine max)	12	18.6	70.45	83.301	24h	20.5439	30.0113	29.6015	82.7266	96.9327	93.7212	0.000262328	4.02682	3.22988	3.16609	3.45336
A0A0B2QV83	Peptidyl-prolyl cis-trans isomerase CYP38, chloroplastic (Glycine soja)	14	49.4	48.749	241.67	24h	89.995	99.7981	112.007	46.888	53.5364	60.61	0.00332738	0.521007	0.536447	0.541126	0.532923
Q39842	Cysteine proteinase inhibitor (Fragment) (Glycine max)	5	58	11.136	37.354	24h	11.7103	15.936	9.35424	22.419	30.2567	18.6422	0.043488	1.91447	1.89864	1.99292	1.93455
B1ACD3	Putative Kunitz trypsin protease inhibitor (Glycine max)	4	35.5	23.655	86.272	24h	8.70876	9.14583	13.8822	35.8573	44.8745	61.3445	0.00857252	4.11738	4.90655	4.41892	4.46915
A0A0B2QWU0	Small heat shock protein, chloroplastic (Fragment) (Glycine soja)	4	15.6	37.389	41.593	24h	3.32386	3.61986	2.38955	15.0489	11.3741	15.7344	0.00146085	4.52754	3.14213	6.58466	4.54097
I1JDR2	2-oxoglutarate dehydrogenase, mitochondrial (Glycine soja)	13	24.2	116.47	132.82	24h	6.18837	7.80122	5.91311	10.5387	13.2127	11.6822	0.00600365	1.70299	1.69367	1.97564	1.78633
I1LPX6	Fructose-bisphosphate aldolase (Glycine max)	16	50	42.869	323.31	24h	980.549	1311.51	1178.26	554.793	710.517	671.84	0.00878081	0.565799	0.541754	0.570199	0.559031
K7MRF5	Serine glyoxylate aminotransferase 2 (Glycine max)	17	51.4	44.325	171.79	24h	94.3892	101.168	101.53	52.4895	52.0123	58.1018	0.00012242	0.556096	0.514116	0.572264	0.546768
C6TNE6	Chlorophyll a-b binding protein, chloroplastic (Glycine max)	7	50.2	27.919	183.79	24h	880.59	635.9	723.85	526.299	383.263	427.089	0.0222883	0.597666	0.60271	0.590024	0.596668
I1N123	Oxygen-evolving enhancer protein 2, chloroplastic (Glycine soja)	11	47.9	28.435	210.81	24h	178.698	161.312	181.354	107.737	98.1862	107.182	0.000582262	0.602899	0.608673	0.591013	0.600818
A0A0B2R4F5	Transketolase, chloroplastic (Glycine soja)	24	39.6	80.078	323.31	24h	368.287	411.618	369.993	244.372	255.747	242.739	0.000775213	0.663536	0.621322	0.656065	0.646624
A0A0B2R4G2	Putative UDP-rhamnose:rhamnosyltransferase 1 (Glycine soja)	5	24.8	53.517	78.788	24h	2.47755	3.2752	3.55848	6.33161	14.073	9.45776	0.0393331	2.5556	4.29683	2.65781	3.07801
A0A0B2R7F2	Chlorophyll a-b binding protein CP26, chloroplastic (Glycine soja)	9	43.3	30.984	191.77	24h	222.294	262.172	201.149	108.278	125.558	106.575	0.00367285	0.487092	0.478915	0.529833	0.49827
Q9LLX2	Trypsin inhibitor (Glycine max)	3	17.9	17.976	38.579	24h	4.42815	2.87468	3.8054	23.1585	18.5198	23.54	0.000422218	5.22983	6.4424	6.18596	5.92987
I1M657	Chlorophyll a-b binding protein, chloroplastic (Glycine max)	8	44.9	29.809	37.219	24h	102.401	94.8953	80.7984	53.1766	51.9383	44.0586	0.0034692	0.519297	0.547322	0.545291	0.537002
I1K8F1	17.9 kDa class II heat shock protein (Glycine soja)	7	54.4	17.804	84.279	24h	5.83257	8.53886	9.48486	25.9761	41.3974	41.7361	0.00588578	4.45363	4.84812	4.40028	4.56305
I1LIR5	Carboxypeptidase (Glycine max)	10	21.5	52.874	135.48	24h	39.0762	41.1014	33.7523	25.0737	27.7191	22.8294	0.00806249	0.641661	0.674409	0.676381	0.663883
I1KC20	Thylakoid lumenal 17.9 kDa protein, chloroplastic (Glycine soja)	2	13.9	24.267	79.888	24h	1.00282	0.779327	1.10477	0.580086	0.671075	0.619376	0.0272843	0.578456	0.861095	0.560635	0.653836
A0A0B2RE16	Lipoxygenase (Glycine soja)	34	49.2	96.511	59.789	24h	5.403	5.85695	4.09493	22.7728	35.1072	16.0645	0.0252019	4.21485	5.9941	3.92302	4.62675
C6TBF5	Cysteine proteinase inhibitor (Glycine max)	5	51.5	10.623	91.652	24h	9.4403	10.3718	9.38847	14.2334	13.1169	16.8837	0.0125145	1.50773	1.26467	1.79835	1.50838
A0A0B2RF25	Glyceraldehyde-3-phosphate dehydrogenase (Glycine soja)	21	69	36.613	323.31	24h	412.78	498.196	545.175	655.814	832.263	899.131	0.0195669	1.58878	1.67056	1.64925	1.6358
A0A0B2RGT9	Catalase (Glycine soja)	12	35.8	56.736	138.09	24h	26.8878	37.6548	44.295	75.3934	98.4236	95.9799	0.00380315	2.804	2.61384	2.16683	2.51403
A0A0B2RIG1	31 kDa ribonucleoprotein, chloroplastic (Glycine soja)	10	54.2	32.913	195.19	24h	92.4006	93.1911	86.2501	49.2413	49.7173	41.5448	0.000219351	0.532911	0.533498	0.481679	0.515484
A0A0B2RIK8	Putative plastid-lipid-associated protein 13, chloroplastic (Glycine soja)	11	40.1	33.33	133.26	24h	33.8641	38.8503	42.6082	19.2438	20.8772	26.6754	0.00883797	0.568267	0.537375	0.626064	0.575944
A0A0B2RKC3	Ribosomal protein (Glycine soja)	7	30.6	34.733	47.395	24h	7.58087	10.9966	6.34722	25.7102	39.8555	17.6825	0.0426965	3.39146	3.62434	2.78586	3.24676
K7M9Q3	Chlorophyll a-b binding protein, chloroplastic (Glycine max)	7	40	27.659	30.047	24h	39.8758	63.8984	69.853	17.1204	29.1156	28.0836	0.0290446	0.429344	0.455654	0.402039	0.428391
I1JWB7	Methyl-CpG-binding domain-containing protein 10 (Glycine soja)	9	37.3	32.113	40.807	24h	15.3762	14.2804	10.9943	24.9576	23.8788	20.0274	0.00918212	1.62314	1.67214	1.82162	1.70409
I1LGD6	40S ribosomal protein S10-1 (Glycine soja)	3	30.6	19.858	32.035	24h	3.19534	3.65006	2.82311	5.4459	7.55268	8.81227	0.0160678	1.70433	2.06919	3.12148	2.22376
I1J732	18.2 kDa class I heat shock protein (Glycine soja)	6	56.9	16.372	41.059	24h	6.57052	6.07984	4.41658	33.1708	48.3081	33.7292	0.00281636	5.04842	7.94562	7.63695	6.74117
C6SZ18	40S ribosomal protein S28 (Glycine soja)	2	29.2	7.5257	34.806	24h	1.29692	1.89539	1.64611	3.09616	3.5028	3.34825	0.00126105	2.38732	1.84806	2.03404	2.07772
I1KNE0	Putative lactoylglutathione lyase (Glycine soja)	5	26.1	29.801	51.889	24h	2.72567	3.3566	2.56969	5.03515	5.57599	4.98677	0.00163218	1.84731	1.6612	1.94061	1.81252
A0A0B2RV20	Gamma-glutamyl hydrolase (Glycine soja)	12	43.1	38.201	126.68	24h	15.7531	18.0077	17.8954	45.6992	59.2727	51.5749	0.00094211	2.90097	3.29151	2.88201	3.01885
C6SWV2	V-type proton ATPase subunit G (Glycine soja)	7	54.5	12.202	121.87	24h	21.9236	24.9368	35.5359	38.8677	46.8887	59.2215	0.0445346	1.77287	1.8803	1.66652	1.77154
I1MC32	Endoplasmin like (Glycine soja)	24	40.4	93.628	196.99	24h	24.4616	28.4947	40.9527	67.1016	78.8507	117.764	0.0245172	2.74314	2.76721	2.87561	2.79529
I1MXB1	Glycine dehydrogenase [decarboxylating], mitochondrial (Glycine soja)	30	37.1	114.62	289.24	24h	247.342	327.17	317.962	143.804	188.387	170.808	0.0101923	0.581395	0.575807	0.537196	0.564482
I1LJ68	Fructose-bisphosphate aldolase (Glycine max)	16	48.1	42.951	39.383	24h	178.844	116.535	136.454	104.81	72.8336	80.5205	0.0492974	0.586043	0.624993	0.590091	0.599986
C6T699	Putative phosphatidylglycerol/phosphatidylinositol transfer protein (Glycine soja)	2	18.4	16.036	36.204	24h	6.16958	8.41454	8.19439	20.8782	24.6605	27.7289	0.00132957	3.38406	2.9307	3.38389	3.22657
A0A0B2S4F9	RuBisCO-associated protein (Glycine soja)	9	47	31.258	110.03	24h	17.9692	18.0319	21.3257	232.877	240.106	309.272	0.00058122	12.9598	13.3156	14.5023	13.5761
C6TC92	Oxygen-evolving enhancer protein 1, chloroplastic (Glycine soja)	19	52.6	34.778	49.395	24h	107.753	114.866	106.189	63.1963	67.9601	60.4991	0.000186932	0.586493	0.591648	0.569733	0.582367
C6T857	Isocitrate dehydrogenase [NADP] (Glycine max)	11	38.3	46.079	87.541	24h	15.9137	13.2372	14.9726	27.2492	22.4582	22.7006	0.00567218	1.71231	1.69659	1.51614	1.63921
Q93YG3	Chlorophyll a/b binding protein type II (Glycine max)	7	50.2	28.613	222.3	24h	153.001	191.387	242.461	82.6105	91.4696	117.697	0.0245293	0.539934	0.477931	0.485427	0.500347
I1L314	Heat shock protein 90-1 (Glycine max)	21	31.2	80.388	146.13	24h	13.27	18.2637	16.6333	46.5641	69.2544	58.8723	0.00329195	3.50897	3.79192	3.53943	3.61
A0A0B2SDT6	Peptidyl-prolyl cis-trans isomerase FKBP62 (Glycine soja)	7	17.5	64.723	39.096	24h	3.49294	3.89075	3.44836	8.71056	7.91698	9.08637	0.000183347	2.49376	2.03482	2.63498	2.37347
I1JJF7	Putative glycerophosphoryl diester phosphodiesterase 3 (Glycine soja)	15	29.5	81.843	323.31	24h	78.5832	79.3953	72.2383	46.4836	52.4233	40.1535	0.00194279	0.591521	0.660283	0.555848	0.600818
I1NBQ5	Uncharacterized protein (Glycine max)	17	51.9	42.236	241.93	24h	96.6253	89.2485	115.936	197.306	165.457	225.528	0.00747681	2.04197	1.85389	1.94528	1.94531
A0A0B2SH87	Peroxidase (Glycine soja)	11	45.1	34.943	51.926	24h	22.5339	25.9883	23.4268	40.6968	43.8814	34.5052	0.00591579	1.80603	1.68851	1.47289	1.64947
I1JM67	Peptidyl-prolyl cis-trans isomerase (Glycine max)	4	47.6	15.989	66.008	24h	2.68535	2.49753	3.08235	6.71241	4.73278	5.31962	0.00980226	2.49964	1.89498	1.72583	2.01391
I1J7J5	Disease resistance response protein 206 (Glycine soja)	7	50	20.865	115.38	24h	136.508	208.085	210.453	66.877	88.0283	89.5196	0.0150259	0.489913	0.423039	0.425366	0.445038
I1N627	Hypersensitive-induced response protein 1 (Glycine soja)	11	50.7	31.549	61.385	24h	23.41	22.0133	20.2735	15.883	13.7526	13.4365	0.00316257	0.678469	0.624742	0.662764	0.654743
A0A0B2SNT8	Heat shock 22 kDa protein, mitochondrial (Glycine soja)	8	61.7	19.939	254.28	24h	13.9798	11.7015	20.5857	80.2479	56.1582	191.023	0.0874259	5.74028	4.79923	9.27941	6.34667
A0A0B2SPG9	UDP-glucose flavonoid 3-O-glucosyltransferase 7 (Glycine soja)	2	6.4	43.249	38.075	24h	0.581905	0.781839	1.56239	2.90015	3.33686	5.90303	0.0354078	4.98389	4.26797	3.77819	4.31392
G0T435	Purple acid phosphatase (Glycine max)	10	29.3	52.496	49.79	24h	11.466	9.09241	6.54734	28.8854	20.18	17.53	0.0238871	2.51921	2.21943	2.67743	2.464
Q5F2M9	Glutamate dehydrogenase (Glycine max)	10	33.3	44.548	88.132	24h	29.967	23.3849	27.2301	18.9761	16.3292	17.9311	0.0114367	0.633234	0.698281	0.658501	0.662963
C6ZJZ0	Serine hydroxymethyltransferase (Glycine max)	24	59.3	57.377	312.15	24h	161.199	166.199	158.698	289.191	295.189	268.961	0.000119261	1.794	1.77612	1.69479	1.75443
A0A0B2SUY4	Chaperone protein ClpB1 (Glycine soja)	8	19.1	101.32	41.942	24h	2.49679	1.93527	1.97098	4.88051	2.76349	3.74181	0.0598584	1.95471	1.42796	1.89845	1.74352
C6TCN5	Ferritin (Glycine max)	8	45.2	28.078	36.748	24h	16.5105	18.2869	15.5366	10.0066	10.6641	9.54173	0.00151342	0.606078	0.583157	0.614145	0.600818
B3TDK7	Lipoxygenase (Glycine max)	39	51.5	96.462	46.093	24h	10.7987	12.8328	14.5989	34.588	45.5535	42.5952	0.00123112	3.20299	3.54978	2.9177	3.21318
B6EBD7	Heat shock protein 90-1 (Glycine max)	24	39	80.464	224.08	24h	41.2138	41.6292	43.9283	82.1612	77.296	87.5573	0.000201589	1.99354	1.85677	1.99319	1.94666
C6SWP9	Oxygen-evolving enhancer protein 3 (Glycine max)	8	40.1	24.769	50.071	24h	37.1747	45.9692	36.9189	67.2271	86.5425	70.5154	0.00646794	1.80841	1.88262	1.91001	1.86607
C6SXP3	Oxygen-evolving enhancer protein 3 (Glycine max)	12	44.9	24.903	139.59	24h	186.739	177.155	204.6	448.998	438.38	445.103	7.81259e-06	2.40441	2.47455	2.17549	2.3473
C6SXX0	Harpin binding protein 1 (Glycine max)	10	59.2	28.102	323.31	24h	253.345	259.088	207.523	121.57	120.292	115.123	0.00181355	0.47986	0.464289	0.554747	0.49827
C6T5U3	17.3 kDa class I heat shock protein (Glycine soja)	6	54.9	17.485	36.155	24h	24.6586	28.1188	27.389	263.599	437.384	392.057	0.00291362	10.6899	15.5548	14.3144	13.3521
C6T7R3	Peroxidase (Glycine max)	7	37.8	34.439	112.97	24h	48.2771	56.3407	52.649	28.2526	24.8004	29.0121	0.000713674	0.585218	0.440187	0.551047	0.521594
C6T859	Beta-form rubisco activase (Glycine max)	24	63.9	48.623	323.31	24h	627.589	568.653	666.294	373.794	353.012	385.738	0.00112664	0.595603	0.620786	0.57893	0.598324
C6TBP8	Adenylate kinase B (Glycine soja)	10	42.6	26.626	110.33	24h	9.78922	10.8539	11.2482	24.3174	27.6834	20.4587	0.00316558	2.4841	2.55056	1.81884	2.25949
C6TBZ8	Thylakoid lumenal 29 kDa protein, chloroplastic (Glycine soja)	11	39.7	40.405	51.981	24h	14.8969	13.2391	9.7	7.49253	7.25834	4.39921	0.0270446	0.502959	0.54825	0.453527	0.5
C6TEW9	Putative ribose-5-phosphate isomerase (Phaseolus vulgaris)	8	37	29.854	110.55	24h	89.972	92.4312	102.49	53.3825	56.7147	59.7758	0.000836999	0.593323	0.613588	0.583235	0.596668
C6TGX7	Stem 31 kDa glycoprotein (Glycine max)	20	63	29.065	306.45	24h	61.524	57.4472	72.4549	1205.31	915.334	1080.39	0.00028288	19.5909	15.9335	14.9112	16.691
I1JBH8	Protein disulfide isomerase-like protein (Glycine max)	11	37.6	40.43	109.24	24h	22.3266	19.5883	22.904	33.8766	26.8971	37.4014	0.0267914	1.51732	1.37312	1.63297	1.5042
C6TLM4	Chlorophyll a-b binding protein, chloroplastic (Glycine max)	7	50.2	27.905	57.293	24h	62.5046	60.0289	59.627	26.9309	27.811	26.8146	3.89435e-06	0.430863	0.463294	0.449705	0.447823
I1JMF4	NADP-dependent alkenal double bond reductase P1 (Glycine soja)	9	48.4	37.929	50.237	24h	19.0852	18.5397	20.3318	12.0664	11.0169	13.3257	0.00108651	0.632238	0.594236	0.655411	0.626767
D4N5G3	Rubisco activase (Glycine max)	22	61.2	48.665	45.288	24h	17.004	20.3847	19.9113	6.04536	8.21439	8.01436	0.000762028	0.355526	0.402968	0.402503	0.386355
I1J9Y0	Heat shock protein STI (Glycine soja)	21	49.7	65.664	165.72	24h	31.9854	28.7258	36.3706	58.471	45.4284	66.5937	0.0201967	1.82805	1.58145	1.83097	1.74231
Q2XV15	Lectin (Glycine max)	12	58.5	30.089	323.31	24h	94.2678	100.351	109.775	1362.14	1407.78	1631.33	8.10308e-05	14.4497	14.0286	14.8607	14.44
I1JLH0	Chlorophyll a-b binding protein, chloroplastic (Glycine max)	10	43.1	31.472	126.19	24h	250.458	256.643	370.726	102.409	99.6515	147.912	0.0139412	0.408885	0.388289	0.39898	0.398596
I1KJJ8	Uncharacterized protein (Glycine max)	3	12.2	33.226	41.584	24h	1.07352	2.21436	0.69839	5.15665	6.82997	2.80116	0.0454473	4.8035	3.08439	4.01088	3.90142
I1JPP3	Cell division cycle protein 48 like (Glycine soja)	20	38.6	89.68	307.85	24h	28.6542	20.3583	23.8777	54.1426	34.5838	45.5635	0.0291574	1.88951	1.69876	1.9082	1.8302
I1JQS1	Putative glutamyl endopeptidase, chloroplastic (Glycine soja)	9	13.2	106.16	60.308	24h	11.0672	10.106	13.511	6.33199	7.74007	8.06175	0.0216556	0.572141	0.765885	0.596681	0.639493
I1K0B2	Uncharacterized protein (Glycine max)	9	46	26.847	119.22	24h	51.6496	39.3876	54.8283	33.1052	26.2742	34.86	0.033072	0.640959	0.667067	0.635802	0.64797
I1K335	NAD-dependent epimerase/dehydratase family protein (Medicago truncatula)	12	52.6	27.326	142.71	24h	122.01	117.552	117.2	75.6686	67.6844	63.8471	0.000197019	0.620183	0.575781	0.544769	0.579548
I1K4S0	Putative ATP synthase 24 kDa subunit, mitochondrial (Glycine soja)	8	52.3	27.531	182.99	24h	4.87514	4.4424	5.46607	6.98499	7.67701	8.41622	0.0055611	1.43278	1.72812	1.53972	1.56266
I1KHC9	Uncharacterized protein (Glycine max)	17	28.4	81.782	323.31	24h	64.2389	77.8468	81.3083	42.9247	48.8161	50.0256	0.00856253	0.668204	0.627079	0.615259	0.636397
I1KLL8	Uncharacterized protein (Glycine max)	9	31	32.023	38.506	24h	13.3197	18.0119	16.0591	34.1012	55.9029	49.427	0.0097019	2.5602	3.10367	3.07782	2.9019
I1KWF3	Putative endo-1,3(4)-beta-glucanase 2 (Glycine soja)	9	23.9	73.408	89.945	24h	12.0363	11.9556	13.3392	8.3058	8.00837	8.50962	0.00090229	0.690063	0.669846	0.637943	0.665726
I1LAV9	Peptidyl-prolyl cis-trans isomerase (Glycine max)	6	23.2	29.017	55.029	24h	12.9078	19.3622	14.9391	6.40463	9.86559	9.35909	0.0303603	0.496182	0.509529	0.626485	0.541112
I1LRR9	Isocitrate lyase (Glycine max)	10	32	64.807	145.16	24h	3.47072	3.88058	4.57165	6.01316	6.64131	8.37188	0.0173124	1.73254	1.71142	1.83126	1.75808
I1M017	Peptidyl-prolyl cis-trans isomerase CYP38, chloroplastic (Glycine soja)	13	47.2	48.73	70.148	24h	6.55059	6.81557	6.77365	3.81432	4.15379	3.35768	0.000276576	0.582287	0.609455	0.495697	0.560195
I1M3V1	Uncharacterized protein (Glycine max)	5	42.6	18.588	48.356	24h	11.4722	13.544	10.0203	23.7407	35.1199	25.6198	0.0108716	2.06941	2.59302	2.5568	2.3933
I1M6M4	Trigger factor-like protein TIG (Glycine soja)	13	38.2	61.271	57.461	24h	10.2697	18.3158	12.626	7.09845	8.86512	8.12328	0.0796405	0.691206	0.484014	0.643377	0.599155
I1MD22	Lipoxygenase (Glycine max)	45	59.9	96.64	323.31	24h	232.405	274.629	291.059	1206.58	1438.14	1487.96	0.000230585	5.19173	5.23665	5.11224	5.18017
I1MT10	Heat shock 70 kDa protein (Glycine max)	30	54.7	70.865	216.34	24h	36.957	37.4386	50.3056	102.957	92.1486	134.182	0.00692185	2.78586	2.46133	2.66734	2.63536
I1N2R6	Fructose-1,6-bisphosphatase, chloroplastic (Glycine soja)	11	30.2	44.647	305.34	24h	109.748	121.202	134.596	72.2295	76.4612	84.4893	0.00534686	0.658136	0.630855	0.627723	0.638607
I1N5Q9	Protease Do-like 1, chloroplastic (Glycine soja)	14	48.3	45.644	242.25	24h	53.8398	57.8128	45.926	34.5468	37.4022	28.7128	0.0118555	0.641659	0.646953	0.625196	0.637722
I1N7G4	Leucine aminopeptidase 1 (Cajanus cajan)	21	52.2	60.834	323.31	24h	144.731	148.543	171.456	97.2844	99.1512	109.424	0.00444618	0.672176	0.667491	0.638207	0.659297
I1NFS4	ATP synthase subunit beta (Glycine max)	23	67.8	59.845	323.31	24h	218.651	218.368	228.757	138.232	142.318	145.606	3.81512e-05	0.632203	0.651734	0.636511	0.639936
I1NH45	Peroxidase (Glycine max)	13	37.6	38.915	110.96	24h	82.4574	82.4889	55.6561	47.4291	44.0295	33.0086	0.0321852	0.575195	0.533762	0.593082	0.566835
K7KYV8	Lipoxygenase (Glycine max)	33	49.4	96.918	323.31	24h	60.154	88.4346	81.7344	100.945	143.104	119.086	0.0410604	1.6781	1.61819	1.45699	1.58118
O22120	Alpha subunit of beta conglycinin (Fragment) (Glycine max)	13	31.7	63.164	237.29	24h	15.3065	18.1092	18.4385	9.09004	9.7017	9.90341	0.001654	0.593866	0.535734	0.537105	0.554785
Q3S4G9	Enzymatic resistance protein (Glycine max)	16	57.1	44.281	42.52	24h	5.63119	9.24598	7.59194	2.47236	4.57552	3.30141	0.0289148	0.439048	0.494866	0.434858	0.455335
Q588Z6	Beta-amylase (Glycine max)	16	38.1	56.156	293.81	24h	21.1297	21.8467	23.0898	120.186	107.308	124.61	5.28905e-05	5.68803	4.91186	5.39674	5.32212
Q43440	Lipoxygenase (Glycine max)	36	52.2	96.299	323.31	24h	73.0022	82.5843	117.309	300.48	338.435	339.066	0.000223231	4.11604	4.09805	2.89037	3.65279
Q9SWA8	Glycine-rich RNA-binding protein (Glycine max)	6	51.2	15.847	181.43	24h	22.8148	21.4626	23.7247	12.125	13.7215	15.6377	0.00186458	0.531453	0.63932	0.659129	0.607097
R9RLI4	Photosystem II D2 protein (Glycine soja)	7	25.2	39.563	257.2	24h	130.21	109.127	127.772	72.4092	64.2865	69.5398	0.0016211	0.556096	0.5891	0.544248	0.562919
R9RNP1	Photosystem II CP47 reaction center protein (Glycine soja)	16	37	56.034	202.79	24h	264.021	261.581	261.733	176.4	172.865	158.12	7.88859e-05	0.668127	0.66085	0.604126	0.643941
U5ZHS7	Photosystem II CP43 reaction center protein (Glycine soja)	11	26.4	51.919	268.28	24h	162.17	233.671	206.045	95.6351	135.318	124.149	0.026374	0.589721	0.579096	0.602534	0.590496
A5Z1N7	4-hydroxyphenylpyruvate dioxygenase (Glycine max)	3	22.8	48.246	35.42	96h	1.52253	1.45292	1.62389	2.67237	2.67264	2.56298	5.72645e-05	1.75522	1.8395	1.5783	1.72071
I1KW54	Alpha-amylase/subtilisin inhibitor (Glycine soja)	2	23.6	22.906	69.822	96h	2.22684	1.65047	3.15387	8.27007	6.61401	8.03774	0.00144904	3.71382	4.00736	2.54853	3.35893
R9RPL1	Ribulose bisphosphate carboxylase large chain (Glycine soja)	26	48.4	52.609	323.31	96h	698.994	819.765	889.526	2217.2	2094.56	2352.55	0.000107685	3.17199	2.55508	2.64472	2.77791
I1JC65	Alanine aminotransferase 2 (Glycine max)	15	41.6	53.489	305.65	96h	48.8214	53.6958	55.0263	101.103	90.1481	102.18	0.000451745	2.07087	1.67887	1.85693	1.86219
I1JCB6	Chitinase class I (Glycine max)	4	20.8	31.884	42.957	96h	6.26684	4.86062	6.09964	11.4948	7.82289	11.0673	0.0241538	1.83422	1.60944	1.81442	1.74957
A0A0B2NTK4	Chaperone protein ClpB3, chloroplastic (Glycine soja)	24	31.7	123.67	157.87	96h	11.8368	13.4164	14.4771	25.7888	26.6476	27.2708	0.000110471	2.1787	1.9862	1.88372	2.01252
I1LR60	RuBisCO large subunit-binding protein subunit alpha, chloroplastic (Glycine soja)	31	61.5	61.704	323.31	96h	185.079	215.264	215.963	443.875	474.398	515.589	0.000297362	2.39831	2.2038	2.38739	2.32785
Q42792	Asparagine synthetase (Glycine max)	7	19.3	65.23	41.347	96h	3.01344	2.82063	2.70861	10.7202	5.99385	8.30953	0.0158952	3.55746	2.12501	3.06782	2.85205
C6T7N2	Oxygen-evolving enhancer protein 2, chloroplastic (Glycine soja)	20	59.5	34.628	323.31	96h	2106.43	1810.04	1836.4	489.144	455.246	453.154	0.000108844	0.232214	0.251511	0.246763	0.243332
C6SYC1	ATP synthase subunit d, mitochondrial (Glycine soja)	10	60.1	19.923	70.402	96h	8.47258	10.1949	15.7735	18.7928	22.6641	28.1169	0.0283824	2.21808	2.22307	1.78254	2.06337
C6T3A2	Stress-induced protein SAM22 (Glycine soja)	9	69	16.712	92.75	96h	122.255	136.523	143.073	15.8647	13.7687	13.6915	4.23388e-05	0.129768	0.100853	0.0956961	0.107768
A0A0B2P2A4	ATP synthase subunit delta, mitochondrial (Glycine soja)	5	42.1	15.26	35.795	96h	14.9243	11.9568	14.9392	9.04658	7.21722	11.241	0.0354627	0.606165	0.603609	0.75245	0.650671
I1KYX0	Trypsin inhibitor A (Glycine soja)	4	24.4	23.27	80.939	96h	12.123	10.6658	15.6847	17.3343	19.3813	21.5252	0.0264881	1.42987	1.81715	1.37237	1.52732
I1MR41	Aminomethyltransferase (Glycine max)	19	51.4	44.282	228.2	96h	87.4967	89.5555	90.3807	190.173	199.802	234.459	0.000907492	2.17348	2.23104	2.59413	2.32624
I1JR38	Uncharacterized protein (Glycine max)	16	51.1	41.994	110.38	96h	11.2219	13.6447	9.08108	18.0395	18.4643	14.7598	0.0306683	1.60753	1.35322	1.62534	1.52309
A0A0B2P470	Heat shock cognate 70 kDa protein (Glycine soja)	29	59.5	71.476	257.04	96h	45.8569	53.7363	44.918	80.016	72.4443	66.8111	0.00625855	1.74491	1.34814	1.4874	1.51782
K7MQU7	25.3 kDa heat shock protein, chloroplastic (Glycine soja)	11	46.5	25.907	111.67	96h	17.8398	16.8641	18.7604	184.035	177.197	180.903	1.50547e-07	10.316	10.5073	9.6428	10.1471
C6T1G1	PR10-like protein (Glycine max)	9	71.5	16.772	196.93	96h	963.636	636.796	668.633	92.0518	72.317	69.4424	0.00288154	0.0955255	0.113564	0.103857	0.104025
I1MRM5	Pathogenesis-related protein (Glycine max)	8	80.9	17.112	142.03	96h	50.6168	97.9698	94.2902	14.1759	22.3322	24.3444	0.0174119	0.280064	0.22795	0.258186	0.254546
Q43453	G.max mRNA from stress-induced gene (H4) (Glycine max)	8	76.6	16.757	63.844	96h	389.979	388.685	382.647	60.8401	54.3588	56.1873	3.94084e-08	0.156009	0.139853	0.146838	0.14742
I1JR41	PsbP domain-containing protein 1, chloroplastic (Glycine soja)	7	43	29.313	108.22	96h	7.45872	9.94279	10.2093	5.1131	6.30588	4.94515	0.0183778	0.68552	0.634216	0.484379	0.595016
C6T5G6	Nuclear transcription factor Y subunit C-9 (Glycine soja)	4	24.1	21.866	68.108	96h	4.35339	3.85429	3.96306	3.01709	2.45959	2.47498	0.0040955	0.693043	0.638144	0.624512	0.651122
Q76LA6	Cytosolic ascorbate peroxidase 2 (Glycine max)	14	70	27.125	246.51	96h	95.3502	120.955	126.603	196.197	241.457	252.051	0.00416665	2.05765	1.99626	1.99089	2.01531
I1L9L9	Putative phosphatidylglycerol/phosphatidylinositol transfer protein (Glycine soja)	4	27.2	13.259	61.083	96h	48.9619	44.4983	48.3797	15.4943	14.5383	16.5407	3.06642e-05	0.316457	0.326717	0.341893	0.32828
A0A0B2PAT5	Ferritin (Glycine soja)	10	57	28.898	176.59	96h	44.703	36.5917	47.7252	85.3909	74.7836	88.4092	0.00167757	1.91018	2.04373	1.85246	1.93321
A0A0B2PDU7	Peptide methionine sulfoxide reductase (Glycine soja)	5	31.4	20.827	39.464	96h	8.2528	13.1374	10.7314	1.71506	2.24202	1.38148	0.00337392	0.207816	0.170659	0.128732	0.165856
I1N8M5	Nascent polypeptide-associated complex subunit alpha-like protein (Glycine soja)	5	35.8	21.927	89.316	96h	22.9376	18.465	23.7711	10.3922	7.89816	10.4323	0.00277187	0.453067	0.427738	0.438866	0.439825
K7KF32	Activator of 90 kDa heat shock protein ATPase like 1 (Glycine soja)	9	44	38.075	41.021	96h	4.72044	3.36695	4.54777	9.06805	6.97586	11.8346	0.0258978	1.92102	2.07186	2.6023	2.1795
I1KBY3	Chaperone protein ClpC, chloroplastic (Glycine soja)	26	45.7	102.5	312.93	96h	22.4297	22.3922	24.0043	55.1457	51.0866	57.8221	9.74449e-05	2.45861	2.28145	2.40882	2.38171
I1JUS6	Aspartate aminotransferase (Glycine max)	12	45.9	45.308	206.95	96h	13.2253	13.2209	14.5802	25.7307	24.5641	23.4294	0.00017119	1.94557	1.85797	1.60693	1.79751
A0A0B2PQ07	Hsc70-interacting protein (Glycine soja)	12	40.6	42.036	65.849	96h	10.9448	11.0399	9.37223	18.8793	21.0718	17.6574	0.0015274	1.72496	1.90869	1.88402	1.83783
A0A0B2PQU6	18.5 kDa class I heat shock protein (Glycine soja)	6	33.8	18.401	69.269	96h	2.45318	5.00258	6.2816	17.3301	43.157	28.5727	0.0293552	7.06436	8.62695	4.54863	6.52058
I1JFN5	Copper transport protein ATOX1 (Glycine soja)	3	31.9	12.485	49.671	96h	25.9863	29.7059	38.8691	9.29385	11.0177	12.3585	0.00629618	0.357644	0.370893	0.317953	0.348203
A0A0B2PSZ5	Glycinin G1 (Glycine soja)	12	27.4	55.817	112.3	96h	61.8713	58.3536	68.9201	35.0887	32.6248	42.5659	0.0036582	0.567124	0.559089	0.617613	0.580754
K7MNM4	Cysteine proteinase RD21a (Glycine soja)	10	21.7	48.751	184.05	96h	193.414	154.83	239.949	117.8	96.8903	146.393	0.0565268	0.609058	0.625786	0.610099	0.615146
C6T3N0	Glu S.griseus protease inhibitor (Glycine soja)	4	71.4	7.6127	169.73	96h	10.1408	14.4284	13.3269	65.4028	90.7029	74.1457	0.0010431	6.44945	6.28641	5.56361	6.08813
I1M6S4	Peptide methionine sulfoxide reductase (Glycine soja)	7	28.7	22.772	57.279	96h	34.8286	68.0842	40.9821	15.797	24.4373	14.1087	0.0493808	0.453562	0.358927	0.344265	0.382624
Q9FQD4	Glutathione S-transferase GST 24 (Glycine max)	8	34.4	24.772	57.126	96h	24.941	16.8408	17.1785	59.5019	41.0545	38.9837	0.0188351	2.38571	2.43779	2.26934	2.36362
I1JJ05	Oxygen-evolving enhancer protein 2, chloroplastic (Glycine soja)	12	53.9	28.017	323.31	96h	1020.84	1139.02	1533.95	405.27	422.206	563.252	0.00924515	0.396997	0.370673	0.36719	0.378142
I1JN14	PsbP domain-containing protein 6, chloroplastic (Glycine soja)	8	49.4	29.08	37.83	96h	21.8117	19.641	14.9657	12.746	11.5068	9.79339	0.0272939	0.584364	0.585853	0.65439	0.607518
D4N5G1	Rubisco activase (Glycine max)	15	46.4	52.269	87.363	96h	3.48901	2.9193	3.03587	10.2182	7.75151	8.6546	0.00151094	2.92869	2.65526	2.85078	2.80889
I1MNK0	Oxygen-evolving enhancer protein 1, chloroplastic (Glycine soja)	20	52.3	35.058	179.61	96h	525.716	466.727	548.35	98.6273	83.3704	107.518	7.96471e-05	0.187606	0.178628	0.196075	0.187245
A0A0B2Q0T8	Glucan endo-1,3-beta-glucosidase (Glycine soja)	9	52.3	31.792	163.34	96h	24.7853	24.032	21.3327	11.359	11.7541	10.4524	0.000399303	0.458296	0.489103	0.48997	0.478968
I1N4B8	Aldose 1-epimerase (Glycine max)	9	28.8	40.675	38.956	96h	37.8337	53.3718	45.127	21.6453	28.8046	27.9495	0.0184003	0.572115	0.539696	0.619353	0.575944
I1N2I4	Uncharacterized protein (Glycine max)	11	55.7	27.631	323.31	96h	106.009	138.406	159.157	65.9425	77.5575	87.6608	0.026209	0.622048	0.560361	0.55078	0.576743
C7S917	Germin-like protein 21 (Glycine max)	5	27.6	19.504	32.231	96h	81.1008	79.8603	108.224	35.1686	27.5625	41.9987	0.00569033	0.433641	0.345134	0.388071	0.38716
A0A0B2Q4Z1	Elongation factor 1-alpha (Glycine soja)	12	33.8	49.265	101.28	96h	34.4293	50.4192	43.2864	167.918	217.502	180.423	0.000725984	4.87719	4.31388	4.16812	4.44136
I1K180	Calcium sensing receptor, chloroplastic (Glycine soja)	11	45.2	41.74	236.3	96h	74.405	90.8667	103.714	38.3077	40.1357	43.8383	0.00479676	0.514853	0.441698	0.422685	0.458184
I1KPN3	Luminal-binding protein 5 (Glycine soja)	23	46.8	73.476	250.77	96h	24.1097	24.1444	23.1557	80.6823	83.7909	82.4178	4.27279e-07	3.34647	3.47041	3.55929	3.45815
I1MKL0	Uncharacterized protein (Glycine max)	12	33.4	47.569	148.62	96h	49.8425	67.1628	49.4412	31.9965	41.1675	33.9417	0.0378221	0.641952	0.612951	0.686506	0.646624
C6T5C9	Uncharacterized protein (Glycine max)	8	50.6	27.656	153.67	96h	57.4037	70.4587	50.6145	31.7569	32.1139	26.2959	0.00858434	0.553221	0.455783	0.519532	0.508035
A0A0B2QD08	Ribulose bisphosphate carboxylase/oxygenase activase, chloroplastic (Glycine soja)	23	61.4	48.651	83.622	96h	66.1644	94.0057	81.8726	26.3795	32.2397	30.3181	0.00345748	0.398696	0.342954	0.370308	0.369847
I1LMI4	Thylakoid lumenal 15 kDa protein 1, chloroplastic (Glycine soja)	6	47.5	23.034	116.62	96h	39.1801	43.3212	45.8482	19.4347	20.0014	23.8907	0.00082693	0.496035	0.461701	0.521082	0.492433
Q7G1G6	Aspartate aminotransferase (Glycine max)	13	43	45.6	30.533	96h	0.610818	0.734002	1.0598	1.69887	1.15294	1.79855	0.0361223	2.7813	1.57076	1.69707	1.94936
I1JYK1	Small heat shock protein, chloroplastic (Glycine soja)	7	48.1	25.986	87.727	96h	6.2714	7.04739	9.58893	20.923	26.0062	40.1591	0.0215373	3.33626	3.69019	4.18807	3.7218
A0A0B2QFV5	Plastocyanin, chloroplastic (Glycine soja)	2	50.5	10.605	35.995	96h	62.0194	104.572	103.278	12.1603	14.545	15.4161	0.00561805	0.196073	0.139092	0.149268	0.159652
C6T7V6	Triosephosphate isomerase (Glycine max)	12	45.3	33.123	189.71	96h	60.205	55.564	73.199	40.0892	36.0613	46.1741	0.0212552	0.665879	0.649006	0.630803	0.64842
I1JFA3	Ribosome-recycling factor, chloroplastic (Glycine soja)	8	34.4	27.48	42.507	96h	9.13001	13.3657	13.9081	22.8857	26.7691	25.4001	0.00242396	2.50665	2.00282	1.82628	2.09362
C6T5D6	NADH dehydrogenase [ubiquinone] 1 beta subcomplex subunit 10 (Glycine soja)	3	43.5	13.558	36.905	96h	1.59343	2.88644	1.73273	4.09814	4.2104	3.79859	0.0100848	2.57189	1.45868	2.19225	2.0181
A6XKY2	Chalcone-flavonone isomerase family protein (Glycine max)	11	67	23.247	125.52	96h	64.5018	58.6472	110.408	27.555	22.2347	36.5943	0.0439439	0.427197	0.379126	0.331446	0.377356
C6TLC2	Ankyrin repeat domain-containing protein 2 (Glycine soja)	7	29.3	37.88	167.7	96h	39.7571	45.042	40.6711	25.7941	28.1374	27.1282	0.00110887	0.648792	0.624692	0.667015	0.646624
A0A0B2QKL2	Heat shock cognate 70 kDa protein (Glycine soja)	30	61.1	70.724	323.31	96h	110.249	119.077	116.379	257.646	272.978	257.196	1.43232e-05	2.33695	2.29246	2.20998	2.27995
I1JQ98	33 kDa ribonucleoprotein, chloroplastic (Glycine soja)	4	22.6	34.304	33.616	96h	3.6733	5.14885	6.65766	0.999601	2.29344	2.47982	0.0298136	0.272126	0.445428	0.372476	0.356013
C6T906	Momilactone A synthase (Glycine soja)	7	39.9	28.413	72.675	96h	18.4745	32.416	31.6308	8.90201	15.4475	11.9225	0.0346747	0.481855	0.476541	0.376926	0.44227
C6TL53	Dihydroflavonol-4-reductase (Glycine soja)	15	56.7	34.947	71.85	96h	26.7793	35.804	34.7341	42.5922	47.3303	57.5069	0.033296	1.59049	1.32193	1.65563	1.51572
C6TB83	Peroxidase (Glycine max)	6	26.8	38.575	34.365	96h	22.7713	32.4605	34.0619	12.2922	18.9144	18.8261	0.0344779	0.539811	0.582691	0.552704	0.558256
A0A0B2QPA1	Caffeic acid 3-O-methyltransferase (Glycine soja)	7	45.8	39.895	44.094	96h	9.6599	9.82787	9.01106	4.93798	5.79102	4.80649	0.000402713	0.511183	0.589245	0.533399	0.543744
I1KAV5	Thylakoid lumenal 17.4 kDa protein, chloroplastic (Glycine soja)	10	51	25.578	114.78	96h	78.1363	62.5101	77.1636	44.4949	36.8529	45.5163	0.00618824	0.569453	0.589551	0.589868	0.582771
I1N5R5	Quinone oxidoreductase-like protein, chloroplastic (Glycine soja)	10	53.1	34.425	49.26	96h	21.9916	33.6609	28.8445	8.83373	8.80349	7.63358	0.0044175	0.401685	0.261535	0.264646	0.302918
A0A0B2QQ54	UDP-glucose 4-epimerase (Glycine soja)	5	26	39.147	52.492	96h	3.92029	3.98998	3.41513	9.06062	5.78148	5.60849	0.0555715	2.31121	1.449	1.64225	1.76541
A0A0B2QRI2	Cysteine proteinase RD21a (Glycine soja)	9	19.2	51.075	68.754	96h	8.3401	11.294	11.7218	4.61278	7.11615	6.50306	0.0283739	0.553084	0.63008	0.554785	0.578344
C6SXA0	Glycine-rich RNA-binding protein 2, mitochondrial (Glycine soja)	3	28	14.996	37.477	96h	2.41222	3.49165	2.4173	0.864373	1.10976	0.906899	0.00780027	0.358331	0.317832	0.37517	0.349654
C6TKN4	Methyl-CpG-binding domain-containing protein 10 (Glycine soja)	14	61.1	30.313	127.8	96h	38.4247	43.8295	42.0022	24.9685	27.6858	28.1094	0.00148402	0.649804	0.63167	0.669238	0.65022
I1KB25	Nascent polypeptide-associated complex subunit alpha-like protein 2 (Glycine soja)	5	40.4	24.262	46.049	96h	26.3671	19.6152	32.5516	14.8426	11.3322	15.8289	0.0375935	0.562921	0.577725	0.48627	0.540737
A0A0B2QUL3	Tropinone reductase like (Glycine soja)	3	14.2	28.417	34.412	96h	3.01378	4.36791	3.92054	5.62637	7.6402	6.14618	0.02015	1.86688	1.74917	1.56769	1.72309
A0A0B2QV83	Peptidyl-prolyl cis-trans isomerase CYP38, chloroplastic (Glycine soja)	14	49.4	48.749	241.67	96h	115.559	108.5	124.143	60.3858	62.0199	69.2888	0.000591418	0.522554	0.571609	0.558136	0.550189
A0A0B2QVA3	RuBisCO large subunit-binding protein subunit beta, chloroplastic (Glycine soja)	33	67.6	58.117	323.31	96h	243.405	275.851	290.822	564.647	633.061	697.142	0.000889701	2.31979	2.29494	2.39714	2.33755
A0A0B2QWU0	Small heat shock protein, chloroplastic (Fragment) (Glycine soja)	4	15.6	37.389	41.593	96h	3.02038	3.03048	1.79333	16.5996	10.7248	12.797	0.00369101	5.49586	3.53897	7.13585	5.17658
I1LM14	Protein TIC 40, chloroplastic (Glycine soja)	10	35.9	47.122	62.729	96h	15.0306	13.5617	14.0757	8.9078	8.11548	8.79838	0.000348714	0.592646	0.598413	0.625075	0.605417
I1MH75	WD-40 repeat-containing protein MSI4 (Glycine soja)	5	23.2	56.54	128.04	96h	2.20569	2.48663	2.90342	3.99846	3.97435	3.52164	0.0070207	1.81279	1.59828	1.21293	1.51992
A0A0B2R1B7	Quinone oxidoreductase-like protein, chloroplastic (Glycine soja)	11	50.8	33.922	189.52	96h	53.1942	69.674	68.0323	32.1589	36.2027	39.0948	0.00773544	0.604558	0.519602	0.57465	0.565265
K7K9U4	Thylakoid lumenal 29 kDa protein, chloroplastic (Glycine soja)	10	55.1	33.929	317.89	96h	100.74	130.286	137.553	51.8938	64.3662	67.5123	0.00728818	0.515125	0.49404	0.490808	0.5
K7MRF5	Serine glyoxylate aminotransferase 2 (Glycine max)	17	51.4	44.325	171.79	96h	35.6842	33.4574	38.0442	61.6139	61.5852	61.8439	4.0285e-05	1.72664	1.84071	1.62558	1.72907
C6SWY6	Protein LlR18B (Glycine soja)	8	65.8	16.532	45.902	96h	76.6597	78.3465	48.6852	27.1863	23.1097	20.6913	0.0107216	0.354636	0.294967	0.425002	0.354289
A0A0B2R3E0	S-adenosylmethionine synthase (Glycine soja)	4	21.4	43.008	53.324	96h	17.0533	17.1932	25.2477	8.69522	9.16569	12.058	0.0274483	0.509884	0.5331	0.477587	0.506277
C6TNE6	Chlorophyll a-b binding protein, chloroplastic (Glycine max)	7	50.2	27.919	183.79	96h	434.921	325.359	356.781	155.001	122.054	129.722	0.00224998	0.356389	0.375135	0.363591	0.365008
I1N123	Oxygen-evolving enhancer protein 2, chloroplastic (Glycine soja)	11	47.9	28.435	210.81	96h	162.41	145.859	161.821	42.3251	36.3158	46.9423	5.1089e-05	0.260606	0.248979	0.290088	0.266093
A0A0B2RJS8	Eukaryotic initiation factor 4A-11 (Glycine soja)	12	48.7	46.664	148.01	96h	13.5931	9.82128	16.0911	24.6288	17.3395	26.6787	0.0448741	1.81186	1.7655	1.65798	1.74352
I1LTN6	Superoxide dismutase [Cu-Zn] (Glycine max)	3	35	18.626	75.9	96h	2.53669	2.17477	2.56453	0.838765	0.772041	1.33528	0.00267835	0.330654	0.355	0.520671	0.393927
A0A0B2R6C6	Heat shock protein 83 (Glycine soja)	17	33.8	88.41	307.21	96h	18.4266	13.0954	17.8567	42.1021	24.2468	35.1076	0.0336035	2.28485	1.85155	1.96608	2.02651
A0A0B2R6G1	Vicianin hydrolase (Fragment) (Glycine soja)	8	22.3	54.507	37.468	96h	3.41275	5.97458	5.57966	9.82969	15.6475	15.0781	0.0133531	2.88028	2.61902	2.70233	2.73208
I1K1F4	NADH-cytochrome b5 reductase (Glycine max)	14	43	35.587	129.94	96h	62.0421	57.8827	43.368	33.9185	29.0508	25.1559	0.0156038	0.546701	0.501891	0.580057	0.541863
A0A0B2R7F2	Chlorophyll a-b binding protein CP26, chloroplastic (Glycine soja)	9	43.3	30.984	191.77	96h	135.604	152.445	120.587	47.9259	53.5001	46.7571	0.000774592	0.353424	0.350946	0.387747	0.363745
A0A0B2R8B3	Protochlorophyllide reductase, chloroplastic (Glycine soja)	2	9.3	43.245	30.439	96h	1.88586	2.15568	4.15665	0.94698	0.65656	0.939712	0.0594987	0.502147	0.304572	0.226074	0.325787
I1L6V4	Bifunctional dihydroflavonol 4-reductase/flavanone 4-reductase (Glycine soja)	5	26.9	35.934	34.385	96h	4.87341	6.98815	7.65956	2.90777	3.43002	3.55709	0.0204836	0.59666	0.490833	0.464398	0.514413
I1M657	Chlorophyll a-b binding protein, chloroplastic (Glycine max)	8	44.9	29.809	37.219	96h	54.1469	54.8248	46.4856	16.1318	15.6051	16.5986	0.000185958	0.297926	0.284636	0.357069	0.31165
I1K8F1	17.9 kDa class II heat shock protein (Glycine soja)	7	54.4	17.804	84.279	96h	4.54356	8.35814	7.42466	19.7208	30.283	30.6391	0.00590266	4.34039	3.62318	4.12667	4.01946
I1LIR5	Carboxypeptidase (Glycine max)	10	21.5	52.874	135.48	96h	66.5971	64.8542	52.4402	41.813	37.5208	34.5428	0.00908555	0.62785	0.57854	0.658707	0.620714
I1KC20	Thylakoid lumenal 17.9 kDa protein, chloroplastic (Glycine soja)	2	13.9	24.267	79.888	96h	1.39173	1.28908	1.50677	0.93715	0.819817	0.625766	0.00551551	0.673373	0.635968	0.415303	0.562529
A0A0B2RF25	Glyceraldehyde-3-phosphate dehydrogenase (Glycine soja)	21	69	36.613	323.31	96h	158.079	183.961	208.26	453.871	503.657	558.486	0.000656133	2.87116	2.73785	2.68168	2.76255
I1MDY5	Dihydropyrimidinase (Glycine soja)	13	32.1	57.24	91.46	96h	14.142	14.3373	13.3616	25.031	25.5801	20.6476	0.00350083	1.76998	1.78416	1.54529	1.69584
A0A0B2RGT9	Catalase (Glycine soja)	12	35.8	56.736	138.09	96h	14.9915	17.9106	21.6454	56.8171	69.9883	70.6517	0.000626486	3.78997	3.90765	3.26405	3.64268
I1JSY7	Plastocyanin (Glycine max)	2	30.9	16.565	172.8	96h	271.3	245.226	381.01	106.351	94.7631	148.989	0.0151267	0.392005	0.386432	0.391036	0.389852
I1JRK8	Proteasome subunit beta type (Glycine max)	8	62.1	26.306	68.464	96h	6.11577	8.97377	8.64768	11.9956	13.8846	13.8944	0.00833287	1.96143	1.54724	1.60672	1.69584
A0A0B2RIG1	31 kDa ribonucleoprotein, chloroplastic (Glycine soja)	10	54.2	32.913	195.19	96h	118.698	111.548	103.57	48.5427	44.4857	40.5412	0.000173917	0.408959	0.398802	0.391437	0.399703
I1LQR4	Heat shock cognate 70 kDa protein (Glycine soja)	28	56.4	71.087	51.563	96h	10.1488	10.3539	7.52723	23.426	23.1902	14.7019	0.0210934	2.30825	2.23976	1.95316	2.16145
A0A0B2RK83	Cysteine synthase (Glycine soja)	14	65.2	37.122	276.57	96h	100.987	143.93	114.665	60.1738	87.2752	69.8048	0.0337094	0.595857	0.606373	0.608774	0.60374
A0A0B2RKC3	Ribosomal protein (Glycine soja)	7	30.6	34.733	47.395	96h	5.82198	6.74109	4.50051	10.9135	15.2454	8.27802	0.0532357	1.87453	2.26157	1.83935	1.98343
I1JSR4	PsbP domain-containing protein 3, chloroplastic (Glycine soja)	6	33.6	27.018	41.89	96h	7.75821	12.9739	5.17482	2.65119	3.35966	2.17667	0.0635339	0.341727	0.258956	0.420627	0.333787
I1J4D5	Putative caffeoyl-CoA O-methyltransferase (Glycine soja)	7	38.2	26.663	48.684	96h	12.9284	14.2942	14.288	5.00103	4.36341	5.46275	8.85699e-05	0.386824	0.305256	0.382331	0.356013
I1MAW4	Cytochrome c oxidase subunit 6b-1 (Glycine soja)	4	28	19.476	63.038	96h	10.9414	15.3777	14.159	5.01425	6.99247	6.19936	0.00676407	0.458284	0.454716	0.43784	0.450313
I1MFL4	Plastid-lipid-associated protein, chloroplastic (Glycine soja)	11	51.6	33.295	192.37	96h	129.964	133.845	166.486	285.931	280.501	351.754	0.00317419	2.20008	2.09572	2.11282	2.13613
K7M9Q3	Chlorophyll a-b binding protein, chloroplastic (Glycine max)	7	40	27.659	30.047	96h	25.6204	35.1099	39.7122	9.09063	14.2118	10.8967	0.00746149	0.35482	0.404781	0.274393	0.340329
C6T190	Peptidyl-prolyl cis-trans isomerase (Glycine max)	2	30.4	12.041	62.263	96h	14.4638	20.4531	18.1539	4.38671	7.82784	6.921	0.00504349	0.303288	0.382721	0.381241	0.353799
I1JAQ7	12-oxophytodienoate reductase 2 (Glycine soja)	8	42.8	45.185	62.234	96h	10.6115	11.126	15.1107	5.30916	4.11711	7.46223	0.0182342	0.500321	0.370045	0.493838	0.450625
I1JWB7	Methyl-CpG-binding domain-containing protein 10 (Glycine soja)	9	37.3	32.113	40.807	96h	12.8294	14.1125	11.6385	22.506	20.5855	19.6699	0.00184202	1.75426	1.45867	1.69007	1.62902
I1J732	18.2 kDa class I heat shock protein (Glycine soja)	6	56.9	16.372	41.059	96h	5.65496	5.28402	3.41138	23.7512	32.2234	22.0212	0.00277315	4.20006	6.09827	6.45521	5.48693
C6SZ18	40S ribosomal protein S28 (Glycine soja)	2	29.2	7.5257	34.806	96h	1.2235	1.51691	1.74663	2.15695	2.94088	2.6587	0.0165787	1.76294	1.93873	1.52219	1.73267
K7M7Q1	Thylakoid lumenal 29 kDa protein, chloroplastic (Glycine soja)	12	57.1	28.724	30.14	96h	40.5542	61.9583	37.9256	22.2761	32.4351	17.3293	0.060902	0.549292	0.523499	0.456928	0.508387
C6TKL8	Oxygen-evolving enhancer protein 1, chloroplastic (Glycine soja)	20	52.6	34.784	93.552	96h	84.4904	48.9495	98.7235	19.2455	12.4817	26.2553	0.0192951	0.227783	0.254992	0.265948	0.248962
I1J992	CBS domain-containing protein CBSX1, chloroplastic (Glycine soja)	4	26.3	23.282	74.53	96h	7.16569	7.94198	12.4077	4.45941	4.51394	6.1257	0.0741245	0.622328	0.568365	0.493701	0.559031
A0A0B2RX31	Far upstream element-binding protein 2 (Glycine soja)	12	26.4	69.019	118.22	96h	41.3058	35.1392	41.5836	24.9047	21.4799	28.6782	0.0083821	0.602934	0.61128	0.689652	0.633317
I1LCP3	Laforin (Glycine soja)	2	13.6	37.113	37.507	96h	0.88791	0.517163	0.802845	0.389217	0.410191	0.409824	0.0414203	0.438352	0.793157	0.510465	0.562139
I1MC32	Endoplasmin like (Glycine soja)	24	40.4	93.628	196.99	96h	16.8578	21.3897	25.8901	39.6844	41.7117	62.675	0.0268562	2.35406	1.95008	2.42081	2.23148
I1LKY8	Pheophorbide a oxygenase, chloroplastic (Glycine soja)	9	27	61.521	36.27	96h	7.13076	6.48846	4.25624	17.8665	14.9737	10.4804	0.0216182	2.50556	2.30774	2.46236	2.42335
I1L8Q0	Lambda class glutathione S-transferase (Glycine max)	13	70.5	27.089	221.69	96h	86.1719	81.8601	66.3836	42.8731	40.0438	35.3755	0.00375573	0.497529	0.489174	0.532895	0.506277
A0A0B2S4F9	RuBisCO-associated protein (Glycine soja)	9	47	31.258	110.03	96h	20.5804	17.6332	21.0251	31.3879	27.3678	33.6734	0.00652407	1.52514	1.55206	1.60158	1.55941
I1MBN4	CBS domain-containing protein CBSX3, mitochondrial (Glycine soja)	9	47.3	22.742	166.62	96h	55.3843	59.0776	68.694	28.2544	31.6859	37.0859	0.00371255	0.510151	0.536344	0.53987	0.528509
C6TC92	Oxygen-evolving enhancer protein 1, chloroplastic (Glycine soja)	19	52.6	34.778	49.395	96h	135.734	140.107	124.342	35.0887	32.2644	33.2763	3.08059e-05	0.258512	0.230283	0.26762	0.251564
I1N362	Peroxidase (Glycine max)	9	44.3	33.347	266.26	96h	62.2357	107.412	62.3694	19.207	29.0558	19.2335	0.0235138	0.308617	0.270508	0.30838	0.295248
I1LJ01	Glycine-rich protein 2 (Glycine soja)	3	46	12.531	135.36	96h	11.4151	9.37627	10.7948	6.81729	5.79808	6.76068	0.00409068	0.597218	0.618379	0.626288	0.613868
C6T857	Isocitrate dehydrogenase [NADP] (Glycine max)	11	38.3	46.079	87.541	96h	7.28563	5.89712	5.67506	19.3248	14.1532	12.1454	0.0153398	2.65246	2.40001	2.14014	2.38833
Q43437	Photosystem II type I chlorophyll a/b-binding protein (Glycine max)	7	50	28.012	128.76	96h	8.29	14.8932	11.3611	4.02407	7.47058	4.01119	0.0464751	0.485412	0.501611	0.353062	0.441351
Q93YG3	Chlorophyll a/b binding protein type II (Glycine max)	7	50.2	28.613	222.3	96h	70.0892	78.5186	91.8199	34.56	32.2365	37.8461	0.0022764	0.493087	0.410558	0.412177	0.437089
I1JYY2	Thioredoxin M-type, chloroplastic (Glycine soja)	5	29.3	19.94	105.6	96h	99.1991	105.746	111.003	48.1131	54.4366	57.6448	0.000299378	0.485016	0.514785	0.519307	0.506277
I1L314	Heat shock protein 90-1 (Glycine max)	21	31.2	80.388	146.13	96h	7.16151	11.7902	9.74387	22.7514	32.687	27.2058	0.00476385	3.17689	2.77239	2.79209	2.90795
A0A0B2SDT6	Peptidyl-prolyl cis-trans isomerase FKBP62 (Glycine soja)	7	17.5	64.723	39.096	96h	2.50727	3.0647	2.54953	5.99535	7.72536	5.94765	0.00325775	2.39119	2.52075	2.33284	2.41329
A0A0B2SE95	Glycine cleavage system H protein, mitochondrial (Glycine soja)	5	49.7	17.864	89.088	96h	427.747	499.139	553.721	205.166	234.676	270.376	0.00333239	0.479642	0.470162	0.48829	0.4793
I1JJF7	Putative glycerophosphoryl diester phosphodiesterase 3 (Glycine soja)	15	29.5	81.843	323.31	96h	98.0338	106.05	93.3252	65.2596	62.7089	55.7068	0.00126784	0.665685	0.591315	0.59691	0.616854
I1NBQ5	Uncharacterized protein (Glycine max)	17	51.9	42.236	241.93	96h	35.9013	33.5713	43.4551	59.9011	50.8817	62.7893	0.0123147	1.66849	1.51563	1.44492	1.54007
A0A0B2SGP6	Methyl-CpG-binding domain-containing protein 10 (Glycine soja)	12	54.2	27.628	48.045	96h	13.6432	18.7834	15.9703	6.67107	11.153	11.0114	0.0355803	0.488967	0.593771	0.689489	0.584794
A0A0B2SH87	Peroxidase (Glycine soja)	11	45.1	34.943	51.926	96h	18.977	17.9065	17.8192	54.5344	56.6098	45.083	0.000688605	2.87371	3.1614	2.53003	2.84415
I1J7J5	Disease resistance response protein 206 (Glycine soja)	7	50	20.865	115.38	96h	335.195	512.1	498.867	88.877	122.132	119.646	0.00426574	0.26515	0.238492	0.239836	0.247586
K7MS61	Thylakoid lumenal 16.5 kDa protein, chloroplastic (Glycine soja)	9	47.6	24.2	82.717	96h	57.696	55.6197	60.2299	36.8951	35.074	35.0289	0.000111781	0.639474	0.630605	0.581585	0.616854
I1M005	Formate dehydrogenase, mitochondrial (Glycine max)	11	48.8	41.954	195.88	96h	25.4401	16.7391	20.4064	51.4091	31.8873	40.6436	0.0297206	2.02079	1.90497	1.99171	1.97247
I1N627	Hypersensitive-induced response protein 1 (Glycine soja)	11	50.7	31.549	61.385	96h	40.5656	35.1428	34.4501	23.6364	17.5158	17.8823	0.00353571	0.582671	0.498419	0.519079	0.532185
A0A0B2SNT8	Heat shock 22 kDa protein, mitochondrial (Glycine soja)	8	61.7	19.939	254.28	96h	12.8844	9.9033	17.7183	67.3551	43.0298	162.464	0.101206	5.22764	4.34499	9.1693	5.92576
A0A0B2SQP1	Glyceraldehyde-3-phosphate dehydrogenase (Glycine soja)	19	48.6	43.202	323.31	96h	501.727	509.569	453.497	841.078	819.958	739.409	0.000934978	1.67637	1.60912	1.63046	1.63807
C6ZJZ0	Serine hydroxymethyltransferase (Glycine max)	24	59.3	57.377	312.15	96h	56.6749	58.2675	57.8258	109.934	104.954	101.389	4.55819e-05	1.93972	1.80125	1.75334	1.8302
I1MGT5	Carboxypeptidase (Glycine max)	9	22.9	54.038	52.693	96h	28.3959	42.0469	50.6129	13.4159	19.8954	26.0095	0.0501778	0.47246	0.473172	0.513891	0.48599
C6TIN6	Putative DNA repair protein RAD23-3 (Glycine soja)	7	33.4	41.196	114.5	96h	20.4251	18.7465	23.9811	12.4784	12.5563	15.4184	0.0142081	0.610931	0.669795	0.64294	0.640824
A0A0B2SVQ2	Peroxidase (Glycine soja)	4	18.8	36.855	76.519	96h	0.901955	1.50618	1.14968	1.72778	3.54677	3.05666	0.0494805	1.9156	2.35482	2.65871	2.28945
A0A0B2SXN3	30S ribosomal protein 2, chloroplastic (Glycine soja)	8	38.8	26.413	154.58	96h	60.2391	54.3945	63.985	31.9029	29.5311	35.1439	0.00106665	0.529603	0.542906	0.549252	0.540363
C6TCN5	Ferritin (Glycine max)	8	45.2	28.078	36.748	96h	12.9755	11.2394	10.3686	23.489	22.3432	21.8222	0.000267285	1.81026	1.98794	2.10464	1.96428
B0M1B1	Peroxisomal glycolate oxidase (Glycine max)	20	70.4	40.793	158.06	96h	27.9173	22.4043	28.9388	56.3656	33.2192	52.8273	0.0480937	2.01902	1.48271	1.82548	1.76174
B3TDK7	Lipoxygenase (Glycine max)	39	51.5	96.462	46.093	96h	5.10989	5.87535	7.39709	9.62648	9.75794	11.6511	0.0108468	1.88389	1.66083	1.57509	1.70173
B6EBD7	Heat shock protein 90-1 (Glycine max)	24	39	80.464	224.08	96h	27.0268	29.7509	29.107	44.7841	46.7578	49.5066	0.000325008	1.65703	1.57164	1.70085	1.64262
I1LUT8	Flavoprotein wrbA (Glycine soja)	7	50.3	21.424	72.68	96h	19.3426	20.9862	26.806	9.78701	13.8475	15.2995	0.0284202	0.505983	0.659837	0.570748	0.575545
C6T2Z2	Photosystem I reaction center subunit IV A, chloroplastic (Glycine soja)	5	61.2	13.812	198.31	96h	153.934	169.613	155.309	100.827	101.078	99.2063	0.000301242	0.655003	0.595931	0.638768	0.629379
Q2TUW1	Abscisic stress ripening-like protein (Glycine max)	6	42.4	25.353	33.98	96h	1.90966	2.59629	3.44275	5.63876	5.39206	7.18256	0.00871819	2.95276	2.07683	2.08628	2.33918
I1JYA9	Superoxide dismutase (Glycine max)	11	45.8	26.547	115.63	96h	21.1163	21.173	23.3779	37.578	32.8655	41.1991	0.00372149	1.77957	1.55223	1.76231	1.69466
C6T5U3	17.4 kDa class I heat shock protein (Glycine soja)	6	54.9	17.485	36.155	96h	19.8019	24.4127	23.5466	224.432	291.123	303.866	0.000529336	11.3339	11.9251	12.9049	12.0336
C6T7E8	Uncharacterized protein (Glycine max)	12	32.9	48.438	112.6	96h	11.8155	13.5374	13.7079	24.2521	29.1802	33.5927	0.00444178	2.05256	2.15553	2.4506	2.21299
C6T7R3	Peroxidase (Glycine max)	7	37.8	34.439	112.97	96h	60.2771	67.4514	66.4994	29.9561	31.4827	29.9718	0.000119324	0.496973	0.466747	0.450708	0.471066
C6T859	Beta-form rubisco activase (Glycine max)	24	63.9	48.623	323.31	96h	548.719	491.368	574.178	254.724	228.771	253.402	0.000350663	0.464217	0.46558	0.441331	0.456916
Q9SDZ0	Isoflavone reductase homolog 2 (Glycine max)	17	78.7	33.939	170.92	96h	209.93	202.187	257.065	118.156	103.353	143.001	0.00798804	0.562834	0.511177	0.556284	0.542991
C6TBP8	Adenylate kinase B (Glycine soja)	10	42.6	26.626	110.33	96h	6.27216	6.81652	7.15337	16.9248	18.7353	16.9153	8.09811e-05	2.6984	2.74851	2.36466	2.59728
C6TBZ8	Thylakoid lumenal 30 kDa protein, chloroplastic (Glycine soja)	11	39.7	40.405	51.981	96h	23.2458	19.2892	12.0581	9.61959	8.5321	6.38016	0.0424832	0.413821	0.442326	0.529118	0.459138
C6TEW9	Putative ribose-6-phosphate isomerase (Phaseolus vulgaris)	8	37	29.854	110.55	96h	102.072	96.5573	112.691	58.9181	64.0906	69.1943	0.00207094	0.577218	0.663757	0.61402	0.617281
I1JBH8	Protein disulfide isomerase-like protein (Glycine max)	11	37.6	40.43	109.24	96h	15.1744	12.0945	15.6533	28.348	22.1948	29.2675	0.00776649	1.86814	1.83512	1.86974	1.85703
I1M214	Auxin-repressed 12.5 kDa protein (Glycine soja)	4	54.7	11.593	48.068	96h	8.1116	16.1305	11.5128	4.52026	6.20057	5.0062	0.048373	0.557259	0.3844	0.434839	0.453445
C6TLM4	Chlorophyll a-b binding protein, chloroplastic (Glycine max)	7	50.2	27.905	57.293	96h	30.1978	30.8409	29.5062	10.9	10.9446	10.7285	1.00264e-06	0.360954	0.354871	0.363603	0.359733
C6TMA8	Uncharacterized protein (Glycine max)	7	74.8	12.236	72.668	96h	242.456	345.626	413.145	93.7783	126.082	156.571	0.0169377	0.386785	0.364794	0.378974	0.376834
C6ZS00	Disease resistance protein/LRR protein-related protein (Glycine max)	9	22.1	53.831	62.906	96h	33.4022	28.4189	28.6488	60.16	52.4117	49.0891	0.00291706	1.80108	1.84426	1.71348	1.78509
D4N5G0	Alpha-form rubisco activase (Glycine max)	18	48.7	52.279	237.04	96h	16.4946	17.9901	10.9211	7.6585	7.13841	6.06819	0.0205415	0.464304	0.396797	0.555638	0.467812
D4N5G3	Rubisco activase (Glycine max)	22	61.2	48.665	45.288	96h	14.777	19.6264	16.8002	4.98011	6.56914	7.41969	0.00242845	0.337017	0.33471	0.441643	0.368057
D7EYG6	V-H(+)-ATPase subunit A (Glycine max)	27	54.4	68.779	323.31	96h	47.6257	46.5548	56.0613	80.3849	73.3277	84.0407	0.00257381	1.68785	1.57508	1.49909	1.58557
I1J7P1	Non-specific lipid-transfer protein (Glycine max)	3	22.9	11.828	49.789	96h	210.951	383.136	274.969	40.5298	57.7547	49.0694	0.00887646	0.192129	0.150742	0.178454	0.172899
I1J9Y0	Heat shock protein STI (Glycine soja)	21	49.7	65.664	165.72	96h	26.2805	23.2994	31.2167	62.1481	48.8851	67.9574	0.00581684	2.3648	2.09813	2.17696	2.20993
I1JLH0	Chlorophyll a-b binding protein, chloroplastic (Glycine max)	10	43.1	31.472	126.19	96h	126.798	136.639	180.591	35.2209	35.0687	45.1224	0.0028999	0.277771	0.256652	0.24986	0.261159
I1JLV8	Laccase (Glycine max)	4	8.2	63.897	45.821	96h	2.50829	4.09822	4.00546	18.1697	16.1062	19.9874	0.000295918	7.24385	3.93006	4.99004	5.2162
I1JN60	Ferredoxin-dependent glutamate synthase 1, chloroplastic (Glycine soja)	52	44.4	176.7	323.31	96h	96.3674	95.7878	88.3626	160.841	157.885	139.361	0.00119272	1.66904	1.64828	1.57715	1.63127
I1JPP3	Cell division cycle protein 48 like (Glycine soja)	20	38.6	89.68	307.85	96h	19.8615	11.8429	15.0726	51.299	30.5629	38.6434	0.0191126	2.58284	2.58071	2.56381	2.57576
I1JXD7	Uncharacterized protein (Glycine max)	6	25.9	33.798	72.376	96h	13.5346	7.68783	13.2216	6.27786	3.43309	5.51632	0.036976	0.463837	0.446562	0.417221	0.44227
I1JXQ5	Alpha-mannosidase (Glycine max)	18	27.2	114.28	79.937	96h	15.2021	11.0748	15.2292	21.1455	18.801	24.2188	0.0224616	1.39096	1.69764	1.59028	1.55401
I1K1I6	Isocitrate dehydrogenase [NADP] (Glycine max)	3	15.3	53.37	74.241	96h	1.31725	1.84726	1.56522	3.07546	3.2663	2.44252	0.00984986	2.33476	1.76819	1.5605	1.8609
I1KHC9	Uncharacterized protein (Glycine max)	17	28.4	81.782	323.31	96h	82.7064	92.4008	101.072	46.9511	45.5528	53.3906	0.00173247	0.567684	0.492992	0.528241	0.528875
Q9FQF0	Glutathione S-transferase GST 8 (Glycine max)	7	35.6	25.851	59.141	96h	6.60467	7.13447	4.62976	11.1247	11.4492	9.72288	0.00747859	1.68437	1.60477	2.10008	1.78386
I1KLL8	Uncharacterized protein (Glycine max)	9	31	32.023	38.506	96h	8.08085	11.8985	10.8919	20.0741	28.7028	25.0357	0.00648403	2.48415	2.41229	2.29857	2.39662
I1KMX5	Glyoxysomal fatty acid beta-oxidation multifunctional protein MFP-a (Glycine soja)	16	30.7	86.056	88.094	96h	13.33	12.8579	13.4813	30.1901	32.3651	33.5308	4.64825e-05	2.26482	2.51713	2.48721	2.41999
I1KVD8	Phospholipase D (Glycine max)	15	31.9	91.662	114.2	96h	12.3094	10.6501	7.75551	18.5334	16.0921	13.7439	0.0374134	1.50564	1.51099	1.77215	1.59107
I1KWA0	Uncharacterized protein (Glycine max)	20	48.6	65.208	54.876	96h	11.4515	15.202	11.0457	30.5756	46.3232	31.7066	0.010742	2.67001	3.04718	2.87048	2.85799
I1KYC6	Uncharacterized protein (Glycine max)	7	18.5	51.971	50.088	96h	5.60068	7.83111	7.7533	15.738	20.1166	15.1935	0.00444002	2.81002	2.56881	1.95962	2.41831
I1KZJ9	Glycine--tRNA ligase 1, mitochondrial (Glycine soja)	14	25.9	81.057	104.84	96h	10.7432	9.46486	12.8665	21.2876	18.9229	28.9894	0.0196595	1.98149	1.99928	2.2531	2.07484
I1L9Y6	Thioredoxin reductase (Glycine max)	11	34.5	56.611	141.81	96h	10.5792	8.39358	11.8905	16.7464	12.5485	18.0868	0.0480219	1.58295	1.49501	1.52111	1.53262
I1LAV9	Peptidyl-prolyl cis-trans isomerase (Glycine max)	6	23.2	29.017	55.029	96h	15.289	16.45	15.6527	5.22655	5.80127	5.86375	1.39934e-05	0.341849	0.352661	0.374615	0.356013
I1LKZ4	Superoxide dismutase [Cu-Zn] (Glycine max)	6	57.1	20.83	323.31	96h	166.681	191.576	122.053	61.6855	66.8363	52.6225	0.00862141	0.370082	0.348877	0.431143	0.381829
I1LNP4	Putative quinone-oxidoreductase like, chloroplastic (Glycine soja)	13	53.4	34.832	106.23	96h	49.2465	60.3939	75.2171	31.7349	33.2927	46.056	0.0488349	0.644408	0.551259	0.612307	0.601235
I1LQ66	Protein TIC 62, chloroplastic (Glycine soja)	11	33.1	55.752	138.84	96h	33.6307	37.014	31.9903	25.3785	20.0138	20.5495	0.00562782	0.754625	0.540709	0.642367	0.639936
I1LQA3	Trigger factor (Glycine soja)	7	28.8	24.777	95.521	96h	12.7277	13.2321	8.37087	7.38893	6.73911	5.84799	0.0408057	0.580541	0.509301	0.698612	0.591316
I1LRR9	Isocitrate lyase (Glycine max)	10	32	64.807	145.16	96h	3.22262	3.73309	3.47242	14.5645	22.5407	26.5023	0.00725606	4.51944	6.03809	7.63223	5.92576
I1M3R5	ADP,ATP carrier protein 3, mitochondrial (Glycine soja)	10	30	39.586	45.624	96h	28.2441	41.2014	32.5384	55.5478	68.8505	70.6675	0.00705776	1.96671	1.67107	2.17182	1.92519
I1MD22	Lipoxygenase (Glycine max)	45	59.9	96.64	323.31	96h	90.1499	101.139	102.881	179.759	188.431	203.076	0.00030385	1.99399	1.86308	1.97389	1.94261
I1MGH3	Beta-D-xylosidase 1 (Glycine soja)	12	28.5	64.329	52.155	96h	17.7996	19.3641	17.0533	25.4174	29.9117	29.5437	0.00303845	1.42798	1.5447	1.73243	1.56374
I1MIA8	Uncharacterized protein (Glycine max)	9	86.1	15.189	76.069	96h	25.3688	21.692	36.4567	14.109	12.1736	17.8288	0.0502007	0.556157	0.561202	0.48904	0.534403
I1MJN2	ADP,ATP carrier protein 1, mitochondrial (Glycine soja)	10	29.6	42.098	210.97	96h	11.6591	13.6568	12.5031	23.5224	20.9979	24.4149	0.000911027	2.0175	1.53754	1.95271	1.8226
I1MN39	Proteasome subunit alpha type (Glycine max)	10	45.8	27.192	59.486	96h	15.4735	18.0063	16.5846	22.6864	26.0405	26.8209	0.00439782	1.46614	1.44619	1.61722	1.50838
I1MRV6	Ferric leghemoglobin reductase-2 (Glycine max)	23	61	52.887	323.31	96h	142.581	131.698	138.623	278.111	246.846	238.824	0.000704253	1.95054	1.87433	1.72283	1.84676
I1MT10	Heat shock 70 kDa protein (Glycine max)	30	54.7	70.865	216.34	96h	26.5876	26.8246	32.9337	116.236	101.315	148.654	0.00272531	4.37183	3.77692	4.51372	4.20761
I1MUM7	Malate synthase (Glycine max)	6	19.8	64.322	35.264	96h	3.5297	2.98076	2.60798	8.37663	8.30948	4.67177	0.0311856	2.37318	2.7877	1.79134	2.27995
I1N5R7	Quinone oxidoreductase-like protein, chloroplastic (Glycine soja)	16	63	34.681	171.26	96h	125.629	150.967	101.905	41.5211	47.2561	32.5204	0.00441485	0.330505	0.313023	0.319125	0.320856
I1NH45	Peroxidase (Glycine max)	13	37.6	38.915	110.96	96h	166.339	151.124	124.595	56.9411	53.9454	39.1172	0.00189792	0.342319	0.356961	0.313954	0.337276
I1NJE9	Peptidyl-prolyl cis-trans isomerase (Glycine max)	10	48.6	22.714	220.1	96h	184.475	215.857	176.549	119.444	129.429	108.12	0.0055646	0.647482	0.599604	0.612411	0.619424
K7K747	1-aminocyclopropane-1-carboxylate oxidase like 4 (Glycine soja)	6	20.7	40.151	63.728	96h	9.40786	10.7751	12.3382	20.5601	17.3006	18.4638	0.00339716	2.18542	1.60561	1.49647	1.73869
K7KSG8	Uncharacterized protein (Glycine max)	2	31.2	14.803	173.84	96h	1.54542	1.63664	1.69358	0.486005	0.846673	0.594056	0.001037	0.314482	0.517323	0.350768	0.385019
K7LNW5	Uncharacterized protein (Glycine max)	11	36.9	24.828	128.92	96h	192.83	228.63	281.983	112.241	123.308	148.094	0.0189578	0.582073	0.539335	0.52519	0.548286
K7LR00	Ubiquitin-activating enzyme E1 1 (Glycine soja)	9	14	121.89	35.528	96h	4.69311	4.68768	6.74368	7.4027	9.09714	8.67666	0.0240887	1.57735	1.94065	1.28664	1.57899
K7LSN8	Peptidyl-prolyl cis-trans isomerase (Glycine max)	6	29	25.22	183.83	96h	158.379	135.227	159.599	73.7131	65.5076	78.0533	0.000844614	0.465421	0.484428	0.48906	0.479632
K7M324	60S acidic ribosomal protein P2B (Glycine soja)	3	46.3	15.302	34.242	96h	25.0845	18.874	23.6547	12.3588	9.87031	12.5366	0.00608438	0.492689	0.522957	0.529983	0.515127
K7MFN4	Uncharacterized protein (Glycine max)	59	30.6	485.87	323.31	96h	97.0469	117.791	108.66	47.7469	55.0585	53.6112	0.000963171	0.491998	0.467427	0.493385	0.483974
Q07CZ3	Glyceraldehyde-3-phosphate dehydrogenase (Glycine max)	21	68.6	36.724	65.729	96h	4.36629	6.05812	5.11312	10.6376	13.5489	10.2909	0.00524992	2.4363	2.23648	2.01265	2.22222
Q43440	Lipoxygenase (Glycine max)	36	52.2	96.299	323.31	96h	35.6838	43.1455	50.4949	68.104	67.3805	80.657	0.008861	1.90854	1.5617	1.59733	1.68179
Q9SWA8	Glycine-rich RNA-binding protein (Glycine max)	6	51.2	15.847	181.43	96h	46.0429	47.0059	55.6257	14.4876	14.4563	17.6771	0.000458817	0.314655	0.307543	0.317787	0.313383
R9RLI4	Photosystem II D2 protein (Glycine soja)	7	25.2	39.563	257.2	96h	82.5697	71.8054	85.4457	48.4959	35.5949	47.5134	0.00355015	0.587332	0.495713	0.556066	0.544876
R9RPJ5	Photosystem II protein D1 (Glycine soja)	8	23.2	38.948	280.55	96h	59.9089	70.7625	60.0369	36.7354	41.7577	32.704	0.00398584	0.613187	0.59011	0.544731	0.581963
U5ZHS7	Photosystem II CP43 reaction center protein (Glycine soja)	11	26.4	51.919	268.28	96h	93.346	118.606	114.995	57.3679	68.5749	63.6874	0.00581881	0.614572	0.578175	0.553825	0.58156
I1KW54	Alpha-amylase/subtilisin inhibitor (Glycine soja)	2	23.6	22.906	69.822	168h	2.58998	2.43613	3.43656	10.5817	6.76399	8.18757	0.00792828	4.08564	2.77653	2.38249	3.00008
R9RPL1	Ribulose bisphosphate carboxylase large chain (Glycine soja)	26	48.4	52.609	323.31	168h	712.089	834.22	876.184	1508.04	1439.56	1592.08	0.000435649	2.11777	1.72564	1.81707	1.87905
C6TK73	Serine glyoxylate aminotransferase 3 (Glycine max)	16	56.9	44.276	45.64	168h	1.57566	1.00532	1.47989	0.996183	0.712244	0.729144	0.0529402	0.632232	0.708475	0.492703	0.604159
A0A0B2NTK4	Chaperone protein ClpB3, chloroplastic (Glycine soja)	24	31.7	123.67	157.87	168h	13.9806	14.7241	15.3815	22.6386	25.033	24.1401	0.000332339	1.61929	1.70014	1.56942	1.62902
C6T7N2	Oxygen-evolving enhancer protein 3, chloroplastic (Glycine soja)	20	59.5	34.628	323.31	168h	823.941	804.953	750.214	573.32	493.961	485.968	0.00150271	0.695826	0.613652	0.647772	0.651574
C6SYC1	ATP synthase subunit d, mitochondrial (Glycine soja)	10	60.1	19.923	70.402	168h	31.1617	37.7211	43.7407	16.6119	22.1272	27.6973	0.0335253	0.533088	0.5866	0.633215	0.582771
K7MQU7	25.3 kDa heat shock protein, chloroplastic (Glycine soja)	11	46.5	25.907	111.67	168h	20.5798	25.1954	21.9179	135.331	130.023	128.117	1.83751e-06	6.5759	5.16056	5.84532	5.83204
I1JL80	Ferritin (Glycine max)	9	45.2	29.136	58.77	168h	15.8543	25.3936	22.0838	31.5361	38.4576	34.9527	0.015655	1.98912	1.51446	1.58274	1.68296
A0A0B2RJ79	Stem 31 kDa glycoprotein (Glycine soja)	13	63.1	25.974	323.31	168h	33.9338	37.5174	36.2309	497.811	586.853	503.67	6.77616e-05	14.6701	15.6422	13.9017	14.723
I1JR41	PsbP domain-containing protein 1, chloroplastic (Glycine soja)	7	43	29.313	108.22	168h	7.27998	11.2813	10.3185	5.75666	6.68405	5.59894	0.0447786	0.790753	0.59249	0.542614	0.633317
A0A0B2P9I8	Acid beta-fructofuranosidase (Glycine soja)	13	34.4	62.303	82.995	168h	8.18814	10.6515	11.0286	16.6273	18.5332	22.0518	0.00746839	2.03066	1.73997	1.99951	1.91853
A0A0B2PAT5	Ferritin (Glycine soja)	10	57	28.898	176.59	168h	42.3811	39.1445	48.7276	90.1657	72.9493	85.0372	0.00252107	2.1275	1.86359	1.74515	1.90528
A0A0B2PDU7	Peptide methionine sulfoxide reductase (Glycine soja)	5	31.4	20.827	39.464	168h	4.10262	6.50007	5.57805	1.88971	2.69339	2.29686	0.013545	0.460612	0.414363	0.411767	0.428391
I1N6Q6	Ribulose bisphosphate carboxylase small chain (Glycine max)	8	40.6	19.131	323.31	168h	371.571	391.017	432.791	685.462	575.165	695.035	0.00396804	1.84477	1.47095	1.60594	1.63354
A0A0B2PQU6	18.5 kDa class I heat shock protein (Glycine soja)	6	33.8	18.401	69.269	168h	2.12341	2.80169	6.23476	28.4068	61.6615	38.5047	0.0169141	13.3779	22.0087	6.1758	12.2016
I1JFN5	Copper transport protein ATOX1 (Glycine soja)	3	31.9	12.485	49.671	168h	14.8973	17.9637	22.1735	8.72623	9.9105	13.2708	0.0372527	0.585761	0.551696	0.598499	0.578344
A0A0B2PSZ5	Glycinin G1 (Glycine soja)	12	27.4	55.817	112.3	168h	44.6108	39.4276	56.7433	30.1138	27.1933	32.2859	0.0330288	0.675034	0.689701	0.568982	0.642158
C6T3N0	Glu S.griseus protease inhibitor (Glycine soja)	4	71.4	7.6127	169.73	168h	20.2539	32.8808	23.9645	70.5705	95.564	78.0331	0.00256978	3.48429	2.90637	3.2562	3.2065
Q9FQD4	Glutathione S-transferase GST 24 (Glycine max)	8	34.4	24.772	57.126	168h	69.0483	55.633	51.6189	37.9785	25.948	23.3226	0.0128597	0.550028	0.466414	0.451823	0.487678
I1JJ05	Oxygen-evolving enhancer protein 2, chloroplastic (Glycine soja)	12	53.9	28.017	323.31	168h	510.599	577.065	748.089	336.192	343.009	452.929	0.0430775	0.658427	0.594403	0.605448	0.618995
D4N5G1	Rubisco activase (Glycine max)	15	46.4	52.269	87.363	168h	3.67038	2.20751	2.47224	7.2129	4.50947	5.52075	0.0309435	1.96516	2.04278	2.23309	2.07772
I1MNK0	Oxygen-evolving enhancer protein 1, chloroplastic (Glycine soja)	20	52.3	35.058	179.61	168h	193.242	163.895	202.556	110.405	94.4647	121.406	0.00517264	0.571332	0.576374	0.599368	0.582367
C6SX05	Disease resistance response protein 207 (Glycine soja)	7	67.5	21.23	221.26	168h	94.7431	109.706	109.33	146.363	164.086	170.405	0.00308544	1.54484	1.49569	1.55864	1.53262
A0A0B2Q4Z1	Elongation factor 1-alpha (Glycine soja)	12	33.8	49.265	101.28	168h	120.934	179.271	134.524	213.137	271.042	215.016	0.0272243	1.76242	1.51191	1.59835	1.62113
I1MKC8	Starch synthase, chloroplastic/amyloplastic (Glycine max)	17	38.8	68.109	272.65	168h	25.0214	24.5718	27.0417	52.3658	48.097	52.7992	0.00010956	2.09284	1.9574	1.95251	2
A0A0B2QD08	Ribulose bisphosphate carboxylase/oxygenase activase, chloroplastic (Glycine soja)	23	61.4	48.651	83.622	168h	48.2199	65.0007	56.9334	26.3153	29.0754	25.7702	0.00390611	0.545735	0.447309	0.452638	0.479965
I1LMI4	Thylakoid lumenal 15 kDa protein 1, chloroplastic (Glycine soja)	6	47.5	23.034	116.62	168h	41.6935	41.3114	41.8246	24.1176	21.6462	25.7131	0.000117948	0.578451	0.523978	0.614784	0.571173
I1JYK1	Small heat shock protein, chloroplastic (Glycine soja)	7	48.1	25.986	87.727	168h	4.37238	6.14549	8.58357	46.1528	52.9154	88.3569	0.0129641	10.5555	8.61044	10.2937	9.78112
A0A0B2QFV5	Plastocyanin, chloroplastic (Glycine soja)	2	50.5	10.605	35.995	168h	21.1214	32.3855	32.8302	14.2584	16.9243	19.3955	0.0440527	0.67507	0.522589	0.590783	0.592957
I1JFA3	Ribosome-recycling factor, chloroplastic (Glycine soja)	8	34.4	27.48	42.507	168h	47.6258	61.7025	53.7328	30.8325	38.4667	35.4526	0.0138276	0.64739	0.623422	0.659795	0.643495
I1LPC9	Glucan endo-1,3-beta-glucosidase (Glycine soja)	6	25.5	35.52	74.555	168h	31.1694	33.2438	37.1058	17.9428	17.8728	20.8904	0.00172928	0.575654	0.537627	0.562996	0.558644
C6TD41	Acetyltransferase (Glycine soja)	2	17.9	12.942	31.137	168h	4.24462	3.0271	5.07842	2.22432	1.81131	2.8437	0.0522027	0.524033	0.598363	0.559958	0.559806
C6TLC2	Ankyrin repeat domain-containing protein 3 (Glycine soja)	7	29.3	37.88	167.7	168h	33.7161	36.8566	35.3437	22.8897	25.401	22.2183	0.000882645	0.678896	0.689185	0.628635	0.665265
I1KAV5	Thylakoid lumenal 17.4 kDa protein, chloroplastic (Glycine soja)	10	51	25.578	114.78	168h	81.8692	67.2351	83.7697	44.5732	38.0375	48.3521	0.00488593	0.544444	0.565738	0.577203	0.562139
I1KC33	Purple acid phosphatase (Glycine max)	12	18.6	70.45	83.301	168h	12.2281	11.7327	11.4967	23.1899	27.099	25.9477	0.000323896	1.89644	2.3097	2.25697	2.14652
A0A0B2QV83	Peptidyl-prolyl cis-trans isomerase CYP38, chloroplastic (Glycine soja)	14	49.4	48.749	241.67	168h	91.0119	92.6073	102.653	52.5899	53.8104	60.2495	0.000786434	0.577836	0.58106	0.586921	0.581963
A0A0B2QVA3	RuBisCO large subunit-binding protein subunit beta, chloroplastic (Glycine soja)	33	67.6	58.117	323.31	168h	272.836	310.449	341.72	462.718	498.219	549.82	0.00372915	1.69596	1.60483	1.60898	1.6358
C6SZX7	Glutathione peroxidase (Glycine max)	6	35.3	18.503	69.017	168h	148.505	251.65	216.983	86.6074	134.211	122.6	0.0528872	0.583196	0.533323	0.565022	0.560195
B1ACD3	Putative Kunitz trypsin protease inhibitor (Glycine max)	4	35.5	23.655	86.272	168h	4.42121	5.52892	7.33745	25.2089	27.7924	34.817	0.00142067	5.70182	5.02674	4.74511	5.14083
A0A0B2QWU0	Small heat shock protein, chloroplastic (Fragment) (Glycine soja)	4	15.6	37.389	41.593	168h	3.37934	3.91811	2.03961	20.2241	13.9811	21.8071	0.00316635	5.98465	3.56834	10.6918	6.11351
K7MRF5	Serine glyoxylate aminotransferase 2 (Glycine max)	17	51.4	44.325	171.79	168h	50.7263	53.4076	52.3704	33.1555	30.3206	37.2391	0.000990518	0.653616	0.567721	0.711073	0.641268
Q9LLX2	Trypsin inhibitor (Glycine max)	3	17.9	17.976	38.579	168h	1.28445	0.958098	1.44748	20.6955	15.7169	18.3176	0.000297656	16.1123	16.4043	12.6548	14.9492
I1K8F1	17.9 kDa class II heat shock protein (Glycine soja)	7	54.4	17.804	84.279	168h	5.50271	7.62966	8.9106	27.167	46.5242	45.2334	0.00696218	4.93703	6.0978	5.07636	5.348
I1JSY7	Plastocyanin (Glycine max)	2	30.9	16.565	172.8	168h	280.038	247.941	392.609	141.915	118.535	187.94	0.0312543	0.50677	0.478076	0.478693	0.487678
C6SZX2	40S ribosomal protein S14 (Glycine soja)	3	37.3	16.295	42.449	168h	1.81678	2.26503	1.95207	4.28151	4.76886	4.2343	0.000365602	2.35665	2.10542	2.16914	2.2084
K7MXZ0	GrpE protein homolog (Glycine max)	9	36.1	37.577	57.321	168h	5.60361	3.20692	4.99035	2.26235	2.1462	2.90621	0.0460584	0.403731	0.669241	0.582367	0.539988
C6T190	Peptidyl-prolyl cis-trans isomerase (Glycine max)	2	30.4	12.041	62.263	168h	13.57	20.2949	17.8058	7.47907	11.9339	9.38019	0.0314927	0.551147	0.588023	0.526804	0.554785
I1J732	18.2 kDa class I heat shock protein (Glycine soja)	6	56.9	16.372	41.059	168h	4.20312	6.09033	4.32655	74.7872	86.2313	65.1859	0.000322416	17.7933	14.1587	15.0665	15.5949
I1LGM5	Thylakoid lumenal protein, chloroplastic (Glycine soja)	7	39.1	28.297	86.768	168h	5.06653	4.62091	4.89519	3.78699	2.59433	2.99472	0.00970292	0.747454	0.561432	0.611768	0.635516
A0A0B2RV20	Gamma-glutamyl hydrolase (Glycine soja)	12	43.1	38.201	126.68	168h	9.25459	11.1946	8.82382	45.5714	48.3924	43.2022	2.73674e-05	4.92419	4.32284	4.89609	4.70437
Q2MJR4	Myo-inositol-1-phosphate synthase (Glycine max)	10	33.9	56.45	51.161	168h	3.80819	5.87252	5.43189	6.45992	9.48123	9.99472	0.0467083	1.69632	1.61451	1.84001	1.71475
C6T699	Putative phosphatidylglycerol/phosphatidylinositol transfer protein (Glycine soja)	2	18.4	16.036	36.204	168h	4.0625	6.99142	5.23851	16.8896	20.6743	21.6508	0.00104983	4.15745	2.9571	4.133	3.70378
A0A0B2S4F9	RuBisCO-associated protein (Glycine soja)	9	47	31.258	110.03	168h	10.2527	12.7801	14.6536	115.991	112.791	135.107	0.00010501	11.3133	8.82554	9.22001	9.72703
C6TC92	Oxygen-evolving enhancer protein 1, chloroplastic (Glycine soja)	19	52.6	34.778	49.395	168h	76.9256	80.9849	72.3119	47.0528	43.4654	45.0828	0.000312245	0.611667	0.53671	0.623448	0.58927
I1JYY2	Thioredoxin M-type, chloroplastic (Glycine soja)	5	29.3	19.94	105.6	168h	58.2862	70.038	71.7216	34.4752	38.4906	42.9523	0.00455882	0.591481	0.549568	0.598875	0.579548
A0A0B2SC95	SKP1-like protein 1A (Glycine soja)	5	43.2	17.495	30.19	168h	4.70562	5.13871	6.04469	4.25104	3.1462	2.8437	0.0318062	0.903397	0.612256	0.470447	0.638607
I1L314	Heat shock protein 90-1 (Glycine max)	21	31.2	80.388	146.13	168h	11.5982	17.3345	13.0203	32.4712	48.0144	38.567	0.0060436	2.79967	2.76988	2.96208	2.84218
A0A0B2SDT6	Peptidyl-prolyl cis-trans isomerase FKBP62 (Glycine soja)	7	17.5	64.723	39.096	168h	3.31041	4.8457	2.60317	7.03814	6.91041	5.57304	0.0227249	2.12606	1.42609	2.14087	1.86477
K7MS61	Thylakoid lumenal 16.5 kDa protein, chloroplastic (Glycine soja)	9	47.6	24.2	82.717	168h	40.6791	45.0587	44.6811	26.4256	23.4246	25.729	0.000394763	0.649611	0.519868	0.575835	0.579548
A0A0B2SNT8	Heat shock 22 kDa protein, mitochondrial (Glycine soja)	8	61.7	19.939	254.28	168h	9.01412	9.05361	13.3231	65.8355	41.7405	148.189	0.0812688	7.30359	4.61037	11.1227	7.21
A0A0B2SUY4	Chaperone protein ClpB1 (Glycine soja)	8	19.1	101.32	41.942	168h	2.27615	1.70221	2.08937	4.16734	3	3.39055	0.0173423	1.83087	1.76242	1.62276	1.73628
C6TCN5	Ferritin (Glycine max)	8	45.2	28.078	36.748	168h	15.8018	15.4974	17.6837	27.4027	24.6133	28.2442	0.00128422	1.73416	1.58822	1.59719	1.63807
B3TDK7	Lipoxygenase (Glycine max)	39	51.5	96.462	46.093	168h	7.94767	7.29647	8.34332	12.806	13.448	13.4114	0.000131271	1.61129	1.84309	1.60744	1.68413
C6SWP9	Oxygen-evolving enhancer protein 4 (Glycine max)	8	40.1	24.769	50.071	168h	78.3782	100.532	75.9836	41.7819	48.249	39.291	0.00713607	0.533082	0.479938	0.517098	0.509446
C6SXP3	Oxygen-evolving enhancer protein 3 (Glycine max)	12	44.9	24.903	139.59	168h	373.39	348.012	409.185	201.341	170.82	204.706	0.000884567	0.539226	0.490846	0.500278	0.509799
C6T5U3	17.5 kDa class I heat shock protein (Glycine soja)	6	54.9	17.485	36.155	168h	11.5673	16.264	19.4746	362.694	467.11	471.897	0.000304048	31.3551	28.7205	24.2314	27.935
C6T7E8	Uncharacterized protein (Glycine max)	12	32.9	48.438	112.6	168h	74.3785	90.2322	104.153	16.6995	19.1979	21.8484	0.00128775	0.22452	0.212762	0.209773	0.215536
C6T859	Beta-form rubisco activase (Glycine max)	24	63.9	48.623	323.31	168h	320.259	303.014	333.815	198.301	160.467	178.095	0.000577083	0.619191	0.529568	0.533515	0.559419
C6TEW9	Putative ribose-7-phosphate isomerase (Phaseolus vulgaris)	8	37	29.854	110.55	168h	98.4132	108.062	114.271	67.0227	65.2068	70.6356	0.00129322	0.681034	0.603418	0.618144	0.633317
C6TGX7	Stem 32 kDa glycoprotein (Glycine max)	20	63	29.065	306.45	168h	44.562	52.3512	46.2418	1197.74	769.812	887.983	0.00209524	26.878	14.7048	19.203	19.6574
C7S8C0	Germin-like protein 6 (Glycine max)	4	28	24.985	88.439	168h	16.9882	15.3573	9.94599	6.46762	3.90094	2.99472	0.0152148	0.380712	0.254013	0.301099	0.307573
D4N5G0	Alpha-form rubisco activase (Glycine max)	18	48.7	52.279	237.04	168h	10.0252	11.7816	7.72704	6.46377	6.23566	4.97913	0.0350903	0.64475	0.52927	0.644377	0.60374
D4N5G3	Rubisco activase (Glycine max)	22	61.2	48.665	45.288	168h	9.25337	12.3653	14.4854	4.30428	5.56135	6.44279	0.015857	0.465158	0.449755	0.444778	0.453131
I1J8Y0	Xaa-Pro aminopeptidase 2 (Glycine max)	9	19.8	73.062	40.264	168h	7.52411	5.43914	9.7872	4.09134	3.02828	4.42178	0.0477341	0.543764	0.556758	0.451792	0.515127
I1J9Y0	Heat shock protein STI (Glycine soja)	21	49.7	65.664	165.72	168h	40.9122	38.3931	43.7372	68.5112	54.423	72.9432	0.0137935	1.67459	1.41752	1.66776	1.58227
K7K7C6	PsbP-like protein 1, chloroplastic (Glycine soja)	8	49.5	23.704	97.093	168h	40.6258	52.1396	54.2717	33.0834	29.7497	32.2288	0.0164199	0.814345	0.570579	0.593842	0.651122
Q2XV15	Lectin (Glycine max)	12	58.5	30.089	323.31	168h	50.0224	65.7999	62.566	2389.8	2133.78	2571.17	5.40951e-05	47.7746	32.4283	41.0953	39.9189
I1JLV8	Laccase (Glycine max)	4	8.2	63.897	45.821	168h	6.71115	7.29816	9.57115	19.4372	16.1323	18.2811	0.00149877	2.89625	2.21046	1.91002	2.30378
I1KLL8	Uncharacterized protein (Glycine max)	9	31	32.023	38.506	168h	8.8001	13.263	9.23763	17.6805	29.8019	24.8381	0.0226808	2.00912	2.247	2.6888	2.2974
I1KWA0	Uncharacterized protein (Glycine max)	20	48.6	65.208	54.876	168h	43.5488	66.2614	41.8099	27.1558	36.4151	23.0151	0.0697846	0.623571	0.549567	0.550471	0.573554
I1LKM5	Apoptosis-inducing factor like A (Glycine soja)	5	31.4	39.295	44.572	168h	2.24157	2.10485	3.15681	4.5666	4.00469	5.62485	0.0182	2.03723	1.9026	1.78181	1.90396
I1LMQ5	Chlorophyll a-b binding protein, chloroplastic (Glycine max)	8	39.4	31.087	36.312	168h	22.8978	28.4846	30.5091	13.9085	16.6367	16.4735	0.00889707	0.607417	0.584059	0.539953	0.576343
I1M017	Peptidyl-prolyl cis-trans isomerase CYP38, chloroplastic (Glycine soja)	13	47.2	48.73	70.148	168h	5.78793	7.71296	5.55232	4.44857	4.61809	3.5208	0.0478877	0.768594	0.598744	0.634113	0.663423
I1M3V1	Uncharacterized protein (Glycine max)	5	42.6	18.588	48.356	168h	18.4457	32.6917	23.3193	11.0608	13.2547	12.3694	0.0408392	0.599643	0.405445	0.530437	0.505226
I1M7G8	Subtilisin-like protease (Glycine soja)	20	29.9	80.254	175.4	168h	23.109	34.934	23.321	48.6149	53.1891	47.2286	0.00632585	2.10372	1.52256	2.02515	1.86477
I1MD22	Lipoxygenase (Glycine max)	45	59.9	96.64	323.31	168h	126.72	146.351	143.054	292.876	303.654	312.036	3.71301e-05	2.31121	2.07483	2.18126	2.18707
I1MIA8	Uncharacterized protein (Glycine max)	9	86.1	15.189	76.069	168h	26.9671	23.9066	29.7293	14.0038	11.3869	15.9007	0.00354625	0.519292	0.476307	0.534848	0.509446
I1MT10	Heat shock 70 kDa protein (Glycine max)	30	54.7	70.865	216.34	168h	30.9228	34.078	41.1511	105.674	82.7772	131.739	0.00785708	3.41734	2.42905	3.20135	2.98349
I1NAK9	1,4-alpha-glucan-branching enzyme 2-2, chloroplastic/amyloplastic (Glycine soja)	6	14.6	98.812	41.445	168h	2.70786	3.39102	4.22107	5.20926	4.69804	5.78124	0.0291842	1.92376	1.38543	1.36962	1.54007
K7K747	1-aminocyclopropane-1-carboxylate oxidase like 4 (Glycine soja)	6	20.7	40.151	63.728	168h	31.8139	29.2309	32.747	14.2167	13.9907	15.6978	0.000147168	0.446871	0.478627	0.479366	0.468136
K7KHJ7	Uncharacterized protein (Glycine max)	4	30.3	17.988	77.149	168h	14.3268	22.0543	22.3163	8.61205	11.8631	13.3226	0.0489621	0.601115	0.537902	0.596989	0.577943
K7LSN8	Peptidyl-prolyl cis-trans isomerase (Glycine max)	6	29	25.22	183.83	168h	133.389	117.878	134.754	88.1729	70.2164	84.8405	0.00352471	0.661021	0.595669	0.629595	0.628071
Q588Z6	Beta-amylase (Glycine max)	16	38.1	56.156	293.81	168h	13.9484	14.746	14.1708	88.2884	77.3505	87.8772	4.01719e-05	6.32964	5.24552	6.2013	5.90526
Q43440	Lipoxygenase (Glycine max)	36	52.2	96.299	323.31	168h	42.3974	47.8542	61.3087	105.541	111.092	116.901	0.000736943	2.48932	2.32147	1.90676	2.2253
Q9SWA8	Glycine-rich RNA-binding protein (Glycine max)	6	51.2	15.847	181.43	168h	31.68	34.6177	38.6518	13.9922	14.2171	15.432	0.00059032	0.441673	0.410688	0.399257	0.416966
R9RPH1	ATP synthase subunit beta, chloroplastic (Glycine soja)	29	81.7	53.754	323.31	168h	281.857	317.619	302.364	482.716	498.262	495.706	7.40433e-05	1.71263	1.56874	1.63944	1.63921

## Sheet: S4
Additional files 5 S4. Differentially abundant proteins in cotyledons between the stressed and control in soybean cv. Xiangdou No. 3 at 24, 96 and 168h.
ID	Protein name	Peptide	Coverage (%)	Mass (KDa)	Score	HTH Time	CK1	CK2	CK3	T1	T2	T3	p-value	R1(T1/CK1)	R2(T2/CK2)	R3(T3/CK3)	Fold Change [(R1+R2+R3)/3]
I1K5M9	Phosphoglucomutase, cytoplasmic (Glycine soja)	11	23	63.513	6.5051	24h	13.0195	9.74333	10.6005	1.71471	1.39391	2.44786	0.000842083	0.131703	0.143063	0.23092	0.163232
A0A0B2SI48	Alcohol dehydrogenase 1 (Glycine soja)	14	31.1	41.253	59.37	24h	32.6421	34.5983	33.9426	19.1943	20.5274	19.201	4.15682e-05	0.588022	0.593307	0.56569	0.582367
I1JEI0	Alpha-1,4-glucan-protein synthase [UDP-forming] (Glycine soja)	7	20.7	41.519	6.7521	24h	5.83105	4.99627	5.45249	3.65837	3.13461	3.81558	0.00397948	0.627395	0.62739	0.699787	0.650671
K7LKJ0	Copper transport protein ATOX1 (Glycine soja)	2	37	8.5647	53.067	24h	4.29113	4.40632	4.67508	7.424	7.19723	7.04105	6.44366e-05	1.73008	1.63339	1.50608	1.62001
I1KUQ0	Lipoxygenase (Glycine max)	11	13.1	96.742	6.376	24h	31.9425	26.1222	28.8255	53.2882	44.6425	51.4304	0.0026181	1.66825	1.70899	1.7842	1.71951
I1ND96	10 kDa chaperonin (Glycine soja)	4	40.2	10.613	47.345	24h	4.464	3.61962	3.52046	6.62797	6.3738	5.74488	0.00392988	1.48476	1.7609	1.63186	1.62225
I1K3Q2	Peptidyl-prolyl cis-trans isomerase FKBP65 (Glycine soja)	4	9.3	64.113	30.459	24h	1.77674	2.61011	2.38466	5.00361	6.71655	5.40646	0.00384745	2.81618	2.57329	2.26719	2.54206
I1L314	Heat shock protein 90-1 (Glycine max)	18	26.3	80.388	102.98	24h	7.84138	8.84215	11.1786	27.945	32.6924	38.3905	0.00172005	3.56379	3.69734	3.43427	3.56277
C6SXX2	Ubiquitin-NEDD8-like protein RUB2 (Glycine soja)	5	39.6	17.245	183.24	24h	63.9939	60.7423	65.5156	104.705	106.363	113.046	0.000105832	1.63617	1.75106	1.72548	1.70409
O64458	34 kDa maturing seed protein (Glycine max)	8	21.9	42.757	323.31	24h	74.944	82.3938	78.8965	37.2923	39.4425	36.1428	6.36176e-05	0.497602	0.478708	0.458104	0.477973
Q9S9D0	Glycinin G4 subunit (Glycine max)	31	60.4	63.679	19.97	24h	19.8778	19.5281	21.9248	32.4636	31.9987	34.6773	0.000348268	1.63316	1.6386	1.58164	1.61776
A0A0B2P4D2	Glycinin G3 (Glycine soja)	19	55.7	54.167	323.31	24h	158.708	159.183	133.733	267.927	274.471	218.541	0.00619915	1.68817	1.72425	1.63415	1.68179
C6T3A2	Stress-induced protein SAM22 (Glycine soja)	2	20.9	16.712	23.328	24h	3.05198	2.44484	2.23226	0.517677	0.440538	0.359909	0.0010249	0.16962	0.180191	0.161231	0.170164
Q8LJU1	PR10-like protein (Glycine max)	5	52.8	13.64	13.374	24h	14.5455	14.5733	11.1238	2.85394	3.40902	2.19822	0.000901421	0.196209	0.233923	0.197615	0.208483
Q42447	Maturation protein (Glycine max)	12	46.5	25.659	99.934	24h	8.99981	7.23118	10.9931	3.74581	3.057	3.25423	0.00662875	0.41621	0.422753	0.296025	0.373453
Q43453	mRNA from stress-induced gene (H4) (Glycine max)	5	58.9	16.757	20.006	24h	3.43085	2.93421	3.22194	2.08268	1.48117	1.54761	0.00334175	0.607045	0.504795	0.480333	0.528143
G3E7M9	Annexin (Glycine max)	11	41.8	35.922	140.54	24h	24.4851	23.8381	24.8788	15.372	15.4686	14.4962	2.79903e-05	0.62781	0.648903	0.582674	0.618995
I1LSY9	Uncharacterized protein (Glycine max)	2	12.1	27.586	21.999	24h	8.76415	9.6068	9.99246	5.74299	6.43514	6.24987	0.00136756	0.655283	0.669853	0.625459	0.64977
I1MT10	Heat shock 70 kDa protein (Glycine max)	25	53	70.865	323.31	24h	109.536	94.0468	95.7169	220.825	199.959	182.715	0.00109578	2.01601	2.12616	1.90892	2.01531
I1LC12	22.0 kDa class IV heat shock protein (Glycine soja)	3	25.1	22.384	40.981	24h	3.54402	3.23267	3.70598	7.50477	6.85613	7.58607	0.000143623	2.11758	2.12088	2.04698	2.09507
C6TAX7	Dehydrin COR47 (Glycine soja)	2	9.3	24.164	14.148	24h	3.11404	3.134	3.19279	7.15693	6.84089	7.29688	8.58242e-06	2.29828	2.1828	2.28542	2.2548
Q9XER5	Seed maturation protein PM22 (Glycine max)	7	43.4	16.688	57.202	24h	6.42333	5.15904	6.73125	16.9195	11.6837	15.907	0.00644313	2.63407	2.26471	2.36315	2.41496
A0A0B2QS07	22.0 kDa heat shock protein (Glycine soja)	2	21.4	12.926	12.816	24h	0.743005	0.692532	0.63921	1.85408	1.82191	1.67331	6.60694e-05	2.49539	2.6308	2.61778	2.58112
I1ND86	17.9 kDa class II heat shock protein (Glycine soja)	5	45.6	17.923	177.83	24h	11.0114	11.0535	12.5431	33.1269	35.1216	37.4886	6.31016e-05	3.00843	3.17741	2.98878	3.05675
Q39819	Hsp22.3 (Glycine max)	2	17.3	22.316	22.099	24h	0.333852	0.454911	0.421008	1.61827	1.94905	1.82403	0.000172261	4.84727	4.28446	4.33252	4.48156
I1JU00	17.9 kDa class II heat shock protein (Glycine soja)	4	35.4	17.94	53.53	24h	0.163518	0.356357	0.180357	1.74054	1.89656	1.85922	3.27165e-05	10.6443	5.32207	10.3086	8.35709
K7M8Y4	Coatomer subunit beta'-2 (Glycine soja)	2	3.8	103.9	9.193	24h	0.262343	0.215117	0.256294	0.106372	0.0405624	0.0605547	0.00200951	0.405469	0.18856	0.23627	0.262793
K7KFI7	60S ribosomal protein L23 (Glycine soja)	4	28	13.422	26.558	24h	6.28498	6.23729	7.05737	3.42857	3.65564	4.01436	0.000861045	0.545518	0.586094	0.568817	0.566442
I1M9U5	Serine/arginine-rich splicing factor 7 (Glycine soja)	3	19.5	19.854	32.758	24h	10.7748	9.64406	9.69103	7.11752	6.5391	5.9218	0.00225938	0.660572	0.678045	0.61106	0.649319
A0A0B2NTB2	Putative 60S ribosomal protein L14 (Glycine soja)	2	23.3	15.484	7.0591	24h	0.0274552	0.0263249	0.0302826	0.0464716	0.0444181	0.0496405	0.00060885	1.69263	1.6873	1.63924	1.67018
K7KWT9	Uncharacterized protein (Glycine max)	2	5.4	44.937	12.817	24h	4.39933	3.16619	3.98752	1.2327	1.10311	1.13681	0.00178891	0.280202	0.348404	0.285091	0.303128
I1LUU6	Sali3-2 (Glycine max)	3	17.6	24.836	25.516	24h	7.10919	6.35057	5.18981	4.16817	3.44999	3.37984	0.0140848	0.586307	0.543256	0.651246	0.592136
K7MVE6	Uncharacterized protein (Glycine max)	3	12.2	39.837	30.348	24h	3.37831	3.79937	3.60379	2.52528	2.31118	2.10463	0.00173646	0.747498	0.608304	0.584006	0.642603
K7L8B5	Uncharacterized protein (Glycine max)	12	86.1	15.281	323.31	24h	84.8215	85.4613	95.2471	142.135	147.29	156.502	0.000367113	1.67569	1.72347	1.64312	1.68063
A0A0B2Q2I6	Cysteine synthase (Glycine soja)	3	11.4	34.207	7.0507	96h	0.0777776	0.115406	0.128723	0.0274672	0.0247578	0.0172751	0.00566007	0.35315	0.214528	0.134204	0.217336
I1LCI1	Chaperonin CPN60-2, mitochondrial (Glycine soja)	9	29.6	61.431	94.664	96h	19.9785	18.249	19.8603	30.7827	28.066	31.9542	0.00104016	1.5408	1.53795	1.60895	1.56266
A0A0B2R099	Uricase (Glycine soja)	9	35	35.138	99.138	96h	9.17303	9.49123	9.03993	16.7802	17.7462	16.6945	2.71421e-05	1.8293	1.86975	1.84675	1.84805
A5Z1N7	4-hydroxyphenylpyruvate dioxygenase (Glycine max)	2	8.8	48.246	28.735	96h	4.07714	3.54656	4.10996	8.91325	8.21056	9.70981	0.000430785	2.18615	2.31508	2.3625	2.28628
K7MJY8	Sucrose synthase (Glycine max)	13	21.1	92.189	183.68	96h	15.661	13.3702	18.5654	9.01922	7.39979	7.39257	0.00769189	0.575902	0.553456	0.39819	0.502432
C6KXH6	Protein disulfide isomerase L-3b (Glycine max)	2	5.7	58.804	19.226	96h	2.4428	2.88476	2.77838	1.49312	1.82002	1.60466	0.0029324	0.611232	0.630909	0.577553	0.606256
B2CM88	Chalcone-flavonone isomerase family protein (Fragment) (Glycine max)	2	11.3	23.493	37.705	96h	2.02112	2.02056	2.05557	1.27857	1.14905	1.46068	0.00127453	0.632603	0.56868	0.710598	0.634635
C6TMV9	C-1-tetrahydrofolate synthase, cytoplasmic (Glycine soja)	6	33.3	31.457	65.575	96h	12.057	12.5507	15.5416	19.8348	20.3499	24.0571	0.00949876	1.64509	1.62142	1.54792	1.60436
C6TKH0	Glucose and ribitol dehydrogenase (Glycine soja)	11	43.5	31.661	323.31	96h	83.9409	75.2101	79.2119	140.432	126.533	130.985	0.000380871	1.67299	1.68239	1.65361	1.67018
Q7DML3	Late embryogenesis abundant protein (Fragment) (Glycine soja)	4	28.3	15.581	37.302	96h	14.4049	13.0303	13.8009	31.0799	28.4007	29.6002	5.23308e-05	2.15759	2.17959	2.1448	2.15995
A0A0B2NT30	Malate dehydrogenase (Glycine soja)	8	29.8	35.467	103.29	96h	34.63	34.2269	33.9727	52.0037	50.8612	51.7376	1.63493e-06	1.5017	1.486	1.52292	1.50316
A0A0B2PR66	Malate dehydrogenase (Glycine soja)	8	35.8	30.685	168.5	96h	39.7116	33.1968	34.0364	64.5058	53.7891	54.4391	0.00552429	1.62436	1.62031	1.59944	1.6144
I1NGT9	Tubulin beta chain (Glycine max)	13	33.7	50.42	9.1553	96h	0.892548	1.10569	1.00932	0.673926	0.66571	0.618335	0.00545015	0.755059	0.602076	0.612627	0.65293
I3NNW1	Putative glutathione S-transferase (Glycine soja)	5	28.1	25.861	41.257	96h	10.7931	11.863	12.7454	6.82331	7.28277	7.74441	0.00193193	0.632192	0.613905	0.607625	0.617709
K7LKJ0	Copper transport protein ATOX1 (Glycine soja)	2	37	8.5647	53.067	96h	4.14127	4.25828	4.07122	6.7093	6.40005	6.5329	2.19467e-05	1.62011	1.50297	1.60465	1.57462
I1LCC3	Electron transfer flavoprotein subunit beta, mitochondrial (Glycine soja)	2	14.6	27.737	40.022	96h	2.72592	2.52425	2.2032	4.40839	3.78539	3.64822	0.00633129	1.61721	1.49961	1.65587	1.58997
I1LEQ9	Fructose-bisphosphate aldolase (Glycine max)	2	7	32.52	13.361	96h	2.15102	1.97196	2.35196	1.47431	1.22885	1.5379	0.00675551	0.685401	0.623163	0.653879	0.653836
I1KUQ0	Lipoxygenase (Glycine max)	11	13.1	96.742	6.376	96h	35.1405	27.8244	30.2563	50.3861	42.4416	48.8813	0.00763603	1.43385	1.52534	1.61558	1.52309
A0A0B2QVK7	3-oxoacyl-[acyl-carrier-protein] reductase, chloroplastic (Glycine soja)	4	15	33.52	36.168	96h	5.29988	5.21888	5.95746	8.93566	9.28133	10.5464	0.00164993	1.68601	1.77841	1.77028	1.74473
A0A0B2QVA3	RuBisCO large subunit-binding protein subunit beta, chloroplastic (Glycine soja)	17	50	58.117	301.81	96h	31.6245	34.329	39.8583	51.0268	56.1206	65.9987	0.0110553	1.61352	1.63479	1.65583	1.63467
C6T249	10 kDa chaperonin (Glycine soja)	4	39.6	14.727	65.43	96h	12.6409	12.9259	9.83037	24.1996	23.5989	18.2984	0.00846938	1.9144	1.8257	1.86142	1.86736
I1ND96	10 kDa chaperonin (Glycine soja)	4	40.2	10.613	47.345	96h	4.63201	3.78365	3.49744	8.53858	7.32147	6.63284	0.00569104	1.84339	1.93503	1.89648	1.8908
I1LR60	RuBisCO large subunit-binding protein subunit alpha, chloroplastic (Glycine soja)	15	37.2	61.704	278.92	96h	19.0335	23.8835	23.7985	36.7536	46.039	44.9673	0.00367993	1.93099	1.92765	1.8895	1.91587
I1MEM7	DnaJ like subfamily B member 13 (Glycine soja)	2	11.8	37.577	22.872	96h	0.540006	0.512586	0.58504	1.04212	1.04623	1.19771	0.000579192	1.92983	2.04108	2.04722	2.00555
I1K3Q2	Peptidyl-prolyl cis-trans isomerase FKBP65 (Glycine soja)	4	9.3	64.113	30.459	96h	1.37356	1.99846	1.83322	3.31701	4.2157	3.78063	0.00312104	2.4149	2.10948	2.06229	2.1901
I1L314	Heat shock protein 90-1 (Glycine max)	18	26.3	80.388	102.98	96h	7.25605	7.91102	9.47122	52.3813	59.1806	68.9412	0.00043051	7.21898	7.48078	7.27902	7.32587
K7KGI6	Aspartic proteinase (Glycine soja)	2	5.9	55.362	12.278	96h	0.633507	0.554332	0.547519	0.3079	0.35543	0.24998	0.00263578	0.486025	0.641186	0.456568	0.522318
I1J8Y0	Xaa-Pro aminopeptidase 2 (Glycine max)	3	9	73.062	47.345	96h	5.03055	5.23476	5.43186	3.29289	3.41496	3.69591	0.000446736	0.654579	0.652361	0.680413	0.662504
C6SXX2	Ubiquitin-NEDD8-like protein RUB2 (Glycine soja)	5	39.6	17.245	183.24	96h	77.0686	74.3888	78.9417	111.248	113.421	123.588	0.000618128	1.44349	1.5247	1.56557	1.51047
C6SXV7	Acyl-CoA-binding protein (Glycine soja)	6	57.8	10.077	57.584	96h	15.3007	15.6222	14.0329	27.2698	27.7245	25.5593	0.00013159	1.78226	1.77469	1.82139	1.79253
I1L0S5	Outer envelope pore protein 16-2, chloroplastic (Glycine soja)	4	32	19.002	29.344	96h	1.50367	1.63886	1.98562	3.08899	3.02836	3.42144	0.00145758	2.0543	1.84785	1.72311	1.86995
A0A0B2QSP2	T-complex protein 1 subunit gamma (Glycine soja)	10	24.4	60.191	19.166	96h	0.0186222	0.0174599	0.0196161	0.0563205	0.0526371	0.0586449	3.62314e-05	3.02438	3.01475	2.98963	2.998
A0A0B2P1V9	GTP-binding protein SAR1A (Glycine soja)	4	25.9	22.094	7.3024	96h	1.38921	1.48083	1.32809	0.855124	0.754004	0.660012	0.000856438	0.615545	0.509175	0.496963	0.53812
Q45FF0	Pyridoxine biosynthesis protein (Glycine max)	2	12.5	33.221	22.307	96h	2.43506	3.02951	2.49022	5.12095	6.24182	4.47593	0.00876781	2.10301	2.06034	1.7974	1.98206
Q39871	Late embryongenesis abundant protein (Glycine max)	20	54.2	50.643	228.19	96h	90.6535	96.4255	89.1834	137.319	148.041	133.344	0.000641979	1.51477	1.53529	1.49517	1.51467
I1JPV0	35 kDa seed maturation protein (Glycine max)	15	52.4	34.565	199.61	96h	45.4465	38.651	43.46	74.2479	63.0511	70.0396	0.00227774	1.63374	1.63129	1.61159	1.62563
I1LE33	Beta-conglycinin, beta chain (Glycine soja)	20	37.2	68.204	281.76	96h	91.6432	80.2605	79.8415	154.693	136.384	134.767	0.00147838	1.68799	1.69927	1.68794	1.69114
Q9XET0	Seed maturation protein PM30 (Glycine max)	13	76.4	15.097	323.31	96h	44.2221	35.1298	39.7589	79.2321	61.0999	69.3877	0.00673089	1.79169	1.73926	1.74521	1.75808
Q39801	51 kDa seed maturation protein (Glycine max)	38	71.5	50.982	323.31	96h	109.463	97.9547	101.164	213.64	187.359	187.195	0.000588703	1.95171	1.91271	1.85042	1.90396
Q9S9D0	Glycinin G4 subunit (Glycine max)	31	60.4	63.679	19.97	96h	21.8446	20.7503	23.0106	46.3885	45.1715	48.303	2.4897e-05	2.12356	2.17691	2.09916	2.13317
A0A0B2P4D2	Glycinin G3 (Glycine soja)	19	55.7	54.167	323.31	96h	167.204	164.097	133.62	375.746	377.355	301.355	0.001964	2.24723	2.29959	2.25532	2.26734
Q39873	Lea protein (Glycine max)	36	64.2	49.399	216.19	96h	62.5594	55.6487	55.718	148.803	132.388	131.132	0.000205131	2.37858	2.379	2.3535	2.37019
Q541U1	Seed maturation protein LEA 4 (Glycine max)	4	23.7	17.606	27.535	96h	4.37188	4.13463	4.05745	10.9878	11.6631	9.63574	0.000403096	2.5133	2.82083	2.37482	2.5633
Q8LJU1	PR10-like protein (Glycine max)	5	52.8	13.64	13.374	96h	6.71208	6.20694	5.3011	3.01664	3.338	2.44227	0.00301706	0.449434	0.537786	0.460709	0.480964
I1JTG3	Serpin-ZX (Glycine soja)	2	14.7	42.729	41.962	96h	1.65832	1.49803	1.49775	1.07435	0.995458	0.970144	0.000970566	0.647854	0.66451	0.647734	0.653383
I1MJU7	Stromal 70 kDa heat shock-related protein, chloroplastic (Pisum sativum)	16	28.6	73.754	157.94	96h	27.1914	28.9338	29.5477	41.7136	43.8669	44.7441	0.000201365	1.53407	1.51611	1.5143	1.52098
Q39889	Heat shock protein (Glycine max)	6	14.3	101.33	104.39	96h	7.85738	7.13578	7.72797	12.2135	12.783	10.8569	0.00203359	1.55439	1.7914	1.40488	1.57571
I1J9Y0	Heat shock protein STI (Glycine soja)	17	36.8	65.664	323.31	96h	18.9326	18.2038	16.2594	29.6134	28.7149	26.6273	0.00090736	1.56415	1.57741	1.63766	1.59328
I1LGM2	Heat shock protein STI (Glycine soja)	11	29.1	65.562	31.413	96h	1.42392	1.33935	1.75063	2.55475	2.19387	2.65918	0.00692001	1.79417	1.63801	1.51898	1.64604
I1M2K9	Heat shock 70 kDa protein, mitochondrial (Glycine soja)	16	27.7	72.427	124	96h	15.4176	11.7777	12.62	24.8727	19.987	21.8246	0.00762087	1.61327	1.69702	1.72937	1.67946
O23957	Dehydrin (Glycine max)	2	18.1	17.32	135.33	96h	5.00079	4.96115	5.48029	9.41314	9.33802	9.74938	3.16181e-05	1.88233	1.88223	1.77899	1.84676
K7LDT9	Low-temperature-induced 65 kDa protein (Glycine soja)	22	31.7	103.33	284.5	96h	17.2383	16.3613	21.2059	32.2468	30.1174	40.9289	0.0111926	1.87065	1.84077	1.93007	1.88035
C6ZS00	Disease resistance protein/LRR protein-related protein (Glycine max)	5	17.6	53.831	57.671	96h	12.7747	15.813	14.5008	26.6803	29.9762	27.7688	0.000460937	2.08853	1.89567	1.91497	1.96428
Q39876	Maturation-associated protein (Glycine max)	14	85.8	23.713	323.31	96h	54.3442	45.117	47.7473	110.212	94.3365	94.6781	0.00101731	2.02804	2.09093	1.9829	2.03355
A0A0B2PZV6	18.2 kDa class I heat shock protein (Glycine soja)	5	56.2	17.293	57.723	96h	9.12076	6.99307	9.4939	18.3062	14.7213	19.9203	0.0061257	2.00709	2.10512	2.09823	2.0691
I1MT10	Heat shock 70 kDa protein (Glycine max)	25	53	70.865	323.31	96h	138.934	120.706	115.005	295.866	269.8	241.061	0.00116128	2.12955	2.23518	2.0961	2.15248
I1MK54	17.4 kDa class III heat shock protein (Glycine soja)	2	17.4	17.97	14.815	96h	0.358423	0.336052	0.377554	1.14636	1.07139	1.19367	3.18211e-05	3.19835	3.18816	3.1616	3.18215
C6TDB4	26.5 kDa heat shock protein, mitochondrial (Glycine soja)	5	22.7	25.653	37.974	96h	2.30001	1.19828	1.73249	7.0774	4.43519	6.70184	0.00808359	3.07712	3.70129	3.86834	3.53081
A0A0B2PJT7	17.5 kDa class I heat shock protein (Glycine soja)	5	30.7	17.101	16.157	96h	1.67262	1.32442	1.42544	7.85232	5.8172	6.86419	0.000843255	4.69461	4.39224	4.8155	4.62996
A0A0B2SNT8	Heat shock 22 kDa protein, mitochondrial (Glycine soja)	4	33.1	19.939	62.916	96h	3.26142	5.58461	5.11477	19.6833	28.2162	26.3153	0.00170015	6.03519	5.0525	5.14496	5.39267
K7MQU7	25.3 kDa heat shock protein, chloroplastic (Glycine soja)	3	13.5	25.907	21.978	96h	1.17736	1.40522	1.14357	5.4033	9.83892	6.36066	0.0115682	4.58933	7.00171	5.56211	5.63338
I1LC12	22.0 kDa class IV heat shock protein (Glycine soja)	3	25.1	22.384	40.981	96h	3.70691	3.39637	3.22929	22.0736	20.7759	22.6384	5.46304e-06	5.95472	6.1171	7.01032	6.34227
A0A0B2QS07	22.0 kDa heat shock protein (Glycine soja)	2	21.4	12.926	12.816	96h	0.865567	0.635917	0.605406	5.43448	5.18607	4.7334	3.70558e-05	6.27852	8.15526	7.81855	7.37171
I1J732	18.2 kDa class I heat shock protein (Glycine soja)	3	17.4	16.372	17.841	96h	3.06469	1.11542	1.23954	18.1464	8.95006	10.6448	0.0204482	5.9211	8.0239	8.58772	7.41784
C6SVX0	18.5 kDa class I heat shock protein (Glycine max)	7	41	18.503	53.256	96h	5.06007	2.25007	3.15231	35.9595	14.5191	28.6414	0.0226373	7.10651	6.45274	9.08582	7.46944
I1JYK1	Small heat shock protein, chloroplastic (Glycine soja)	4	23.4	25.986	37.403	96h	6.38613	4.39009	7.69535	62.0454	31.9251	71.9801	0.0152318	9.71564	7.27208	9.35372	8.71198
Q39819	Hsp22.3 (Glycine max)	2	17.3	22.316	22.099	96h	0.316681	0.398693	0.453156	4.09827	4.6911	4.85135	5.74332e-05	12.9413	11.7662	10.7057	11.7697
I1ND86	17.9 kDa class II heat shock protein (Glycine soja)	5	45.6	17.923	177.83	96h	6.68352	7.49492	7.59874	81.1956	85.7758	92.0653	1.52074e-05	12.1486	11.4445	12.1159	11.9009
I1KAZ9	Small heat shock protein, chloroplastic (Glycine soja)	3	16.5	26.059	18.991	96h	0.837328	1.40572	0.381403	9.2448	20.3891	5.43757	0.0738956	11.0408	14.5044	14.2568	13.1683
K7MPB1	Small heat shock protein, chloroplastic (Glycine soja)	2	13.5	19.839	8.8608	96h	1.10464	1.07638	1.2077	14.9602	20.1876	14.172	0.0012573	13.543	18.7551	11.7347	14.3901
I1JU00	17.9 kDa class II heat shock protein (Glycine soja)	4	35.4	17.94	53.53	96h	0.175579	0.26969	0.184951	6.29321	5.54876	6.55294	4.01134e-05	35.8426	20.5746	35.4307	29.6508
A0A0B2PKQ4	17.5 kDa class I heat shock protein (Glycine soja)	5	29.5	15.091	11.282	96h	0.225606	0.0412011	0.225745	9.62533	2.43093	3.67764	0.084051	42.6642	59.0015	16.2912	34.4397
A0A0B2NTB2	Putative 60S ribosomal protein L14 (Glycine soja)	2	23.3	15.484	7.0591	96h	0.108621	0.101841	0.114418	0.0713952	0.0667259	0.0743417	0.000919117	0.657289	0.655196	0.649737	0.654289
C6SYW6	40S ribosomal protein S27 (Glycine max)	2	34.9	9.6421	13.612	96h	3.38387	3.31809	3.88361	5.22059	5.01326	5.84953	0.00402147	1.54279	1.51089	1.50621	1.51992
C6T0A7	40S ribosomal protein S18 (Glycine soja)	5	40.8	17.514	61.912	96h	6.77451	7.68074	7.09583	10.6056	13.3543	11.0535	0.00732425	1.56552	1.73867	1.55774	1.61888
I1J4S9	Protein vip1 (Glycine soja)	3	24	29.769	41.741	96h	7.42713	7.45613	7.45523	12.0237	12.2881	12.1473	4.28179e-07	1.61889	1.64805	1.62936	1.63241
I1LWR7	40S ribosomal protein S19-1 (Glycine soja)	5	31.5	15.879	42.988	96h	23.2024	24.8091	26.0836	39.5186	41.1052	43.5036	0.000306557	1.70321	1.65686	1.66785	1.67597
A0A0B2REI7	Uncharacterized protein (Glycine soja)	2	27	13.744	20.813	96h	8.74859	8.0054	7.43714	3.76477	3.30317	3.13429	0.000388112	0.430328	0.412617	0.421438	0.421323
C6TAU4	Uncharacterized protein (Glycine max)	2	13.8	18.8	15.793	96h	8.55888	6.92364	7.64335	3.94187	3.37602	3.65025	0.00126537	0.46056	0.487608	0.477572	0.475
C6TNP0	Uncharacterized protein (Glycine max)	13	33.8	57.853	168.42	96h	60.8873	64.236	66.5078	35.8303	38.6508	38.377	0.000147101	0.58847	0.601699	0.577031	0.588861
K7KWT9	Uncharacterized protein (Glycine max)	2	5.4	44.937	12.817	96h	0.919045	0.784772	0.941718	0.622938	0.515124	0.507027	0.00564045	0.67781	0.656399	0.538406	0.621144
I1LG61	Beta-adaptin-like protein (Glycine max)	2	3.1	99.924	7.7948	96h	0.811484	0.72601	0.665027	0.49782	0.488212	0.433032	0.00514623	0.613468	0.672459	0.65115	0.645281
K7L8B5	Uncharacterized protein (Glycine max)	12	86.1	15.281	323.31	96h	88.5918	89.2063	96.4659	149.804	150.43	159.335	0.000100962	1.69095	1.68631	1.65172	1.67597
I1NB54	Uncharacterized protein (Glycine max)	4	41.5	21.865	19.589	96h	0.293402	0.27509	0.309063	0.523862	0.489601	0.545482	0.000280656	1.78547	1.77978	1.76496	1.77645
I1J7G5	Uncharacterized protein (Glycine max)	5	33.5	18.568	59.651	96h	24.6361	23.3276	22.3448	44.9536	42.5031	41.7127	7.66261e-05	1.8247	1.82201	1.86678	1.83783
A0A0B2QMW5	Uncharacterized protein (Glycine soja)	2	29.4	10.995	50.71	96h	0.709441	0.826767	0.897977	1.2898	1.65482	1.58029	0.00495287	1.81805	2.00155	1.75983	1.85703
K7LJP7	Uncharacterized protein (Glycine max)	2	8	28.581	12.811	96h	1.60032	1.23973	1.10105	3.75795	2.84075	2.6125	0.00989077	2.34825	2.29142	2.37273	2.33755
A0A0B2NTB2	Putative 60S ribosomal protein L14 (Glycine soja)	2	23.3	15.484	7.0591	168h	0.0497051	0.0470306	0.0512478	0.246651	0.23358	0.270611	5.11726e-05	4.96228	4.96655	5.28044	5.05952
C6KXH6	Protein disulfide isomerase L-3b (Glycine max)	2	5.7	58.804	19.226	168h	1.46011	1.93606	1.67843	2.57115	2.63497	2.44605	0.00441462	1.76093	1.361	1.45734	1.51677
I1KZN9	60S ribosomal protein L11 (Glycine soja)	2	20.7	13.251	13.015	168h	1.67448	1.6787	2.08758	3.38513	3.36152	4.4609	0.00771004	2.0216	2.00245	2.13687	2.05338
Q8LJW0	40S ribosomal protein S4 (Glycine max)	4	19.7	29.961	30.919	168h	3.86316	3.33725	4.37608	10.1455	8.49182	11.108	0.00179767	2.62621	2.54456	2.53834	2.56863
I1NAH7	Pyruvate kinase (Glycine max)	6	17.5	57.57	6.3568	168h	4.10428	4.6302	3.49326	2.07726	2.04581	1.67061	0.00372862	0.50612	0.441842	0.478238	0.474671
C6SYC1	ATP synthase subunit d, mitochondrial (Glycine soja)	8	52.4	19.923	65.958	168h	9.83658	10.788	9.66133	5.86689	6.60535	6.46879	0.000820393	0.596436	0.612285	0.669555	0.625465
A0A0B2P0C0	Superoxide dismutase (Glycine soja)	5	26.1	29.063	8.0253	168h	0.766424	0.736538	0.523458	1.80815	1.36959	1.33333	0.00832626	2.3592	1.85949	2.54717	2.23612
A0A0B2P724	Glyoxysomal fatty acid beta-oxidation multifunctional protein MFP-a (Glycine soja)	2	3.5	78.32	15.485	168h	1.27724	1.30109	1.229	1.97219	1.95891	1.87051	6.47668e-05	1.54411	1.50559	1.52198	1.52414
C6TFW4	Stress-induced protein SAM22 (Glycine soja)	5	58.9	16.729	28.038	168h	33.9142	31.0802	30.3678	9.06096	10.7546	10.475	5.56793e-05	0.267173	0.346027	0.344938	0.317098
C6T3A2	Stress-induced protein SAM22 (Glycine soja)	2	20.9	16.712	23.328	168h	1.76642	1.41037	1.48495	0.607638	0.485234	0.371441	0.00113938	0.343994	0.344046	0.250138	0.309498
A0A0B2P3I1	60S ribosomal protein L9 (Glycine soja)	6	29.8	21.243	69.474	168h	17.3952	15.3942	17.9494	27.5091	23.7577	27.4308	0.00309688	1.58142	1.54329	1.52823	1.55079
I1NAH1	Uncharacterized protein (Glycine max)	5	25.4	28.351	12.061	168h	4.51221	6.68566	3.4735	1.36713	1.98763	1.2325	0.0260715	0.302985	0.297298	0.35483	0.317318
A0A0B2P4D2	Glycinin G3 (Glycine soja)	19	55.7	54.167	323.31	168h	422.551	420.934	333.326	169.744	164.994	141.007	0.00161617	0.401713	0.391971	0.42303	0.405283
K7MQU7	25.3 kDa heat shock protein, chloroplastic (Glycine soja)	3	13.5	25.907	21.978	168h	1.47907	1.77802	1.28403	2.69681	4.26618	3.02076	0.0221151	1.82331	2.3994	2.35257	2.17498
Q8LJU1	PR10-like protein (Glycine max)	5	52.8	13.64	13.374	168h	8.36091	8.27298	6.4765	3.67726	3.45349	2.79918	0.0027683	0.439816	0.417442	0.432205	0.42958
C6T588	Stress-induced protein SAM22 (Glycine soja)	6	59.5	16.761	266.26	168h	271.687	292.197	315.65	101.213	114.616	131.818	0.000332002	0.372536	0.392257	0.417608	0.393654
A0A0B2P6L4	Seed maturation protein PM36 (Glycine soja)	11	44.5	25.987	126.81	168h	80.5947	76.6184	62.434	45.1383	44.9178	39.0141	0.00675552	0.560066	0.586254	0.624885	0.589678
Q43453	mRNA from stress-induced gene (H4) (Glycine max)	5	58.9	16.757	20.006	168h	28.6042	23.206	29.709	8.0484	6.49743	7.78499	0.000670796	0.281371	0.279989	0.262041	0.274333
A0A0B2P873	Late embryogenesis abundant protein D-34 (Glycine soja)	14	63	29.981	323.31	168h	259.49	225.988	245.361	108.853	95.4025	110.397	0.000212935	0.41949	0.422158	0.449937	0.430176
I1KDI9	UPF0133 protein (Glycine soja)	2	17.9	21.067	41.726	168h	4.43193	3.56143	4.38706	2.44589	2.04788	2.1862	0.00342579	0.55188	0.575016	0.498329	0.540737
I1JDY9	Protein LSM14 like A (Glycine soja)	2	6.3	60.542	26.583	168h	1.24238	1.00006	1.24851	0.576661	0.527877	0.639595	0.00270207	0.464157	0.527846	0.512286	0.500694
I1J4S9	Protein vip1 (Glycine soja)	3	24	29.769	41.741	168h	10.5914	11.7487	11.3196	6.13961	6.63876	6.76365	0.000264788	0.579678	0.565062	0.597515	0.580754
A0A0B2PEP7	EMB-1 protein (Glycine soja)	6	60.4	11.141	21.709	168h	15.2941	11.1008	10.2648	5.99136	4.24704	4.48199	0.0113819	0.391744	0.382589	0.436638	0.403041
I1LWR7	40S ribosomal protein S19-1 (Glycine soja)	5	31.5	15.879	42.988	168h	34.6076	35.5267	34.3659	55.3096	56.1379	62.1025	0.000446158	1.59819	1.58016	1.80709	1.65864
K7KXX0	Seed biotin-containing protein SBP65 (Glycine soja)	19	24.1	116.47	306.02	168h	172.072	144.707	116.714	59.3844	47.6825	40.5167	0.00486782	0.345115	0.32951	0.347145	0.340565
A0A0B2PJT7	17.5 kDa class I heat shock protein (Glycine soja)	5	30.7	17.101	16.157	168h	1.46818	1.12294	1.55061	3.11182	2.2138	2.78722	0.010727	2.11951	1.97142	1.7975	1.95884
I1ND86	17.9 kDa class II heat shock protein (Glycine soja)	5	45.6	17.923	177.83	168h	7.61714	7.78624	8.11537	38.816	39.6663	45.5897	9.62252e-05	5.09588	5.09441	5.6177	5.26342
C6TK65	Chloroplast RNA binding protein (Glycine max)	5	27	32.847	118.47	168h	7.32634	6.097	5.72949	3.93848	3.21887	3.03337	0.00580204	0.537578	0.527944	0.529431	0.531816
A0A0B2PMR9	Em-like protein GEA6 (Glycine soja)	5	58.1	11.491	103.55	168h	39.8378	35.874	28.3578	17.8972	15.8857	14.9344	0.00606616	0.449251	0.442818	0.526642	0.471392
A0A0B2PSI9	Calcium binding protein CML27 (Glycine soja)	2	18.8	15.791	287.21	168h	33.827	27.651	26.6256	19.9302	16.5797	17.0227	0.00971994	0.589181	0.599607	0.639338	0.609205
A0A0B2PSP9	Glycinin G2 (Glycine soja)	18	47.3	59.049	323.31	168h	1808.57	1773.45	1677.13	905.502	901.791	861.172	3.23628e-05	0.500673	0.508495	0.513481	0.507683
A0A0B2PSZ5	Glycinin G1 (Glycine soja)	22	56.7	55.817	323.31	168h	2358.94	2286.89	2383.47	1342.87	1290.85	1452.34	6.11193e-05	0.569268	0.564458	0.609339	0.580754
C6SXV7	Acyl-CoA-binding protein (Glycine soja)	6	57.8	10.077	57.584	168h	23.075	23.8187	21.4121	10.047	10.258	9.22861	7.6767e-05	0.435404	0.430669	0.431	0.432269
I1MXZ6	Thioredoxin H-type (Glycine soja)	3	22	13.376	22.12	168h	3.10542	3.26803	3.04299	1.53853	1.50516	1.61142	2.80282e-05	0.495433	0.460569	0.529553	0.494485
I1L0S5	Outer envelope pore protein 16-2, chloroplastic (Glycine soja)	4	32	19.002	29.344	168h	1.83765	2.16745	2.14662	1.05494	1.42098	1.26601	0.00592337	0.57407	0.655599	0.589771	0.605417
A0A0B2PZV6	18.2 kDa class I heat shock protein (Glycine soja)	5	56.2	17.293	57.723	168h	19.2468	14.947	18.6267	9.36241	7.38764	9.66176	0.004416	0.48644	0.494256	0.518704	0.499654
A0A0B2Q260	Argininosuccinate synthase, chloroplastic (Glycine soja)	6	25.4	50.044	7.1986	168h	0.276085	0.26123	0.284654	0.418503	0.396325	0.459158	0.00154891	1.51585	1.51715	1.61304	1.54756
C6TI64	40S ribosomal protein S3a (Glycine max)	7	40.2	29.705	5.2632	168h	0.215215	0.218198	0.303454	0.688402	0.531461	0.806071	0.00709722	3.19866	2.43568	2.65632	2.74537
A0A0B2Q657	Ran-binding protein 1 like c (Glycine soja)	4	27	23.932	67.144	168h	31.807	27.9959	29.8758	11.5857	11.4613	12.1783	8.54798e-05	0.364251	0.409391	0.407629	0.393109
C6T0A7	40S ribosomal protein S18 (Glycine soja)	5	40.8	17.514	61.912	168h	6.63172	8.00558	6.63697	20.0967	26.331	22.51	0.00105579	3.03039	3.28907	3.39161	3.23328
I1JYK1	Small heat shock protein, chloroplastic (Glycine soja)	4	23.4	25.986	37.403	168h	6.59772	5.31729	10.4599	37.1829	20.644	44.8199	0.0214825	5.63572	3.88242	4.28494	4.54412
A0A0B2QGH4	Em-like protein GEA1 (Glycine soja)	6	49.6	12.402	46.907	168h	17.2731	14.7071	19.0562	9.8688	8.60631	10.6179	0.00627778	0.571339	0.58518	0.557187	0.571173
I1MEM7	DnaJ like subfamily B member 13 (Glycine soja)	2	11.8	37.577	22.872	168h	0.588139	0.62958	0.781217	1.06626	1.00592	1.17673	0.00567767	1.81293	1.59777	1.50628	1.63354
C6TJ91	Cytochrome c (Glycine soja)	2	15.2	12.33	13.085	168h	17.0544	17.3381	15.6987	9.89218	10.0831	9.31102	0.000238618	0.580037	0.581556	0.593109	0.584794
Q43758	Ascorbate peroxidase (Glycine max)	5	27.2	27.051	26.133	168h	1.89482	2.42837	2.09286	3.59957	3.69354	4.45155	0.00467139	1.89969	1.52099	2.12702	1.83147
A0A0B2QQ54	UDP-glucose 4-epimerase (Glycine soja)	7	28.6	39.147	122.92	168h	15.7446	16.1476	14.9136	25.3409	23.4218	24.1039	0.000202859	1.6095	1.45048	1.61623	1.55725
Q00M74	Poly(A)-binding protein (Fragment) (Glycine max)	2	44.6	8.1432	6.2928	168h	1.15101	1.27765	1.07272	3.73177	3.75567	3.56741	7.39863e-06	3.24217	2.93952	3.32559	3.16455
A0A0B2QS07	22.0 kDa heat shock protein (Glycine soja)	2	21.4	12.926	12.816	168h	1.04276	0.904338	0.707149	2.2259	2.11151	2.15025	0.000242757	2.13463	2.33486	3.04074	2.47426
A0A0B2QSP2	T-complex protein 1 subunit gamma (Glycine soja)	10	24.4	60.191	19.166	168h	0	0	0	0.0600702	0.0568868	0.0659056	2.08756e-05	#DIV/0!	#DIV/0!	#DIV/0!	609.296
I1KC66	Glyceraldehyde-3-phosphate dehydrogenase (Glycine max)	19	67.6	32.163	8.6226	168h	4.63344	5.56918	4.77725	7.24057	7.50777	7.94394	0.00194805	1.56268	1.34809	1.66287	1.51887
I1L2M3	Putative plastid-lipid-associated protein 13, chloroplastic (Glycine soja)	2	8.5	29.275	13.789	168h	0.17525	0.217989	0.132148	0.465594	0.415469	0.449482	0.000742966	2.65674	1.90592	3.40135	2.58112
Q39819	Hsp22.3 (Glycine max)	2	17.3	22.316	22.099	168h	0.303035	0.443489	0.351518	2.18269	2.40655	2.39516	1.95735e-05	7.20278	5.42642	6.81377	6.43081
K7MPB1	Small heat shock protein, chloroplastic (Glycine soja)	2	13.5	19.839	8.8608	168h	2.32741	2.38892	1.91656	5.80407	8.52561	6.1398	0.00606802	2.49379	3.56881	3.20355	3.05463
Q6LEG8	Calmodulin (Glycine max)	7	38.9	16.862	156.1	168h	55.9183	55.0718	54.9343	27.521	24.3095	26.5936	8.31215e-06	0.492165	0.441415	0.484098	0.472046
A0A0B2QYX5	60S acidic ribosomal protein P2B (Glycine soja)	3	37.5	8.9593	18.299	168h	1.68451	1.91219	1.542	1.03893	0.914066	0.83647	0.00310967	0.616752	0.478022	0.542459	0.542991
C6T0Q0	Nascent polypeptide-associated complex subunit beta (Glycine max)	3	28.6	17.52	29.595	168h	5.77572	4.99758	4.61298	3.55954	3.15619	2.93008	0.00789219	0.616293	0.631543	0.635182	0.627636
Q9ZNZ4	Napin-type 2S albumin 1 (Glycine max)	6	40	17.835	201.77	168h	103.137	112.05	82.0193	47.812	50.023	41.7822	0.00472449	0.463576	0.446434	0.509419	0.472374
C6TFM3	Fructose-1,6-bisphosphatase, chloroplastic (Glycine soja)	2	6.1	44.52	11.755	168h	1.18058	1.32454	1.20899	2.15098	2.32416	2.26622	0.000115222	1.82197	1.7547	1.87448	1.8163
I1LT59	UPF0133 protein (Glycine soja)	2	22.6	16.94	13.58	168h	4.41063	4.42287	3.8158	2.08419	1.94015	1.52477	0.000823088	0.472538	0.438662	0.399594	0.435879
I1JEI0	Alpha-1,4-glucan-protein synthase [UDP-forming] (Glycine soja)	7	20.7	41.519	6.7521	168h	3.01155	2.36129	2.42925	5.8225	4.93342	5.64119	0.00109606	1.93339	2.08929	2.3222	2.10964
I1JU00	17.9 kDa class II heat shock protein (Glycine soja)	4	35.4	17.94	53.53	168h	0.253334	0.282164	0.261197	2.38247	2.30614	2.61391	1.99876e-05	9.40447	8.17305	10.0075	9.15779
I1LC12	22.0 kDa class IV heat shock protein (Glycine soja)	3	25.1	22.384	40.981	168h	3.37959	2.99897	2.70782	11.1525	10.4098	11.4733	2.73429e-05	3.29996	3.47113	4.23709	3.64773
C6TAX7	Dehydrin COR47 (Glycine soja)	2	9.3	24.164	14.148	168h	4.84355	4.66895	4.16769	2.24889	2.31534	2.10753	0.000382836	0.464307	0.495901	0.505683	0.488354
A0A0B2RX31	Far upstream element-binding protein 2 (Glycine soja)	3	10.3	69.019	84.579	168h	4.77924	3.7018	4.20983	2.72693	2.43865	2.98422	0.0122584	0.570578	0.658775	0.70887	0.643495
C6SZU9	V-type proton ATPase subunit G (Glycine soja)	3	30	12.252	21.971	168h	4.88532	4.97588	4.1983	2.74616	2.57754	2.18446	0.00181248	0.562124	0.518007	0.52032	0.533293
I1M3C2	60S ribosomal protein L5 (Glycine soja)	4	12.9	33.715	6.5077	168h	3.26999	3.2885	3.23893	5.37894	5.66109	5.7971	4.5912e-05	1.64494	1.72148	1.78982	1.71713
I1JMZ5	Nascent polypeptide-associated complex subunit alpha-like protein (Glycine soja)	3	20.8	21.429	62.213	168h	16.4466	15.1846	17.0267	9.55882	9.38391	11.0943	0.00127803	0.581204	0.61799	0.651581	0.616426
I1KVU0	V-type proton ATPase catalytic subunit A (Glycine soja)	11	27.4	68.778	154.6	168h	7.69045	8.50201	7.6479	11.9433	12.4896	11.9097	0.000241434	1.553	1.46902	1.55725	1.52626
I1MK54	17.4 kDa class III heat shock protein (Glycine soja)	2	17.4	17.97	14.815	168h	0.217075	0.205394	0.223812	0.787557	0.745822	0.864064	7.60516e-05	3.62805	3.63117	3.86066	3.70378
I1KM25	Polyadenylate-binding protein (Glycine max)	8	19	70.911	242.02	168h	14.1915	11.4341	13.0265	8.26165	6.86624	7.69888	0.004163	0.582155	0.600508	0.591018	0.591316
I1JHP9	CBS domain-containing protein CBSX3, mitochondrial (Glycine soja)	8	49.8	22.73	84.352	168h	19.8501	20.6328	18.503	12.2683	13.1144	11.3467	0.000768867	0.618048	0.635609	0.613238	0.622437
I1L314	Heat shock protein 90-1 (Glycine max)	18	26.3	80.388	102.98	168h	5.25229	6.31673	8.18884	25.5054	31.4474	38.4292	0.00276474	4.85605	4.97843	4.69287	4.83998
Q39801	51 kDa seed maturation protein (Glycine max)	38	71.5	50.982	323.31	168h	417.39	378.767	367.582	157.282	146.567	149.348	0.000104976	0.376821	0.386957	0.406299	0.389852
A0A0B2SI48	Alcohol dehydrogenase 1 (Glycine soja)	14	31.1	41.253	59.37	168h	31.5035	33.555	29.405	46.8884	48.9044	47.8685	0.000249988	1.48835	1.45744	1.6279	1.52309
I1L957	Embryonic protein DC-8 (Glycine soja)	21	53.2	48.795	323.31	168h	152.658	139.073	134.407	63.3304	58.1274	62.8875	0.000147436	0.414851	0.417964	0.467887	0.432868
C6TDB4	26.5 kDa heat shock protein, mitochondrial (Glycine soja)	5	22.7	25.653	37.974	168h	1.65998	0.974597	1.56999	5.50539	3.70236	5.12258	0.00459485	3.31655	3.79886	3.26281	3.45097
Q9SB11	Glycinin (Glycine max)	33	62.7	63.797	323.31	168h	1026.99	995.33	1020.48	588.988	565.471	608.174	1.08234e-05	0.573509	0.568124	0.595968	0.579146
C6SW11	Prefoldin subunit 1 (Glycine soja)	6	41.1	14.825	35.285	168h	11.3135	11.8359	8.93206	4.62343	5.75512	4.10733	0.00449603	0.408666	0.486242	0.459842	0.450313
I1MX61	Glutathione peroxidase (Glycine max)	2	12.3	25.659	14.371	168h	10.1847	11.994	10.114	5.80208	6.75532	6.247	0.00262503	0.569686	0.563223	0.617657	0.583175
I1JYG3	60S ribosomal protein L9 (Glycine soja)	4	18.8	21.745	47.179	168h	4.58552	4.03263	3.61513	6.19153	6.47773	5.69512	0.00486123	1.35024	1.60633	1.57535	1.50629
C6SYA7	2S albumin (Glycine max)	8	54.4	18.514	323.31	168h	540.711	527.892	586.039	227.862	222.093	254.564	9.81151e-05	0.421412	0.420716	0.43438	0.425432
C6SZI9	Uncharacterized protein (Glycine max)	2	17.6	16.803	23.019	168h	1.0344	0.760991	0.691905	0.44514	0.436772	0.426889	0.0199154	0.430335	0.573952	0.616977	0.534033
C6T5N1	60S ribosomal protein L12, putative (Ricinus communis)	5	36.1	17.788	79.367	168h	10.9891	11.915	12.8973	6.56909	6.33227	7.20311	0.00100943	0.597782	0.531454	0.558499	0.56175
I1JPV0	35 kDa seed maturation protein (Glycine max)	15	52.4	34.565	199.61	168h	152.621	127.385	139.082	60.8709	55.1056	63.5507	0.000489434	0.398836	0.432592	0.45693	0.428688
C6TFC1	Non-specific lipid-transfer protein (Glycine max)	2	23	12.367	28.831	168h	10.3842	7.27664	6.83248	4.59727	3.45968	3.83987	0.0227501	0.442719	0.47545	0.562003	0.49107
Q39873	Lea protein (Glycine max)	36	64.2	49.399	216.19	168h	229.87	209.394	201.127	101.859	91.4798	94.7106	0.000205783	0.443116	0.43688	0.470899	0.450001
C6TMA8	Uncharacterized protein (Glycine max)	4	45.4	12.236	77.16	168h	106.18	106.853	98.7416	45.5129	45.9727	46.1985	2.41089e-05	0.428638	0.43024	0.467873	0.441964
C6TNP0	Uncharacterized protein (Glycine max)	13	33.8	57.853	168.42	168h	56.463	59.9198	59.8877	83.336	87.5309	94.4801	0.000997397	1.47594	1.4608	1.57762	1.5042
C6ZS00	Disease resistance protein/LRR protein-related protein (Glycine max)	5	17.6	53.831	57.671	168h	26.8156	30.7094	27.6437	13.8376	16.0195	14.8017	0.000548741	0.516028	0.521648	0.535448	0.524495
F7J077	Beta-conglycinin beta subunit (Glycine max)	30	58.5	50.441	323.31	168h	71.6743	67.0813	74.9884	109.912	104.066	118.345	0.00112681	1.53349	1.55135	1.57818	1.55401
I1J7G5	Uncharacterized protein (Glycine max)	5	33.5	18.568	59.651	168h	58.9941	56.4165	53.013	31.2252	30.0284	30.1293	0.00013239	0.529294	0.532263	0.568338	0.542991
I1LGB7	40S ribosomal protein S2-4 (Cajanus cajan)	4	18.5	30.248	44.271	168h	3.68095	4.64376	3.90946	21.8626	25.9781	22.3621	0.000130038	5.9394	5.59419	5.72	5.74776
I1JI71	60S acidic ribosomal protein P0 (Glycine max)	5	24.2	29.436	21.632	168h	3.37934	2.68554	3.68857	6.8858	5.202	7.08742	0.00926122	2.03762	1.93704	1.92146	1.96428
I1JMQ3	Uncharacterized protein (Glycine max)	4	15.5	39.161	59.873	168h	9.05554	9.00928	6.83079	5.01982	4.79152	3.8601	0.0101106	0.554337	0.531843	0.565102	0.550189
I1JYI8	Uncharacterized protein (Glycine max)	2	50	11.085	121.83	168h	3.13594	2.46717	2.6884	1.59888	1.16191	1.34612	0.00397382	0.509857	0.470949	0.500714	0.493458
I1K395	Uncharacterized protein (Glycine max)	3	13.9	32.02	42.733	168h	8.27613	7.06543	6.18555	4.55922	3.92665	3.57611	0.00928599	0.550888	0.555755	0.57814	0.561361
I1KPH6	6-phosphogluconate dehydrogenase, decarboxylating (Glycine max)	10	26.5	53.721	61.353	168h	5.65695	5.52772	5.20839	9.26768	7.58772	7.95808	0.00597107	1.63828	1.37267	1.52793	1.50943
I1KJ35	Beta-glucosidase 44 (Glycine soja)	12	33.2	58.773	48.014	168h	0.809797	0.667015	0.789283	1.61909	1.47409	1.84859	0.00163047	1.99938	2.20999	2.34212	2.1795
I1KVT5	Uncharacterized protein (Glycine max)	3	28.7	15.494	25.775	168h	7.88131	9.1143	8.86153	3.88695	4.63649	4.89557	0.00100815	0.493186	0.508705	0.552452	0.517632
I1LKZ4	Superoxide dismutase [Cu-Zn] (Glycine max)	5	48.8	20.83	243.9	168h	19.579	21.4734	15.8819	10.9396	12.3704	9.66655	0.0117607	0.558744	0.576082	0.608651	0.580754
I1M3M9	Seed biotin-containing protein SBP65 (Glycine soja)	33	66.3	67.976	323.31	168h	401.356	396.597	388.514	181.269	176.503	183.461	9.33256e-07	0.451641	0.445044	0.472212	0.456283
Q45FF0	Pyridoxine biosynthesis protein (Glycine max)	2	12.5	33.221	22.307	168h	3.31111	3.93381	2.99928	5.25329	6.09709	5.13998	0.0069796	1.58657	1.54992	1.71374	1.61552
I1MIA8	Uncharacterized protein (Glycine max)	11	72.3	15.189	51.177	168h	12.7216	12.4513	11.7436	4.80676	4.81536	4.46873	1.7019e-05	0.377843	0.386735	0.380525	0.381565
I1MT10	Heat shock 70 kDa protein (Glycine max)	25	53	70.865	323.31	168h	139.691	120.529	112.36	209.014	191.406	179.788	0.00413864	1.49626	1.58804	1.60011	1.56049
I1MUH0	Uncharacterized protein (Glycine max)	3	20.5	16.725	8.5395	168h	7.55816	6.84609	5.97568	4.60183	4.07812	3.77333	0.00695986	0.608856	0.595685	0.631449	0.611744
I1N383	Vacuolar-sorting receptor 1 (Glycine soja)	3	5	68.657	18.963	168h	1.02572	0.817726	0.885056	0.540451	0.598035	0.62794	0.00847907	0.526899	0.731339	0.709492	0.648869
I1NGG4	Seed maturation protein PM25 (Glycine max)	11	66.4	26.058	323.31	168h	253.53	226.743	268.701	126.768	115.341	140.468	0.00101918	0.50001	0.508684	0.522767	0.510506
K7KWT9	Uncharacterized protein (Glycine max)	2	5.4	44.937	12.817	168h	0.792063	0.823539	0.944724	3.98466	2.85119	3.90228	0.00176886	5.03074	3.46212	4.1306	4.15832
K7L8B5	Uncharacterized protein (Glycine max)	12	86.1	15.281	323.31	168h	175.999	177.14	181.597	61.5566	62.5719	67.93	1.63638e-06	0.349755	0.353235	0.37407	0.358986
Q39876	Maturation-associated protein (Glycine max)	14	85.8	23.713	323.31	168h	129.309	115.414	110.092	75.9949	64.1729	67.843	0.00187886	0.587702	0.556024	0.616237	0.586011
K7LKJ0	Copper transport protein ATOX1 (Glycine soja)	2	37	8.5647	53.067	168h	6.55062	6.51553	6.62176	3.65546	3.83149	4.00035	1.26216e-05	0.558033	0.588055	0.604121	0.583175
K7LNW5	Uncharacterized protein (Glycine max)	5	26.6	24.828	78.424	168h	40.4907	42.1787	40.4582	14.9956	15.5358	14.2451	2.75058e-06	0.370348	0.368333	0.352094	0.363493
K7LP96	Uncharacterized protein (Glycine max)	4	35.7	16.615	68.033	168h	13.0115	14.2506	11.345	5.27846	5.30561	4.9021	0.000826882	0.405675	0.372307	0.432095	0.402483
K7LSN8	Peptidyl-prolyl cis-trans isomerase (Glycine max)	5	25.7	25.22	191.02	168h	118.611	105.881	108.716	72.0113	64.6872	71.2069	0.000750673	0.607123	0.610944	0.654982	0.624165
K7MID0	Low-temperature-induced 65 kDa protein (Glycine soja)	11	21.6	96.971	168.25	168h	72.9358	58.2457	58.0972	37.0303	29.9552	33.6301	0.00516969	0.507711	0.514291	0.57886	0.532554
O22121	Beta subunit of beta conglycinin (Fragment) (Glycine max)	31	62.3	47.975	323.31	168h	386.71	364.63	352.962	569.348	540.94	552.138	0.000133984	1.47229	1.48353	1.5643	1.50629
Q7DML3	Late embryogenesis abundant protein (Fragment) (Glycine soja)	4	28.3	15.581	37.302	168h	49.1522	45.5734	47.3755	25.1268	23.8366	25.1846	3.5653e-05	0.511205	0.523036	0.531594	0.521956
Q9XES8	Seed maturation protein PM28 (Glycine max)	4	67.4	9.5121	43.438	168h	59.3627	55.9282	54.2038	28.0125	26.1358	26.7719	5.24418e-05	0.471888	0.467309	0.493912	0.477641
Q39871	Late embryongenesis abundant protein (Glycine max)	20	54.2	50.643	228.19	168h	273.964	304.35	260.753	109.436	118.175	110.456	0.000224637	0.399454	0.388286	0.423603	0.403601
Q7GC77	Glycinin A3B4 subunit (Glycine max)	21	56.5	58.187	323.31	168h	463.958	455.192	441.113	291.601	277.574	293.443	3.75155e-05	0.628506	0.609795	0.665233	0.634196
Q7M210	Glycinin A3B4 (Plasmid pSPGL1) (Fragment) (Glycine soja)	9	58.8	27.122	6.4507	168h	29.0629	23.7145	19.7749	13.6376	10.1542	9.12359	0.011897	0.469245	0.428185	0.461371	0.452503
Q948X9	Beta-conglycinin alpha-subunit (Glycine max)	29	46.5	72.475	43.291	168h	0.595634	0.598849	0.545289	1.29636	1.29767	1.18851	7.06017e-05	2.17643	2.16693	2.1796	2.17347
Q9S9D0	Glycinin G4 subunit (Glycine max)	31	60.4	63.679	19.97	168h	40.2253	38.0158	41.4738	21.6169	20.9217	23.7168	0.000171393	0.537395	0.550343	0.571851	0.552865
Q9SPJ6	Maturation protein pPM32 (Glycine max)	11	46.2	18.882	123.58	168h	55.4063	53.9441	44.3013	26.2446	24.8219	21.2392	0.00201685	0.473676	0.460142	0.479426	0.471066
Q9XET0	Seed maturation protein PM30 (Glycine max)	13	76.4	15.097	323.31	168h	103.834	80.7417	88.2691	49.6948	38.9005	44.348	0.00337107	0.4786	0.481789	0.502419	0.48734
Q9XET1	Seed maturation protein PM31 (Glycine max)	7	40.5	17.747	106.57	168h	78.5755	63.1518	72.8559	42.3716	35.9181	44.0414	0.00391869	0.539246	0.568759	0.604501	0.570382

## Sheet: S5
Additional files 5 S5. Differentially abundant proteins in embryos between the stressed and control in soybean cv. Xiangdou No. 3 at 24, 96 and 168h.
ID	Protein name	Peptide	Coverage (%)	Mass (KDa)	Score	HTH Time	CK1	CK2	CK3	T1	T2	T3	p-value	R1(T1/CK1)	R2(T2/CK2)	R3(T3/CK3)	Fold Change [(R1+R2+R3)/3]
I1KLU7	Cysteine synthase (Glycine max)	2	14.7	38.113	22.817	24h	2.38901	1.88391	2.56549	1.51389	1.55395	1.31217	0.0196471	0.633692	0.824855	0.51147	0.656672
I1NF54	Anthranilate synthase component I-2, chloroplastic?(Glycine soja)	3	6.9	63.707	6.7393	24h	0.958081	0.822949	0.789872	1.54056	1.42521	1.88831	0.00684392	1.60797	1.73184	2.39065	1.91015
I1LCI1	Serine--tRNA ligase?(Glycine soja)	17	43.2	61.431	4.9826	24h	3.34551	3.15991	3.10817	7.68515	6.12021	5.27839	0.0112164	2.29715	1.93683	1.69823	1.9774
Q9M507	Beta-ketoacyl-ACP synthetase I-2 (Glycine max)	2	17.5	49.762	45.848	24h	3.39464	2.61619	2.74505	1.91296	1.30626	1.19542	0.0116177	0.563524	0.499297	0.435482	0.499434
K7KU09	ATP-dependent 6-phosphofructokinase (Glycine max)	2	12.2	55.9	9.7325	24h	1.50392	1.83102	1.19719	0.270148	0.600417	0.220002	0.00629291	0.179629	0.327913	0.183765	0.230436
I1KAB7	Protein disulfide-isomerase (Glycine max)	22	62.2	56.114	3.2436	24h	1.63205	2.31289	3.66796	3.96064	5.32238	6.34151	0.0430353	2.42679	2.30118	1.72889	2.15229
I1L957	Embryonic protein DC-8?(Glycine soja)	48	81.7	48.795	323.31	24h	1005.49	1171.49	882.74	1738.66	1976.98	1273.53	0.0447468	1.72916	1.68757	1.4427	1.61981
I1MEL3	Auxin-repressed 12.5 kDa protein?(Glycine soja)	3	62.4	12.939	35.147	24h	5.26364	4.70801	5.40812	14.1921	9.3532	10.0573	0.0163361	2.69626	1.98666	1.85967	2.18086
H2D5S3	Malate dehydrogenase (Glycine max)	6	35.1	35.204	2.099	24h	0.403818	0.618975	0.417152	1.54185	1.22311	1.13821	0.00435478	3.81817	1.97602	2.72852	2.84091
A0A0B2R4F5	Transketolase, chloroplastic (Glycine soja)	2	6.1	80.078	2.0188	24h	2.5644	2.50856	3.4856	1.60033	1.65764	1.73823	0.0204932	0.624054	0.660794	0.498689	0.594513
I1KGH6	Mitochondrial-processing peptidase subunit alpha?(Glycine soja)	4	27.1	54.454	59.802	24h	3.85113	4.5792	4.96769	2.57206	2.48905	3.50843	0.0253545	0.667871	0.543556	0.70625	0.639226
I1K0G0	FAM10 family protein?(Glycine soja)	10	28.2	43.129	7.0691	24h	3.09024	2.83883	3.35898	1.88303	1.60772	2.66059	0.0401711	0.609348	0.56633	0.792082	0.65592
I1MVK7	NADH dehydrogenase [ubiquinone] iron-sulfur protein 4, mitochondrial?(Glycine soja)	4	27.4	16.276	4.949	24h	2.1921	2.81717	2.48673	5.02277	4.26882	4.51813	0.00181593	2.2913	1.51528	1.81689	1.87449
I1JY56	Actin-7(Glycine soja)	13	54.4	41.715	5.7238	24h	0.307459	0.682611	0.514709	0.745885	1.12284	1.01552	0.042092	2.42596	1.64491	1.97299	2.01462
I1JAH2	Putative NADH dehydrogenase [ubiquinone] 1 alpha subcomplex subunit 12(Glycine soja)	2	14.1	18.118	4.3192	24h	2.03569	1.84251	2.20505	4.13977	3.8123	4.23208	0.000248343	2.03359	2.06908	1.91926	2.00731
X2BQD6	Non-specific lipid-transfer protein (Glycine soja)	2	23	12.222	1.4888	24h	1.7972	1.84318	2.44187	1.01957	1.34482	1.34986	0.0282019	0.567308	0.72962	0.552799	0.616576
C6SW11	Prefoldin subunit 1?(Glycine soja)	2	22.5	14.825	5.546	24h	3.42182	3.23558	3.35934	1.76216	2.13047	1.5108	0.0012185	0.514976	0.65845	0.449732	0.541053
C6TDT7	Peptidyl-prolyl cis-trans isomerase?(Glycine max)	2	32.2	15.366	8.3888	24h	3.15678	2.57865	2.48016	2.04173	1.81789	1.31449	0.0281804	0.646776	0.70498	0.530004	0.627253
I1KV08	Mitochondrial-processing peptidase subunit alpha?(Glycine soja)	5	21.6	54.387	10.189	24h	0.773578	0.866432	0.540361	0.270148	0.392584	0.282189	0.0169612	0.349219	0.453104	0.522224	0.441516
A0A0B2QF13	Elongation factor 1-alpha (Glycine soja)	12	37.1	49.356	21.736	24h	31.8821	42.6089	25.2695	48.0492	65.4006	55.1475	0.0323886	1.50709	1.5349	2.18238	1.74146
I1MYL7	T-complex protein 1 subunit epsilon?(Cajanus cajan)	3	25.6	59.279	39.91	24h	4.8176	4.32209	5.88493	7.57818	8.50782	6.4424	0.0295153	1.57302	1.96845	1.09473	1.5454
K7LX92	Uncharacterized protein (Glycine max)	5	39.3	15.815	82.393	24h	18.6206	15.6119	21.5551	36.755	24.0309	31.3806	0.0406862	1.97389	1.53926	1.45583	1.65633
I1NC65	Proteasome subunit beta type (Glycine max)	3	37.5	26.351	52.297	24h	5.93708	8.71254	6.20378	11.0161	10.6828	10.249	0.0153854	1.85547	1.22614	1.65206	1.57789
A0A0B2QQJ7	Histone H2B (Glycine soja)	8	58.7	15.639	22.659	24h	23.0759	21.9479	16.1586	60.7909	50.6177	30.1419	0.044482	2.63439	2.30627	1.86538	2.26868
A0A0B2Q0N9	Histone H3.2 (Glycine soja)	2	15.8	11.751	1.5188	24h	0.402818	0.230949	0.365362	0.820296	0.607208	1.01644	0.0203276	2.03639	2.62918	2.782	2.48253
I1M3M9	Seed biotinylated protein 68 kDa isoform?(Glycine max)	53	77.6	67.976	323.31	24h	633.426	636.603	602.434	1072.32	961.835	848.974	0.00673559	1.69289	1.51089	1.40924	1.53767
Q9ZTZ2	Late-embryogenesis abundant protein (Glycine max)	6	32.3	14.68	11.431	24h	47.0364	58.5319	24.0204	169.885	114.419	142.419	0.00640516	3.61177	1.95482	5.92908	3.83189
C6TJZ9	Glutelin type-A 2?(Glycine soja)	3	19.6	38.756	3.5578	24h	0.775912	0.755893	0.766689	0.377073	0.487892	0.497463	0.00133184	0.485975	0.645451	0.648845	0.593424
Q7GC77	Glycinin A3B4 subunit (Glycine max)	19	55.3	58.187	249.47	24h	148.862	98.994	125.414	226.336	184.184	192.895	0.0164751	1.52044	1.86055	1.53807	1.63969
A0A0B2S9A1	Basic 7S globulin 2 (Glycine soja)	5	16.5	40.023	5.5549	24h	47.7304	55.3677	36.1009	64.6282	85.7393	71.2242	0.0305997	1.35403	1.54854	1.97292	1.62516
C7EA91	Mutant glycinin subunit A1aB1b (Glycine max)	16	60.1	43.522	19.853	24h	13.6706	16.8509	16.9243	24.7796	27.2392	21.0958	0.01475	1.81262	1.61648	1.24648	1.55853
Q7DML3	Late embryogenesis abundant protein (Fragment) (Glycine soja)	13	62.5	15.581	199.93	24h	153.444	165.815	193.702	282.731	251.212	263.093	0.00325243	1.84257	1.51501	1.35823	1.57194
Q9LLQ6	Seed maturation protein PM34 (Glycine max)	11	35.5	31.767	7.0154	24h	3.15797	3.57895	3.73	5.84693	6.25468	5.90938	0.000294612	1.85148	1.74763	1.58428	1.7278
A0A0B2SIS4	Late embryogenesis abundant protein 2 (Glycine soja)	16	82.1	15.097	82.36	24h	36.2268	54.4674	44.2624	57.7685	86.4755	75.8434	0.0456763	1.59464	1.58766	1.7135	1.63193
Q7M210	Glycinin A3B4 (Plasmid pSPGL1) (Fragment) (Glycine soja)	8	56.3	27.122	1.5628	24h	2.04787	1.44875	1.97995	2.33622	3.6609	3.92889	0.0482397	1.14081	2.52693	1.98434	1.88403
A0A0B2PZV6	18.2 kDa class I heat shock protein (Glycine soja)	9	58.8	17.293	107.96	24h	98.963	72.6631	91.4586	153.504	114.995	148.576	0.0235267	1.55112	1.58258	1.62452	1.58607
A0A0B2PMR9	Em-like protein GEA6 (Glycine soja)	12	80	11.491	323.31	24h	450.887	510.199	328.664	779.111	798.607	571.815	0.0335339	1.72795	1.56529	1.73982	1.67768
I1JFX0	Universal stress protein A-like protein?(Glycine soja)	2	45	20.693	16.174	24h	4.99517	4.56359	3.80792	8.30148	7.57401	6.89121	0.00424011	1.6619	1.65966	1.8097	1.71042
I1JYK1	Small heat shock protein, chloroplastic?(Glycine soja)	5	27.7	25.986	90.17	24h	9.40043	8.18937	6.38012	15.2593	15.3884	11.877	0.0128827	1.62325	1.87908	1.86157	1.78797
I1LGG2	Glutathione peroxidase (Glycine max)	5	45.5	18.504	5.1389	24h	2.27408	3.18458	2.56869	3.37736	4.23241	4.96094	0.0461596	1.48515	1.32903	1.93131	1.58183
Q9XER5	Seed maturation protein PM22 (Glycine max)	8	59.2	16.688	163.32	24h	117.692	108.264	93.7866	225.201	172.325	144.346	0.0400567	1.91347	1.59172	1.53909	1.68143
I1LLC1	Annexin (Glycine max)	2	16.7	27.547	6.222	24h	2.87137	3.11619	3.76055	5.63816	5.74774	6.3646	0.00156552	1.96358	1.84448	1.69247	1.83351
C6T1V2	18.2 kDa class I heat shock protein?(Glycine soja)	7	59.2	17.74	57.139	24h	49.4289	41.7754	51.2583	90.316	91.5537	84.0988	0.000374737	1.82719	2.19157	1.64069	1.88648
K7L505	Uncharacterized protein (Glycine max)	2	30.8	9.9178	27.087	24h	1.51982	1.38567	1.4411	2.97168	3.81005	2.82764	0.00473703	1.95529	2.74961	1.96214	2.22235
A0A0B2PQU6	18.5 kDa class I heat shock protein (Glycine soja)	5	42.5	18.401	39.078	24h	13.9004	14.135	11.8082	31.4122	28.5481	17.8831	0.0388288	2.2598	2.01968	1.51447	1.93132
A0A0B2SFA2	Activator of 90 kDa heat shock protein ATPase like 1 (Glycine soja)	2	19.3	39.382	1.7087	24h	0.492864	0.695543	0.574959	1.57825	1.12334	1.39156	0.00579765	3.20221	1.61505	2.42027	2.41251
I1M6U9	Small nuclear ribonucleoprotein-associated protein (Glycine max)	2	9.6	29.371	3.1608	24h	0.51073	0.514568	0.760212	0.397256	0.252088	0.244276	0.0367429	0.777821	0.489901	0.321327	0.529683
I1KNR5	Uncharacterized protein (Glycine max)	2	11.9	30.051	8.0306	24h	0.437964	0.654004	0.726877	0.363545	0.330002	0.359425	0.0431863	0.830079	0.504587	0.494478	0.609715
C6T048	40S ribosomal protein S18?(Glycine soja)	5	38.2	17.5	43.345	24h	2.44063	2.35621	2.5697	4.11353	3.71224	4.04649	0.000413447	1.68544	1.57551	1.57469	1.61188
C6TBI4	60S ribosomal protein L35a-1?(Glycine soja)	2	24.1	12.795	3.8822	24h	4.35507	3.18257	5.24402	8.15364	9.1781	12.4606	0.0165905	1.87222	2.88386	2.37615	2.37741
I1N954	40S ribosomal protein S20-1?(Glycine soja)	3	16.3	13.79	8.0372	24h	21.9277	18.288	20.9403	38.0271	36.2916	24.6999	0.0432399	1.73421	1.98445	1.17954	1.63273
A0A0B2P319	60S ribosomal protein L6 (Fragment) (Glycine soja)	5	41.1	23.335	64.018	24h	8.07922	6.54357	9.22649	16.3059	11.2742	16.9204	0.0242287	2.01825	1.72295	1.8339	1.85837
I1KQ69	40S ribosomal protein S15?(Glycine soja)	4	42.6	17.386	3.6854	24h	9.28778	7.51372	9.49177	18.3821	16.9389	13.54	0.00863889	1.97917	2.25439	1.4265	1.88668
C6T017	60S ribosomal protein L9?(Glycine soja)	7	44.3	21.701	12.079	24h	1.8339	2.10677	1.82175	3.73504	3.70152	2.93993	0.00506846	2.03666	1.75696	1.6138	1.80247
I1KUX8	60S ribosomal protein L28-2?(Glycine soja)	4	42.7	16.872	13.162	24h	5.75889	6.6069	4.07456	9.45815	12.2361	8.39356	0.029094	1.64236	1.85202	2.05999	1.85146
C6SYG1	60S ribosomal protein L7-2?(Glycine soja)	2	21.4	26.268	3.0994	24h	0.576477	0.559343	0.70916	1.87161	1.57856	2.47194	0.0070461	3.24664	2.82217	3.48572	3.18484
K7N277	Uncharacterized protein (Glycine max)	2	35.5	13.861	131.47	24h	7.46995	6.92118	4.26946	3.54355	3.25014	1.82745	0.0405577	0.474374	0.469593	0.428029	0.457332
I1ML28	Uncharacterized protein (Glycine max)	2	24.6	19.899	6.53	24h	1.79839	1.71997	1.60439	1.01634	0.729468	0.940459	0.00138143	0.565137	0.424117	0.58618	0.525144
C6T2C2	Uncharacterized protein (Glycine max)	3	22.2	19.749	18.99	24h	5.81039	5.24754	6.25505	2.05203	3.05243	3.50093	0.00498322	0.353166	0.581687	0.559696	0.498183
A0A0B2QE45	Imidazole glycerol phosphate synthase hisHF, chloroplastic (Glycine soja)	3	8	62.771	7.6952	96h	4.1786	2.52689	3.54507	2.18033	1.41429	1.83187	0.0385441	0.521785	0.559694	0.516737	0.532738
I1N447	2-dehydro-3-deoxyphosphooctonate aldolase (Glycine soja)	3	22.7	31.712	24.138	96h	1.25383	1.30172	1.36539	2.32364	2.14383	2.4015	0.00028943	1.85324	1.64692	1.75883	1.753
I1L3Z2	Glutamate decarboxylase (Glycine max)	2	6	55.999	8.5664	96h	0.125287	0.113336	0.083021	0.247425	0.225913	0.159826	0.023678	1.97487	1.9933	1.92513	1.96443
I1LXY1	5-methyltetrahydropteroyltriglutamate--homocysteine methyltransferase(Glycine soja)	9	19.8	89.069	37.907	96h	1.30965	1.16408	0.816414	2.74789	2.06452	1.75084	0.0294005	2.09818	1.77353	2.14455	2.00542
I1M4K9	Protein disulfide-isomerase (Glycine max)	5	18.6	62.381	6.5982	96h	1.02961	0.993267	0.636031	2.01587	2.25892	1.30191	0.0361211	1.95789	2.27423	2.04692	2.09301
C6ZJY6	Serine hydroxymethyltransferase (Glycine max)	3	16.3	52.79	2.7538	96h	0.30629	0.21421	0.454152	0.807914	0.995847	1.09786	0.00428451	2.63775	4.64892	2.41739	3.23468
I1KPH6	6-phosphogluconate dehydrogenase, decarboxylating (Glycine max)	2	12.5	53.721	5.7739	96h	0.68081	0.672976	0.481251	1.3413	1.30439	1.44771	0.000648795	1.97015	1.93825	3.00822	2.30554
I1NFH5	Dihydrolipoamide acetyltransferase component of pyruvate dehydrogenase complex (Glycine max)	2	17.6	48.967	8.2998	96h	2.66985	2.89103	2.37572	4.71868	5.1016	3.82977	0.0093073	1.7674	1.76463	1.61205	1.71469
I1KH72	Acetyltransferase component of pyruvate dehydrogenase complex (Glycine max)	5	21.1	59.363	2.0616	96h	0.3678	0.113041	0.284161	0.66672	0.511307	0.813103	0.0236805	1.81272	4.52319	2.86141	3.06577
C6SY43	Outer membrane lipoprotein blc (Glycine soja)	2	31	21.311	9.9771	96h	2.23959	2.58988	3.07343	0.975445	1.29317	1.54809	0.00967511	0.435546	0.499317	0.5037	0.479521
C0J3I3	ATP synthase subunit beta (Fragment) (Glycine max)	2	17.4	50.654	15.553	96h	0.692766	0.915698	0.712126	0.327491	0.412009	0.315066	0.00553283	0.47273	0.44994	0.44243	0.455033
C6SZG1	NADH dehydrogenase [ubiquinone] 1 beta subcomplex subunit 7 (Glycine soja)	2	45.9	11.571	11.888	96h	12.39	10.9602	10.9696	5.97086	8.43986	5.98435	0.00807606	0.481908	0.770048	0.545541	0.599166
I1NGS1	Membrane steroid-binding protein 1 (Glycine soja)	3	26.2	24.872	13.436	96h	0.150876	0.166064	0.146274	0.307614	0.3975	0.468334	0.00723478	2.03886	2.39366	3.20176	2.54476
I1MK36	25.3 kDa vesicle transport protein (Glycine soja)	3	22.9	25.476	23.45	96h	1.21357	1.17314	0.711081	3.01444	2.80832	1.80317	0.0207467	2.48395	2.39384	2.53582	2.4712
A0A0B2QXR5	Adenylosuccinate synthetase, chloroplastic (Glycine soja)	3	11.9	51.38	18.026	96h	0.438045	0.884937	0.579123	1.54528	1.62446	1.39495	0.00389747	3.52767	1.83568	2.40873	2.59069
I1N3A6	Alpha-galactosidase (Glycine max)	7	24.9	45.689	49.186	96h	5.30998	4.17991	4.78981	6.04854	8.68772	7.75564	0.0309918	1.13909	2.07845	1.6192	1.61224
I1LIT1	Enoyl-[acyl-carrier-protein] reductase [NADH], chloroplastic (Glycine soja)	3	27.6	41.296	16.058	96h	2.02718	2.12931	1.80911	5.87455	4.95183	3.42914	0.018425	2.8979	2.32556	1.89549	2.37298
X2BQD6	Non-specific lipid-transfer protein (Glycine soja)	2	23	12.222	1.4888	96h	2.31723	2.7345	2.97542	1.28492	1.94481	1.93427	0.0304595	0.554506	0.711212	0.650084	0.638601
I1JE12	Polyadenylate-binding protein (Glycine max)	9	27.3	70.717	61.476	96h	6.72522	7.87886	7.17143	11.1718	9.62744	12.9042	0.0166906	1.66118	1.22193	1.79939	1.56084
I1KEY6	26S proteasome non-ATPase regulatory subunit 2 1A (Glycine soja)	3	9.3	97.347	1.8325	96h	0.69372	0.60196	0.711415	0.263189	0.504423	0.318694	0.018852	0.379388	0.837967	0.447972	0.555109
I1LKJ9	DnaJ protein like (Glycine soja)	2	19.5	45.697	18.823	96h	2.44372	2.30982	2.37446	4.35478	3.70599	3.7442	0.00187736	1.78203	1.60445	1.57687	1.65445
I1KJQ5	Eukaryotic translation initiation factor 3 subunit B (Glycine max)	3	7	82.645	7.7844	96h	0.401852	0.464061	0.509634	0.995674	0.776733	0.957041	0.0037209	2.47771	1.67377	1.8779	2.0098
Q50JD8	Beta-conglycinin beta subunit (Fragment) (Glycine max)	22	55	48.33	25.721	96h	4.43312	3.12461	3.20558	1.62228	2.58307	1.73038	0.0366389	0.365947	0.826684	0.539804	0.577478
C6T7B0	Glycinin A3B4 subunit (Glycine max)	12	47.6	48.54	1.7426	96h	1.39767	1.94372	1.44325	0.642323	0.797673	0.63637	0.00781166	0.459567	0.410385	0.440927	0.43696
Q7GC77	Glycinin A3B4 subunit (Glycine max)	19	55.3	58.187	249.47	96h	153.345	109.131	145.64	77.7716	68.1646	82.8125	0.0138974	0.507168	0.624613	0.568609	0.566797
I1JJL6	Heat shock protein 90-2 (Glycine max)	12	26.9	80.328	7.7927	96h	3.01645	2.23057	2.73128	1.99224	1.49691	0.778818	0.0423432	0.660459	0.671089	0.285147	0.538898
I1K7W5	Serpin-ZX (Glycine soja)	2	7.5	42.838	5.9614	96h	0.986156	0.585296	0.915818	1.70979	1.50113	1.88972	0.00643895	1.73379	2.56474	2.06343	2.12065
A0A0B2R0Z0	1-Cys peroxiredoxin (Glycine soja)	9	48.2	24.329	17.27	96h	7.68277	10.523	8.11123	3.37384	3.80185	4.14901	0.00540029	0.439143	0.361288	0.511515	0.437315
I1M222	Desiccation-related protein PCC3-06 (Glycine soja)	18	63.9	25.63	4.3199	96h	1.14871	1.21698	1.30979	0.339572	0.496154	0.5257	0.000484992	0.295611	0.407694	0.401363	0.368222
A1KR24	Dehydrin (Glycine max)	15	72.3	25.384	45.619	96h	8.35335	5.9149	8.18156	4.1932	3.39698	3.93499	0.0113264	0.501978	0.57431	0.480958	0.519082
I1ND86	17.9 kDa class II heat shock protein (Glycine soja)	6	45.6	17.923	76.437	96h	8.74301	9.36627	7.86517	18.3613	15.7379	15.1055	0.00205752	2.10011	1.68028	1.92055	1.90031
I1K7D4	Catalase (Glycine max)	2	17.1	44.691	8.2126	96h	2.43686	3.39864	3.89748	4.3287	5.35304	6.33488	0.0438142	1.77635	1.57505	1.62538	1.65893
A0A0B2QU60	Small heat shock protein, chloroplastic (Glycine soja)	2	17.9	22.916	4.6043	96h	1.75733	1.33934	0.905823	2.97204	2.60337	2.20282	0.0191228	1.69123	1.94378	2.43185	2.02228
A0A0B2PQU6	18.5 kDa class I heat shock protein (Glycine soja)	5	42.5	18.401	39.078	96h	14.69	14.2679	12.5095	27.1863	27.2906	19.4005	0.01605	1.85066	1.91273	1.55087	1.77142
I1JU00	17.9 kDa class II heat shock protein (Glycine soja)	5	35.4	17.94	21.962	96h	1.73635	1.35	1.31509	3.71513	2.44563	2.62933	0.0249936	2.13962	1.81158	1.99936	1.98352
I1MMI6	60S ribosomal protein L13 (Glycine max)	2	20.8	23.869	9.2227	96h	2.48481	3.17344	2.32346	1.98489	1.6882	1.31899	0.0371117	0.798811	0.531978	0.567684	0.632824
C6SYG1	60S ribosomal protein L7-2 (Glycine soja)	2	21.4	26.268	3.0994	96h	1.85664	1.72653	1.96695	0.969783	0.898375	0.823585	0.000303182	0.522331	0.520337	0.418711	0.487126
C6T3U6	Ribosomal protein L19 (Glycine max)	3	25.5	24.774	3.9716	96h	0.999982	1.22698	1.3791	2.37568	2.09631	2.08966	0.00244889	2.37572	1.70851	1.51523	1.86649
I1L4Z3	Protein vip1 (Glycine soja)	4	28.6	29.802	4.0813	96h	1.18264	1.37517	1.625	2.05	2.6784	2.74085	0.0126998	1.73341	1.94768	1.68668	1.78926
I1NH37	60S ribosomal protein L3 (Glycine soja)	3	6.9	44.396	3.0781	96h	0.668451	0.593718	0.75699	1.52082	1.60098	1.76992	0.000392098	2.27514	2.69653	2.3381	2.43659
I1LHR9	Uncharacterized protein (Glycine max)	3	52.6	12.56	25.656	96h	42.2518	32.0265	39.3496	16.9732	24.3952	21.1642	0.0102384	0.401715	0.761718	0.53785	0.567094
I1L6T4	Uncharacterized protein (Glycine max)	5	15.1	42.505	2.5592	96h	4.51086	5.84805	6.58099	2.59079	3.51024	2.45784	0.0155256	0.574346	0.600241	0.373476	0.516021
I1M1P1	Pyridoxine biosynthesis protein (Glycine max)	4	20.3	33.193	3.911	96h	1.12288	1.47973	1.39556	0.657845	0.201529	0.943935	0.038813	0.585858	0.136193	0.676387	0.466146
A0A0B2P4D2	Glycinin G3 (Glycine soja)	17	50.3	54.167	323.31	168h	59.7277	72.3138	61.9732	102.499	149.3	148.837	0.0125998	1.71611	2.06461	2.40163	2.06078
A0A0B2PEP7	EMB-1 protein (Glycine soja)	12	79.2	11.141	323.31	168h	1579.11	2230.05	1811.68	1049.95	1199.87	672.435	0.0218611	0.664903	0.538044	0.371167	0.524705
A0A0B2PMR9	Em-like protein GEA6 (Glycine soja)	12	80	11.491	323.31	168h	1125.1	1595.92	928.381	527.848	603.742	483.307	0.0280015	0.469157	0.378303	0.520591	0.456017
A0A0B2PSP9	Glycinin G2 (Glycine soja)	15	35.7	59.049	323.31	168h	311.929	231.863	104.471	924.501	880.34	400.71	0.0435959	2.96382	3.7968	3.83561	3.53208
A0A0B2PSZ5	Glycinin G1 (Glycine soja)	23	57.1	55.817	323.31	168h	1202.94	1072.89	1146.46	2148.3	2155.92	2588	0.00152668	1.78587	2.00945	2.25738	2.01757
Q9XET0	Seed maturation protein PM30 (Glycine max)	18	91.4	15.097	323.31	168h	1384.3	1368.38	1427.45	855.665	693.648	818.86	0.000316676	0.618121	0.506912	0.573654	0.566229
I1L957	Embryonic protein DC-8 (Glycine soja)	48	81.7	48.795	323.31	168h	3694.85	3275.56	2139.64	1593.64	1830.36	1358.73	0.0407551	0.431315	0.558793	0.635028	0.541712
I1JPV0	35 kDa seed maturation protein (Glycine max)	27	80.9	34.565	323.31	168h	2689.1	2099.18	2046.25	1618.76	1218.1	1062.83	0.0208202	0.601971	0.580274	0.519405	0.567216
F7J077	Beta-conglycinin beta subunit (Glycine max)	21	52.6	50.441	323.31	168h	175.816	143.531	137.889	646.239	706.448	719.23	2.94022e-05	3.67566	4.92193	5.216	4.60453
O22120	Alpha subunit of beta conglycinin (Fragment) (Glycine max)	35	65.9	63.164	323.31	168h	994.952	719.647	807.761	1906.57	1277.87	1540.51	0.0212212	1.91624	1.7757	1.90713	1.86636
Q39871	Late embryongenesis abundant protein (Glycine max)	37	76	50.643	323.31	168h	382.709	349.415	304.617	178.796	208.511	182.257	0.00313632	0.467186	0.596742	0.598317	0.554082
Q9XES8	Seed maturation protein PM28 (Glycine max)	8	96.6	9.5121	251.69	168h	243.116	197.387	265.268	132.631	122.136	148.014	0.00910327	0.545548	0.618763	0.557979	0.574097
Q7GC77	Glycinin A3B4 subunit (Glycine max)	19	55.3	58.187	249.47	168h	214.387	134.955	183.374	599.693	377.231	581.729	0.0103406	2.79724	2.79524	3.17236	2.92161
Q7DML3	Late embryogenesis abundant protein (Fragment) (Glycine soja)	13	62.5	15.581	199.93	168h	513.835	467.791	452.228	245.471	267.69	251.491	0.000343306	0.477724	0.572241	0.556115	0.53536
K7N277	Uncharacterized protein (Glycine max)	2	35.5	13.861	131.47	168h	10.1751	7.84206	8.89038	17.3998	11.0209	16.0983	0.046383	1.71002	1.40536	1.81075	1.64205
I1M005	Formate dehydrogenase, mitochondrial (Glycine max)	10	42.8	41.954	130.28	168h	22.6127	19.9066	28.8793	45.5665	30.7407	46.0325	0.040382	2.01509	1.54425	1.59396	1.71776
A0A0B2PLY0	Lectin (Glycine soja)	6	34.7	30.928	128.84	168h	28.7429	24.5634	32.9011	73.0335	62.5331	93.7048	0.00729821	2.54092	2.54579	2.84808	2.64493
K7LP96	Uncharacterized protein (Glycine max)	7	53.2	16.615	114.82	168h	76.9739	67.0945	58.7202	49.6009	34.2094	41.0495	0.0197233	0.644385	0.509868	0.699069	0.617774
I1K7E6	Uncharacterized protein (Glycine max)	6	63.6	9.4332	99.814	168h	140.737	129.401	103.875	93.798	39.8139	61.4753	0.035442	0.666476	0.307679	0.59182	0.521992
C6TJD3	Guanine nucleotide-binding protein subunit beta-like protein (Glycine max)	10	38.5	35.748	84.879	168h	22.8245	24.849	17.9847	43.2668	37.3134	28.0498	0.0424158	1.89563	1.50161	1.55965	1.65229
A0A0B2SIS4	Late embryogenesis abundant protein 2 (Glycine soja)	16	82.1	15.097	82.36	168h	78.102	110.31	99.4413	42.2659	48.3765	32.3115	0.00648222	0.541162	0.438551	0.32493	0.434881
I1ND86	17.9 kDa class II heat shock protein (Glycine soja)	6	45.6	17.923	76.437	168h	14.2347	13.5269	10.0223	21.7654	15.9691	18.2454	0.0465362	1.52904	1.18055	1.82047	1.51002
I1LVC1	Late embryogenesis abundant protein (Glycine soja)	5	79.3	14.87	56.996	168h	6.71282	6.59349	5.18781	16.8999	13.2397	10.836	0.0149063	2.51756	2.00799	2.08875	2.20477
O64458	34 kDa maturing seed protein (Glycine max)	2	6.6	42.757	55.552	168h	17.4796	8.30993	14.1581	43.9638	23.1462	38.6893	0.0320223	2.51514	2.78537	2.73267	2.67773
I1M903	Far upstream element-binding protein 2 (Glycine soja)	7	20.4	69.19	53.658	168h	1.68321	1.57732	2.25557	1.06666	0.839954	1.34427	0.042093	0.633706	0.532518	0.595976	0.5874
C6TBX7	Uncharacterized protein (Glycine max)	4	42.4	9.7378	52.697	168h	15.7507	19.5065	16.2213	7.10009	13.0416	10.1148	0.0273641	0.450781	0.66858	0.623548	0.58097
A0A0B2RKA3	Glutamate-1-semialdehyde 2,1-aminomutase, chloroplastic (Glycine soja)	4	22.3	46.978	50.835	168h	5.80258	5.37803	4.41591	2.46669	2.51046	1.54096	0.00427697	0.425102	0.466799	0.348956	0.413619
C6TFC1	Non-specific lipid-transfer protein (Glycine max)	2	23	12.367	46.454	168h	18.1315	13.9945	23.074	8.10009	6.2606	11.8852	0.0358645	0.446741	0.447361	0.515092	0.469731
C6T073	Peroxiredoxin-2F, mitochondrial (Glycine soja)	7	45.7	21.169	41.543	168h	7.04255	9.78109	8.4748	3.76666	5.79188	4.96723	0.0218896	0.534843	0.592151	0.586118	0.571037
I1MUH0	Uncharacterized protein (Glycine max)	3	23.1	16.725	34.325	168h	41.639	33.2954	33.985	17.0666	21.9171	28.2129	0.0294095	0.409871	0.658262	0.830157	0.632763
A0A0B2P6L4	Seed maturation protein PM36 (Glycine soja)	2	29.7	25.987	30.512	168h	8.87175	9.62652	7.11667	13.4667	14.9904	13.3934	0.00397169	1.51793	1.5572	1.88198	1.65237
C6SXJ9	Cytochrome b-c1 complex subunit 7 (Glycine max)	3	42.6	14.602	28.477	168h	17.6858	13.947	15.61	9.79982	7.21896	9.88524	0.00819732	0.554107	0.517598	0.633264	0.568323
Q50JD8	Beta-conglycinin beta subunit (Fragment) (Glycine max)	22	55	48.33	25.721	168h	7.44538	1.91871	3.37687	19.5333	8.27106	17.7048	0.0474108	2.62355	4.31073	5.24296	4.05908
I1LK73	60S ribosomal protein L23A (Glycine soja)	3	26.5	17.232	25.035	168h	5.14325	7.44676	6.11914	3.03316	3.66676	3.11484	0.0130925	0.589735	0.492397	0.509032	0.530388
I1MXM6	Polyadenylate-binding protein (Glycine max)	7	30.7	71.925	24.807	168h	4.03892	5.97003	5.94044	2.9171	3.34389	3.45897	0.0346016	0.722248	0.560113	0.582274	0.621545
C6TDB4	26.5 kDa heat shock protein, mitochondrial (Glycine soja)	4	36.9	25.653	23.269	168h	7.82715	10.7415	7.40915	15.7998	16.1466	15.393	0.00265233	2.01859	1.5032	2.07756	1.86645
I1LWI5	Outer plastidial membrane protein porin (Glycine soja)	10	50.4	29.762	23.175	168h	13.3411	14.3327	15.2103	7.13325	9.00029	11.2951	0.0174596	0.534682	0.627956	0.742599	0.635079
I1LJ01	Glycine-rich protein 2 (Glycine soja)	3	46	12.531	21.152	168h	7.46886	14.1044	11.1121	4.70003	5.27106	6.14754	0.0482467	0.629283	0.373719	0.553228	0.518743
O22121	Beta subunit of beta conglycinin (Fragment) (Glycine max)	22	55.5	47.975	19.19	168h	4.54445	4.84888	5.979	19.8999	16.9593	20.3775	0.000268599	4.37894	3.49757	3.40818	3.76156
A0A0B2R0Z0	1-Cys peroxiredoxin (Glycine soja)	9	48.2	24.329	17.27	168h	2.09231	2.27713	2.12224	3.3666	2.79179	3.82787	0.0188138	1.60903	1.22601	1.80369	1.54625
I1NFH7	Putative DNA repair protein RAD23-3 (Glycine soja)	3	23.6	42.355	17.154	168h	1.49324	1.7927	1.28745	3.33344	2.98964	3.2459	0.000748179	2.23235	1.66767	2.52118	2.1404
C6TFC7	40S ribosomal protein S5 (Glycine soja)	3	41.3	22.354	16.525	168h	7.90994	9.14005	6.38136	5.06663	4.1043	3.49181	0.0175284	0.640539	0.449045	0.547189	0.545591
I1JMI9	Malic enzyme (Glycine max)	2	12.7	68.982	16.337	168h	3.02536	3.83531	4.79844	6.06663	5.79188	7.77048	0.0297563	2.00526	1.51015	1.61938	1.71159
I1LXD1	Alcohol dehydrogenase 1 (Glycine soja)	5	19.6	38.698	16.193	168h	13.5772	14.0312	12.6015	61.1329	56.3126	49.738	0.000220521	4.50262	4.01338	3.94698	4.15432
C0J3I3	ATP synthase subunit beta (Fragment) (Glycine max)	2	17.4	50.654	15.553	168h	1.53241	1.58313	1.57463	0.666656	0.947947	0.747527	0.000801184	0.435038	0.59878	0.474731	0.50285
C6T5Y6	Glycine-rich RNA-binding protein 2, mitochondrial (Glycine soja)	4	45.4	20.711	14.85	168h	0.506688	0.435198	0.507742	0.333344	0.208338	0.255734	0.00758408	0.657888	0.47872	0.50367	0.546759
C6ZS00	Disease resistance protein/LRR protein-related protein (Glycine max)	3	11.5	53.831	14.282	168h	5.54258	5.5275	6.46283	7.43322	10.7398	9.40982	0.0293899	1.34111	1.94297	1.45599	1.58002
I1LBD0	Chaperonin CPN60-2, mitochondrial (Glycine soja)	2	7.8	51.365	13.614	168h	2.00829	1.80902	2.72499	0.733436	0.937526	1.23919	0.0183147	0.365204	0.51825	0.45475	0.446068
Q9ZTZ2	Late-embryogenesis abundant protein (Glycine max)	6	32.3	14.68	11.431	168h	249.543	216.987	194.946	159.398	102.149	132.116	0.0175878	0.63876	0.470762	0.677702	0.595742
I1KV08	Mitochondrial-processing peptidase subunit alpha (Glycine soja)	5	21.6	54.387	10.189	168h	0.259033	0.299137	0.264797	0.333344	0.483381	0.479675	0.0363516	1.28688	1.61592	1.81148	1.57143
I1L9A5	28 kDa heat-and acid-stable phosphoprotein (Glycine soja)	2	17.4	18.664	9.8147	168h	2.47631	2.96375	2.12977	2	1.31251	1.19181	0.042938	0.807655	0.442855	0.559596	0.603369
A0A0B2RIW3	Kunitz-type trypsin inhibitor KTI1 (Glycine soja)	2	13.1	17.678	9.4711	168h	2.98348	1.99514	1.60779	12.7667	6.3127	6.29505	0.0461178	4.27912	3.16405	3.91535	3.78617
I1LV40	Reticulon-4-interacting protein 1 like, mitochondrial (Glycine soja)	2	19.5	39.237	8.9626	168h	3.06216	2.65383	2.34867	1.03331	1.67713	1.55742	0.0114663	0.337446	0.631965	0.663107	0.544173
I1KNR5	Uncharacterized protein (Glycine max)	2	11.9	30.051	8.0306	168h	0.452654	0.501381	0.359518	0.666595	0.83127	0.655734	0.016439	1.47264	1.65796	1.82392	1.65151
I1KJQ5	Eukaryotic translation initiation factor 3 subunit B (Glycine max)	3	7	82.645	7.7844	168h	2.28278	2.41247	1.50739	1.03331	0.87584	0.655734	0.0161119	0.452655	0.363047	0.435013	0.416905
I1KY75	Peptide methionine sulfoxide reductase (Glycine soja)	3	20.7	22.783	7.4238	168h	3.36047	3.35857	2.87065	1.70003	2.41671	1.49181	0.0149156	0.505891	0.719566	0.519677	0.581711
I1LGD6	40S ribosomal protein S10-1 (Glycine soja)	2	22.2	19.858	7.365	168h	7.84761	6.39733	5.68639	14.1333	11.4064	8.93439	0.0410212	1.80096	1.78299	1.57119	1.71838
I1JH69	Serine/arginine-rich splicing factor 12 (Glycine soja)	2	20.3	22.772	7.0825	168h	2.99582	2.61663	2.545	5.40006	4.46882	5.81963	0.00404004	1.80253	1.70785	2.28669	1.93236
Q9LLQ6	Seed maturation protein PM34 (Glycine max)	11	35.5	31.767	7.0154	168h	6.87666	5.95167	5.0191	14.7998	10.6256	9.60664	0.0268727	2.15218	1.78531	1.91402	1.9505
I1N0K3	Uncharacterized protein (Glycine max)	2	18.3	11.354	7.0118	168h	13.3683	11.4002	10.2691	8.46669	5.68758	4.67218	0.0204122	0.633342	0.498901	0.454974	0.529072
I1ML28	Uncharacterized protein (Glycine max)	2	24.6	19.899	6.53	168h	1.0255	1.30279	0.864062	0.666656	0.606352	0.491808	0.0260941	0.650077	0.465427	0.569181	0.561562
C6SWY9	Uncharacterized protein (Glycine max)	2	22.1	18.192	5.89	168h	4.85675	3.88293	4.54954	3.73319	2.38553	2.31151	0.0408814	0.768661	0.614363	0.508077	0.630367
A0A0B2Q286	Arginase (Glycine soja)	3	16.4	31.418	5.7137	168h	5.37651	4.31961	4.85713	2	2.20834	2.31151	0.00109641	0.371989	0.511236	0.475902	0.453042
I1JAH2	Putative NADH dehydrogenase [ubiquinone] 1 alpha subcomplex subunit 12(Glycine soja)	2	14.1	18.118	4.3192	168h	1.34982	1.38203	1.17031	2.66666	2.63548	2.2623	0.00110835	1.97557	1.90696	1.93307	1.93854
A0A0B2RS98	5-methyltetrahydropteroyltriglutamate--homocysteine methyltransferase (Glycine soja)	10	37.2	73.703	4.2733	168h	1.24672	1.56742	1.72711	2.33331	3.1563	2.49181	0.016563	1.87156	2.01369	1.44276	1.776
I1KXQ3	Mitochondrial outer membrane protein porin of 36 kDa (Glycine soja)	7	32.2	29.804	4.062	168h	4.55704	5.6743	5.90553	2.69997	3.36471	2.98362	0.00674014	0.592483	0.592973	0.505224	0.56356
I1MT23	Leucine aminopeptidase 3, chloroplastic (Glycine soja)	9	38.8	59.872	3.6157	168h	1.96918	2.32405	2.7157	3.70003	3.68758	4.16399	0.00474002	1.87897	1.58671	1.5333	1.66633
I1JW21	40S ribosomal protein S19-1 (Glycine soja)	8	57.3	16.004	3.3753	168h	0.635115	0.496956	0.601204	0.340006	0.312512	0.286074	0.00396087	0.535346	0.628853	0.475835	0.546678
C6SYG1	60S ribosomal protein L7-2 (Glycine soja)	2	21.4	26.268	3.0994	168h	1.51745	1.38635	1.74766	0.567423	0.833362	0.672178	0.00278327	0.373932	0.601121	0.384615	0.453223
I1N8M4	Nascent polypeptide-associated complex subunit alpha-like protein (Glycine soja)	3	21.3	21.998	3.0934	168h	0.118066	0.122911	0.0997378	0.316656	0.287507	0.478867	0.0145188	2.68204	2.33915	4.80126	3.27415
I1NH37	60S ribosomal protein L3 (Glycine soja)	3	6.9	44.396	3.0781	168h	3.40979	2.49141	2.3924	6.3666	5.0521	4.31148	0.0221358	1.86715	2.02781	1.80216	1.89904
K7KMW8	Ubiquitin-like modifier-activating enzyme 5 (Glycine soja)	2	7.6	38.875	2.2936	168h	10.41	7.10898	9.48637	27.3666	28.3857	26.5897	7.74482e-05	2.62888	3.99294	2.80293	3.14158
I1KUQ0	Lipoxygenase (Glycine max)	9	13.6	96.742	2.1261	168h	13.5078	15.8439	17.6626	35.4314	33.2508	33.5568	0.000183764	2.62302	2.09866	1.89988	2.20719
A0A0B2Q0N9	Histone H3.2 (Glycine soja)	2	15.8	11.751	1.5188	168h	0.761508	0.749204	0.61048	0.333313	0.208338	0.355734	0.00361676	0.437701	0.278079	0.582713	0.432831
C6SVY0	Uncharacterized protein (Glycine max)	4	30.9	19.939	1.5134	168h	1.27205	1.40196	2.02655	0.666656	0.645845	0.983616	0.0356814	0.524082	0.460673	0.485366	0.49004
X2BQD6	Non-specific lipid-transfer protein (Glycine soja)	2	23	12.222	1.4888	168h	1.64298	1.18305	1.81786	0.865029	0.635435	1	0.0302175	0.526499	0.537115	0.550097	0.537904
C6SXA0	Glycine-rich RNA-binding protein 2, mitochondrial (Glycine soja)	4	56.6	14.996	1.1759	168h	0.73989	0.46124	0.67308	0.333344	0.25001	0.336074	0.0229305	0.450531	0.542038	0.499308	0.497292

## Sheet: S6
Additional files 5 S6. Differentially abundant proteins in leaves between the stressed and control in soybean cv. Xiangdou No. 3 at 24, 96 and 168h.
ID	Protein name	Peptide	Coverage (%)	Mass (KDa)	Score	HTH Time	CK1	CK2	CK3	T1	T2	T3	p-value	R1(T1/CK1)	R2(T2/CK2)	R3(T3/CK3)	Fold Change [(R1+R2+R3)/3]
I1LR60	RuBisCO large subunit-binding protein subunit alpha, chloroplastic (Glycine soja)	28	61	61.704	323.31	24h	168.726	190.815	184.991	292.28	327.36	311.909	0.000440194	1.73228	1.71559	1.68608	1.71119
D6C500	HSP90-2 (Glycine max)	22	43.3	80.183	323.31	24h	55.7788	65.947	53.4793	98.6712	113.451	96.4402	0.00248907	1.76897	1.72034	1.80332	1.76418
A0A0B2PNU6	Heat shock protein 83 (Glycine soja)	23	33.9	80.298	323.31	24h	17.5762	21.3748	22.4343	63.7076	65.227	66.0131	1.04952e-05	3.62464	3.05158	2.9425	3.19319
I1JYK1	Small heat shock protein, chloroplastic (Glycine soja)	8	48.1	25.986	323.31	24h	17.258	15.7763	18.8309	71.4075	97.4756	56.4495	0.00858074	4.13766	6.17859	2.99771	4.24864
A0A0B2QVA3	RuBisCO large subunit-binding protein subunit beta, chloroplastic (Glycine soja)	30	65.6	58.117	323.31	24h	228.519	237.67	256.218	398.34	408.353	439.43	0.000296627	1.74314	1.71815	1.71506	1.72548
I1LQR4	Heat shock cognate 70 kDa protein (Glycine soja)	28	61.3	71.087	323.31	24h	173.981	154.738	145.063	340.015	291.102	275.012	0.00249531	1.95433	1.88125	1.89581	1.91057
A0A0B2RV20	Gamma-glutamyl hydrolase (Glycine soja)	10	36.7	38.201	323.31	24h	28.2642	35.6699	33.9585	42.3421	54.3836	50.6681	0.0171936	1.49808	1.52464	1.49206	1.50525
I1L8Q0	Lambda class glutathione S-transferase (Glycine max)	12	67.9	27.089	323.31	24h	109.929	94.6681	80.8698	71.9719	60.7095	51.7354	0.0301631	0.654713	0.641288	0.639737	0.645281
C6T859	Beta-form rubisco activase (Glycine max)	22	64.1	48.623	323.31	24h	550.135	637.881	554.257	190.386	220.219	202.003	0.000228084	0.346072	0.345236	0.364457	0.351842
I1MJU7	Stromal 70 kDa heat shock-related protein, chloroplastic (Pisum sativum)	32	51.8	73.754	323.31	24h	322.578	348.946	314.395	493.506	513.614	483.748	0.000247609	1.52988	1.4719	1.53866	1.51362
I1MT10	Heat shock 70 kDa protein (Glycine max)	29	58.6	70.865	323.31	24h	38.2132	36.8828	40.6961	151.76	144.074	167.585	7.84864e-05	3.97139	3.90625	4.11797	3.99723
A0A0B2SNT8	Heat shock 22 kDa protein, mitochondrial (Glycine soja)	6	48	19.939	302.28	24h	4.56536	8.84321	6.36634	16.652	28.9817	23.7288	0.0119563	3.64747	3.27728	3.72722	3.54553
I1MKC8	Starch synthase, chloroplastic/amyloplastic (Glycine max)	17	45.7	68.109	297.05	24h	84.7141	83.4805	82.4713	38.8809	36.4678	38.7919	1.52137e-06	0.458966	0.436842	0.470368	0.455335
I1N123	Oxygen-evolving enhancer protein 2, chloroplastic (Glycine soja)	12	49.8	28.435	246.98	24h	157.482	195.826	151.309	79.4662	92.4425	76.0678	0.00444043	0.504605	0.472065	0.502732	0.492775
Q70EM0	Dehydrin (Glycine max)	8	46.5	23.788	226.06	24h	8.02794	7.43969	8.54403	24.3598	22.3309	24.45	3.26703e-05	3.03438	3.00159	2.86165	2.96493
K7MQU7	25.3 kDa heat shock protein, chloroplastic (Glycine soja)	9	38.7	25.907	213.12	24h	14.6403	16.4963	18.8231	61.3527	79.0648	63.1746	0.00088064	4.19067	4.79289	3.35623	4.06992
I1KAZ9	Small heat shock protein, chloroplastic (Glycine soja)	7	37.2	26.059	208.01	24h	5.25725	4.98669	3.14239	17.7779	19.6867	9.39304	0.0259683	3.38159	3.94784	2.98914	3.41764
I1KW54	Alpha-amylase/subtilisin inhibitor (Glycine soja)	3	23.6	22.906	206.82	24h	2.59644	2.37082	3.18695	4.95188	3.60204	4.9651	0.0252906	1.90718	1.51932	1.55795	1.6529
I1KXE7	Putative nucleoredoxin 1 (Glycine soja)	9	27	64.212	201.91	24h	15.7827	15.2596	15.8265	29.4212	28.2714	30.9345	6.16704e-05	1.86414	1.85269	1.9546	1.88949
D4N5G3	Rubisco activase (Glycine max)	20	61.4	48.665	198.02	24h	121.565	100.832	135.934	31.9536	25.7545	35.4491	0.00112032	0.262852	0.255419	0.260781	0.259715
I1JH15	Metalloendoproteinase 1 (Glycine max)	6	28.2	34.056	196.05	24h	58.8752	62.3516	60.8381	37.9838	40.5616	40.6713	9.64898e-05	0.645158	0.65053	0.668517	0.654743
A0A0B2NTK4	Chaperone protein ClpB3, chloroplastic (Glycine soja)	23	30.4	123.67	172.77	24h	15.4833	20.578	15.6003	35.1169	37.9828	28.8493	0.00618508	2.26805	1.8458	1.84928	1.97794
I1J7A8	Chlorophyll a-b binding protein, chloroplastic (Glycine max)	10	41.4	31.323	153.33	24h	186.154	187.283	251.664	101.198	101.553	134.296	0.0167378	0.543624	0.542242	0.533633	0.539988
A0A0B2QFV5	Plastocyanin, chloroplastic (Glycine soja)	2	46.5	10.605	127.28	24h	140.952	139.3	127.857	93.9877	89.4164	82.5493	0.000860488	0.666806	0.641896	0.645639	0.651574
A7LCD6	Lipoxygenase (Glycine max)	18	33	97.251	115.48	24h	17.0425	12.2523	11.7147	26.9419	24.4044	18.2199	0.0370773	1.58087	1.99182	1.55531	1.69819
I1LRR9	Isocitrate lyase (Glycine max)	11	32.3	64.807	108.9	24h	6.73953	7.08395	4.36072	22.1638	27.0768	14.8013	0.0140657	3.28863	3.82227	3.39424	3.49429
K7LP97	Uncharacterized protein (Glycine max)	5	48.8	16.928	102.1	24h	10.8661	8.67337	8.56005	5.16605	4.45634	5.12095	0.00476365	0.475427	0.513796	0.598238	0.526681
C6T5U3	17.3 kDa class I heat shock protein (Glycine soja)	8	50.3	17.485	101.96	24h	6.52957	10.567	7.04762	38.9407	68.8956	29.1096	0.0353536	5.96375	6.51989	4.13042	5.43395
I1K8F1	17.9 kDa class II heat shock protein (Glycine soja)	5	45.6	17.804	101.82	24h	16.2133	16.7971	18.7446	41.9347	31.1095	44.0358	0.00592278	2.58645	1.85208	2.34925	2.24078
K7M9Q3	Chlorophyll a-b binding protein, chloroplastic (Glycine max)	8	41.2	27.659	89.338	24h	42.8084	51.4344	58.8054	27.3478	34.6588	36.9758	0.0298751	0.638843	0.673845	0.628783	0.647073
A0A0B2S4F9	RuBisCO-associated protein (Glycine soja)	8	55.5	31.258	85.634	24h	17.4864	21.2852	17.3735	10.5306	15.5218	11.1228	0.0358357	0.602217	0.729231	0.64022	0.655197
I1M657	Chlorophyll a-b binding protein, chloroplastic (Glycine max)	8	44.9	29.809	85.497	24h	132.726	147.607	126.267	79.997	81.5159	77.5451	0.000963228	0.602721	0.552251	0.614134	0.58927
I1LNC8	Small heat shock protein, chloroplastic (Glycine soja)	7	40.9	27.326	83.555	24h	6.49268	4.57138	5.6054	17.5106	12.4648	16.4364	0.00370922	2.69698	2.72669	2.93224	2.78369
I1M923	Glycine dehydrogenase [decarboxylating], mitochondrial (Glycine soja)	27	30.9	114.93	77.715	24h	18.2497	17.6738	25.3368	11.5103	10.5789	13.9884	0.0345517	0.630711	0.598563	0.552099	0.592957
I1K4I3	Protein CbbY, chromosomal (Glycine soja)	6	20.6	34.36	77.531	24h	9.7037	11.7766	10.9829	6.16742	6.4168	8.47188	0.0159555	0.635574	0.544878	0.77137	0.643941
I1MK54	17.4 kDa class III heat shock protein (Glycine soja)	2	33.5	17.97	75.649	24h	1.41866	0.973087	1.1332	3.43738	2.48081	1.99694	0.0298021	2.42297	2.54943	1.76223	2.21606
A0A0B2SUY4	Chaperone protein ClpB1 (Glycine soja)	10	19.6	101.32	74.273	24h	5.15796	3.95251	5.428	9.06872	7.34725	9.76004	0.0102561	1.7582	1.85888	1.79809	1.805
K7LNG5	Isoflavone reductase (Glycine soja)	8	37.7	35.571	71.136	24h	14.3786	12.9591	16.6392	6.30198	6.86101	7.41574	0.00222589	0.43829	0.529434	0.445679	0.469436
K7M9X3	Basic form of pathogenesis-related protein 1 (Glycine soja)	3	31.5	17.661	70.91	24h	23.1698	28.3806	31.0355	12.0795	16.0255	16.0999	0.00864064	0.521348	0.564666	0.518759	0.534403
C6SYB8	Uncharacterized protein (Glycine max)	6	34.7	25.182	61.089	24h	5.05828	6.93143	7.39544	8.54617	12.0273	11.8	0.0313773	1.68954	1.73518	1.59558	1.67249
C6SVX0	18.5 kDa class I heat shock protein (Glycine soja)	7	50.9	18.503	59.41	24h	5.77646	4.55406	5.35614	15.2604	18.4215	15.4359	0.000509564	2.64183	4.04507	2.88191	3.13399
I1LKY8	Pheophorbide a oxygenase, chloroplastic (Glycine soja)	8	29.9	61.521	57.458	24h	5.79883	4.33225	3.61497	10.0065	7.73633	6.16316	0.0581531	1.72561	1.78575	1.7049	1.73869
A0A0B2PAJ8	Starch synthase, chloroplastic/amyloplastic (Glycine soja)	18	41.4	68.076	56.38	24h	6.89887	8.85377	7.47018	2.86643	3.73391	3.66924	0.00257441	0.415493	0.421731	0.491185	0.441658
I1NGT2	Low-temperature-induced 65 kDa protein (Glycine soja)	8	28.4	58.395	47.787	24h	4.03556	5.24019	6.57824	15.1464	15.1768	16.3289	0.000246839	3.75324	2.89623	2.48225	3.00008
C6SZX7	Glutathione peroxidase (Glycine max)	5	43.1	18.503	45.856	24h	12.14	12.5599	11.3114	21.5217	18.5583	18.4968	0.00210842	1.77279	1.47759	1.63523	1.6245
K7M1X9	Peptidyl-prolyl cis-trans isomerase (Glycine max)	3	30.4	12.04	42.854	24h	8.48672	6.43711	6.76878	5.14512	4.4028	4.78063	0.021547	0.606256	0.683971	0.706277	0.663883
C6T868	Chlorophyll a-b binding protein, chloroplastic (Glycine max)	4	26.6	28.694	41.845	24h	82.2534	91.4065	98.1952	49.3506	48.9143	59.551	0.00276715	0.599982	0.535129	0.606456	0.579548
I1JSY7	Plastocyanin (Glycine max)	2	28.5	16.565	38.192	24h	73.7255	79.5471	83.7813	50.599	50.6911	54.3226	0.00101147	0.686316	0.637246	0.648385	0.657016
A0A0B2SN96	17.3 kDa class I heat shock protein (Glycine soja)	7	50.3	17.437	36.366	24h	2.88474	3.46331	3.0472	6.75388	6.36365	4.35756	0.0241391	2.34125	1.83745	1.43002	1.83274
I1JCY2	Chlorophyll a-b binding protein, chloroplastic (Glycine max)	3	12.7	20.978	32.964	24h	85.7148	100.161	99.8501	48.4609	52.9637	55.4943	0.00116461	0.565374	0.528788	0.555776	0.549808
I1KW54	Alpha-amylase/subtilisin inhibitor (Glycine soja)	3	23.6	22.906	206.82	96h	4.24053	5.06074	6.991	23.6218	25.3772	30.3665	0.000644828	5.5705	5.01452	4.34365	4.95196
A0A0B2NS26	Nucleoside diphosphate kinase (Glycine soja)	7	45.1	18.167	43.128	96h	29.2059	34.353	32.3319	56.4467	64.4688	61.2248	0.000486146	1.93271	1.87666	1.89363	1.90132
I1LR60	RuBisCO large subunit-binding protein subunit alpha, chloroplastic (Glycine soja)	28	61	61.704	323.31	96h	161.691	161.606	174.173	371.368	400.961	387.251	2.04763e-05	2.29677	2.48111	2.22336	2.33108
I1JCY2	Chlorophyll a-b binding protein, chloroplastic (Glycine max)	3	12.7	20.978	32.964	96h	40.5623	42.4265	43.4544	12.8366	13.8612	13.5227	5.69377e-06	0.316465	0.326711	0.311194	0.317978
A0A0B2NX56	ABC transporter I family member 6, chloroplastic(Glycine soja)	6	44.4	23.731	40.477	96h	6.39846	5.14065	6.3914	4.80658	3.01798	3.81486	0.0344269	0.751209	0.587081	0.596874	0.640824
I1K670	Endoplasmic reticulum HSC70-cognate binding protein (Glycine max)	24	43.3	73.639	315.41	96h	30.4865	31.169	32.6572	52.1421	62.6254	58.0707	0.0010801	1.71033	2.00922	1.77819	1.82766
A0A0B2P0M3	2-Cys peroxiredoxin BAS1-like, chloroplastic(Glycine soja)	8	47.3	28.511	323.31	96h	154.164	166.015	169.143	271.868	306.984	274.745	0.000562589	1.76349	1.84913	1.62433	1.74352
C6T3A2	Stress-induced protein SAM22 (Glycine soja)	7	67.1	16.712	64.674	96h	214.856	205.489	169.904	31.0216	27.7845	21.9293	0.000261141	0.144383	0.135212	0.129069	0.13603
I1MR41	Aminomethyltransferase (Glycine max)	14	45.9	44.282	168.45	96h	77.1884	60.6726	71.5394	112.273	107.302	122.179	0.00249918	1.45454	1.76854	1.70785	1.63807
A0A0B2P2R5	Serine hydroxymethyltransferase (Glycine soja)	16	45.4	57.379	323.31	96h	36.1347	28.7022	32.7511	69.2395	60.3944	61.9031	0.000840005	1.91615	2.10417	1.8901	1.96837
K7MQU7	25.3 kDa heat shock protein, chloroplastic (Glycine soja)	9	38.7	25.907	213.12	96h	14.9881	14.8892	20.177	180.749	231.341	170.938	0.000698796	12.0595	15.5375	8.47191	11.6641
C6T1G1	PR10-like protein (Glycine max)	9	71.5	16.772	319.73	96h	1397.03	1264.74	1090.28	175.679	156.009	131.814	0.000257777	0.125752	0.123353	0.120899	0.123279
I1JL80	Ferritin (Glycine max)	6	38.6	29.136	36.422	96h	5.89566	9.32112	8.85577	14.065	16.7069	16.6348	0.00488247	2.38565	1.79237	1.87842	2.00277
I1MRM5	Major allergen Pru av 1 (Glycine soja)	7	73.2	17.112	124.74	96h	73.1159	66.1997	99.8447	18.7964	21.4028	24.4859	0.00499911	0.257076	0.323306	0.245239	0.273194
Q43453	G.max mRNA from stress-induced gene (H4) (Glycine max)	8	76.6	16.757	74.615	96h	431.682	564.555	553.812	77.4629	93.8188	87.3292	0.000553455	0.179444	0.166182	0.157688	0.167589
I1JRI7	Superoxide dismutase [Cu-Zn] (Glycine max)	3	38.8	15.236	34.542	96h	177.287	180.784	91.9112	24.5045	25.2841	17.7376	0.0119468	0.138219	0.139858	0.192986	0.155071
Q76LA6	Cytosolic ascorbate peroxidase 2 (Glycine max)	11	72	27.125	323.31	96h	62.6916	77.8833	81.1753	128.548	143.79	167.449	0.00457232	2.05048	1.84623	2.06281	1.98343
A0A0B2P9E8	Peroxidase (Glycine soja)	6	30.5	35.497	264.17	96h	81.9916	77.8907	72.3257	33.4916	31.7862	24.6633	0.000260673	0.408476	0.408087	0.341003	0.384485
I1L9L9	Putative phosphatidylglycerol/phosphatidylinositol transfer protein (Glycine soja)	3	27.2	13.259	45.776	96h	15.9202	20.7068	12.3312	9.50578	9.70211	7.21153	0.0423401	0.59709	0.468547	0.584822	0.546768
A0A0B2PDU7	Peptide methionine sulfoxide reductase(Glycine soja)	4	25.9	20.827	65.437	96h	39.0643	40.7895	69.6941	17.4658	15.3897	24.6139	0.04098	0.447105	0.377295	0.35317	0.390664
A0A0B2PFY3	60S acidic ribosomal protein P3 (Glycine soja)	4	29.2	11.921	59.71	96h	14.7721	10.5046	12.3886	8.55746	7.33608	7.51263	0.0212373	0.579299	0.698369	0.606415	0.625898
C6T2B0	Histone H2A (Glycine max)	3	25.8	13.698	39.062	96h	12.6641	9.76576	11.0084	23.5562	22.5035	28.271	0.0022548	1.86008	2.30433	2.56813	2.22376
I1JBN4	Heme-binding protein 2 (Glycine soja)	8	36.3	26.016	296.89	96h	51.0225	57.0737	59.8067	80.0598	85.9836	87.6586	0.00118341	1.56911	1.50654	1.4657	1.51362
A0A0B2PHQ7	PsbP domain-containing protein 6, chloroplastic (Glycine soja)	7	49.8	23.116	78.348	96h	29.1935	26.9802	23.7727	14.8981	14.2027	13.3408	0.00157825	0.510321	0.52641	0.561182	0.532185
I1N8M5	Nascent polypeptide-associated complex subunit alpha-like protein (Glycine soja)	4	35.8	21.927	87.743	96h	14.3094	9.87525	14.5141	9.40438	7.49726	8.56747	0.0520306	0.657219	0.759197	0.590288	0.665265
I1MBJ1	Peroxidase (Glycine max)	9	30.2	35.185	44.516	96h	5.87208	6.49752	7.71247	10.3031	10.3971	14.4189	0.02647	1.75459	1.60016	1.86955	1.73748
A0A0B2PIB2	Glucan endo-1,3-beta-glucosidase(Glycine soja)	16	67.7	38.111	323.31	96h	185.627	197.557	183.217	77.7984	89.2918	76.676	5.6646e-05	0.419112	0.45198	0.418499	0.42958
I1JUR2	Dehydration-responsive protein RD22 (Glycine soja)	5	24.3	36.992	52.429	96h	7.48087	6.90954	8.7238	14.0577	13.7848	19.5463	0.0143056	1.87915	1.99503	2.24057	2.03214
A0A0B2QI75	30S ribosomal protein S9, chloroplastic(Glycine soja)	2	23.5	22.166	65.169	96h	2.49636	1.54471	1.96592	3.93559	3.15689	3.35916	0.0147851	1.57653	2.04369	1.7087	1.76541
C6T3N0	Glu S.griseus protease inhibitor (Glycine soja)	3	58.6	7.6127	152.4	96h	18.5707	13.1278	15.7887	174.921	128.635	150.814	0.000545307	9.41915	9.79867	9.55203	9.58647
I1L5Z2	Aldose 1-epimerase (Glycine max)	8	26.7	40.706	71.096	96h	36.823	34.8304	44.181	23.616	22.9252	27.6032	0.0121687	0.641339	0.658195	0.624775	0.641268
I1JJ05	Oxygen-evolving enhancer protein 2, chloroplastic (Glycine soja)	12	51.2	28.017	323.31	96h	1008.46	901.277	1089.35	247.08	224.021	220.43	0.000152778	0.245008	0.248559	0.202351	0.231006
C6TBP8	Adenylate kinase B (Glycine soja)	7	39.3	26.626	75.134	96h	9.55153	7.53286	6.40048	16.8282	15.8992	12.2283	0.0130441	1.76184	2.11064	1.91053	1.92252
I1NI58	Proteinase inhibitor (Glycine soja)	2	50	7.8048	95.092	96h	1.71635	2.14069	1.89947	2.62472	3.71543	4.07427	0.0265707	1.52925	1.73562	2.14495	1.78509
I1MNK0	Oxygen-evolving enhancer protein 1, chloroplastic (Glycine soja)	18	51.7	35.058	323.31	96h	1993.26	1808.59	2554.73	265.886	271.926	322.179	0.00123893	0.133392	0.150352	0.126111	0.136219
C6SVX0	18.5 kDa class I heat shock protein (Glycine soja)	7	50.9	18.503	59.41	96h	6.67018	4.77444	4.82099	17.646	15.0074	16.4567	0.000373972	2.6455	3.14328	3.41355	3.0504
C6SX05	Disease resistance response protein 206 (Glycine soja)	6	51.8	21.23	289.25	96h	70.9881	59.2068	62.1744	123.113	109.898	112.94	0.000660058	1.73428	1.85618	1.81651	1.80125
A0A0B2Q4Z1	Elongation factor 1-alpha (Glycine soja)	10	30.6	49.265	50.677	96h	37.9506	36.0503	44.7058	69.9033	62.3627	75.4258	0.00299567	1.84196	1.72988	1.68716	1.752
I1K180	Calcium sensing receptor, chloroplastic (Glycine soja)	12	43.4	41.74	298.13	96h	55.196	52.0843	54.7299	23.945	24.9979	26.9699	2.59483e-05	0.433817	0.479951	0.492782	0.468136
I1K194	Peptidyl-prolyl cis-trans isomerase B (Glycine soja)	8	27.9	42.016	197.98	96h	10.0443	10.947	8.81851	5.61425	7.37643	6.38263	0.0121914	0.558949	0.673831	0.723777	0.64842
I1KWT3	Putative aldo-keto reductase 2 (Glycine soja)	10	40.4	37.487	134.67	96h	27.1199	21.6475	23.869	38.3696	40.1423	39.6721	0.000821381	1.41481	1.85436	1.66208	1.63354
K7MKX6	Ribulose-phosphate 3-epimerase, chloroplastic (Glycine soja)	3	19.8	29.206	74.683	96h	23.0372	19.9844	24.115	14.766	13.4471	13.3311	0.00295108	0.640965	0.672883	0.552812	0.620284
K7M1X9	Peptidyl-prolyl cis-trans isomerase (Glycine max)	3	30.4	12.04	42.854	96h	10.0004	6.52583	8.46375	5.2067	4.1455	4.76818	0.026143	0.520651	0.635245	0.563365	0.571173
Q9FUK4	Glutamine synthetase (Glycine max)	11	51.4	38.99	255.26	96h	35.926	42.0065	47.259	18.2945	22.7859	24.8969	0.00660025	0.509226	0.542437	0.526818	0.525951
Q7G1G6	Aspartate aminotransferase (Glycine max)	13	44.6	45.6	239.65	96h	20.536	19.6373	18.9318	34.0796	32.0512	26.1494	0.0103144	1.65951	1.63216	1.38124	1.55186
I1JYK1	Small heat shock protein, chloroplastic (Glycine soja)	8	48.1	25.986	323.31	96h	19.7935	16.1993	16.7924	33.0007	36.7092	27.5336	0.00683042	1.66725	2.2661	1.63964	1.83655
A0A0B2QFV5	Plastocyanin, chloroplastic (Glycine soja)	2	46.5	10.605	127.28	96h	192.92	174.513	171.511	60.9578	57.9416	53.5781	6.42695e-05	0.315975	0.332019	0.31239	0.319968
C6SVP9	Chalcone-flavonone isomerase family protein (Glycine max)	10	55.5	23.234	323.31	96h	97.9389	78.4344	72.8722	28.4911	26.6664	25.3146	0.00182614	0.290907	0.339983	0.347384	0.32511
C6TL53	Dihydroflavonol-4-reductase (Glycine soja)	12	47	34.947	117.64	96h	17.6021	21.1753	17.651	33.2837	34.5819	29.8858	0.0016783	1.8909	1.63313	1.69315	1.73508
I1KAV5	Thylakoid lumenal 17.4 kDa protein, chloroplastic (Glycine soja)	9	46.9	25.578	186.74	96h	83.661	72.9073	69.8385	42.4999	42.0622	35.7335	0.00170531	0.508001	0.576926	0.511659	0.531448
I1N5R5	Quinone oxidoreductase-like protein, chloroplastic (Glycine soja)	6	32.5	34.425	79.276	96h	7.7635	7.89335	9.82534	4.05909	5.23366	5.91188	0.0162717	0.522842	0.663047	0.601698	0.592957
C6SVT5	Thioredoxin M-type, chloroplastic (Glycine soja)	6	30.4	20.036	113.46	96h	82.9068	65.5666	89.9472	45.9051	37.8409	45.1859	0.00899349	0.553695	0.577138	0.50236	0.543367
A0A0B2QV83	Peptidyl-prolyl cis-trans isomerase CYP38, chloroplastic (Glycine soja)	13	45.4	48.749	99.217	96h	10.7157	9.73746	12.0385	5.48886	3.18475	5.2959	0.00342578	0.512225	0.327062	0.439914	0.419284
A0A0B2QVA3	RuBisCO large subunit-binding protein subunit beta, chloroplastic (Glycine soja)	30	65.6	58.117	323.31	96h	195.848	203.806	225.384	519.853	549.968	561.43	2.50791e-05	2.65436	2.69849	2.49099	2.61353
I1KUE5	Chlorophyll a-b binding protein, chloroplastic (Glycine max)	8	41	27.685	58.205	96h	6.16262	4.26098	4.94201	3.05285	2.07351	3.49429	0.0320947	0.495382	0.486627	0.707058	0.5544
C6T3L1	Universal stress protein A-like protein (Glycine soja)	5	48.4	17.446	51.458	96h	9.3553	7.94027	9.65766	4.67177	4.71085	4.58462	0.00122915	0.499372	0.593286	0.474713	0.52015
C6SVF6	Glutaredoxin (Glycine soja)	5	44.9	11.298	59.725	96h	22.8007	24.2453	22.5144	7.97534	8.45982	8.09657	1.11239e-05	0.349786	0.348926	0.359618	0.352819
C6SWI3	Photosystem II 10 kDa polypeptide, chloroplastic (Glycine soja)	2	16.7	14.298	40.679	96h	42.4682	40.8096	49.3076	21.8076	25.7489	28.6551	0.00455118	0.513505	0.630952	0.581149	0.573156
K7K9U4	Thylakoid lumenal 29 kDa protein, chloroplastic (Glycine soja)	11	47.4	33.929	31.148	96h	4.47066	4.80766	5.81983	1.32079	1.81006	2.66225	0.00532628	0.295435	0.376495	0.457445	0.370617
C6TNE6	Chlorophyll a-b binding protein, chloroplastic (Glycine max)	6	49.4	27.919	131.83	96h	25.5032	21.1939	21.1652	7.49535	7.30217	5.34022	0.000570816	0.293898	0.344541	0.252311	0.294431
I1N123	Oxygen-evolving enhancer protein 2, chloroplastic (Glycine soja)	12	49.8	28.435	246.98	96h	100.157	109.09	94.7213	25.854	31.2177	24.3623	9.23908e-05	0.258134	0.286164	0.2572	0.266831
I1KTM3	ADP,ATP carrier protein 1, mitochondrial (Glycine soja)	7	22.9	42.002	53.516	96h	1.19217	1.55364	1.0333	2.82241	1.80885	2.01857	0.050199	2.36746	1.16426	1.95351	1.75321
I1LTN6	Superoxide dismutase [Cu-Zn] (Glycine max)	3	35	18.626	81.862	96h	4.40293	5.10066	6.94597	1.72368	3.30724	2.73681	0.0311954	0.391484	0.648395	0.394015	0.464258
A0A0B2R7F2	Chlorophyll a-b binding protein CP26, chloroplastic (Glycine soja)	9	49.1	30.984	323.31	96h	121.918	126.176	117.559	41.6282	41.9706	33.7294	2.2764e-05	0.341443	0.332635	0.286913	0.319303
C6T868	Chlorophyll a-b binding protein, chloroplastic (Glycine max)	4	26.6	28.694	41.845	96h	38.693	38.5149	49.9488	10.3965	9.88682	12.3743	0.00122417	0.268691	0.256701	0.24774	0.257563
A0A0B2R907	Putative glycerophosphoryl diester phosphodiesterase 1 (Glycine soja)	6	22.1	84.473	38.062	96h	1.72491	1.75951	1.65005	0.892439	0.661335	1.13165	0.00426112	0.517382	0.375864	0.685825	0.51086
I1L6V4	Bifunctional dihydroflavonol 4-reductase/flavanone 4-reductase (Glycine soja)	5	26	35.934	31.376	96h	5.72403	7.32462	8.42028	3.35726	3.78833	4.29474	0.015666	0.58652	0.517206	0.510047	0.537002
I1KTB1	Putative ATP synthase 24 kDa subunit, mitochondrial (Glycine soja)	3	42.3	25.338	194	96h	2.75519	2.95021	2.21526	5.49856	4.93327	3.89871	0.0145016	1.99571	1.67217	1.75993	1.80375
I1M657	Chlorophyll a-b binding protein, chloroplastic (Glycine max)	8	44.9	29.809	85.497	96h	81.4571	78.36	77.1417	36.6692	27.8565	34.9729	0.000105725	0.450166	0.355494	0.453358	0.416966
A0A0B2RCB7	Peroxidase (Glycine soja)	6	35.4	27.477	323.31	96h	37.1803	45.7841	50.8329	11.8175	10.3925	14.0692	0.00140416	0.317843	0.22699	0.276774	0.271307
I1K8F1	17.9 kDa class II heat shock protein (Glycine soja)	5	45.6	17.804	101.82	96h	15.169	17.0305	17.5206	40.4625	31.821	41.0211	0.00228871	2.66745	1.86847	2.34131	2.26891
A0A0B2RF25	Glyceraldehyde-3-phosphate dehydrogenase (Glycine soja)	20	69	36.613	323.31	96h	105.825	98.7972	111.202	167.013	179.674	180.992	0.000247898	1.57821	1.81861	1.6276	1.67133
K7M9X3	Basic form of pathogenesis-related protein 1 (Glycine soja)	3	31.5	17.661	70.91	96h	16.9789	20.1311	23.6555	8.07747	7.48037	8.70372	0.00342789	0.475734	0.371583	0.367937	0.402204
I1JSY7	Plastocyanin (Glycine max)	2	28.5	16.565	38.192	96h	116.405	109.939	130.663	30.2776	32.036	32.9613	0.000145411	0.260106	0.291397	0.252262	0.267387
I1J4D5	Putative caffeoyl-CoA O-methyltransferase (Glycine soja)	6	41.2	26.663	89.42	96h	18.8805	18.6728	19.2726	7.65	7.04713	8.52555	1.74425e-05	0.405181	0.377401	0.442366	0.407536
I1MFL4	Plastid-lipid-associated protein, chloroplastic (Glycine soja)	9	42.5	33.295	198.65	96h	95.508	103.162	109.199	265.558	282.092	293.932	4.09367e-05	2.78048	2.73447	2.69171	2.73587
K7M9Q3	Chlorophyll a-b binding protein, chloroplastic (Glycine max)	8	41.2	27.659	89.338	96h	30.8519	33.238	39.4224	13.984	12.3994	14.3799	0.0013432	0.453263	0.373049	0.364765	0.395021
A0A0B2RNQ2	Aspartate aminotransferase (Glycine soja)	7	29.3	47.506	38.774	96h	3.49925	5.2669	4.65557	7.53401	7.12101	6.83264	0.0084704	2.15304	1.35203	1.46763	1.62225
C6T9R8	Glyceraldehyde-3-phosphate dehydrogenase (Glycine max)	14	34.1	48.173	323.31	96h	49.2828	61.5343	47.2279	78.6519	90.3744	68.3998	0.0270502	1.59593	1.46868	1.44829	1.50316
I1JAQ7	12-oxophytodienoate reductase 2 (Glycine soja)	8	37.1	45.185	62.031	96h	10.8431	9.45593	6.50295	5.73199	5.55918	3.78469	0.05155	0.528629	0.587904	0.581996	0.565657
I1M0X1	Carotenoid 9,10(9',10')-cleavage dioxygenase 1 (Glycine soja)	4	13.1	61.476	32.258	96h	2.90807	3.68056	2.82821	3.84243	5.94163	5.07954	0.0528937	1.3213	1.61433	1.79603	1.56482
I1JMY1	Alpha-L-arabinofuranosidase 1 (Glycine soja)	7	17.6	73.89	32.361	96h	8.44225	6.53298	9.16861	5.24762	3.42662	5.03388	0.0233203	0.62159	0.524512	0.549034	0.5637
I1L8Q0	Lambda class glutathione S-transferase (Glycine max)	12	67.9	27.089	323.31	96h	93.2528	80.5943	74.0405	41.8397	34.725	31.8944	0.00187351	0.44867	0.430862	0.43077	0.436786
A0A0B2S4F9	RuBisCO-associated protein (Glycine soja)	8	55.5	31.258	85.634	96h	6.82123	7.82855	6.5538	15.165	18.2066	14.0176	0.00262577	2.22321	2.32567	2.13885	2.22839
C6TC92	Oxygen-evolving enhancer protein 1, chloroplastic (Glycine soja)	18	52	34.778	67.63	96h	117.203	115.354	149.014	24.7066	22.1038	26.8591	0.000737391	0.210802	0.191617	0.180245	0.193848
I1N362	Peroxidase (Glycine max)	6	29.1	33.347	232.12	96h	66.8651	72.5133	81.61	28.0147	32.9081	26.3919	0.000702435	0.418974	0.453822	0.323391	0.394747
Q43437	Photosystem II type I chlorophyll a/b-binding protein (Glycine max)	6	49.2	28.012	181.47	96h	80.0805	64.1366	63.5561	15.621	12.1095	14.3305	0.000556707	0.195066	0.188807	0.225478	0.202501
K7LNG5	Isoflavone reductase (Glycine soja)	8	37.7	35.571	71.136	96h	13.7456	14.3976	17.1076	4.99041	4.81025	6.10301	0.000901771	0.363056	0.3341	0.356743	0.351111
Q93YG3	Chlorophyll a/b binding protein type II (Glycine max)	6	49.4	28.613	119.6	96h	227.531	198.376	276.89	45.9138	43.496	54.6008	0.00129765	0.201792	0.21926	0.197193	0.205898
I1LNC8	Small heat shock protein, chloroplastic (Glycine soja)	7	40.9	27.326	83.555	96h	6.46187	4.68856	5.80546	9.62833	7.09436	11.3315	0.0503133	1.49002	1.51312	1.95186	1.63921
C6SZ56	Superoxide dismutase [Cu-Zn] (Glycine max)	2	32.2	15.193	43.731	96h	22.0223	15.4024	34.4403	10.0303	7.30724	10.3545	0.0600458	0.455459	0.474423	0.30065	0.401925
A0A0B2SH87	Peroxidase (Glycine soja)	11	45.4	34.943	58.216	96h	34.3943	35.9483	43.834	88.1351	93.7886	101.553	0.000315568	2.56249	2.60898	2.31677	2.4932
I1J7J5	Disease resistance response protein 206 (Glycine soja)	6	42.6	20.865	275.77	96h	394.303	421.539	459.075	160.864	184.753	182.467	0.000251992	0.407969	0.438283	0.397466	0.414085
K7MS61	Thylakoid lumenal 16.5 kDa protein, chloroplastic (Glycine soja)	7	44.5	24.2	158.85	96h	29.7705	30.3169	29.5831	19.3048	18.9182	20.9208	9.8218e-05	0.648455	0.624015	0.707188	0.65884
I1M005	Formate dehydrogenase, mitochondrial (Glycine max)	9	42.5	41.954	217.41	96h	25.7265	16.8808	27.8769	44.0026	34.5146	48.9178	0.0245903	1.7104	2.0446	1.75478	1.8302
A0A0B2SKQ8	Uncharacterized protein (Glycine soja)	3	21.1	21.074	43.32	96h	18.7765	14.21	24.903	7.46763	5.67819	10.0303	0.0258433	0.397712	0.399592	0.402776	0.39998
A0A0B2SN96	17.3 kDa class I heat shock protein (Glycine soja)	7	50.3	17.437	36.366	96h	2.35211	2.99713	2.9934	8.8777	6.70101	6.45241	0.00466326	3.77435	2.23581	2.15554	2.62989
A0A0B2SNE1	Polyphenol oxidase A1, chloroplastic (Glycine soja)	6	18.1	69.628	54.996	96h	27.8777	22.5524	22.356	9.13886	9.02911	5.53382	0.00163348	0.327819	0.400361	0.247532	0.319082
C6TGN9	Universal stress protein A-like protein (Glycine soja)	3	35.2	17	59.19	96h	4.76815	3.97781	4.27915	6.7863	5.72694	7.25974	0.0114644	1.42326	1.43972	1.69654	1.51467
A0A0B2SNT8	Heat shock 22 kDa protein, mitochondrial (Glycine soja)	6	48	19.939	302.28	96h	4.80081	6.99445	8.22776	13.9184	25.7845	20.0831	0.020603	2.89917	3.68642	2.4409	2.96493
A0A0B2SQ69	Peroxidase (Glycine soja)	13	37.4	38.928	318.36	96h	325.111	299.244	412.18	81.8689	80.1242	105.798	0.00188195	0.251819	0.267755	0.25668	0.258637
A0A0B2SQP1	Glyceraldehyde-3-phosphate dehydrogenase (Glycine soja)	16	46.9	43.202	323.31	96h	285.411	281.555	299.721	561.411	577.97	586.539	6.38709e-06	1.96703	2.05278	1.95695	1.9917
C6TKF0	Putative mitochondrial 2-oxoglutarate/malate carrier protein (Glycine soja)	7	32.6	29.168	79.096	96h	28.7022	23.2041	30.9711	46.0882	36.389	49.117	0.0222321	1.60574	1.56821	1.5859	1.58667
K7LZU4	Peptidyl-prolyl cis-trans isomerase (Fragment) (Glycine max)	5	51.1	18.435	39.116	96h	18.5312	9.42762	12.0882	8.42908	5.26735	6.29092	0.079452	0.454858	0.558714	0.520419	0.509446
A5Z2K3	Photosystem I subunit PsaD (Glycine max)	8	46.2	23.003	198.97	96h	217.895	265.304	230.772	108.363	132.367	105.94	0.00175093	0.49732	0.498926	0.459071	0.484645
C6SWY6	Protein LlR18B (Glycine soja)	6	70.3	16.532	59.822	96h	33.8598	16.168	40.5496	9.89751	6.4197	12.8759	0.0527133	0.292309	0.397061	0.317535	0.332863
C6TC81	Photosystem I reaction center subunit IV A, chloroplastic (Glycine soja)	5	54.3	13.747	254.59	96h	81.6401	60.0633	53.4249	33.9337	32.971	33.9457	0.0210718	0.41565	0.548937	0.635391	0.525222
I1JYA9	Superoxide dismutase (Glycine max)	6	46.7	26.547	67.917	96h	11.2905	10.8718	12.5446	19.0728	20.0076	22.8306	0.00183898	1.68928	1.84032	1.81995	1.78139
C6T5N1	60S ribosomal protein L12, putative (Ricinus communis)	4	36.1	17.788	98.532	96h	7.7203	8.15998	6.14346	12.8001	15.0589	12.566	0.00362376	1.65798	1.84545	2.04542	1.84293
C6T5U3	17.3 kDa class I heat shock protein (Glycine soja)	8	50.3	17.485	101.96	96h	8.55281	10.2864	8.60658	40.3859	66.2099	30.0236	0.0278473	4.72194	6.43666	3.48844	4.7338
Q9SDZ0	Isoflavone reductase homolog 2 (Glycine max)	15	71	33.939	255.7	96h	85.3304	94.4475	121.076	53.4975	66.6505	76.5862	0.0515701	0.626945	0.705688	0.632547	0.654289
I1KQU5	Malate dehydrogenase (Glycine max)	9	44.9	37.422	140.72	96h	16.9826	18.3406	22.9087	36.9158	32.2669	47.6197	0.0161871	2.17374	1.75932	2.07867	1.99585
C6TGX7	Stem 28 kDa glycoprotein (Glycine max)	9	53.5	29.065	180.09	96h	11.3586	17.0342	14.1826	21.1548	28.7725	24.0831	0.0191153	1.86245	1.6891	1.69808	1.74836
C6TLM4	Chlorophyll a-b binding protein, chloroplastic (Glycine max)	6	49.4	27.905	235.44	96h	162.848	163.259	181.998	44.5957	35.2072	40.7898	4.73676e-05	0.273848	0.215652	0.224122	0.236514
I1KL87	Malate dehydrogenase (Glycine max)	8	49.7	36.328	323.31	96h	50.7494	49.0441	64.2587	118.882	123.237	160.314	0.0047528	2.34254	2.51278	2.49483	2.44867
I1MYZ8	Ferritin (Glycine max)	9	58.5	28.155	181.55	96h	13.1957	10.2789	13.588	43.9574	40.6768	42.0453	2.95348e-05	3.3312	3.9573	3.09431	3.44141
C6ZS00	Disease resistance protein/LRR protein-related protein (Glycine max)	9	26.2	53.831	63.531	96h	44.1845	36.9448	44.5893	93.3654	81.6155	97.6081	0.000814315	2.11308	2.20912	2.18904	2.17046
I1J4L6	Phosphoribulokinase (Glycine max)	16	48.9	45.269	48.452	96h	11.1982	10.3586	10.5962	20.4253	21.829	20.1048	6.70696e-05	1.82397	2.10733	1.89736	1.93858
I1J4S3	Uncharacterized protein (Glycine max)	9	34.3	39.643	323.31	96h	99.8572	79.1867	102.368	184.652	157.447	192.169	0.00279599	1.84916	1.98831	1.87725	1.90396
I1J7A8	Chlorophyll a-b binding protein, chloroplastic (Glycine max)	10	41.4	31.323	153.33	96h	108.138	109.239	147.539	31.1442	30.1427	38.6921	0.00261951	0.288003	0.275933	0.26225	0.275285
I1JBQ4	Uncharacterized protein (Glycine max)	3	20.8	41.61	77.575	96h	1.594	1.96224	1.98432	2.66309	4.78557	5.01838	0.0384698	1.6707	2.43883	2.52902	2.17648
I1JH15	Metalloendoproteinase 1 (Glycine max)	6	28.2	34.056	196.05	96h	46.3738	42.1785	51.6636	26.9541	25.5362	27.5882	0.002043	0.581235	0.605431	0.533998	0.572759
I1JL52	Uncharacterized protein (Glycine max)	3	22	20.891	53.264	96h	14.5803	19.3163	17.8621	2.88945	6.76574	3.89414	0.00219255	0.198175	0.350261	0.218011	0.247414
I1JLV8	Laccase (Glycine max)	3	8.2	63.897	46.183	96h	2.78287	3.40841	4.13794	18.2471	17.6706	17.799	4.60863e-06	6.55693	5.18442	4.30141	5.26707
I1JXC1	Elongation factor Tu (Glycine max)	13	50.2	52.207	323.31	96h	55.3835	48.4356	44.6344	89.3825	82.259	74.344	0.00374013	1.61388	1.69832	1.66562	1.65864
I1JXD7	Uncharacterized protein (Glycine max)	3	27.9	33.798	53.101	96h	9.39484	7.9708	10.3059	5.85469	6.15337	4.86932	0.0100414	0.623181	0.771989	0.472481	0.610473
I1K1G3	Carbonic anhydrase (Glycine max)	11	43.7	36.76	113.94	96h	2.74084	1.8074	2.41143	6.1761	5.11231	5.10193	0.00219232	2.25336	2.82855	2.11573	2.38006
I1KCA8	Elongation factor Tu (Glycine max)	13	50.9	52.129	70.709	96h	3.0209	3.33616	3.67528	6.93161	5.32768	5.65577	0.00743621	2.29455	1.59695	1.53887	1.78015
I1KE04	Uncharacterized protein (Glycine max)	6	26.4	47.32	70.204	96h	10.9522	10.8971	13.98	6.13714	5.38014	6.77245	0.00593161	0.560356	0.493722	0.484439	0.511923
I1KHC9	Uncharacterized protein (Glycine max)	14	35.6	81.782	323.31	96h	74.5524	84.512	108.593	36.276	41.0727	47.5066	0.0109556	0.486584	0.485999	0.437473	0.469436
I1M8E3	Uncharacterized protein (Glycine max)	5	24.8	23.692	38.923	96h	3.62109	3.088	4.2488	7.42094	4.57595	7.15134	0.0476419	2.04937	1.48185	1.68314	1.72309
I1L540	Phosphoribulokinase (Glycine max)	15	48.9	45.297	248.51	96h	147.04	147.812	152.073	279.651	289.398	282.71	2.07523e-06	1.90187	1.95788	1.85905	1.90528
I1LA42	Beta-glucosidase (Glycine max)	6	26.2	68.738	47.326	96h	8.4752	11.7439	11.6465	5.45939	6.6138	7.84353	0.035428	0.64416	0.563167	0.673468	0.625031
I1LAY3	Uncharacterized protein (Glycine max)	10	25.4	101.42	105.41	96h	13.1042	13.6551	14.6755	5.41839	7.54737	5.63878	0.000742048	0.413486	0.552715	0.38423	0.444421
I1LKZ4	Superoxide dismutase [Cu-Zn] (Glycine max)	5	51.7	20.83	323.31	96h	180.223	145.109	232.79	49.3898	46.78	65.2802	0.00717512	0.274048	0.322379	0.280425	0.291587
I1M017	Peptidyl-prolyl cis-trans isomerase CYP38, chloroplastic (Glycine soja)	13	47.4	48.73	323.31	96h	129.065	146.345	124.996	75.3766	99.3527	75.9648	0.00824294	0.584022	0.678894	0.607737	0.622437
I1MCW6	Stress-induced receptor-like kinase (Glycine max)	5	12.2	100.77	35.822	96h	12.9855	17.7597	20.378	3.20035	5.4432	5.55066	0.00583816	0.246455	0.306493	0.272385	0.273953
I1MGH3	Beta-D-xylosidase 1 (Glycine soja)	8	18.1	64.329	89.766	96h	5.09859	4.37165	6.4306	8.19127	9.15553	11.2049	0.0171431	1.60658	2.0943	1.74244	1.80375
I1MI59	Uncharacterized protein (Glycine max)	2	18.4	23.536	68.295	96h	6.38741	9.15801	6.58066	4.02371	4.79435	4.48841	0.0331234	0.629944	0.523515	0.682062	0.608361
I1MJN2	ADP,ATP carrier protein 1, mitochondrial (Glycine soja)	8	27.5	42.098	120.25	96h	15.4897	19.8227	21.6853	31.6767	34.8249	34.9264	0.0022197	2.04502	1.75682	1.6106	1.79502
I1MJU7	Stromal 70 kDa heat shock-related protein, chloroplastic (Pisum sativum)	32	51.8	73.754	323.31	96h	419.813	431.944	413.996	714.695	713.797	698.611	2.67635e-06	1.70241	1.65252	1.68748	1.68063
I1MRV6	Ferric leghemoglobin reductase-2 (Glycine max)	23	59.2	52.887	323.31	96h	133.377	120.813	141.414	227.924	211.53	240.996	0.000804908	1.70887	1.75088	1.70418	1.72071
I1MT10	Heat shock 70 kDa protein (Glycine max)	29	58.6	70.865	323.31	96h	32.2145	34.2405	49.3122	85.2537	79.7154	94.3739	0.00224578	2.64644	2.3281	1.9138	2.27679
I1N5Q1	Carbonic anhydrase (Glycine max)	12	46.6	36.749	323.31	96h	205.491	191.591	202.841	354.007	386.654	375.362	8.05652e-05	1.72273	2.01812	1.85052	1.85961
I1N5R7	Quinone oxidoreductase-like protein, chloroplastic (Glycine soja)	17	66.5	34.681	175.93	96h	113.051	106.037	155.768	42.6042	44.2114	57.0256	0.00894173	0.376857	0.416944	0.366094	0.386088
I1N7Z4	V-type proton ATPase subunit C (Glycine soja)	4	17.5	42.797	43.583	96h	1.55226	1.3635	0.942866	3.64431	2.60608	2.10878	0.036889	2.34774	1.91132	2.23656	2.15696
I1N8W5	Beta-1,3-glucanase (Glycine max)	9	53.7	38.654	111.96	96h	35.0313	26.4887	20.8718	12.4105	10.528	7.85926	0.0164259	0.35427	0.397454	0.37655	0.37579
I1NC67	Cysteine synthase (Glycine max)	13	59.7	34.312	73.341	96h	22.8461	26.2615	31.1396	15.1869	19.3853	17.5946	0.0255535	0.664751	0.738164	0.565024	0.652025
K7KHJ7	Uncharacterized protein (Glycine max)	5	37.8	17.988	186.87	96h	20.8076	22.9122	18.699	11.371	12.899	11.6167	0.00247605	0.546485	0.562979	0.621248	0.575944
K7KSG8	Uncharacterized protein (Glycine max)	4	40.3	14.803	50.989	96h	2.58371	1.47038	3.11854	1.06263	0.795488	0.990155	0.0428139	0.411279	0.54101	0.317506	0.413512
K7LFL4	Beta-fructofuranosidase, soluble isoenzyme I (Glycine soja)	4	10.8	70.59	31.329	96h	5.64342	4.25874	5.95482	10.6109	7.08096	11.3884	0.0363999	1.88023	1.66269	1.91246	1.81504
K7LNW5	Uncharacterized protein (Glycine max)	6	45.1	24.828	238.17	96h	113.454	93.9485	111.535	67.9848	58.4912	71.0882	0.00511175	0.599227	0.622588	0.637359	0.619424
K7LP96	Uncharacterized protein (Glycine max)	5	43.9	16.615	130.86	96h	21.2045	13.4823	21.7521	6.02079	3.55865	6.98447	0.00965895	0.28394	0.26395	0.321094	0.288771
K7LP97	Uncharacterized protein (Glycine max)	5	48.8	16.928	102.1	96h	18.4814	14.2688	16.7924	8.5064	6.51955	6.55504	0.00256684	0.460268	0.45691	0.390357	0.434672
K7LSN8	Peptidyl-prolyl cis-trans isomerase (Glycine max)	5	26.1	25.22	254.74	96h	136.474	159.692	146.01	68.2912	79.0946	70.493	0.000569069	0.500395	0.495296	0.482796	0.492775
K7MQP4	Putative glycerophosphoryl diester phosphodiesterase 1 (Glycine soja)	7	23.5	83.36	40.318	96h	11.2671	17.3046	11.5269	3.3248	5.80567	4.22983	0.013213	0.29509	0.335499	0.366952	0.331252
Q70EM0	Dehydrin (Glycine max)	8	46.5	23.788	226.06	96h	9.29013	5.8748	8.34653	13.159	13.7409	12.7719	0.00698927	1.41645	2.33895	1.5302	1.71832
Q84L66	Putative NADH-dependent hydroxypyruvate reductase (Glycine max)	16	75.4	42.2	323.31	96h	59.6427	53.3601	44.2051	97.2973	87.2175	65.653	0.0402268	1.63134	1.63451	1.48519	1.58227
R9RLI4	Photosystem II D2 protein (Glycine soja)	7	25.2	39.563	323.31	96h	61.5603	49.4865	70.8275	28.227	29.0306	31.4093	0.00765352	0.458526	0.586638	0.443462	0.492433
R9RNP1	Photosystem II CP47 reaction center protein (Glycine soja)	14	37	56.034	311.12	96h	85.1474	69.7479	71.7443	44.727	44.2197	41.4337	0.00290246	0.525289	0.633993	0.577518	0.577143
R9RPJ5	Photosystem II protein D1 (Glycine soja)	6	21	38.948	323.31	96h	66.912	73.1762	92.1674	38.239	39.5798	48.7456	0.0131051	0.571483	0.540884	0.528882	0.546768
U5ZHS7	Photosystem II CP43 reaction center protein (Glycine soja)	11	26.4	51.919	317.22	96h	144.587	141.593	140.095	56.9654	59.2021	55.0739	1.14923e-06	0.393986	0.418114	0.393119	0.401647
U5ZHV3	Cytochrome b6 (Glycine soja)	4	25.1	24.146	229.95	96h	4.5665	5.57785	6.04417	9.99453	10.1086	9.69643	0.000559177	2.18866	1.81228	1.60426	1.85318
R9RPL1	Ribulose bisphosphate carboxylase large chain (Glycine soja)	25	47.4	52.609	323.31	168h	359.303	366.064	368.53	6571.59	6482.56	6966.14	1.84104e-06	18.2898	17.7088	18.9025	18.2902
A0A0B2NR47	Ribonuclease UK114-like protein (Glycine soja)	7	60.2	14.224	37.251	168h	16.4244	17.7299	10.4358	6.38972	7.19414	4.65797	0.0206451	0.389038	0.405764	0.446345	0.412939
I1JC65	Glutamate--glyoxylate aminotransferase 2 (Glycine soja)	16	37	53.489	260.09	168h	36.241	35.8566	34.0248	109.302	110.429	120.847	3.09251e-05	3.01597	3.07974	3.55172	3.2065
A0A0B2NTK4	Chaperone protein ClpB3, chloroplastic (Glycine soja)	23	30.4	123.67	172.77	168h	13.6165	12.1204	12.1841	40.5221	38.2549	32.2902	0.000622083	2.97595	3.15624	2.65018	2.92006
I1LR60	RuBisCO large subunit-binding protein subunit alpha, chloroplastic (Glycine soja)	28	61	61.704	323.31	168h	137.642	145.109	147.82	331.824	349.922	338.808	5.46547e-06	2.41079	2.41145	2.29203	2.37019
Q8W198	Phosphate transporter (Glycine max)	8	36.3	36.322	44.499	168h	7.42584	8.75695	8.03212	12.2989	16.3628	15.7721	0.00704479	1.65623	1.86855	1.96363	1.82513
A0A0B2NW50	Lipoxygenase (Glycine soja)	19	33	94.392	138.19	168h	13.0615	10.1978	12.1831	28.5615	20.0661	19.6214	0.0225639	2.1867	1.9677	1.61055	1.9066
I1MV76	Glutamate dehydrogenase (Glycine max)	7	28.6	44.714	42.562	168h	2.43486	2.89582	1.69311	4.16395	4.47635	3.82729	0.0102823	1.71014	1.5458	2.26051	1.81504
I1K670	Endoplasmic reticulum HSC70-cognate binding protein (Glycine max)	24	43.3	73.639	315.41	168h	36.2274	42.5529	38.2856	66.6823	67.8757	66.6949	0.000123427	1.84066	1.59509	1.74204	1.72309
A0A0B2NXJ6	Aminopeptidase N (Glycine soja)	16	30.7	109.36	203.49	168h	8.26798	8.51742	8.41847	11.0966	17.568	12.5808	0.0524362	1.34212	2.0626	1.49442	1.60547
H2D5S3	Malate dehydrogenase (Glycine max)	8	43.3	35.204	196.55	168h	41.5703	38.3675	40.1966	80.5174	81.2673	95.5774	0.000784365	1.9369	2.11813	2.37775	2.13613
I1NA39	Lambda class glutathione S-transferase (Glycine max)	9	46.4	27.008	167.26	168h	15.0122	13.832	14.3339	24.066	21.9418	20.7572	0.00156192	1.60309	1.58631	1.44812	1.54435
A0A0B2P0C0	Superoxide dismutase (Glycine soja)	9	33	29.063	228.72	168h	18.9163	20.0522	25.9189	84.7891	82.4415	109.705	0.00141347	4.48234	4.11135	4.23264	4.27226
A8IKE1	Alanine aminotransferase 1 (Glycine max)	12	39.3	53.32	150.21	168h	11.1642	14.3013	13.5616	20.6342	18.1321	24.6542	0.0186051	1.84824	1.26787	1.81794	1.62113
C6T883	30S ribosomal protein S1, chloroplastic (Glycine soja)	10	43.4	45.022	49.919	168h	7.35551	7.4542	7.9565	13.0056	11.1539	12.5367	0.00137415	1.76814	1.49633	1.57566	1.60993
A0A0B2P279	Ferredoxin--NADP reductase (Glycine soja)	11	35.6	40.584	224.49	168h	57.5991	52.8215	62.7566	115.51	92.9719	126.024	0.00612252	2.00541	1.76011	2.00814	1.92119
I1MR41	Aminomethyltransferase (Glycine max)	14	45.9	44.282	168.45	168h	114.812	97.35	120.61	189.333	164.829	180.078	0.00255485	1.64907	1.69316	1.49306	1.60993
A0A0B2P2R5	Serine hydroxymethyltransferase (Glycine soja)	16	45.4	57.379	323.31	168h	47.9227	38.7265	47.0126	152.515	124.914	120.897	0.00104298	3.18252	3.22555	2.57159	2.97729
D6C500	HSP90-2 (Glycine max)	22	43.3	80.183	323.31	168h	24.2152	27.4008	23.9956	100.188	105.652	92.0318	5.55366e-05	4.13739	3.85578	3.83537	3.93947
I1JR38	Uncharacterized protein (Glycine max)	18	56.3	41.994	323.31	168h	32.4562	34.275	38.965	94.9834	111.306	118.473	0.000536676	2.92651	3.24745	3.04049	3.06949
I1NAA5	Cell division cycle protein 48 like (Glycine soja)	14	31.1	89.727	158.81	168h	17.1156	16.2562	12.5691	34.7908	31.8723	25.9851	0.00611474	2.0327	1.96063	2.06738	2.0195
A0A0B2P470	Heat shock cognate 70 kDa protein (Glycine soja)	24	60.4	71.476	242.59	168h	18.31	24.7181	19.0339	29.9275	44.8276	40.3353	0.02196	1.63449	1.81355	2.11913	1.84548
A0A0B2P535	Elongation factor G, chloroplastic (Glycine soja)	19	47.2	86.483	244.27	168h	11.2982	12.7155	10.0809	16.6488	18.4543	16.3014	0.00468326	1.47357	1.45132	1.61706	1.51257
K7MQU7	25.3 kDa heat shock protein, chloroplastic (Glycine soja)	9	38.7	25.907	213.12	168h	13.0966	11.2554	19.0538	78.843	102.433	81.8625	0.000708202	6.0201	9.10078	4.29638	6.17312
A0A0B2P6G1	ATP-dependent 6-phosphofructokinase (Glycine soja)	7	18.9	57.382	52.232	168h	4.4385	3.49244	5.21538	9.03091	7.2235	7.84558	0.00739017	2.03468	2.06833	1.50432	1.84933
A0A0B2P702	Glucose-1-phosphate adenylyltransferase (Glycine soja)	21	48.2	58.147	323.31	168h	21.7886	17.6949	18.6704	29.2245	28.5829	33.3383	0.00472986	1.34128	1.61532	1.78562	1.57026
A0A0B2RJ79	Stem 31 kDa glycoprotein (Glycine soja)	7	55.6	25.974	85.818	168h	11.6972	7.14	8.43181	35.5726	35.9876	41.788	0.000290432	3.04113	5.04028	4.95599	4.23394
I1JRI7	Superoxide dismutase [Cu-Zn] (Glycine max)	3	38.8	15.236	34.542	168h	109.273	115.874	64.6033	22.7143	23.1578	16.364	0.00954407	0.207867	0.199854	0.2533	0.219151
Q76LA6	Cytosolic ascorbate peroxidase 2 (Glycine max)	11	72	27.125	323.31	168h	163.138	172.432	217.44	108.651	124.151	128.544	0.0230627	0.666007	0.720003	0.591168	0.657016
I1L9L9	Putative phosphatidylglycerol/phosphatidylinositol transfer protein (Glycine soja)	3	27.2	13.259	45.776	168h	14.5082	10.4904	9.50176	5.86155	4.88663	3.97426	0.0153857	0.404016	0.46582	0.418266	0.428688
I1LIR5	Carboxypeptidase (Glycine max)	4	11.6	52.874	62.369	168h	5.61182	7.45147	8.37476	3.64317	3.04035	4.45953	0.0196051	0.649195	0.408021	0.532497	0.520511
I1LQB0	Peptidyl-prolyl cis-trans isomerase (Glycine max)	4	30.2	24.612	48.696	168h	20.2258	26.4244	18.244	9.08929	12.0038	9.94108	0.0124262	0.44939	0.45427	0.544896	0.480964
I1N020	Uncharacterized protein (Glycine max)	5	45.7	9.5779	39.4	168h	29.2959	21.8604	23.8069	17.4246	11.2383	13.6102	0.0190274	0.594778	0.514092	0.571692	0.559031
C6T2B0	Histone H2A (Glycine max)	3	25.8	13.698	39.062	168h	310.345	296.045	421.89	56.7733	55.1724	76.2072	0.00226358	0.182936	0.186365	0.180633	0.183265
I1JBN4	Heme-binding protein 2 (Glycine soja)	8	36.3	26.016	296.89	168h	35.1633	41.0853	45.5648	61.2026	63.0474	61.6932	0.00221519	1.74053	1.53455	1.35397	1.53475
A0A0B2PIB2	Glucan endo-1,3-beta-glucosidase (Glycine soja)	16	67.7	38.111	323.31	168h	58.9481	55.3279	58.3946	108.335	109.201	109.644	1.70228e-06	1.83781	1.97371	1.87765	1.89605
I1N6Q6	Ribulose bisphosphate carboxylase small chain (Glycine max)	10	43.5	19.131	323.31	168h	546.298	506.376	542.059	3385.79	3177.37	3652.22	3.14284e-05	6.1977	6.27473	6.73767	6.39968
C6T308	ATP synthase subunit b, chloroplastic (Glycine soja)	4	20	23.55	132.8	168h	8.53126	11.9013	9.86434	15.3045	19.4106	15.8896	0.0137571	1.79393	1.63097	1.61081	1.67714
I1NDS2	Zeaxanthin epoxidase, chloroplastic (Glycine soja)	5	46.8	24.142	168.17	168h	13.9392	10.5131	15.655	7.86517	6.64856	7.7572	0.0189481	0.564248	0.63241	0.495508	0.561361
I1K9P5	GEM-like protein 1 (Glycine soja)	5	36.4	29.418	37.364	168h	11.0404	8.38799	8.36034	6.80145	4.84985	6.82729	0.0482652	0.616051	0.57819	0.816629	0.662504
A0A0B2PNU6	Heat shock protein 83 (Glycine soja)	23	33.9	80.298	323.31	168h	10.8383	16.4493	14.5957	64.2126	64.1777	68.2831	1.75648e-05	5.92458	3.90155	4.67831	4.76343
I1M4K4	PIP2,2 (Glycine max)	3	14.5	22.196	68.812	168h	9.10466	7.59306	6.86432	5.01292	3.34803	4.03319	0.0103987	0.550588	0.440934	0.587558	0.52268
A7LCD6	Lipoxygenase (Glycine max)	18	33	97.251	115.48	168h	12.6139	8.13964	10.1301	34.3445	26.6452	22.2242	0.009833	2.72276	3.27351	2.19387	2.69447
A0A0B2PQE9	Peroxidase (Glycine soja)	3	20.5	34.427	154.36	168h	6.03638	7.77966	6.95757	5.10755	4.97807	3.49272	0.0293796	0.846128	0.639882	0.502003	0.64797
I1JUR2	Dehydration-responsive protein RD22 (Glycine soja)	5	24.3	36.992	52.429	168h	20.6881	19.6978	21.6505	7.46821	7.67056	8.53674	3.98727e-05	0.36099	0.389412	0.394298	0.3813
I1JFN5	Copper transport protein ATOX1 (Glycine soja)	3	31.9	12.485	37.489	168h	9.65002	14.5207	17.7394	5.57397	6.31149	7.87877	0.0393177	0.577613	0.434653	0.444139	0.481297
C6T3N0	Glu S.griseus protease inhibitor (Glycine soja)	3	58.6	7.6127	152.4	168h	53.3187	41.3514	46.0571	18.7433	12.0038	15.9336	0.00142062	0.351534	0.290289	0.345954	0.328053
I1N570	Actin-11 (Glycine soja)	15	49.9	41.804	323.31	168h	22.8859	22.3121	22.9526	47.5655	43.7142	47.5821	5.48334e-05	2.07837	1.95921	2.07306	2.03637
C6TBP8	Adenylate kinase B (Glycine soja)	7	39.3	26.626	75.134	168h	33.5521	30.2189	21.2732	17.1914	14.143	14.3749	0.0259286	0.512378	0.468018	0.675728	0.545254
A8IKE9	Alanine aminotransferase 3 (Glycine max)	14	42.5	53.424	142.59	168h	4.95263	3.92055	8.81786	11.2862	12.1466	20.5699	0.0572628	2.27883	3.09818	2.33276	2.54383
I1KWM7	6-phosphogluconate dehydrogenase, decarboxylating (Glycine max)	15	44.9	53.559	158.74	168h	20.6745	13.3345	17.3544	28.4558	31.2825	33.3346	0.00549995	1.37637	2.34598	1.92081	1.83783
D4N5G1	Rubisco activase (Glycine max)	14	42.4	52.269	137.86	168h	7.42281	7.7862	8.49178	19.5121	31.323	39.912	0.0195359	2.62867	4.02288	4.70007	3.67565
I1NI58	Proteinase inhibitor (Glycine soja)	2	50	7.8048	95.092	168h	2.63888	3.39556	2.01827	0.958122	1.41393	1.33454	0.0265277	0.363079	0.416405	0.661231	0.464258
I1MNK0	Oxygen-evolving enhancer protein 1, chloroplastic (Glycine soja)	18	51.7	35.058	323.31	168h	1124.21	1029.1	1344.55	582.732	535.664	698.375	0.00597649	0.518346	0.520516	0.519411	0.51943
C6SVX0	18.5 kDa class I heat shock protein (Glycine soja)	7	50.9	18.503	59.41	168h	6.03304	4.28601	3.93331	39.2101	39.4257	39.4108	7.58978e-07	6.49922	9.19871	10.0197	8.42689
C6SX05	Disease resistance response protein 206 (Glycine soja)	6	51.8	21.23	289.25	168h	49.0337	47.1944	47.9958	101.302	86.0854	93.5523	0.000501432	2.06597	1.82406	1.94918	1.94396
C7S917	Germin-like protein 21 (Glycine max)	4	27.6	19.504	55.941	168h	43.6453	37.4246	31.2579	13.6831	10.0513	12.7941	0.00250162	0.313507	0.268574	0.409308	0.325335
I1MG61	Tubulin beta chain (Glycine max)	10	31.4	50.164	323.31	168h	8.88837	8.99983	10.7013	17.8836	17.9233	22.9008	0.00472815	2.01203	1.99151	2.14	2.04627
A0A0B2Q4Z1	Elongation factor 1-alpha (Glycine soja)	10	30.6	49.265	50.677	168h	62.3721	63.2271	76.3012	128.69	125.245	143.099	0.000782377	2.06327	1.98087	1.87544	1.9711
I1KPV1	Mitochondrial-processing peptidase subunit alpha (Glycine soja)	12	46.6	54.789	157.65	168h	11.7052	12.8046	13.9429	16.4773	18.6119	23.5991	0.0377857	1.40769	1.45353	1.69255	1.51257
A0A0B2Q5M8	ATP synthase subunit alpha, mitochondrial (Glycine soja)	5	40	17.305	178.22	168h	12.3786	13.1929	20.7133	29.2755	22.484	37.4128	0.0477264	2.36501	1.70425	1.80622	1.93858
I1KWT3	Putative aldo-keto reductase 2 (Glycine soja)	10	40.4	37.487	134.67	168h	19.5407	19.6461	18.0768	32.4375	31.1323	27.6322	0.00174649	1.65999	1.58466	1.5286	1.58997
C6TCS7	GDP-mannose 3,5-epimerase (Glycine soja)	10	32.7	42.578	149.38	168h	11.0578	8.26374	10.1466	19.7453	18.5205	20.3603	0.000590611	1.78564	2.24117	2.00662	2.00277
A0A762	Calreticulin-1 (Glycine max)	10	38.8	48.173	167.66	168h	17.0064	22.9311	16.4879	29.0567	40.853	30.9705	0.0242515	1.70857	1.78155	1.87838	1.78757
K7M1X9	Peptidyl-prolyl cis-trans isomerase (Glycine max)	3	30.4	12.04	42.854	168h	9.50042	7.07917	7.24576	4.93641	3.81335	4.17643	0.0128051	0.519599	0.538672	0.576396	0.544499
I1MS47	Peroxiredoxin Q, chloroplastic (Glycine soja)	8	36.6	23.266	266.42	168h	298.204	353.091	389.589	124.67	142.111	163.569	0.00212758	0.418071	0.402478	0.419851	0.413512
I1LMN5	Sedoheptulose-1,7-bisphosphatase, chloroplastic (Glycine soja)	16	44.2	41.832	62.606	168h	11.0819	10.4826	17.5047	18.6594	22.18	28.3051	0.0497566	1.68377	2.11588	1.617	1.79253
I1LMI4	Thylakoid lumenal 15 kDa protein 1, chloroplastic (Glycine soja)	7	42.5	23.034	246.07	168h	28.6578	21.9988	28.8729	11.7815	11.546	12.445	0.00302799	0.411109	0.524846	0.431026	0.453131
Q9FUK4	Glutamine synthetase (Glycine max)	11	51.4	38.99	255.26	168h	21.4172	19.1351	17.3406	38.6665	46.329	46.8507	0.00104555	1.80539	2.42115	2.70179	2.27679
I1JYK1	Small heat shock protein, chloroplastic (Glycine soja)	8	48.1	25.986	323.31	168h	17.3278	15.6859	14.8314	204.694	275.275	145.547	0.00681868	11.8131	17.5492	9.81343	12.667
A0A0B2QFV5	Plastocyanin, chloroplastic (Glycine soja)	2	46.5	10.605	127.28	168h	281.106	247.804	237.333	60.1825	57.8042	55.9431	0.00011826	0.214092	0.233265	0.235716	0.22751
C6T7V6	Triosephosphate isomerase (Glycine max)	13	53.7	33.123	321.26	168h	55.9924	46.1314	40.5264	79.7859	73.2303	89.9594	0.00730987	1.42494	1.58743	2.21977	1.71238
I1JFA3	Ribosome-recycling factor, chloroplastic (Glycine soja)	7	37.7	27.48	50.469	168h	69.9856	95.385	133.412	33.159	44.9119	63.0207	0.0613322	0.473797	0.470849	0.472376	0.472374
I1KCH8	Aldehyde dehydrogenase family 2 member B4, mitochondrial (Glycine soja)	16	48.1	58.906	318.65	168h	29.7825	31.3991	37.4711	60.1624	59.562	70.1896	0.00187093	2.02006	1.89694	1.87316	1.9292
A0A0B2QJ60	Phosphoglycerate kinase (Glycine soja)	18	68.6	42.391	235.94	168h	28.8139	32.5336	31.1367	49.8104	72.1236	62.3298	0.00950193	1.72869	2.21689	2.00181	1.97247
A0A0B2QJ94	Glutamate-1-semialdehyde 2,1-aminomutase, chloroplastic (Glycine soja)	9	37.1	49.744	218.12	168h	14.0729	14.4739	12.8711	25.1005	26.4218	29.0735	0.00049448	1.7836	1.82548	2.25882	1.94531
I1KMC2	Pyruvate kinase (Glycine max)	5	22.2	54.286	35.338	168h	6.97961	4.63032	4.40985	11.0892	11.2494	9.8896	0.00432625	1.5888	2.42951	2.24262	2.05338
A0A0B2QKL2	Heat shock cognate 70 kDa protein (Glycine soja)	26	55.9	70.724	84.905	168h	6.95415	5.38283	8.78289	12.419	13.8501	15.1175	0.00574241	1.78585	2.57302	1.72125	1.9917
A0A0B2QQJ7	Histone H2B (Glycine soja)	5	37.1	15.639	30.961	168h	344.009	315.284	321.95	68.6722	71.1755	57.2401	1.11925e-05	0.199623	0.225751	0.177792	0.200129
C6TJ91	Cytochrome c (Glycine soja)	2	28.6	12.33	41.288	168h	36.5366	23.5698	33.7641	15.0129	12.1246	15.5256	0.0138998	0.410901	0.514413	0.459825	0.459775
C6TL53	Dihydroflavonol-4-reductase (Glycine soja)	12	47	34.947	117.64	168h	20.4335	24.8352	23.2594	40.1765	42.2768	35.6654	0.00210846	1.96621	1.7023	1.53338	1.72548
C6TB83	Peroxidase (Glycine max)	6	26.8	38.575	64.167	168h	36.4562	41.8016	36.0954	16.2733	20.2898	17.8639	0.000792307	0.446379	0.485384	0.494907	0.475
I1KAV5	Thylakoid lumenal 17.4 kDa protein, chloroplastic (Glycine soja)	9	46.9	25.578	186.74	168h	93.0989	86.6342	77.5313	39.8409	36.5443	28.7094	0.000819681	0.427942	0.421823	0.370295	0.405845
I1L677	Phosphoglycolate phosphatase (Glycine soja)	7	29.8	40.878	248.1	168h	14.6412	12.6272	13.1345	31.1661	23.1396	23.3969	0.0100223	2.12866	1.83252	1.78134	1.90792
A0A0B2QR00	Glucose-1-phosphate adenylyltransferase (Glycine soja)	12	37.1	56.241	323.31	168h	15.2891	12.2091	19.3514	32.8056	27.5022	32.1544	0.00462368	2.14568	2.2526	1.66161	2.00277
C6TKN4	Methyl-CpG-binding domain-containing protein 10 (Glycine soja)	7	44	30.313	58.586	168h	9.28336	8.54449	11.8053	6.49911	4.18685	6.52557	0.0299637	0.700081	0.490006	0.552766	0.574349
I1KC33	Purple acid phosphatase (Glycine max)	6	12.2	70.45	33.875	168h	5.79432	3.47647	4.57964	16.5394	14.7328	10.4741	0.00835895	2.85441	4.23786	2.2871	3.02514
C6SVT5	Thioredoxin M-type, chloroplastic (Glycine soja)	6	30.4	20.036	113.46	168h	77.3657	58.8395	65.2244	42.7268	34.9146	41.0701	0.00966615	0.55227	0.593388	0.629674	0.590906
A0A0B2QVA3	RuBisCO large subunit-binding protein subunit beta, chloroplastic (Glycine soja)	30	65.6	58.117	323.31	168h	214.369	222.741	219.956	505.822	504.015	550.22	3.94643e-05	2.35958	2.26279	2.5015	2.37183
B1ACD3	Putative Kunitz trypsin protease inhibitor (Glycine max)	2	29.4	23.655	56.155	168h	6.47867	3.39434	4.1781	9.44264	9.24185	10.125	0.00695124	1.4575	2.72272	2.42334	2.12579
Q6LEG8	Calmodulin (Glycine max)	5	68.5	16.862	152.14	168h	59.8924	86.5916	78.4469	20.5137	30.7953	23.7501	0.00412156	0.34251	0.355638	0.302754	0.332863
K7MIQ9	Clp protease-related protein, chloroplastic (Glycine soja)	8	45	28.292	79.472	168h	35.5423	33.5237	36.2533	14.9109	13.2897	15.2794	3.54947e-05	0.419526	0.396427	0.421461	0.412367
I1KTQ4	Citrate synthase (Glycine max)	13	40.5	52.516	266.46	168h	20.5229	24.0322	23.3453	35.5928	39.8644	43.2712	0.00235501	1.73429	1.65879	1.85353	1.74715
A0A0B2QYV1	Actin-101 (Glycine soja)	13	45.9	41.622	285.34	168h	12.1244	16.1923	9.80836	28.0111	24.8465	19.9302	0.0183086	2.3103	1.53446	2.03197	1.93187
C6TKQ3	NADP-dependent D-sorbitol-6-phosphate dehydrogenase (Glycine soja)	8	33	34.714	128.36	168h	5.11951	5.13843	3.72457	9.61746	9.31507	8.99255	0.000755335	1.87859	1.81282	2.41439	2.0181
I1LPX6	Fructose-bisphosphate aldolase (Glycine max)	18	54.5	42.869	323.31	168h	67.9318	62.8286	67.4913	248.391	213.321	210.427	0.000212599	3.65648	3.39528	3.11783	3.38229
C6T3L1	Universal stress protein A-like protein (Glycine soja)	5	48.4	17.446	51.458	168h	4.64585	6.72086	7.34453	4.12033	3.73642	4.0955	0.0524133	0.886884	0.555944	0.557625	0.65022
C6SVF6	Glutaredoxin (Glycine soja)	5	44.9	11.298	59.725	168h	20.4214	21.6749	20.5937	12.4627	11.1651	13.4998	0.00040086	0.610276	0.515115	0.655532	0.590496
I1MJ86	Elongation factor 2 (Glycine soja)	24	43.2	94.056	323.31	168h	28.1698	26.4762	31.8377	65.0515	70.3624	68.8317	6.17046e-05	2.30927	2.65757	2.16196	2.3669
C6TNE6	Chlorophyll a-b binding protein, chloroplastic (Glycine max)	6	49.4	27.919	131.83	168h	5.68685	6.00728	6.75619	17.2753	17.5241	16.066	3.97704e-05	3.03775	2.91715	2.37797	2.76255
K7MS03	Proteasome subunit beta type (Glycine max)	6	38.1	24.549	34.074	168h	3.923	5.48001	6.75327	8.2259	10.2676	8.46698	0.0258666	2.09684	1.87364	1.25376	1.70173
A0A0B2R4F5	Transketolase, chloroplastic (Glycine soja)	24	40.8	80.078	65.715	168h	14.3891	16.463	15.1587	27.0165	25.5132	29.1212	0.000601069	1.87757	1.54973	1.92109	1.77522
I1KXE7	Putative nucleoredoxin 1 (Glycine soja)	9	27	64.212	201.91	168h	11.6065	8.06771	10.3048	20.248	18.5279	19.3346	0.00121752	1.74454	2.29655	1.87626	1.95884
A0A0B2R4T6	Beta-hexosaminidase subunit B2 (Glycine soja)	4	17.5	54.936	70.63	168h	2.7033	3.90321	3.22119	6.89977	5.62656	5.41551	0.0095292	2.55235	1.44152	1.68121	1.83528
C6SY85	Proteasome subunit beta type-2-A (Glycine soja)	7	37.7	22.583	45.459	168h	6.13839	7.37056	5.85327	12.7106	12.5899	10.7023	0.00226903	2.07068	1.70814	1.82844	1.86348
C6TFQ0	Peptidyl-prolyl cis-trans isomerase (Glycine max)	5	21.8	22.844	33.392	168h	55.0512	61.6469	40.3454	18.4665	21.1944	16.5293	0.00642605	0.335442	0.343803	0.409695	0.361483
I1LTN6	Superoxide dismutase [Cu-Zn] (Glycine max)	3	35	18.626	81.862	168h	3.15498	5.91299	5.46538	1.36613	2.47257	2.04778	0.034319	0.433007	0.418159	0.374682	0.407819
A0A0B2R6C6	Heat shock protein 83 (Glycine soja)	13	35	88.41	323.31	168h	12.064	13.6504	13.5122	28.5685	30.0628	22.0623	0.00528734	2.36809	2.20234	1.63277	2.04202
A0A0B2R6G1	Vicianin hydrolase (Fragment) (Glycine soja)	12	32.4	54.507	170.58	168h	10.9351	13.6452	13.7283	22.9801	27.0335	27.68	0.00162988	2.10151	1.98117	2.01627	2.03214
A0A0B2R7F2	Chlorophyll a-b binding protein CP26, chloroplastic (Glycine soja)	9	49.1	30.984	323.31	168h	38.0568	45.1139	31.261	80.8933	75.7575	74.2872	0.000968304	2.12559	1.67925	2.37635	2.0392
C6T5L7	Fasciclin-like arabinogalactan protein 6 (Glycine soja)	5	20.8	26.559	45.279	168h	18.748	12.665	6.51171	6.17496	2.59346	1.96692	0.0739158	0.329366	0.204773	0.302058	0.273194
C6T868	Chlorophyll a-b binding protein, chloroplastic (Glycine max)	4	26.6	28.694	41.845	168h	11.6915	14.3127	12.726	30.5688	30.2497	36.2208	0.000735436	2.6146	2.11349	2.8462	2.50533
A0A0B2R907	Putative glycerophosphoryl diester phosphodiesterase 1 (Glycine soja)	6	22.1	84.473	38.062	168h	1.08429	1.45495	1.06242	3.03101	2.49089	1.97792	0.0169318	2.79538	1.71201	1.86172	2.0734
Q38IW8	Triosephosphate isomerase (Glycine max)	13	54.9	27.204	323.31	168h	71.6817	73.4851	76.3196	115.51	121.27	126.603	0.000168906	1.61142	1.65027	1.65886	1.64035
C6T8X3	Eukaryotic initiation factor 4A-15 (Glycine soja)	10	46.5	46.884	154.11	168h	9.95059	10.4603	12.4426	21.2023	21.8537	29.5036	0.00880353	2.13076	2.08921	2.37118	2.19314
I1JXJ3	Elongation factor 1-delta (Glycine soja)	8	58.3	24.988	72.01	168h	17.8446	21.4437	24.9925	42.6429	31.8065	42.1944	0.0130538	2.38967	1.48325	1.68828	1.81504
I1JEI0	Alpha-1,4-glucan-protein synthase [UDP-forming] (Glycine soja)	9	33.7	41.519	30.312	168h	5.49496	6.51676	5.25587	14.1824	15.385	13.5957	0.000189615	2.58099	2.36083	2.58676	2.50707
I1K8F1	17.9 kDa class II heat shock protein (Glycine soja)	5	45.6	17.804	101.82	168h	20.7275	18.2971	19.9741	66.5716	46.8554	62.0759	0.0029518	3.21174	2.56081	3.10782	2.9465
I1JU00	17.9 kDa class II heat shock protein (Glycine soja)	5	41.1	17.94	101.5	168h	1.64032	0.718958	2.11137	4.88172	3.10993	5.63596	0.0232067	2.97608	4.3256	2.66934	3.25126
A0A0B2RCZ5	Enoyl-[acyl-carrier-protein] reductase [NADH], chloroplastic (Glycine soja)	4	36.3	39.352	38.537	168h	3.73172	5.06619	5.76707	7.97826	11.1981	10.2316	0.0117213	2.13796	2.21036	1.77415	2.03214
A0A0B2RDN1	Putative aldo-keto reductase 1 (Glycine soja)	9	34.6	40.021	108.8	168h	8.28996	7.84673	9.67968	13.0895	12.8096	12.9228	0.00148058	1.57896	1.63247	1.33504	1.50943
A0A0B2RF25	Glyceraldehyde-3-phosphate dehydrogenase (Glycine soja)	20	69	36.613	323.31	168h	75.3846	79.8497	79.8089	234.13	247.254	248.212	4.21161e-06	3.1058	3.09648	3.11008	3.10372
I1MDY5	Dihydropyrimidinase (Glycine soja)	12	34.7	57.24	67.124	168h	11.3367	12.5348	17.7486	20.1534	23.8943	27.044	0.0247072	1.77771	1.90623	1.52373	1.72788
A0A0B2RGB8	Photosystem II stability/assembly factor HCF136, chloroplastic (Glycine soja)	16	67.9	43.168	323.31	168h	23.5786	32.7329	26.9987	46.0656	49.9123	50.8093	0.00224284	1.9537	1.52484	1.88192	1.77645
A0A0B2RGT9	Catalase (Glycine soja)	9	28.5	56.736	180.57	168h	31.3604	32.8256	36.9957	136.757	131.018	101.873	0.00121239	4.36083	3.99132	2.75364	3.63259
I1JSY7	Plastocyanin (Glycine max)	2	28.5	16.565	38.192	168h	154.104	169.938	164.28	37.0055	36.4768	32.2831	1.26134e-05	0.240133	0.214648	0.196512	0.216434
I1LQR4	Heat shock cognate 70 kDa protein (Glycine soja)	28	61.3	71.087	323.31	168h	89.4763	78.8962	65.3211	241.015	187.519	184.094	0.00304638	2.69362	2.37679	2.8183	2.6226
I1JVP6	Ankyrin repeat domain-containing protein 2 (Glycine soja)	6	25.1	36.809	80.216	168h	19.5998	24.6816	20.4373	8.82722	12.6375	10.0332	0.00460168	0.450372	0.512021	0.490926	0.483638
I1MAW4	Cytochrome c oxidase subunit 6b-1 (Glycine soja)	3	21.1	19.476	32.431	168h	19.6302	11.2777	20.9603	6.23335	5.40657	8.08466	0.0267554	0.317539	0.479403	0.385713	0.388773
I1MFH3	ATP synthase gamma chain, chloroplastic (Glycine soja)	9	26.9	41.329	197.66	168h	25.8916	22.9387	31.2533	62.6388	62.4637	75.7094	0.00130979	2.41927	2.72307	2.42245	2.51751
K7M9Q3	Chlorophyll a-b binding protein, chloroplastic (Glycine max)	8	41.2	27.659	89.338	168h	13.0439	14.3824	14.3955	22.7908	22.6159	24.5662	0.000257027	1.74724	1.57248	1.70652	1.67365
C6TAX7	Dehydrin COR47 (Glycine soja)	4	28	24.164	37.302	168h	40.4487	46.9344	29.7472	6.43737	7.56428	5.04775	0.00296273	0.159149	0.161167	0.169688	0.163232
C6T9R8	Glyceraldehyde-3-phosphate dehydrogenase (Glycine max)	14	34.1	48.173	323.31	168h	54.8829	53.4223	44.824	136.351	167.636	113.766	0.00520067	2.4844	3.13795	2.53805	2.70382
K7M7Q1	Thylakoid lumenal 29 kDa protein, chloroplastic (Glycine soja)	13	51.3	28.724	172.74	168h	81.4278	90.2401	111.667	35.0525	42.8943	54.5073	0.00903336	0.430473	0.475335	0.488126	0.463937
A0A0B2RR74	Arginase (Glycine soja)	6	22.6	38.722	37.514	168h	3.74793	6.95568	4.9005	9.50102	10.1319	7.70234	0.0301227	2.535	1.45664	1.57175	1.79751
I1M170	Glutamine synthetase (Glycine max)	16	41.7	47.653	252.48	168h	40.726	34.3936	43.1	144.821	136.477	179.922	0.00108416	3.55597	3.96809	4.17452	3.89062
Q39840	Cysteine proteinase inhibitor (Fragment) (Glycine max)	4	54.3	10.297	142.51	168h	10.6454	10.2153	11.6621	7.21318	6.81321	7.4338	0.00137782	0.677587	0.666963	0.637435	0.660669
A0A0B2RV20	Gamma-glutamyl hydrolase (Glycine soja)	10	36.7	38.201	323.31	168h	21.061	25.7066	24.4542	118.842	155.061	160.037	0.000756126	5.64273	6.03195	6.54437	6.06287
A0A0B2RX31	Far upstream element-binding protein 2 (Glycine soja)	10	21.9	69.019	192.89	168h	31.7833	35.808	27.9343	18.2662	19.6231	14.5479	0.00627329	0.57471	0.54801	0.520791	0.547526
I1L903	Isocitrate dehydrogenase [NAD] subunit, mitochondrial (Glycine max)	10	37.6	39.383	171.73	168h	13.0903	9.41045	10.6498	21.3664	17.1908	13.8161	0.0582007	1.63224	1.82677	1.29732	1.57026
A0A0B2RX95	Thioredoxin M-type, chloroplastic (Glycine soja)	5	70.4	7.8871	209.89	168h	111.345	112.362	106.418	65.5347	65.0685	63.62	1.92866e-05	0.588572	0.579097	0.597832	0.588453
A0A0B2RY10	Lipoxygenase (Glycine soja)	29	45.7	94.344	323.31	168h	26.9451	31.1542	28.6628	77.0712	79.4082	83.7724	2.47192e-05	2.86031	2.54887	2.92269	2.77214
I1MC32	Endoplasmin like (Glycine soja)	18	37.7	93.628	207.76	168h	11.6035	13.7542	18.7793	27.432	35.9775	44.9374	0.0174872	2.36411	2.61573	2.39292	2.45547
I1MXB1	Glycine dehydrogenase [decarboxylating], mitochondrial (Glycine soja)	28	34.4	114.62	323.31	168h	47.1451	38.3736	45.5663	111.969	103.226	117.697	0.000176471	2.37499	2.69001	2.58299	2.54559
A0A0B2RZX6	Fructose-bisphosphate aldolase (Glycine soja)	15	53.4	38.325	323.31	168h	53.8189	63.9875	48.393	83.0442	90.0533	91.1886	0.0033436	1.54303	1.40736	1.88433	1.59992
I1KVM5	Uncharacterized protein (Glycine max)	4	13.4	52.183	32.281	168h	0.914362	0.718228	1.37001	2.82699	1.51286	3.52557	0.0593525	3.09176	2.10637	2.57339	2.55974
Q2MJR4	Myo-inositol-1-phosphate synthase (Glycine max)	5	33.1	56.45	48.359	168h	5.60197	5.60548	5.46323	6.87796	10.2237	11.8859	0.0494877	1.22777	1.82388	2.17561	1.69466
A0A0B2S1D9	UDP-arabinopyranose mutase 1 (Glycine soja)	8	37.7	40.111	30.677	168h	4.01652	2.85491	3.16229	6.59374	4.50908	5.83441	0.030462	1.64165	1.57941	1.84499	1.68529
I1KVU0	V-type proton ATPase catalytic subunit A (Glycine soja)	22	52.3	68.778	323.31	168h	31.3164	30.1809	31.3729	66.075	57.3554	63.5557	0.00027867	2.10992	1.90039	2.02581	2.00973
A0A0B2S2G6	Uncharacterized protein (Glycine soja)	4	24.3	34.049	48.62	168h	1.63956	2.55713	2.23407	3.42069	3.89736	4.35659	0.010129	2.08635	1.52412	1.95007	1.83655
I1LKQ4	Uncharacterized protein (Glycine max)	2	39.1	12.26	71.627	168h	8.70117	9.21822	7.83564	5.95651	4.90114	4.68744	0.00376865	0.684564	0.53168	0.59822	0.601652
I1L8Q0	Lambda class glutathione S-transferase (Glycine max)	12	67.9	27.089	323.31	168h	27.0239	24.3926	19.8867	64.6086	51.1202	45.5503	0.0076278	2.3908	2.09572	2.2905	2.25636
A0A0B2S4F9	RuBisCO-associated protein (Glycine soja)	8	55.5	31.258	85.634	168h	8.71982	11.5994	8.18519	73.0915	73.5205	64.4463	4.18063e-05	8.38223	6.33831	7.87353	7.4798
A0A0B2S5G5	3-isopropylmalate dehydratase (Glycine soja)	5	16.6	58.052	44.054	168h	148.935	157.832	230.83	33.5794	40.799	55.0728	0.00700518	0.225463	0.258496	0.238586	0.240482
I1MK54	17.4 kDa class III heat shock protein (Glycine soja)	2	33.5	17.97	75.649	168h	1.62774	1.76827	1.18012	9.61042	5.95992	4.83102	0.0221576	5.90415	3.37048	4.09368	4.3349
C6TC92	Oxygen-evolving enhancer protein 1, chloroplastic (Glycine soja)	18	52	34.778	67.63	168h	100.937	119.309	113.401	49.7701	46.1907	55.5029	0.00055611	0.493083	0.387151	0.489438	0.45376
A0A0B2S5S0	2,3-bisphosphoglycerate-independent phosphoglycerate mutase (Glycine soja)	7	20	60.836	131.68	168h	6.00606	5.15714	4.45341	7.4427	10.3043	6.96681	0.0556825	1.2392	1.99807	1.56438	1.57026
I1MJN7	ATP synthase subunit O, mitochondrial (Glycine soja)	9	42.4	26.933	159.34	168h	29.1353	18.6393	22.3545	16.2078	9.59343	13.1432	0.0453472	0.556296	0.514688	0.587947	0.552099
C6T857	Isocitrate dehydrogenase [NADP] (Glycine max)	14	39.7	46.079	196.34	168h	14.6792	11.7937	10.8978	22.4375	26.2349	21.7389	0.0036395	1.52852	2.22448	1.9948	1.89343
Q43437	Photosystem II type I chlorophyll a/b-binding protein (Glycine max)	6	49.2	28.012	181.47	168h	12.8343	10.3891	9.52032	50.146	41.3861	43.3491	0.000274985	3.9072	3.9836	4.55333	4.13819
K7LNG5	Isoflavone reductase (Glycine soja)	8	37.7	35.571	71.136	168h	4.01364	4.90985	6.29376	13.4573	9.30427	18.3823	0.0331093	3.35288	1.89502	2.92072	2.64818
A0A0B2SAY4	Ferredoxin--NADP reductase (Glycine soja)	12	43.1	40.544	99.865	168h	25.1883	25.5697	24.1014	56.1625	42.793	50.1287	0.00313368	2.22971	1.67358	2.07991	1.97931
Q93YG3	Chlorophyll a/b binding protein type II (Glycine max)	6	49.4	28.613	119.6	168h	27.762	27.2944	38.6874	153.367	139.696	178.503	0.000459769	5.52436	5.11811	4.61399	5.07005
I1LNC8	Small heat shock protein, chloroplastic (Glycine soja)	7	40.9	27.326	83.555	168h	6.83986	4.71656	7.72981	29.9201	19.114	29.4412	0.00559671	4.37438	4.05253	3.80879	4.07274
C6SVM4	Remorin (Glycine soja)	7	48.3	22.267	69.255	168h	95.1876	74.0189	118.39	15.8508	12.1833	23.6617	0.00404479	0.166522	0.164598	0.199862	0.176287
A0A0B2SD27	Alpha-glucosidase (Glycine soja)	10	20.3	99.858	131.34	168h	32.4517	27.5772	27.9833	18.2444	17.2019	12.7094	0.00450984	0.5622	0.623772	0.454179	0.542239
A0A0B2SDT6	Peptidyl-prolyl cis-trans isomerase FKBP62 (Glycine soja)	5	22.7	64.723	41.868	168h	3.30383	5.43287	5.44728	8.85272	7.71071	13.9485	0.0563393	2.67954	1.41927	2.56064	2.13613
C6SZ56	Superoxide dismutase [Cu-Zn] (Glycine max)	2	32.2	15.193	43.731	168h	27.6241	14.0818	32.7104	8.06919	6.03313	8.02574	0.0357815	0.292107	0.428434	0.245358	0.313166
I1JJF7	Putative glycerophosphoryl diester phosphodiesterase 3 (Glycine soja)	16	29.5	81.843	323.31	168h	107.676	101.441	100.258	67.736	65.9862	61.9099	0.000191307	0.629074	0.650489	0.617503	0.632002
I1NBQ5	Uncharacterized protein (Glycine max)	18	57.1	42.236	36.099	168h	7.71504	5.16368	7.69362	17.0494	17.5717	24.6729	0.00768771	2.20989	3.40294	3.20693	2.88986
A0A0B2SGP6	Methyl-CpG-binding domain-containing protein 10 (Glycine soja)	6	37.1	27.628	80.558	168h	10.6552	16.4128	19.2778	3.14392	5.20143	7.30511	0.0218295	0.295058	0.316913	0.37894	0.328508
A0A0B2SHV7	Aldo-keto reductase family 4 member C9 (Glycine soja)	13	67.9	34.759	63.09	168h	15.2467	16.5603	12.8889	25.1367	25.3448	19.8124	0.0154325	1.64867	1.53045	1.53717	1.57135
I1J7J5	Disease resistance response protein 206 (Glycine soja)	6	42.6	20.865	275.77	168h	160.728	162.82	173.345	59.602	69.9744	66.065	3.45384e-05	0.370826	0.429765	0.381119	0.393109
I1LU40	Protein usf (Glycine soja)	9	45.3	26.348	80.409	168h	17.1626	19.4727	17.6228	31.6432	28.3376	24.8859	0.00794134	1.84374	1.45525	1.41214	1.55941
K7MS61	Thylakoid lumenal 16.5 kDa protein, chloroplastic (Glycine soja)	7	44.5	24.2	158.85	168h	26.0796	28.5171	30.2487	19.1588	18.2897	18.2022	0.00145564	0.734627	0.641359	0.60175	0.657016
K7KMB3	Uncharacterized protein (Glycine max)	2	26.8	10.505	45.855	168h	0.724168	0.527607	0.744745	0.367941	0.329675	0.294118	0.00984243	0.508087	0.624849	0.394924	0.500694
A0A0B2SL96	Hydroxyacylglutathione hydrolase 3, mitochondrial (Glycine soja)	6	45	28.025	226.77	168h	10.9103	13.1762	17.56	7.50814	7.54943	10.066	0.0607356	0.688167	0.57296	0.573238	0.609205
A0A0B2SN96	17.3 kDa class I heat shock protein (Glycine soja)	7	50.3	17.437	36.366	168h	2.98795	3.84725	3.93699	11.4536	9.6302	8.05892	0.00396498	3.83328	2.50314	2.04697	2.69821
A0A0B2SNT8	Heat shock 22 kDa protein, mitochondrial (Glycine soja)	6	48	19.939	302.28	168h	4.28223	6.52346	7.15466	31.6872	48.4918	40.1016	0.00228859	7.3997	7.43345	5.60496	6.75521
A0A0B2SP68	Polyphenol oxidase A1, chloroplastic (Glycine soja)	4	16.5	70.135	36.063	168h	6.65252	8.09371	4.26292	2.11661	2.51653	2.19485	0.0224935	0.318166	0.310924	0.514871	0.370617
I1ML11	Tubulin alpha chain (Glycine max)	8	37.7	49.084	219.97	168h	7.02509	9.89453	7.12812	17.7598	15.3556	15.8087	0.00226272	2.52806	1.55193	2.21779	2.05623
A0A0B2SPS6	Heat shock protein 90 (Glycine soja)	7	14.8	90.002	41.177	168h	0.894945	1.28016	1.61121	3.55928	2.32971	5.62851	0.0589471	3.97709	1.81986	3.49335	2.93427
A0A0B2SQ69	Peroxidase (Glycine soja)	13	37.4	38.928	318.36	168h	102.941	102.241	125.667	52.8137	51.5554	70.9008	0.00637658	0.51305	0.504254	0.564197	0.526681
C6SXX2	Ubiquitin-NEDD8-like protein RUB2 (Glycine soja)	7	56.5	17.245	271.97	168h	387.829	303.74	400.356	192.886	153.02	190.064	0.00490978	0.497349	0.503785	0.474739	0.491751
A0A0B2SQP1	Glyceraldehyde-3-phosphate dehydrogenase (Glycine soja)	16	46.9	43.202	323.31	168h	212.383	165.801	210.186	786.215	800.729	838.165	9.34474e-06	3.70187	4.82946	3.98773	4.1468
I1M669	Acetyl-CoA acetyltransferase, cytosolic 1 (Glycine soja)	6	40.9	38.962	33.977	168h	3.78552	4.90924	2.66183	7.17325	8.44693	6.23163	0.0185667	1.89492	1.72062	2.34111	1.96837
I1KSQ3	Rab GDP dissociation inhibitor alpha (Glycine soja)	8	45.5	33.339	52.429	168h	5.20288	4.97297	5.18271	9.10037	9.02929	8.72807	9.35711e-06	1.7491	1.81567	1.68408	1.74836
A0A0B2STH8	Monodehydroascorbate reductase (Glycine soja)	16	55.4	47.039	323.31	168h	53.6537	47.0165	40.9604	99.8658	107.666	69.9357	0.0199203	1.8613	2.28996	1.7074	1.93724
C6TIN6	Putative DNA repair protein RAD23-3 (Glycine soja)	6	39.5	41.196	196.47	168h	12.1692	13.0772	12.5757	6.57193	6.69613	5.68744	0.000107506	0.540048	0.512047	0.452256	0.5
A0A0B2SUY4	Chaperone protein ClpB1 (Glycine soja)	10	19.6	101.32	74.273	168h	5.17545	3.65365	5.18716	11.2932	8.48741	10.8788	0.00538966	2.18208	2.323	2.09725	2.19923
B0M1B1	Peroxisomal glycolate oxidase (Glycine max)	20	66.6	40.793	323.31	168h	14.917	16.5603	19.9112	55.7901	54.6832	62.5229	0.000143209	3.74003	3.30206	3.14009	3.38463
B3TDK7	Lipoxygenase (Glycine max)	38	55.6	96.462	101.84	168h	13.5609	13.4292	20.0768	49.1124	31.0885	48.896	0.0126705	3.62162	2.31498	2.43544	2.73397
B7U527	Serine glyoxylate aminotransferase 2 (Glycine max)	15	51.1	44.319	323.31	168h	26.4994	29.1209	21.7854	55.3606	60.9724	60.6197	0.000294548	2.08912	2.09377	2.78258	2.30058
C6SWP9	Oxygen-evolving enhancer protein 3 (Glycine max)	8	40.1	24.769	63.165	168h	119.911	176.858	164.787	25.7891	35.937	33.2902	0.00225626	0.215069	0.203197	0.20202	0.206613
C6SXP3	Oxygen-evolving enhancer protein 3 (Glycine max)	8	39.7	24.903	323.31	168h	558.424	524.246	694.821	169.863	164.36	191.676	0.00138459	0.304184	0.313517	0.275864	0.297508
C6SYQ0	Putative uncharacterized protein (Glycine max)	6	35.2	20.825	110.39	168h	11.2258	9.19373	8.47997	17.3481	13.8059	12.9079	0.0332862	1.54538	1.50167	1.52216	1.52309
I1J9Y5	Calcium-binding EF-hand family protein (Theobroma cacao)	8	72.1	16.535	209.81	168h	15.0499	16.9208	13.6878	9.01648	6.66678	8.27938	0.00343694	0.599104	0.394	0.604871	0.52268
I1JYA9	Superoxide dismutase (Glycine max)	6	46.7	26.547	67.917	168h	9.13391	12.7365	15.0601	24.0257	24.2753	27.4633	0.00320893	2.63038	1.90596	1.82358	2.09072
C6T5N1	60S ribosomal protein L12, putative (Ricinus communis)	4	36.1	17.788	98.532	168h	49.1686	58.8075	64.7674	30.8818	30.7001	31.3159	0.00425441	0.62808	0.522044	0.483514	0.541112
C6T5U3	17.3 kDa class I heat shock protein (Glycine soja)	8	50.3	17.485	101.96	168h	10.8068	10.8895	9.49992	116.939	199.73	75.977	0.0296578	10.8209	18.3416	7.99764	11.6641
C6TAU4	Uncharacterized protein (Glycine max)	2	48.9	18.8	31.216	168h	46.2357	25.3112	22.3223	2.32791	2.76928	1.28676	0.0179945	0.0503487	0.109409	0.0576447	0.068204
Q9SDZ0	Isoflavone reductase homolog 2 (Glycine max)	15	71	33.939	255.7	168h	21.9204	37.8809	32.396	50.6225	53.698	71.4155	0.0252742	2.30937	1.41755	2.20446	1.93187
C6TG97	Proteasome subunit alpha type (Glycine max)	10	42.6	27.265	58.815	168h	14.0271	13.1316	13.228	24.3465	21.0223	26.6102	0.00307431	1.73567	1.60089	2.01166	1.77522
C6TGX7	Stem 28 kDa glycoprotein (Glycine max)	9	53.5	29.065	180.09	168h	14.541	25.3948	15.334	171.9	249.71	209.194	0.00108081	11.8218	9.83309	13.6425	11.6641
C6TID4	Uncharacterized protein (Glycine max)	4	16	34.537	42.831	168h	3.91103	3.9531	3.77396	8.22959	7.98165	5.91162	0.00901539	2.1042	2.01909	1.56642	1.88035
C6TIU1	Putative uncharacterized protein (Glycine max)	2	11.4	21.752	105.91	168h	6.08382	5.37477	9.21127	1.50458	0.926749	2.64338	0.0154103	0.247309	0.172426	0.286972	0.230526
C6TL09	Lectin (Glycine max)	9	50.7	30.114	231.63	168h	32.5396	31.8021	26.83	197.138	216.108	192.54	2.08833e-05	6.05839	6.79539	7.1763	6.66221
C6TLM4	Chlorophyll a-b binding protein, chloroplastic (Glycine max)	6	49.4	27.905	235.44	168h	30.2721	25.807	31.0524	84.9636	81.0007	79.7799	1.98708e-05	2.80667	3.13871	2.5692	2.82843
I1KL87	Malate dehydrogenase (Glycine max)	8	49.7	36.328	323.31	168h	51.6105	60.6036	62.0127	95.8491	99.6795	131.981	0.0127576	1.85716	1.64478	2.12829	1.86607
I1JWB8	Methyl-CpG-binding domain-containing protein 10 (Glycine soja)	7	41.8	32.445	32.483	168h	6.19795	8.05372	10.3308	4.22234	4.17943	6.00373	0.064264	0.681248	0.518945	0.581151	0.590087
C6TMA8	Uncharacterized protein (Glycine max)	6	74.8	12.236	212.31	168h	257.84	273.491	327.809	162.434	153.06	183.593	0.00648015	0.62998	0.559653	0.56006	0.582367
Q42794	Aspartate aminotransferase (Glycine max)	18	57.2	50.585	323.31	168h	25.9826	30.8805	28.1996	46.6595	44.7399	49.2347	0.000650416	1.7958	1.44881	1.74594	1.65634
C6TNT2	EF1Bgamma class glutathione S-transferase (Glycine max)	7	31.7	47.587	39.081	168h	8.47776	7.50105	5.23532	12.7214	11.0514	10.3566	0.0223676	1.50056	1.47331	1.97822	1.6358
C6ZS00	Disease resistance protein/LRR protein-related protein (Glycine max)	9	26.2	53.831	63.531	168h	122.081	101.8	121.826	40.9047	40.0601	47.4704	0.000524616	0.335061	0.393518	0.389657	0.371646
I1KS65	Adenosylhomocysteinase (Glycine max)	11	39.8	53.285	171.64	168h	18.4085	18.0264	15.7563	31.8436	33.7368	27.1764	0.00308837	1.72983	1.87152	1.7248	1.77399
I1J4J6	Malic enzyme (Glycine max)	17	38.7	65.026	323.31	168h	23.9272	18.4918	34.2549	52.3808	50.3307	74.6123	0.0206703	2.18917	2.72178	2.17815	2.35055
I1J4L6	Phosphoribulokinase (Glycine max)	16	48.9	45.269	48.452	168h	7.22349	4.83989	7.94439	23.1331	25.6853	24.5147	0.000118296	3.20248	5.30699	3.08579	3.74249
I1J7A8	Chlorophyll a-b binding protein, chloroplastic (Glycine max)	10	41.4	31.323	153.33	168h	36.0637	27.0328	35.8331	63.6589	61.2727	82.2418	0.00766696	1.76518	2.26661	2.29513	2.09362
I1JBQ4	Uncharacterized protein (Glycine max)	3	20.8	41.61	77.575	168h	1.85085	1.31185	2.16627	2.72135	4.36635	4.05892	0.026218	1.47032	3.32838	1.87369	2.09362
I1JGN1	NADP-dependent glyceraldehyde-3-phosphate dehydrogenase (Glycine soja)	11	36.8	53.251	323.31	168h	28.0318	21.8787	25.5569	40.8308	36.7636	40.9482	0.00312271	1.45659	1.68034	1.60223	1.5768
I1JLL3	Uncharacterized protein (Glycine max)	14	67.7	35.209	61.119	168h	29.008	23.6246	17.9495	40.7805	34.3039	36.0921	0.0222282	1.40584	1.45204	2.01076	1.60103
I1JLV8	Laccase (Glycine max)	3	8.2	63.897	46.183	168h	6.63282	8.36488	7.00404	3.98175	3.88285	4.42262	0.00421708	0.60031	0.464185	0.631438	0.560195
I1JMI9	Malic enzyme (Glycine max)	13	47.9	68.982	221.97	168h	10.9064	11.4452	10.1933	14.3099	19.2823	18.1619	0.0144474	1.31207	1.68476	1.78174	1.57899
I1JMQ3	Uncharacterized protein (Glycine max)	5	25.8	39.161	75.932	168h	4.10337	3.74748	3.83208	2.22224	1.8755	1.71324	0.000447347	0.541564	0.500469	0.447078	0.494828
I1JN60	Ferredoxin-dependent glutamate synthase 1, chloroplastic (Glycine soja)	51	43.5	176.7	323.31	168h	87.2421	89.034	86.2936	167.961	173.908	183.017	3.96128e-05	1.92523	1.95328	2.12087	1.99861
I1JSJ3	Fructose-bisphosphate aldolase (Glycine max)	13	49.1	42.568	323.31	168h	12.1719	10.7917	9.79731	25.7636	23.1321	25.5405	0.000216797	2.11665	2.14352	2.60688	2.27837
I1JSX4	Uncharacterized protein (Glycine max)	17	40.1	74.16	323.31	168h	24.5032	21.3221	21.5538	34.4452	34.9315	35.1812	0.000291104	1.40574	1.63828	1.63225	1.55509
I1JXC1	Elongation factor Tu (Glycine max)	13	50.2	52.207	323.31	168h	59.5923	51.5836	43.416	104.684	94.3957	84.8358	0.00430967	1.75668	1.82996	1.95402	1.84548
I1K1G3	Carbonic anhydrase (Glycine max)	11	43.7	36.76	113.94	168h	2.48882	2.28596	2.80723	4.26966	4.21992	3.41923	0.0101447	1.71553	1.84602	1.21801	1.56808
I1K5E6	Guanine nucleotide-binding protein subunit beta-like protein (Glycine max)	8	32.9	35.663	323.31	168h	15.0313	17.4804	14.3805	29.8329	34.6548	25.4595	0.00701939	1.98472	1.98249	1.77042	1.90924
I1KAZ9	Small heat shock protein, chloroplastic (Glycine soja)	7	37.2	26.059	208.01	168h	4.32088	1.88568	2.24879	31.3154	31.7258	13.3749	0.0205557	7.24746	16.8246	5.94759	8.98177
I1KCA8	Elongation factor Tu (Glycine max)	13	50.9	52.129	70.709	168h	3.62258	2.02757	3.03131	5.00923	5.58978	5.49983	0.00774969	1.38278	2.75688	1.81434	1.90528
I1KH70	Lipoxygenase (Glycine max)	12	24.9	97.865	49.011	168h	6.10231	4.56462	6.19729	10.9909	11.3483	11.9265	0.000620914	1.80111	2.48613	1.92447	2.05053
I1KLL8	Uncharacterized protein (Glycine max)	8	28.3	32.023	65.009	168h	11.9115	13.7739	14.4368	18.1531	24.887	21.6763	0.017112	1.524	1.80683	1.50146	1.60547
I1KMX5	Peroxisomal fatty acid beta-oxidation multifunctional protein (Glycine max)	17	36.1	86.056	271.59	168h	10.9041	9.65667	9.18918	21.9311	16.0736	15.3383	0.0215492	2.01127	1.66451	1.66917	1.77399
I1KPY5	Lactoylglutathione lyase (Glycine max)	9	34	39.596	105.51	168h	24.5972	26.2009	18.9541	51.8506	48.367	35.8957	0.0141552	2.10799	1.846	1.89382	1.94666
I1KRU6	Peroxisomal (S)-2-hydroxy-acid oxidase GLO5 (Glycine soja)	7	34.3	40.672	51.868	168h	0.925684	1.36134	1.1734	2.17124	2.22346	2.15073	0.00130288	2.34555	1.63329	1.8329	1.91454
I1KTX8	Phosphoglycerate kinase (Glycine max)	26	75.3	50.266	323.31	168h	195.18	205.647	173.667	412.704	410.352	395.124	3.93931e-05	2.11448	1.99542	2.27518	2.12579
I1KTY9	Sulfurtransferase (Glycine max)	8	36.7	41.866	83.224	168h	10.0253	8.43377	8.13288	17.0857	15.9269	14.5957	0.00165355	1.70425	1.88846	1.79465	1.79378
I1KVD8	Phospholipase D (Glycine max)	20	34.6	91.662	101.7	168h	11.6088	8.2385	8.64761	19.4282	15.8317	17.3678	0.00566408	1.67358	1.92167	2.00839	1.86219
I1KYC4	Uncharacterized protein (Glycine max)	9	26.2	51.907	262.37	168h	14.9876	22.1798	17.4112	24.6341	28.5279	29.2059	0.0220543	1.64363	1.28621	1.67742	1.5252
I1KYU6	Alpha-1,4 glucan phosphorylase (Glycine max)	19	43.1	95.826	133.62	168h	9.46586	8.35134	10.97	17.1296	16.4104	16.0477	0.00108517	1.80962	1.965	1.46287	1.73267
I1KZ13	Uncharacterized protein (Glycine max)	17	52.5	58.952	323.31	168h	24.1061	20.9069	30.1367	39.8477	38.5417	40.3353	0.00622987	1.65301	1.8435	1.33841	1.5977
I1KZJ9	Glycine--tRNA ligase 1, mitochondrial (Glycine soja)	12	22.2	81.057	197.41	168h	8.61705	9.44315	7.66647	14.8163	15.3701	12.6729	0.00415318	1.71941	1.62765	1.65303	1.66671
I1L540	Phosphoribulokinase (Glycine max)	15	48.9	45.297	248.51	168h	88.6002	83.1013	101.643	286.017	276.459	276.031	7.89149e-06	3.22818	3.32678	2.71568	3.07801
I1L838	Uncharacterized protein (Glycine max)	12	40.6	43.698	323.31	168h	38.9541	45.7299	41.7288	60.2899	67.2819	62.4213	0.00175681	1.54772	1.47129	1.49588	1.5042
I1LAY3	Uncharacterized protein (Glycine max)	10	25.4	101.42	105.41	168h	12.8435	11.8818	13.6966	4.42636	4.57892	4.81612	0.000106725	0.344638	0.385372	0.351629	0.360232
I1LDX0	Phosphoglucomutase, chloroplastic (Glycine soja)	11	28.3	68.473	289.36	168h	14.3567	12.8799	16.6903	25.0384	21.3044	23.8124	0.00499399	1.74403	1.65408	1.42672	1.60214
I1LFG4	Transketolase, chloroplastic (Glycine soja)	25	47.4	80.226	323.31	168h	102.822	78.2042	108.929	234.173	208.675	280.196	0.00325683	2.27746	2.66833	2.57229	2.50012
I1LKZ4	Superoxide dismutase [Cu-Zn] (Glycine max)	5	51.7	20.83	323.31	168h	281.197	233.235	346.107	25.6431	25.3337	33.658	0.00140172	0.0911925	0.108619	0.0972473	0.0987552
I1LL25	RuBisCO large subunit-binding protein subunit alpha, chloroplastic (Glycine soja)	28	61	61.705	112.06	168h	7.89178	7.21878	6.2706	11.1805	11.3958	11.5036	0.000910494	1.41673	1.57864	1.83452	1.60103
I1LMQ5	Chlorophyll a-b binding protein, chloroplastic (Glycine max)	7	36.2	31.087	89.836	168h	12.679	15.6661	11.9754	20.5758	26.8247	21.5733	0.013097	1.62282	1.71228	1.80147	1.71119
I1LQA8	Membrane-associated 30 kDa protein, chloroplastic (Glycine soja)	9	40.7	38.967	84.984	168h	16.0667	19.7282	15.7593	9.30808	11.0038	7.82729	0.00765735	0.57934	0.557768	0.496677	0.543367
I1LU53	Aconitate hydratase (Glycine max)	25	37.7	107.24	323.31	168h	37.2171	39.0991	26.1612	66.4172	67.5923	52.7565	0.0108112	1.78459	1.72874	2.01659	1.8391
I1LUL9	Ketol-acid reductoisomerase (Glycine max)	10	26.8	63.383	192.97	168h	9.4989	11.2026	12.2717	17.0239	18.3703	22.2939	0.00972547	1.7922	1.63983	1.81669	1.74836
I1LWK0	Protease Do-like 8, chloroplastic (Glycine soja)	8	25.5	48.516	71.561	168h	15.374	14.8822	16.0691	11.0493	8.50563	10.9594	0.00427151	0.7187	0.571529	0.682013	0.654289
I1M3V1	Uncharacterized protein (Glycine max)	5	37.9	18.588	62.77	168h	44.4517	60.8515	67.1232	19.3517	25.9272	30.7389	0.0129243	0.435342	0.426073	0.457948	0.43952
I1M6D5	Fructose-bisphosphate aldolase (Glycine max)	13	47.6	38.42	235.1	168h	33.449	46.7093	40.8393	62.2328	78.5276	72.8412	0.00728409	1.86053	1.6812	1.78361	1.77399
I1M7G8	Subtilisin-like protease (Glycine soja)	16	25.3	80.254	223.97	168h	25.4233	26.9066	23.0661	44.0656	53.9173	40.5215	0.00719955	1.73328	2.00387	1.75675	1.82766
I1M841	Rubisco activase (Glycine max)	17	47.7	52.448	44.329	168h	3.22289	4.33741	2.50953	6.14946	5.10628	5.76837	0.0194105	1.90806	1.17726	2.29859	1.72788
I1M984	Aspartate--tRNA ligase, cytoplasmic (Glycine soja)	8	31.9	60.223	126.55	168h	5.58984	4.47763	4.50571	8.00376	7.5717	6.42635	0.0142284	1.43184	1.691	1.42627	1.51152
I1MBR7	UTP--glucose-1-phosphate uridylyltransferase (Glycine soja)	15	59.7	51.471	264.82	168h	36.3471	37.2999	29.945	61.602	62.9192	51.9235	0.00431268	1.69482	1.68685	1.73396	1.70527
I1MD22	Lipoxygenase (Glycine max)	42	59	96.64	323.31	168h	110.628	104.58	108.398	437.469	391.828	472.164	0.000152221	3.9544	3.74668	4.35583	4.01111
I1MJ29	Peroxisomal glycolate oxidase (Glycine max)	21	70.4	40.794	323.31	168h	82.46	74.0812	81.6724	359.216	336.446	339.858	3.94173e-06	4.35625	4.54159	4.16123	4.34995
I1MJN2	ADP,ATP carrier protein 1, mitochondrial (Glycine soja)	8	27.5	42.098	120.25	168h	12.4012	12.7256	14.8477	19.2571	22.6048	22.2939	0.00358819	1.55284	1.77633	1.50151	1.60547
I1MPT8	50S ribosomal protein L6, chloroplastic (Glycine soja)	4	27	24.948	40.276	168h	10.2122	9.58443	12.2337	6.22227	7.66685	6.21673	0.013079	0.609298	0.799927	0.508165	0.628071
I1MQN7	Putative NAD(P)H-dependent oxidoreductase 1 (Glycine soja)	13	68.9	36.089	156.79	168h	15.6014	16.1451	16.428	34.378	29.6194	36.8303	0.00118437	2.20353	1.83457	2.24192	2.08493
I1MRV6	Ferric leghemoglobin reductase-2 (Glycine max)	23	59.2	52.887	323.31	168h	130.305	127.503	133.053	219.352	205.662	244.87	0.00131269	1.68337	1.61299	1.84039	1.71
I1MT10	Heat shock 70 kDa protein (Glycine max)	29	58.6	70.865	323.31	168h	27.7848	28.9095	31.0601	113.741	106.029	136.007	0.000587888	4.09365	3.66763	4.37885	4.03621
I1MZ53	Sedoheptulose-1,7-bisphosphatase, chloroplastic (Glycine soja)	16	44.2	41.732	323.31	168h	57.7552	62.1609	68.838	211.221	245.364	222.696	0.000100633	3.65718	3.94724	3.23507	3.60001
I1N5Q1	Carbonic anhydrase (Glycine max)	12	46.6	36.749	323.31	168h	100.12	96.0557	101.947	218.147	217.791	215.679	4.08209e-07	2.17886	2.26734	2.1156	2.18707
I1N5Q9	Protease Do-like 1, chloroplastic (Glycine soja)	12	42.2	45.644	100.66	168h	50.2615	42.3521	74.3794	28.044	25.2935	36.6576	0.0660009	0.557963	0.59722	0.492847	0.547526
I1N675	Uncharacterized protein (Glycine max)	11	57	40.52	177.34	168h	16.044	16.8432	24.3345	7.26049	8.51677	10.9411	0.0234993	0.452538	0.50565	0.449611	0.468461
I1N7G4	Leucine aminopeptidase 1 (Cajanus cajan)	20	46.9	60.834	323.31	168h	71.2315	71.6008	69.6232	113.59	106.124	115.638	0.000156805	1.59466	1.48216	1.66092	1.57789
I1N8T0	Ferredoxin-dependent glutamate synthase 1, chloroplastic (Glycine soja)	47	41.3	171.75	70.288	168h	8.79469	4.13697	6.89683	13.0965	10.4069	13.4595	0.0262752	1.48914	2.51559	1.95155	1.94127
I1NAI6	Uncharacterized protein (Glycine max)	3	50.2	22.983	132.36	168h	32.4562	38.5181	28.333	15.9454	24.506	19.2354	0.0269287	0.49129	0.636221	0.678902	0.596668
I1ND83	Carboxypeptidase (Fragment) (Glycine max)	11	33.7	45.769	110.98	168h	12.5488	14.6908	15.2627	9.34063	9.9892	8.69116	0.00599697	0.744342	0.679964	0.569438	0.660669
I1NDJ4	Uncharacterized protein (Glycine max)	6	88	12.522	35.185	168h	13.6443	15.5596	12.5266	7.93799	5.78413	5.25737	0.00327593	0.581782	0.37174	0.419695	0.449378
I1NFS4	ATP synthase subunit beta (Glycine max)	24	65.1	59.845	323.31	168h	97.1429	87.5041	86.7767	177.658	170.622	168.767	4.48404e-05	1.82884	1.94988	1.94485	1.9066
K7KDF5	Uncharacterized protein (Glycine max)	4	28.6	20.808	51.697	168h	14.0121	12.1992	12.8487	4.77971	4.36635	5.23908	0.000150671	0.341112	0.357921	0.407751	0.367802
K7KHJ7	Uncharacterized protein (Glycine max)	5	37.8	17.988	186.87	168h	25.7795	19.9427	20.494	10.8563	9.35185	11.875	0.00471238	0.421124	0.468937	0.579439	0.485654
K7KYV8	Lipoxygenase (Glycine max)	37	53.8	96.918	323.31	168h	49.2232	49.8696	62.14	143.18	147.044	178.51	0.00101522	2.90879	2.94858	2.8727	2.90996
K7L8B5	Uncharacterized protein (Glycine max)	6	70.1	15.281	123.97	168h	12.7122	18.3443	18.6259	8.84534	9.92307	9.27193	0.0208904	0.695813	0.540936	0.497797	0.572362
K7LNW5	Uncharacterized protein (Glycine max)	6	45.1	24.828	238.17	168h	169.291	148.345	178.713	107.778	93.7007	108.432	0.00364354	0.636643	0.63164	0.606739	0.625031
K7LP96	Uncharacterized protein (Glycine max)	5	43.9	16.615	130.86	168h	20.3001	11.1918	18.7486	5.85081	3.38451	5.79038	0.0160156	0.288216	0.302409	0.308843	0.299785
K7LP97	Uncharacterized protein (Glycine max)	5	48.8	16.928	102.1	168h	14.9975	12.3425	13.9423	7.06386	5.14306	4.90823	0.00144518	0.471002	0.416696	0.352039	0.410371
K7LSN8	Peptidyl-prolyl cis-trans isomerase (Glycine max)	5	26.1	25.22	254.74	168h	98.216	102.306	96.3535	61.5147	66.4012	62.8039	0.000101778	0.626321	0.649043	0.651807	0.642158
K7LWI3	ATP synthase subunit b, chloroplastic (Glycine stenophita)	5	50.4	14.786	53.231	168h	7.21213	9.54748	8.21509	16.1313	14.9966	15.4853	0.000660298	2.2367	1.57074	1.88498	1.87774
K7LWI4	ATP synthase subunit alpha (Glycine max)	23	65.1	55.737	323.31	168h	117.963	116.503	124.97	441.999	429.246	490.146	5.80822e-05	3.74693	3.68441	3.9221	3.78423
K7MQP4	Putative glycerophosphoryl diester phosphodiesterase 1 (Glycine soja)	7	23.5	83.36	40.318	168h	4.31648	5.74281	4.66675	7.11486	9.43957	6.74263	0.039242	1.6483	1.64372	1.44482	1.57571
Q588Z6	Beta-amylase (Glycine max)	8	28.4	56.156	103.41	168h	8.56643	7.33558	8.11893	20.3027	21.6779	23.2096	0.000114347	2.37003	2.95517	2.8587	2.71509
Q6I8E6	Pseudo-atpA (Fragment) (Glycine max)	11	43.4	34.806	323.31	168h	32.1592	30.8242	35.554	71.9909	67.6834	76.9218	0.000199521	2.23858	2.19579	2.16352	2.19923
Q70EM0	Dehydrin (Glycine max)	8	46.5	23.788	226.06	168h	33.2747	33.4811	24.8177	67.6823	65.1259	57.1927	0.00152462	2.03405	1.94515	2.30451	2.08927
Q71EW8	Methionine synthase (Glycine max)	20	50.3	84.281	265.36	168h	21.105	24.9462	16.1627	45.5555	42.1216	39.9932	0.001934	2.15852	1.6885	2.47441	2.08204
Q84L66	Putative NADH-dependent hydroxypyruvate reductase (Glycine max)	16	75.4	42.2	323.31	168h	43.1178	30.2554	29.5616	98.1477	83.4402	71.4731	0.00488814	2.27627	2.75786	2.41777	2.47598
R9RLI0	Photosystem I P700 chlorophyll a apoprotein A1 (Glycine soja)	7	13.5	83.487	282.3	168h	5.45434	8.41872	12.0779	18.2843	28.2897	37.9512	0.0311269	3.35225	3.36033	3.14222	3.28297
R9RLI4	Photosystem II D2 protein (Glycine soja)	7	25.2	39.563	323.31	168h	29.4884	34.8362	34.5954	54.6123	46.545	57.6905	0.00599422	1.85199	1.33611	1.66758	1.60436
R9RNE4	Cytochrome f (Glycine soja)	15	55.3	35.322	323.31	168h	37.4657	32.8941	37.8653	86.2589	90.7754	101.229	0.000273742	2.30234	2.75963	2.6734	2.57041
R9RNP1	Photosystem II CP47 reaction center protein (Glycine soja)	14	37	56.034	311.12	168h	31.2558	40.6168	28.6689	103.765	79.1045	89.0992	0.00205938	3.31987	1.94758	3.10787	2.71886
U5ZE82	Photosystem I P700 chlorophyll a apoprotein A2 (Glycine soja)	7	13.1	82.417	323.31	168h	10.5302	12.2731	10.6743	25.3629	34.5064	23.8049	0.00779432	2.40859	2.81154	2.23011	2.47255
R9RPH1	ATP synthase subunit beta, chloroplastic (Glycine soja)	28	79.9	53.754	323.31	168h	278.378	263.834	298.192	1000.64	963.155	894.92	3.2204e-05	3.59453	3.65061	3.00115	3.4011
R9RPJ5	Photosystem II protein D1 (Glycine soja)	6	21	38.948	323.31	168h	36.2122	30.9079	43.0065	55.2028	55.0779	71.49	0.0210806	1.52443	1.782	1.66231	1.6529
U5ZHS7	Photosystem II CP43 reaction center protein (Glycine soja)	11	26.4	51.919	317.22	168h	36.0909	35.1571	38.3822	98.4162	96.4134	103.532	1.11101e-05	2.72689	2.74236	2.6974	2.72263
U5ZHV3	Cytochrome b6 (Glycine soja)	4	25.1	24.146	229.95	168h	3.38659	2.71818	3.2172	5.75585	5.71057	6.10667	0.00031229	1.6996	2.10088	1.89813	1.89212

## Sheet: S7
Additional files 5 S7. Differentially abundant proteins in the stressed cotyledons between the soybean cv. Ningzhen No. 1 and cv. Xiangdou No. 3 at 24, 96 and 168h.
ID	Protein name	Peptide	Coverage (%)	Mass (KDa)	Score	HTH Time	T-N1	T-N2	T-N3	T-X1	T-X2	T-X3	p-value	R1(T-X1/T-N1)	R2(T-X2/T-N2)	R3(T-X3/T-N3)	Fold Change [(R1+R2+R3)/3]
A0A0B2S296	Protein disulfide isomerase-like 1-4 (Glycine soja)	5	22.6	44.76	15.622	24h	5.43863	5.70189	4.49277	2.94253	3.62609	2.85429	0.00933009	0.541043	0.635945	0.635308	0.604099
I1N8M5	Nascent polypeptide-associated complex subunit alpha-like protein (Glycine soja)	4	30.3	21.927	178.03	24h	13.2023	15.7263	15.5017	21.4223	22.1895	25.0828	0.00418279	1.62262	1.41098	1.61807	1.55055
I1L957	Embryonic protein DC-8 (Glycine soja)	25	58.1	48.795	323.31	24h	129.762	158.552	179.486	250.568	268.826	275.562	0.00255629	1.93099	1.69551	1.53529	1.72059
K7MLV5	Tubulin alpha chain (Glycine max)	4	19.2	46.278	30.433	24h	1.38024	1.51278	1.22391	2.45572	2.36355	3.30435	0.0126797	1.77919	1.56239	2.69984	2.01381
I1JBN4	Heme-binding protein 2 (Glycine soja)	3	17.9	26.016	30.304	24h	22.739	22.3636	36.6595	7.47207	5.20369	7.71478	0.0127724	0.328602	0.232685	0.210444	0.257244
K7LSN8	Peptidyl-prolyl cis-trans isomerase (Glycine max)	7	29.5	25.22	99.574	24h	30.7149	32.1868	28.9666	61.4489	51.4807	49.3295	0.00365762	2.00062	1.59943	1.70298	1.76768
C6TJG0	20 kDa chaperonin, chloroplastic (Glycine soja)	7	36.8	26.656	44.188	24h	23.5963	19.548	16.481	39.1002	34.427	30.8089	0.00922834	1.65705	1.76115	1.86936	1.76252
C6SXX2	Ubiquitin-NEDD8-like protein RUB2 (Glycine soja)	5	39.6	17.245	69.67	24h	81.5434	115.25	100.407	133.821	183.277	154.951	0.0282312	1.64111	1.59026	1.54322	1.59153
I1M0K3	Cysteine proteinase inhibitor (Glycine max)	4	24.1	27.668	18.271	24h	15.5351	22.643	22.9141	30.3532	37.0424	33.1762	0.013174	1.95385	1.63593	1.44786	1.67921
I1M3M9	Seed biotin-containing protein SBP65 (Glycine soja)	21	45.6	67.976	323.31	24h	92.9648	90.1733	86.5292	168.408	141.95	135.768	0.00445938	1.81152	1.57419	1.56904	1.65158
Q6LEG8	Calmodulin (Glycine max)	4	37.6	16.862	67.907	24h	35.0485	37.6708	33.3073	58.0358	74.0885	43.2968	0.0616215	1.65587	1.96674	1.29992	1.64084
A0A0B2PSI9	Putative calcium-binding protein CML27 (Glycine soja)	2	18.8	15.791	26.027	24h	1.83583	2.74744	3.90377	6.41441	6.461	4.66434	0.0230196	3.49402	2.35165	1.19483	2.34683
A0A0B2Q9B8	Oleosin (Glycine soja)	4	29.5	17.488	91.783	24h	187.891	239.519	260.549	104.454	101.146	107.748	0.00449966	0.555928	0.422286	0.413544	0.463919
C3VHQ8	Oleosin (Glycine max)	4	29.7	17.417	146.59	24h	100.094	126.597	135.422	66.0693	60.2605	57.9559	0.00552462	0.660071	0.476003	0.427966	0.521347
I1LE41	Seed maturation protein PM24 (Glycine max)	7	58.2	26.239	323.31	24h	21.2968	28.252	25.0459	37.1141	34.9004	39.5064	0.00694718	1.74271	1.23533	1.57736	1.51847
A0A0B2S9A1	Basic 7S globulin 2 (Glycine soja)	6	30.1	40.023	14.758	24h	29.4347	39.2973	42.0902	56.9901	65.8934	48.0367	0.0356323	1.93615	1.67679	1.14128	1.58474
A0A0B2P3W9	Basic 7S globulin (Glycine soja)	10	62.2	33.16	323.31	24h	188.268	233.884	236.203	338.142	377.231	317.292	0.00604748	1.79607	1.6129	1.3433	1.58409
A0A0B2PSP9	Glycinin G2 (Glycine soja)	19	49.8	59.049	323.31	24h	4635.91	4434.09	6407.35	8644.77	7316.16	9385.89	0.0195206	1.86474	1.64998	1.46486	1.65986
Q9XES8	Seed maturation protein PM28 (Glycine max)	6	96.6	9.5121	75.37	24h	11.6013	11.4883	15.3867	25.6291	22.2627	22.1293	0.00361079	2.20916	1.93785	1.43821	1.86174
Q9XET0	Seed maturation protein PM30 (Glycine max)	10	62.1	15.097	176.31	24h	43.8736	35.8771	47.3254	105.557	70.6327	81.1269	0.0162981	2.40593	1.96874	1.71424	2.02964
Q9ZNZ4	Napin-type 2S albumin 1 (Glycine max)	9	49	17.835	150.78	24h	924.134	575.493	659.402	2308.79	1232.4	1249.44	0.0773798	2.49833	2.14147	1.89481	2.1782
Q9S7N8	Seed maturation protein PM21 (Glycine max)	3	56.8	10.061	106.84	24h	5.2926	8.31624	11.2344	13.1269	17.9921	24.3381	0.0498357	2.48023	2.16349	2.16639	2.27004
Q9SB11	Glycinin (Glycine max)	34	69.6	63.797	323.31	24h	3381.55	3716.93	4622.43	9155.3	8845.84	10069	0.000474495	2.70743	2.37988	2.1783	2.42187
A0A0B2P4D2	Glycinin G3 (Glycine soja)	18	42.6	54.167	323.31	24h	217.972	319.853	329.619	641.726	766.744	695.829	0.00125722	2.94408	2.39718	2.11101	2.48409
C7EA91	Mutant glycinin subunit A1aB1b (Glycine max)	17	57.8	43.522	123.65	24h	5.50928	2.89379	3.17364	152.854	56.6668	13.4859	0.162319	27.7449	19.5822	4.24935	17.1922
A0A0B2QNE5	Peroxidase (Glycine soja)	3	16.6	31.361	71.137	24h	10.2347	14.6655	11.7585	3.49741	3.0626	2.05412	0.00239993	0.341721	0.20883	0.174692	0.241748
I1J9Y0	Heat shock protein STI (Glycine soja)	10	29.9	65.664	219.81	24h	23.8714	24.0188	27.6798	41.1622	37.416	35.2016	0.00399603	1.72433	1.55778	1.27174	1.51795
I1LC12	22.0 kDa class IV heat shock protein (Glycine soja)	5	43.1	22.384	66.371	24h	9.71017	11.6063	12.4964	19.5679	20.0428	15.5969	0.011957	2.0152	1.72689	1.24811	1.6634
I1KRJ7	1-Cys peroxiredoxin (Glycine soja)	6	51.8	24.386	134.01	24h	29.3876	39.7409	31.927	54.7226	72.8906	44.0751	0.0585152	1.8621	1.83415	1.3805	1.69225
C6T1V2	18.2 kDa class I heat shock protein (Glycine soja)	4	36.9	17.74	53.48	24h	88.2461	79.9736	139.331	167.619	149.874	191.173	0.0385545	1.89945	1.87404	1.37208	1.71519
A0A0B2QGH4	Em-like protein GEA1 (Glycine soja)	6	46.9	12.402	111.49	24h	49.4957	60.378	56.7403	98.1224	102.158	92.6403	0.000568851	1.98244	1.69197	1.63271	1.76904
I1LKZ4	Superoxide dismutase [Cu-Zn] (Glycine max)	4	43.3	20.83	97.258	24h	7.0169	6.57462	7.39673	13.3379	14.0053	11.5864	0.0014054	1.90083	2.13021	1.56642	1.86582
C6T588	Stress-induced protein SAM22 (Glycine soja)	7	59.5	16.761	178.86	24h	112.219	111.579	137.207	270.557	243.143	240.791	0.000503106	2.41096	2.17912	1.75495	2.11501
A0A0B2QU60	Small heat shock protein, chloroplastic (Glycine soja)	4	33.8	22.916	53.979	24h	2.86312	3.21772	3.08848	5.06298	7.57047	6.93514	0.0103175	1.76835	2.35275	2.24549	2.12219
I1M222	Desiccation-related protein PCC3-06 (Glycine soja)	10	48.9	25.63	126.49	24h	34.3669	34.932	51.3422	102.491	80.8243	121.677	0.00924156	2.98226	2.31376	2.36993	2.55531
C6TFW4	Stress-induced protein SAM22 (Glycine soja)	5	58.9	16.729	40.697	24h	3.47742	4.82304	7.51857	8.0501	19.8312	14.5551	0.0697726	2.31497	4.11177	1.93589	2.78754
Q39805	Dehydrin-like protein (Glycine max)	13	83.6	23.717	323.31	24h	133.682	154.296	227.821	422.513	469.749	611.662	0.00661672	3.16057	3.04446	2.68483	2.96329
Q70EM0	Dehydrin (Glycine max)	12	77.4	23.788	50.839	24h	0.407731	0.610949	0.238409	2.6722	3.3818	2.57462	0.000882462	6.55383	5.53533	10.7992	7.62945
I1N675	Uncharacterized protein (Glycine max)	7	46.6	40.52	42.369	24h	9.60765	7.31139	8.69136	13.395	14.9113	11.3955	0.0181707	1.3942	2.03947	1.31113	1.5816
I1JMQ3	Uncharacterized protein (Glycine max)	5	24.7	39.161	66.351	24h	10.3849	9.11408	7.12047	15.4742	17.4431	11.9581	0.0309675	1.49007	1.91386	1.67939	1.69444
I1LHR9	Uncharacterized protein (Glycine max)	2	44.7	12.56	33.278	24h	2.63369	4.247	4.70257	5.96045	6.133	8.26818	0.0395301	2.26315	1.44408	1.75823	1.82182
K7KWZ7	Uncharacterized protein (Glycine max)	2	19.5	30.85	26.331	24h	1.15417	2.38053	0.852261	2.97837	3.26083	3.13789	0.024756	2.58053	1.36979	3.68184	2.54405
Q71EW8	Methionine synthase (Glycine max)	8	18.5	84.281	82.23	96h	10.6601	13.2557	18.0143	20.266	21.1718	27.8728	0.0472858	1.90111	1.59718	1.54726	1.67481
I1M3M4	Ketol-acid reductoisomerase (Glycine max)	3	11.6	63.481	108.99	96h	7.8356	7.62677	6.25504	17.2515	10.9961	12.9133	0.0276968	2.20168	1.44178	2.06447	1.87125
A0A0B2RS98	5-methyltetrahydropteroyltriglutamate--homocysteine methyltransferase (Glycine soja)	7	19.6	73.703	3.0152	96h	2.48285	2.91499	3.45728	6.24253	6.08775	6.35284	0.000360371	2.51426	2.08843	1.83753	2.12874
Q42795	Beta-amylase (Glycine max)	13	35.1	56.071	323.31	96h	86.6363	91.2454	120.216	152.723	154.639	181.641	0.010604	1.76281	1.69476	1.51096	1.6529
I1KKN7	Pyrophosphate--fructose 6-phosphate 1-phosphotransferase subunit alpha (Glycine max)	3	7.1	67.436	19.885	96h	3.37677	2.46832	2.31008	4.31912	4.55901	4.54085	0.00677805	1.27907	1.84701	1.96567	1.66786
I1MYI8	Glyceraldehyde-3-phosphate dehydrogenase (Glycine max)	12	62.7	36.838	71.637	96h	17.0313	26.1825	13.8933	33.9976	40.5858	28.464	0.0395113	1.99618	1.55011	2.04876	1.85061
I1JXG9	Glyceraldehyde-3-phosphate dehydrogenase (Glycine max)	16	65.7	36.77	72.331	96h	6.65135	7.08415	5.10858	12.0562	12.7102	10.0504	0.00598616	1.81259	1.79418	1.96735	1.85703
I1M005	Formate dehydrogenase, mitochondrial (Glycine max)	12	49.9	41.954	243.08	96h	91.7611	63.8448	71.5135	194.192	113.628	143.029	0.0404599	2.11628	1.77975	2.00003	1.9602
Q2I0H4	Glyceraldehyde-3-phosphate dehydrogenase (Glycine max)	17	65.7	36.764	323.31	96h	152.118	152.86	169.615	321.822	321.892	323.874	8.93423e-06	2.11561	2.1058	1.90946	2.04202
A0A0B2Q7W6	Glucose and ribitol dehydrogenase like 1 (Glycine soja)	12	37.9	31.828	150.14	96h	173.077	141.781	119.222	364.243	311.231	262.575	0.00722089	2.10452	2.19516	2.20241	2.16745
A0A0B2P735	Alcohol dehydrogenase 1 (Glycine soja)	13	40.4	41.153	153.27	96h	246.858	247.621	236.81	437.815	502.305	457.16	0.000334249	1.77355	2.02852	1.93049	1.90792
I1JXA0	Cell division cycle protein 48 like (Glycine soja)	12	26.8	90.882	139	96h	25.2374	15.7536	18.4335	39.236	31.1491	34.6269	0.0143417	1.55468	1.97727	1.87848	1.79378
K7KIL0	GTP-binding nuclear protein (Glycine max)	3	15.9	25.047	13.69	96h	9.76315	8.42253	8.65838	18.2672	18.4649	18.7504	2.58348e-05	1.87104	2.19232	2.16558	2.07053
I1LTL9	Cell division cycle protein 48 like (Glycine soja)	10	16.2	89.787	10.437	96h	0.369669	0.633214	0.783255	2.59194	3.29858	1.7598	0.0132458	7.0115	5.20928	2.24677	4.34393
I1JBN4	Heme-binding protein 2 (Glycine soja)	3	17.9	26.016	30.304	96h	27.5999	18.1831	42.8804	11.7337	9.89552	12.5094	0.0659793	0.425136	0.544216	0.291728	0.407254
B3TDK4	Lipoxygenase (Glycine max)	35	56.9	94.41	323.31	96h	394.51	447.574	389.191	622.993	679.881	606.835	0.00144935	1.57916	1.51904	1.55922	1.55186
D6PAW7	Lipoxygenase (Glycine max)	39	51.9	96.781	323.31	96h	369.244	392.999	430.393	688.562	787.131	769.493	0.000567986	1.86479	2.00288	1.78788	1.88296
B3TDK5	Lipoxygenase (Glycine max)	31	47.1	96.725	323.31	96h	164.691	157.919	164.16	331.202	293.431	309.59	0.000180954	2.01105	1.85811	1.88591	1.9172
I1KUQ0	Lipoxygenase (Glycine max)	10	12.2	96.742	1.8248	96h	25.4765	40.4602	46.3964	64.5231	95.5346	87.9863	0.0157171	2.53265	2.3612	1.8964	2.247
I1N6Q6	Ribulose bisphosphate carboxylase small chain (Glycine max)	3	19.4	19.131	19.558	96h	4.96931	2.43371	3.90499	8.9145	5.83505	7.02519	0.0395801	1.79391	2.3976	1.79903	1.97794
I1MJ86	Elongation factor 2 (Glycine soja)	18	36.9	94.056	323.31	96h	43.4838	29.825	39.573	66.5904	49.3393	60.123	0.031184	1.53138	1.65429	1.51929	1.56699
A0A0B2Q4Z1	Elongation factor 1-alpha (Glycine soja)	9	25.5	49.265	43.381	96h	46.3343	41.0696	71.6235	111.707	99.9787	169.847	0.0346255	2.41088	2.43437	2.37139	2.40494
O22120	Alpha subunit of beta conglycinin (Fragment) (Glycine max)	41	66.3	63.164	323.31	96h	3619.99	4855.46	4940.72	5635.38	7974.85	7024	0.0399704	1.55674	1.64245	1.42166	1.53794
I1K1K4	Oleosin (Glycine max)	4	20.4	19.105	38.038	96h	86.2259	79.0531	99.287	141.38	133.548	148.095	0.00189916	1.63965	1.68935	1.49159	1.60436
Q9SB11	Glycinin (Glycine max)	34	69.6	63.797	323.31	96h	3901.04	3827.25	4812.79	6879.78	6141.64	7592.53	0.00687079	1.76358	1.60471	1.57757	1.64718
I1N747	Oleosin (Glycine max)	9	42.5	23.589	96.886	96h	620.288	562.036	558.199	1158.41	968.206	931.607	0.00386486	1.86754	1.72268	1.66895	1.75078
K7KFF1	Uncharacterized protein (Glycine max)	14	44.4	44.177	6.5855	96h	2.50058	2.59759	3.86739	4.49645	5.85727	5.79591	0.0186066	1.79816	2.25489	1.49866	1.82513
A0A0B2P4D2	Glycinin G3 (Glycine soja)	18	42.6	54.167	323.31	96h	305.411	373.357	392.997	557.052	727.442	700.769	0.00677248	1.82394	1.94838	1.78314	1.85061
I1L860	Sucrose-binding protein (Glycine soja)	25	53.8	57.99	323.31	96h	936.137	726.658	1033.33	2047.69	1398.22	2054.87	0.0166002	2.18739	1.92418	1.98859	2.03073
Q42447	Maturation protein (Glycine max)	13	64.2	25.659	316.99	96h	61.0461	87.9678	50.2302	139.542	171.373	111.936	0.0220896	2.28584	1.94814	2.22845	2.1495
F7J077	Beta-conglycinin beta subunit (Glycine max)	26	59	50.441	227.31	96h	28.3786	41.8548	53.4325	67.6801	89.9322	106.624	0.0249894	2.3849	2.14867	1.99549	2.17046
Q9FZP9	Alpha subunit of beta-conglycinin (Fragment) (Glycine max)	37	70.7	65.142	323.31	96h	1338.44	1216.85	1135.02	3168.75	2831	2398.49	0.00243672	2.36749	2.3265	2.11317	2.26577
O22121	Beta subunit of beta conglycinin (Fragment) (Glycine max)	27	62.7	47.975	323.31	96h	1104.04	1115.59	1034.59	2766.01	2895.78	2301.1	0.00100006	2.50535	2.59572	2.22417	2.43682
Q9S9D0	Glycinin G4 subunit (Glycine max)	32	67.3	63.679	14.433	96h	12.0955	12.9076	17.758	30.7962	47.6302	28.0572	0.0289745	2.54609	3.69007	1.57998	2.45717
I1JF86	Sucrose-binding protein 2 (Glycine max)	23	47.4	57.816	172.09	96h	204.455	201.352	203.296	519.274	493.298	547.901	3.63183e-05	2.5398	2.44993	2.69509	2.55974
A0A0B2QNE5	Peroxidase (Glycine soja)	3	16.6	31.361	71.137	96h	14.2042	16.5435	17.4618	4.93957	2.65584	3.80986	0.000471737	0.347755	0.160537	0.218183	0.230047
A1KR24	Dehydrin (Glycine max)	10	64	25.384	199.38	96h	46.9217	40.8743	58.6922	16.9512	11.9878	21.2044	0.00543126	0.361265	0.293285	0.361282	0.337042
C6TAX7	Dehydrin COR47 (Glycine soja)	2	9.3	24.164	4.535	96h	3.42659	4.81835	5.66144	2.45217	2.43671	2.4621	0.0284811	0.715628	0.505714	0.43489	0.539988
Q9XER5	Seed maturation protein PM22 (Glycine max)	7	56.6	16.688	32.826	96h	202.237	211.681	234.585	140.792	121.545	134.797	0.00168476	0.696176	0.574189	0.574619	0.612593
I1LLC0	Annexin (Glycine max)	10	38.8	35.953	75.413	96h	30.7761	21.9263	28.5496	51.9181	36.9974	51.3019	0.0240041	1.68696	1.68735	1.79694	1.72309
I1L314	Heat shock protein 90-1	9	20.6	80.388	40.91	96h	8.90952	10.0422	10.6506	18.55	17.4319	19.4428	0.000371524	2.08205	1.73586	1.82551	1.87514
G3E7M9	Annexin (Glycine max)	4	22.2	35.922	8.8679	96h	4.01664	3.21041	4.3903	5.91306	9.67473	6.63096	0.0426438	1.47214	3.01355	1.51036	1.88557
I1JFX0	Universal stress protein A-like protein (Glycine soja)	2	14.1	20.693	10.325	96h	7.9994	4.36401	8.29823	11.7248	14.1139	13.3917	0.0129321	1.46572	3.23415	1.61381	1.96973
A0A0B2QU60	Small heat shock protein, chloroplastic (Glycine soja)	4	33.8	22.916	53.979	96h	7.89246	9.10462	6.91954	18.8986	22.4001	23.5762	0.000895086	2.39452	2.4603	3.4072	2.71697
Q70EM0	Dehydrin (Glycine max)	12	77.4	23.788	50.839	96h	0.425914	1.15661	0.2745	3.30969	5.44406	3.78337	0.00712735	7.77079	4.70689	13.7828	7.95576
C6TGA6	60S acidic ribosomal protein P0 (Glycine max)	5	17.6	34.189	14.626	96h	12.6396	9.6113	8.74679	21.1837	18.2034	15.6784	0.0154787	1.67598	1.89396	1.79247	1.78509
I1LWR7	40S ribosomal protein S19-1 (Glycine soja)	3	25.2	15.879	9.6084	96h	3.98765	4.59372	4.19434	8.24669	9.04238	9.44709	0.00029685	2.06806	1.96842	2.25234	2.09362
A0A0B2S8C8	Uncharacterized protein (Glycine soja)	3	64.7	12.347	2.8269	96h	4.82359	5.54379	7.60888	2.73917	3.77089	3.94301	0.0519386	0.567871	0.680201	0.518211	0.584794
C6SZ13	Uncharacterized protein (Glycine max)	3	34	15.777	71.637	96h	32.329	47.4803	47.2887	65.4961	98.1751	106.463	0.0240492	2.02593	2.0677	2.25135	2.11257
D6PAW7	Lipoxygenase (Glycine max)	39	51.9	96.781	323.31	168h	1262.15	1652.4	1605.26	771.266	891.563	849.698	0.00638372	0.611071	0.539556	0.529322	0.558644
B3TDK4	Lipoxygenase (Glycine max)	35	56.9	94.41	323.31	168h	1088.39	1289.89	1177.36	674.573	706.213	648.989	0.00110305	0.619791	0.547497	0.551225	0.571965
O22121	Beta subunit of beta conglycinin (Fragment) (Glycine max)	27	62.7	47.975	323.31	168h	4731.44	5969.61	5043.57	3421.91	3567.68	2890.89	0.0100256	0.723229	0.59764	0.573185	0.628071
Q42447	Maturation protein (Glycine max)	13	64.2	25.659	316.99	168h	54.8027	118.997	67.196	174.626	260.466	175.201	0.0237168	3.18645	2.18885	2.60732	2.62989
A1KR24	Dehydrin (Glycine max)	10	64	25.384	199.38	168h	60.5289	52.7168	81.7052	16.4752	14.6	16.1	0.00475428	0.272187	0.276952	0.19705	0.245876
A0A0B2P735	Alcohol dehydrogenase 1 (Glycine soja)	13	40.4	41.153	153.27	168h	464.398	593.416	526.571	343.158	383.342	318.795	0.0125901	0.738932	0.645992	0.605417	0.661127
Q9ZNZ4	Napin-type 2S albumin 1 (Glycine max)	9	49	17.835	150.78	168h	470.855	288.566	314.45	697.2	563.879	632.732	0.0164488	1.48071	1.95407	2.01219	1.81566
A0A0B2RV20	Gamma-glutamyl hydrolase (Glycine soja)	5	23.7	38.201	123.11	168h	18.6945	24.7411	17.7444	13.5251	13.4	13.1502	0.0326953	0.723479	0.54161	0.741091	0.662044
I1JXC1	Elongation factor Tu (Glycine max)	7	25.2	52.207	103.2	168h	16.3688	23.768	24.5107	13.5502	13.7501	14.725	0.0453101	0.827806	0.578511	0.600761	0.660211
A0A0B2QI13	Poly [ADP-ribose] polymerase 3 (Glycine soja)	8	15.3	89.632	71.908	168h	6.17508	5.60873	5.00312	4.20002	3.45001	2.37507	0.023035	0.680156	0.615114	0.474719	0.583579
A0A0B2QNE5	Peroxidase (Glycine soja)	3	16.6	31.361	71.137	168h	12.1145	12.4064	14.373	4.75015	3.40004	3.49998	0.000399373	0.392104	0.274054	0.243511	0.29689
I1KXE7	Uncharacterized protein (Glycine max)	4	16	64.212	59.163	168h	1.75817	1.3372	1.87513	0.825013	0.924999	0.750012	0.00855441	0.469246	0.691744	0.399978	0.506277
I1MK36	25.3 kDa vesicle transport protein (Glycine soja)	2	16.1	25.476	57.009	168h	0.925657	0.966266	0.925863	0.5	0.750012	0.375006	0.0231724	0.540157	0.776196	0.405034	0.553632
A0A0B2QU60	Small heat shock protein, chloroplastic (Glycine soja)	4	33.8	22.916	53.979	168h	4.14159	4.89017	4.38338	12.875	15.175	16.9251	0.000913569	3.10871	3.10317	3.8612	3.34035
Q70EM0	Dehydrin (Glycine max)	12	77.4	23.788	50.839	168h	0.570561	1.30637	0.356618	6.80007	8.67499	3.80003	0.0172262	11.9182	6.64053	10.6557	9.44794
I1N9E6	Elongation factor Tu (Glycine max)	2	8.8	49.109	40.732	168h	3.45707	3.49024	5.38734	1.50002	1.75001	2.62493	0.0408779	0.433901	0.501402	0.48724	0.473357
C6TFW4	Stress-induced protein SAM22 (Glycine soja)	5	58.9	16.729	40.697	168h	16.9844	31.8863	28.3064	6.40008	8.3001	14.4752	0.0351442	0.376822	0.260303	0.511375	0.368823
C6TMA8	Uncharacterized protein (Glycine max)	3	64.7	12.236	32.934	168h	21.6237	29.3032	31.0495	12.5001	17.3251	19.1001	0.0346751	0.578075	0.591235	0.61515	0.594604
Q9XER5	Seed maturation protein PM22 (Glycine max)	7	56.6	16.688	32.826	168h	223.208	174.399	187.23	133.625	104.302	116.375	0.0104538	0.598656	0.598064	0.62156	0.605836
I1MYB0	Selenium-binding protein 1 (Glycine soja)	6	27.1	53.433	28.318	168h	7.62335	8.87669	9.73206	4.64998	4.37503	4.82499	0.00274408	0.609966	0.492867	0.495783	0.530344
I1NGI9	40S ribosomal protein S3a (Glycine max)	4	27	27.999	22.558	168h	3.62427	4.13906	3.2581	5.77511	4.82499	6.57509	0.0223647	1.59345	1.16572	2.01808	1.55294
I1JU00	17.9 kDa class II heat shock protein (Glycine soja)	3	24.7	17.94	22.453	168h	1	1.15658	1.38835	2.27502	2.02501	2.52499	0.00395777	2.27502	1.75085	1.8187	1.93455
C6SVR5	Seed maturation protein PM36 (Glycine soja)	4	18.5	23.904	10.786	168h	12.035	18.7058	13.5531	6.54999	8.95017	8.07512	0.0319261	0.544244	0.478469	0.595813	0.537375
I1M965	17.9 kDa class II heat shock protein (Glycine soja)	2	19.5	17.863	4.3794	168h	0.642177	0.736663	0.766348	2.25001	2.27502	1.25001	0.023536	3.50372	3.08828	1.63113	2.60268
B1Q2X5	Protein disulfide-isomerase (Glycine max)	6	16.2	61.611	1.6885	168h	1.80689	2.42033	2.19612	1.50002	1	1.27502	0.0185583	0.830169	0.413167	0.580578	0.583984

## Sheet: S8
Additional files 5 S8. Differentially abundant proteins in the stressed embryos between the soybean cv. Ningzhen No. 1 and cv. Xiangdou No. 3 at 24, 96 and 168h.
ID	Protein name	Peptide	Coverage (%)	Mass (KDa)	Score	HTH Time	T-N1	T-N2	T-N3	T-X1	T-X2	T-X3	p-value	R1(T-X1/T-N1)	R2(T-X2/T-N2)	R3(T-X3/T-N3)	Fold Change [(R1+R2+R3)/3]
A0A0B2RS98	5-methyltetrahydropteroyltriglutamate--homocysteine methyltransferase (Glycine soja)	15	32.8	73.703	8.1369	24h	4.59259	3.46741	2.95674	6.1755	4.70952	5.76988	0.0448061	1.34467	1.35822	1.95143	1.55144
I7HBP1	Glycosyltransferase (Glycine max)	4	12.6	53.203	53.431	24h	6.16925	5.28999	3.87981	9.10221	9.30868	9.65309	0.00347433	1.47542	1.75968	2.48803	1.90771
A0A0B2SVB7	Inosine-5-monophosphate dehydrogenase (Glycine soja)	5	23.6	33.33	15.362	24h	1.00543	1.55878	1.84686	0.609712	0.170933	0.53532	0.0215255	0.606417	0.109658	0.289854	0.33531
I1JBN4	Heme-binding protein 2 (Glycine soja)	2	20.9	26.016	27.909	24h	2.40838	2.69255	1.1791	4.16488	3.85187	4.92335	0.0169058	1.72933	1.43056	4.1755	2.44513
A0A0B2P6D2	Allene oxide synthase, chloroplastic (Glycine soja)	2	4.6	54.035	24.737	24h	1.17312	1.06156	1.29607	0.52595	0.749098	0.631098	0.00441604	0.448335	0.70566	0.486933	0.546976
C6TFC1	Non-specific lipid-transfer protein (Glycine max)	2	32	12.367	92.644	24h	4.46316	3.06119	3.51117	6.13484	6.11736	7.28095	0.00741101	1.37455	1.99836	2.07365	1.81552
C6SXA0	Glycine-rich RNA-binding protein 2, mitochondrial (Glycine soja)	5	58	14.996	66.62	24h	6.66471	8.75457	7.67054	13.1759	12.8308	20.2484	0.0362371	1.97697	1.46561	2.63977	2.02745
Q9LLX2	Trypsin inhibitor (Glycine max)	3	17.9	17.976	46.133	24h	11.2548	10.0665	11.2031	21.66	18.8853	21.7835	0.000628315	1.92451	1.87605	1.94441	1.91499
A0A0B2ST30	LETM1 and EF-hand domain-containing protein 1, mitochondrial (Glycine soja)	2	9	68.881	15.103	24h	1.99606	2.08131	1.41104	1.33063	0.883595	0.994418	0.0383599	0.666629	0.424538	0.704741	0.598636
K7LX92	Calmodulin (Glycine soja)	5	39.3	15.815	76.894	24h	15.2263	22.0818	20.4294	29.3776	32.0962	42.7926	0.0277354	1.9294	1.45352	2.09465	1.82586
C3VHQ8	Oleosin (Glycine max)	6	39.4	17.417	78.587	24h	99.0176	100.984	138.68	51.2405	73.3897	67.0486	0.0277341	0.517489	0.726744	0.483477	0.575903
I1L849	Late embryogenesis abundant protein D-34 (Glycine soja)	18	66.4	27.455	323.31	24h	698.244	833.755	965.08	1088.66	1318.76	1329.16	0.0198291	1.55914	1.58171	1.37725	1.50603
Q9SPJ6	Maturation protein pPM32 (Glycine max)	23	73.4	18.882	2.457	24h	7.82227	6.61191	8.74112	36.2345	30.2495	42.9871	0.00152261	4.63222	4.575	4.91781	4.70834
A0A0B2R0Z0	1-Cys peroxiredoxin (Glycine soja)	12	51.8	24.329	95.976	24h	31.6166	9.35251	21.0326	3.92705	1.05298	2.22277	0.0479591	0.124209	0.112588	0.105682	0.11416
A1KR24	Dehydrin (Glycine max)	15	67.8	25.384	323.31	24h	31.4729	59.5893	77.6036	13.3218	15.8805	10.4629	0.033472	0.423279	0.266499	0.134825	0.274867
I1JRI7	Superoxide dismutase [Cu-Zn] (Glycine max)	3	36.8	15.236	279.09	24h	20.1742	15.5334	24.3865	34.6866	41.2802	26.4181	0.0479163	1.71936	2.65751	1.08331	1.82006
I1N8M5	Nascent polypeptide-associated complex subunit alpha-like protein (Glycine soja)	3	35.8	21.927	29.618	24h	8.25618	10.4174	9.56196	17.1012	16.6766	24.7062	0.0198149	2.07132	1.60084	2.5838	2.08532
O23957	Dehydrin (Glycine max)	3	41.6	17.32	185.8	24h	25.815	32.6189	39.0147	45.7001	61.025	55.8336	0.0211952	1.77029	1.87085	1.43109	1.69075
Q70EM0	Dehydrin (Glycine max)	20	89.4	23.788	142.33	24h	12.9079	19.9501	16.0749	44.1816	48.9442	74.9243	0.0152865	3.42285	2.45333	4.66095	3.51237
K7M324	60S acidic ribosomal protein P2B (Glycine soja)	3	30.9	15.302	81.859	24h	19.0883	21.0725	20.5677	32.5786	38.7866	38.3034	0.00142931	1.70673	1.84063	1.86231	1.80322
I1LHR9	Uncharacterized protein (Glycine max)	5	52.6	12.56	18.497	24h	13.9595	18.0512	14.5155	27.0079	25.5528	50.8039	0.0415211	1.93473	1.41557	3.49999	2.28343
I1JBH8	Protein disulfide isomerase-like protein (Glycine max)	15	46.7	40.43	236.71	96h	45.8508	44.4691	56.5429	31.9757	28.4059	35.4178	0.0169453	0.697386	0.638777	0.626387	0.654184
I7HBP1	Glycosyltransferase (Glycine max)	4	12.6	53.203	53.431	96h	3.89876	3.06856	2.95462	8.12237	6.89131	5.57515	0.0109755	2.08332	2.24578	1.88693	2.07201
A0A0B2R290	Putative glutathione S-transferase (Glycine soja)	7	24.6	23.753	66.641	96h	13.2371	13.232	25.4255	35.4876	44.9189	48.5893	0.0103247	2.68092	3.39473	1.91105	2.66223
I1L8Q0	Lambda class glutathione S-transferase (Glycine max)	4	25.3	27.089	13.417	96h	3.22078	3.06536	4.44873	1.53553	1.38691	1.4302	0.00841329	0.476757	0.452445	0.321486	0.416896
I1M2V1	Nuclear pore complex protein Nup98-Nup96 (Glycine soja)	2	4.3	80.488	4.9305	96h	1.50735	1.22509	1.28852	0.994986	0.66552	0.484994	0.0220899	0.660089	0.543244	0.376396	0.526576
A0A0B2RIW3	Kunitz-type trypsin inhibitor KTI1 (Glycine soja)	2	17.5	17.678	12.239	96h	5.52902	6.57084	5.85906	1.55617	1.55016	1.19266	0.000160012	0.281455	0.235915	0.203559	0.240309
A0A0B2PLY0	Lectin (Glycine soja)	8	42.5	30.928	214.38	96h	107.911	176.468	194.617	26.4409	49.6553	47.2071	0.0123928	0.245026	0.281385	0.242564	0.256325
I1LKJ7	Phosphatidylglycerol/phosphatidylinositol transfer protein (Glycine soja)	2	26.8	17.157	12.04	96h	0.603645	0.542095	0.44638	0.954948	1.34328	1.28923	0.00686184	1.58197	2.47795	2.88819	2.31604
A0A0B2P3W9	Basic 7S globulin (Glycine soja)	9	46.6	33.16	323.31	96h	81.8808	109.961	96.8996	45.428	55.8756	47.7964	0.00590212	0.554806	0.508141	0.493257	0.518735
A0A0B2PSP9	Glycinin G2 (Glycine soja)	17	43.9	59.049	323.31	96h	407.497	529.067	597.619	52.7096	70.9048	74.3763	0.00135306	0.12935	0.134019	0.124455	0.129274
A0A0B2SIS4	Late embryogenesis abundant protein 2 (Glycine soja)	21	87.1	15.097	66.865	96h	4.4055	10.6921	13.5537	92.6537	57.2686	159.775	0.0360817	21.0314	5.35615	11.7883	12.7253
C7EA91	Mutant glycinin subunit A1aB1b (Glycine max)	16	53.6	43.522	20.117	96h	5.81666	12.2166	13.2605	56.9532	130.753	123.446	0.0167598	9.79139	10.7029	9.30934	9.93454
F7J077	Beta-conglycinin beta subunit (Glycine max)	25	53.3	50.441	323.31	96h	63.9876	49.6705	80.254	22.9756	23.5293	35.1763	0.0181294	0.359063	0.473708	0.438313	0.423695
O22121	Beta subunit of beta conglycinin (Fragment) (Glycine max)	26	56.7	47.975	323.31	96h	351.8	388.558	423.355	80.0102	94.38	97.7704	0.000154871	0.227431	0.242898	0.230942	0.233757
Q7GC77	Glycinin A3B4 subunit (Glycine max)	24	57.6	58.187	323.31	96h	270.455	532.463	420.984	75.8029	154.731	146.88	0.0242545	0.280279	0.290595	0.348898	0.306591
Q9SPJ6	Maturation protein pPM32 (Glycine max)	23	73.4	18.882	2.457	96h	1.42801	2.46587	5.12142	16.2803	20.8483	17.8509	0.000904524	11.4007	8.45472	3.48553	7.78031
A0A0B2PGZ2	Desiccation-related protein PCC3-06 (Glycine soja)	20	57.9	25.537	5.2484	96h	1.15071	1.88437	1.74767	13.8861	12.8501	12.0284	4.12982e-05	12.0674	6.81932	6.88253	8.58974
A0A0B2R0Z0	1-Cys peroxiredoxin (Glycine soja)	12	51.8	24.329	95.976	96h	34.8292	10.5124	23.7471	4.91738	2.62008	2.36227	0.0493919	0.141185	0.249237	0.0994761	0.1633
A1KR24	Dehydrin (Glycine max)	15	67.8	25.384	323.31	96h	42.9821	89.2593	105.813	15.986	15.4767	30.4615	0.03912	0.371924	0.173391	0.287881	0.277732
C6T588	Stress-induced protein SAM22 (Glycine soja)	8	69	16.761	135.85	96h	77.7914	111.763	99.8172	49.1651	72.8837	56.4284	0.0385453	0.632012	0.652129	0.565317	0.616486
I1KAZ9	Small heat shock protein, chloroplastic (Glycine soja)	4	29.9	26.059	10.553	96h	1.9287	2.00928	0.943477	3.96287	5.11168	3.26604	0.0175763	2.05468	2.54404	3.4617	2.68681
Q42447	Maturation protein (Glycine max)	17	67.9	25.659	323.31	96h	108.393	139.562	161.733	183.629	256.547	243.645	0.0285729	1.6941	1.83823	1.50646	1.6796
Q70EM0	Dehydrin (Glycine max)	20	89.4	23.788	142.33	96h	1.98162	5.15719	4.71701	36.6059	60.6327	44.0592	0.00384011	18.4727	11.7569	9.34048	13.19
K7MZA6	Uncharacterized protein (Glycine max)	2	10.1	30.444	6.8648	96h	2.08102	2.64239	2.49838	1.09163	0.854404	1.51929	0.008236	0.524564	0.323345	0.60811	0.485339
I7HBP1	Glycosyltransferase (Glycine max)	4	12.6	53.203	53.431	168h	3.99347	2.81124	2.50045	6.725	8.23171	6.40006	0.00518009	1.684	2.92814	2.55957	2.39057
Q6TXD0	3-ketoacyl-CoA thiolase (Glycine max)	5	25.2	47.041	113.11	168h	2.96032	2.73374	3.8916	1.50002	2.08539	1.83331	0.0240888	0.50671	0.762836	0.471094	0.580214
I1MQB5	40S ribosomal protein S3-3 (Glycine soja)	8	40.9	26.182	40.643	168h	16.2187	22.3832	23.7869	46.8751	32.4879	44.5656	0.0151226	2.89019	1.45144	1.87353	2.07172
Q9ZTZ2	Late-embryogenesis abundant protein (Glycine max)	4	21.1	14.68	9.2573	168h	150.227	194.066	185.974	96.6264	73.8048	93.4326	0.00432283	0.643203	0.380309	0.502396	0.508636
C6TJG9	40S ribosomal protein S4 (Glycine max)	8	33.3	29.842	234.43	168h	30.5894	47.6333	50.518	19.3251	15.6711	22.2665	0.0215193	0.631757	0.328994	0.440764	0.467171
I1LS55	ADP,ATP carrier protein 3, mitochondrial (Glycine soja)	6	24.3	39.771	67.961	168h	30.8391	39.6837	30.6485	25.3995	12.6707	17.8333	0.0336036	0.823615	0.319293	0.581865	0.574925
A0A0B2P0S6	Seed maturation protein PM36 (Glycine soja)	2	8	21.514	2.0956	168h	1.34945	0.901824	1.4426	2.77507	4.91463	6.73319	0.0364404	2.05644	5.44965	4.66741	4.05784
D6C500	HSP90-2 (Glycine max)	19	29.2	80.183	200.7	168h	13.1417	19.4802	23.1815	8.09999	7.98785	6.70003	0.0206367	0.616359	0.41005	0.289026	0.438478
Q9ATY1	Kunitz trypsin inhibitor (Glycine max)	10	40.7	24.149	323.31	168h	2787.14	4804.82	4225.49	2256.87	1460.51	2182.13	0.0388314	0.809746	0.303966	0.516421	0.543378
A0A0B2P3W9	Basic 7S globulin (Glycine soja)	9	46.6	33.16	323.31	168h	34.5853	47.7382	43.625	163.151	143.781	125.032	0.000943984	4.71736	3.01187	2.86607	3.53177
A0A0B2P4D2	Glycinin G3 (Glycine soja)	15	38.5	54.167	323.31	168h	24.3796	32.9633	34.7968	148.252	98.9508	173.632	0.00779054	6.08098	3.00185	4.98988	4.69091
Q9BBU5	Cu/Zn-superoxide dismutase copper chaperone (Glycine max)	2	14.8	32.479	7.6292	168h	2.81128	3.762	3.09176	1	1.59755	1.33331	0.00445576	0.35571	0.424654	0.431248	0.40387
A0A0B2P6L4	Seed maturation protein PM36 (Glycine soja)	5	21	25.987	13.746	168h	15.0021	20.3946	16.9865	36.6762	27.6948	24.7663	0.0351743	2.44474	1.35795	1.458	1.75356
I1LXD1	Alcohol dehydrogenase 1 (Glycine soja)	7	19.9	38.698	36.045	168h	6.2403	7.68919	2.3233	33.975	42.9761	22.6997	0.0102465	5.44445	5.58915	9.77046	6.93469
I1L860	Sucrose-binding protein (Glycine soja)	33	61.5	57.99	323.31	168h	562.538	796.195	986.366	1307.03	1212.82	1504.73	0.020142	2.32345	1.52327	1.52553	1.79075
C6SV65	Histone H2A (Glycine max)	4	25	14.693	41.55	168h	33.1823	38.3951	35.8821	18.575	20.0732	19.4998	0.000467086	0.559789	0.522808	0.543442	0.542013
I1LPJ9	Protein gar2 (Glycine soja)	17	26.6	77.569	69.564	168h	42.901	30.7508	46.8316	17.2751	24.8293	24.0998	0.0286351	0.402675	0.807435	0.514606	0.574905
I1N8M5	Nascent polypeptide-associated complex subunit alpha-like protein (Glycine soja)	3	35.8	21.927	29.618	168h	8.62105	10.4026	7.28025	28.1744	22.8174	17.6331	0.0113022	3.26809	2.19344	2.42205	2.62786
I1LWR7	40S ribosomal protein S19-1 (Glycine soja)	11	59.4	15.879	80.791	168h	145.371	122.964	134.931	84.2514	69.6464	61.5996	0.00250479	0.57956	0.566396	0.456526	0.53416
Q8W0V9	24 kDa protein SC24 (Glycine max)	5	35.2	24.569	61.275	168h	14.1816	14.5855	19.8679	30.1501	25.7436	38.5324	0.0216438	2.12601	1.76502	1.93943	1.94349
A0A0B2PLY0	Lectin (Glycine soja)	8	42.5	30.928	214.38	168h	35.0351	57.1581	57.7855	247.087	173.717	255.766	0.00291919	7.05256	3.03924	4.42613	4.83931
A0A0B2PMR9	Em-like protein GEA6 (Glycine soja)	13	86.7	11.491	323.31	168h	5775.1	9031.24	9891.25	4461.84	3169.59	4459.01	0.0338316	0.7726	0.350959	0.450804	0.524788
A7LCD6	Lipoxygenase (Glycine max)	6	6.4	97.251	32.971	168h	10.4801	19.1278	15.396	9.05011	6.82928	6.59994	0.0458287	0.863555	0.357033	0.428679	0.549756
A0A0B2PSP9	Glycinin G2 (Glycine soja)	17	43.9	59.049	323.31	168h	67.3439	91.3552	97.7285	1028.85	845.682	1102.55	0.000296194	15.2776	9.25708	11.2817	11.9388
A0A0B2PSZ5	Glycinin G1 (Glycine soja)	25	57.5	55.817	323.31	168h	945.942	1709.07	1646.09	6292.08	4047.78	6273.26	0.00636599	6.65166	2.36841	3.81101	4.27702
I1KUQ6	Lipoxygenase (Glycine max)	4	4.6	97.138	4.5641	168h	4.37696	6.088	5.10046	3.05002	2.3415	1.33331	0.0137759	0.696834	0.38461	0.26141	0.447618
I1KUX8	60S ribosomal protein L28-2 (Glycine soja)	8	54.7	16.872	29.049	168h	37.9732	32.9899	29.6036	7.47501	8.47558	10.9665	0.000747439	0.19685	0.256914	0.370447	0.274737
I1L602	Outer plastidial membrane protein porin (Glycine soja)	10	56.2	29.755	139.05	168h	58.5014	68.6276	63.9273	34.4747	33.3539	36.6012	0.000718175	0.589298	0.486013	0.572544	0.549285
K7MNV8	Uncharacterized protein (Glycine max)	3	19.7	16.203	8.5907	168h	6.03336	7.05394	6.09046	3.25013	3.56095	2.66666	0.00156373	0.538693	0.504817	0.437842	0.493784
I1N583	Eukaryotic translation initiation factor 5 (Glycine soja)	3	15	48.549	27.413	168h	3.85578	2.93478	3.50861	1.75001	2.39025	2.36666	0.0206394	0.453867	0.814457	0.674528	0.647617
A0A0B2Q9B8	Oleosin (Glycine soja)	6	39.8	17.488	143.47	168h	185.729	203.554	279.756	149.102	103.744	145.431	0.0490801	0.802793	0.509662	0.519851	0.610769
I1KP94	Glutathione peroxidase (Glycine max)	3	23.6	25.137	18.115	168h	21.2173	20.1566	29.3367	11.85	13.3784	15.1664	0.0296782	0.558508	0.663724	0.516977	0.579736
C6EVF9	Elongation factor 1-alpha (Glycine max)	12	27.1	49.396	35.904	168h	29.5303	28.8844	37.6424	15.6252	19.7194	25.6331	0.0445955	0.529125	0.682702	0.680964	0.63093
Q6VEV1	40S ribosomal protein S25 (Fragment) (Glycine max)	4	46.8	10.504	4.144	168h	6.80241	11.5827	11.9138	6.30014	3.32921	5.03316	0.0488683	0.926164	0.28743	0.422463	0.545352
A0A0B2QJ60	Phosphoglycerate kinase (Glycine soja)	20	71.1	42.391	323.31	168h	145.083	207.735	196.159	130.876	103.086	115.732	0.0333743	0.902076	0.496236	0.589993	0.662768
A0A0B2QJA4	Aldehyde dehydrogenase family 2 member C4 (Glycine soja)	5	17.1	54.703	41.173	168h	5.05488	4.29735	6.16096	2.97495	3.02435	2.80012	0.0148101	0.588529	0.703772	0.454495	0.582265
I1K5K3	40S ribosomal protein S2-4 (Glycine soja)	9	42.6	29.831	3.4261	168h	1.926	4.08267	3.20163	1.12502	0.682928	1	0.0289428	0.584122	0.167275	0.312341	0.354579
I1LAJ1	Peroxisomal 3-ketoacyl-CoA thiolase (Glycine max)	4	23.3	45.231	2.8637	168h	1.01107	1.58036	1.30548	0.849998	0.621956	0.7	0.0316769	0.840689	0.393552	0.536203	0.590148
A1KR24	Dehydrin (Glycine max)	15	67.8	25.384	323.31	168h	52.8349	167.979	174.415	14.3251	16.3169	23.533	0.0454198	0.271129	0.0971366	0.134926	0.16773
A0A0B2QQJ7	Histone H2B (Glycine soja)	7	49.7	15.639	28.417	168h	29.4746	35.2259	48.538	10.75	8.85368	11.9665	0.00889813	0.364722	0.25134	0.24654	0.287534
C6T2W2	Mitochondrial import inner membrane translocase subunit Tim9 (Glycine soja)	4	41.9	10.849	29.136	168h	18.7448	19.43	19.1654	13.5002	12.1956	9.43322	0.00367249	0.720209	0.627666	0.492201	0.613359
I1LK73	60S ribosomal protein L23A (Glycine soja)	4	39.1	17.232	35.19	168h	36.7442	24.3545	58.2945	7.10012	8.04873	10.9665	0.0357238	0.193231	0.330482	0.188123	0.237279
I1N783	Proteasome subunit alpha type (Glycine max)	5	33.7	27.335	1.7183	168h	0.261713	0.13441	0.456835	1	0.987801	0.666656	0.0139909	3.82099	7.34916	1.45929	4.20981
K7LX92	Calmodulin (Glycine soja)	5	39.3	15.815	76.894	168h	24.6369	29.7863	25.4664	49.0996	35.0243	37.2337	0.041109	1.99293	1.17585	1.46207	1.54362
I1N7P3	Ribulose-phosphate 3-epimerase (Glycine max)	2	14.9	24.64	127.61	168h	3.7478	4.238	3.51646	2.17501	2.73174	2.36666	0.00626899	0.580343	0.644581	0.673023	0.632649
A0A0B2R0Z0	1-Cys peroxiredoxin (Glycine soja)	12	51.8	24.329	95.976	168h	65.1871	18.0208	47.1724	2.37507	5.36586	2.39997	0.0437184	0.0364348	0.297759	0.0508766	0.128357
A0A0B2R290	Putative glutathione S-transferase (Glycine soja)	7	24.6	23.753	66.641	168h	12.7552	16.5928	24.5538	46.4998	57.5485	78.4004	0.0126993	3.64557	3.46828	3.19301	3.43562
I1KXE7	Uncharacterized protein (Glycine max)	3	14.7	64.212	52.119	168h	0.999175	1.10585	1.60191	1.82501	1.73167	2	0.0377566	1.82652	1.56592	1.24851	1.54698
C6F117	Putative ribosomal protein S15 (Glycine max)	6	50.8	14.774	64.958	168h	39.4732	55.539	49.4461	20.1752	26.3412	19.3666	0.00717344	0.511113	0.474283	0.391671	0.459022
Q9LLX2	Trypsin inhibitor (Glycine max)	3	17.9	17.976	46.133	168h	13.3294	11.9405	9.30308	22.1752	26.9141	21.9997	0.00366021	1.66363	2.25402	2.36478	2.09414
I1KTK0	60S ribosomal protein L6 (Glycine soja)	5	28.4	25.889	67.712	168h	37.4415	48.1367	55.1372	9.72505	7.63412	11.8333	0.00215451	0.25974	0.158593	0.214615	0.210982
K7LKA7	RNA-binding protein Musashi like 2 (Glycine soja)	5	24.4	47.552	29.629	168h	6.79085	8.24113	8.86402	4.27509	4.68289	3.3666	0.00606449	0.629536	0.568234	0.379804	0.525858
I1LCI1	Chaperonin CPN60-2, mitochondrial (Glycine soja)	21	41.9	61.431	186.98	168h	119.168	158.647	169.497	107.627	82.2688	93.5984	0.03229	0.903153	0.518565	0.552212	0.657977
A0A0B2RGB4	RNA-binding protein 34 (Glycine soja)	21	27.8	77.14	212.64	168h	105.571	130.605	127.839	71.3996	60.8297	81.2987	0.00710827	0.67632	0.465752	0.635947	0.592673
A0A0B2RIW3	Kunitz-type trypsin inhibitor KTI1 (Glycine soja)	2	17.5	17.678	12.239	168h	1.48803	1.25756	3.27473	11.2251	13.9389	28.3331	0.0415579	7.54356	11.0841	8.65204	9.09324
I1LQT0	Histone H2B (Glycine max)	6	47.7	16.278	5.1821	168h	1.98315	1.92312	2.15208	1.37501	0.987801	1.5	0.0122783	0.693344	0.513645	0.697001	0.634664
I1MAW4	Cytochrome c oxidase subunit 6b-1 (Glycine soja)	4	25.7	19.476	74.905	168h	6.14574	5.13818	7.15602	8.25013	11.6216	10.2333	0.0269009	1.34241	2.26181	1.43003	1.67809
C6SVR2	60S ribosomal protein L31 (Glycine soja)	5	31.7	13.947	12.562	168h	11.8927	8.1381	9.02323	5.04997	4.67076	5.06663	0.0140363	0.424627	0.573937	0.561509	0.520025
A0A0B2RNG6	Triosephosphate isomerase (Glycine soja)	13	58.5	27.198	33.145	168h	21.8432	31.2331	27.3567	20.4251	15.1948	15.2665	0.0379906	0.935078	0.486496	0.558053	0.659876
K7N277	Uncharacterized protein (Glycine max)	2	35.5	13.861	220	168h	4.88164	7.21162	6.86519	29.4248	16.281	17.7998	0.0243735	6.02764	2.25761	2.59276	3.62601
I1J9E4	60S ribosomal protein L26-1 (Glycine soja)	3	30.1	16.73	17.534	168h	7.14237	4.97487	6.50798	2.25001	1.95127	3.46669	0.00998345	0.315023	0.392226	0.532682	0.41331
C6T034	Elongation factor 1-beta 1 (Glycine soja)	10	57.8	24.276	160.78	168h	74.8693	95.9195	118.268	43.4003	40.0611	51.4001	0.0166539	0.57968	0.417653	0.434605	0.477313
I1KVR2	60S ribosomal protein L7-4 (Glycine soja)	6	28	28.322	61.361	168h	9.36657	13.773	15.9678	6.725	6.28044	6.66656	0.0291268	0.717979	0.455998	0.4175	0.530492
I1MJN7	ATP synthase subunit O, mitochondrial (Glycine soja)	3	16.3	26.933	12.164	168h	0.277978	0.157285	0.210465	0.699995	0.634144	1.16666	0.022523	2.51817	4.03181	5.54323	4.03107
A0A0B2SFA2	Activator of 90 kDa heat shock protein ATPase like 1 (Glycine soja)	5	22.7	39.382	47.148	168h	4.39271	5.66194	4.4134	1.25001	2.51224	2.59997	0.0111234	0.284565	0.443707	0.589108	0.439127
A0A0B2SIS4	Late embryogenesis abundant protein 2 (Glycine soja)	21	87.1	15.097	66.865	168h	6.65708	16.3971	21.0499	59.8512	109.67	139.067	0.0199344	8.99061	6.68841	6.60653	7.42852
A0A0B2SJW2	Protein disulfide-isomerase (Glycine soja)	31	71.4	56.091	323.31	168h	280.88	445.032	474.774	217.902	171.572	228.83	0.0365164	0.775781	0.385526	0.481978	0.547762
I1N9E6	Elongation factor Tu (Glycine max)	17	57.7	49.109	223.94	168h	55.9546	45.02	42.3401	29.6758	31.9386	30.9671	0.015972	0.530354	0.709431	0.73139	0.657059
O64458	34 kDa maturing seed protein (Glycine max)	3	6.9	42.757	93.11	168h	10.9629	17.0124	12.8292	94.9754	58.6954	59.6991	0.00884984	8.66337	3.45014	4.65339	5.58897
C6SXX2	Ubiquitin-NEDD8-like protein RUB2 (Glycine soja)	6	53.9	17.245	157.65	168h	49.729	70.0305	92.7707	151.326	156.441	224.599	0.0162048	3.04302	2.2339	2.42102	2.56598
C6T0B5	Uncharacterized protein (Glycine max)	5	55	14.008	86.7	168h	32.8996	38.8444	37.1042	72.5763	56.9386	67.9337	0.00399614	2.206	1.46581	1.83089	1.83423
K7KFI7	60S ribosomal protein L23 (Glycine soja)	7	44	13.422	19.839	168h	64.0007	75.8209	72.7926	44.151	43.4141	46.1007	0.00193043	0.689851	0.572588	0.633316	0.631918
C6T5Y6	Glycine-rich RNA-binding protein 2, mitochondrial (Glycine soja)	4	56.6	20.711	193.61	168h	14.3604	15.5981	13.1326	8.49998	9.79264	8.13325	0.00310965	0.591905	0.627811	0.619319	0.613012
C3VHQ8	Oleosin (Glycine max)	6	39.4	17.417	78.587	168h	98.5007	85.1405	118.688	55.575	47.012	61.701	0.0124053	0.564209	0.55217	0.519859	0.545413
C6SZ13	Uncharacterized protein (Glycine max)	6	40.8	15.777	34.058	168h	146.637	254.098	262.154	121.25	93.3411	121.099	0.0467645	0.826872	0.367342	0.46194	0.552051
I1MCX7	60S ribosomal protein L28-2 (Glycine soja)	9	54	16.887	21.277	168h	19.1602	21.4719	13.5956	9.70018	8.87806	7.76666	0.0180429	0.506266	0.413474	0.571262	0.497001
C6T374	Uncharacterized protein (Glycine max)	4	25.2	15.431	17.699	168h	31.9697	29.34	53.3523	15.1501	10.5487	16.0332	0.0355252	0.47389	0.359534	0.300515	0.37798
C6TJD3	Guanine nucleotide-binding protein subunit beta-like protein (Glycine max)	8	36	35.748	149.44	168h	10.1527	19.405	17.319	31.2255	28.4025	36.6994	0.0113337	3.07559	1.46367	2.11902	2.21943
C6ZS00	Disease resistance protein/LRR protein-related protein (Glycine max)	4	14.9	53.831	11.689	168h	3.01458	2.45142	1.2726	6.82494	6.23169	4.56678	0.0128965	2.26398	2.54207	3.58853	2.79819
C7EA91	Mutant glycinin subunit A1aB1b (Glycine max)	16	53.6	43.522	20.117	168h	4.56726	8.62585	4.7585	443.03	181.659	686.368	0.0416501	97.0011	21.0598	144.24	87.4338
F7J077	Beta-conglycinin beta subunit (Glycine max)	25	53.3	50.441	323.31	168h	15.4085	14.6284	20.2906	115.277	143.714	173.399	0.00165077	7.48135	9.82435	8.54577	8.61715
I1LGB7	40S ribosomal protein S2-4 (Glycine soja)	11	42.2	30.248	79.235	168h	41.4347	52.3558	51.527	32.4759	26.7557	25.9665	0.00787815	0.783787	0.511037	0.50394	0.599588
I1JV39	Glucose-6-phosphate isomerase (Glycine max)	3	5.7	67.352	5.3316	168h	4.23514	2.66468	3.33169	11.55	10.1829	11.3331	0.000256255	2.72718	3.82142	3.40162	3.31674
I1K198	Uncharacterized protein (Glycine max)	5	30.1	17.366	26.123	168h	36.9023	44.5103	58.1846	24.8248	19.3532	24.4332	0.00193043	0.672715	0.434803	0.419926	0.509148
I1KRJ7	1-Cys peroxiredoxin (Glycine soja)	14	63.3	24.386	218.7	168h	666.582	986.424	984.662	530.65	380.156	461.621	0.0213649	0.796076	0.385388	0.468812	0.550092
I1L8R1	Uncharacterized protein (Glycine max)	14	46.2	44.691	146.08	168h	54.0303	98.2056	100.996	46.4998	28.2688	39.6991	0.0454526	0.860625	0.287853	0.393078	0.513852
I1LHR9	Uncharacterized protein (Glycine max)	5	52.6	12.56	18.497	168h	13.2105	23.3226	16.3192	60.0009	50.0854	37.9337	0.0108102	4.54193	2.1475	2.32449	3.00464
I1LTG9	MLO-like protein (Glycine max)	2	51.4	10.557	153.18	168h	7.85007	5.68731	7.62423	2.97495	4.98776	4.40006	0.0321951	0.378971	0.876998	0.577116	0.611028
I1M5E1	60S ribosomal protein L28-2 (Glycine soja)	8	54.7	16.945	7.4685	168h	2.83693	3.29335	3.29882	1.27502	0.853657	1.7	0.00293135	0.449436	0.259206	0.515336	0.407993
I1N5I8	Oleosin (Glycine max)	8	32.8	19.957	124.81	168h	62.5578	52.8615	80.9714	23.4007	34.1706	40.4667	0.0271893	0.374066	0.646417	0.499765	0.506749
K7LNW4	Peptidyl-prolyl cis-trans isomerase (Glycine max)	7	42.1	20.715	135.93	168h	398.425	553.856	581.554	350.228	297.504	323.426	0.0335476	0.879031	0.537151	0.556141	0.657441
K7N0P4	Uncharacterized protein (Glycine max)	2	27.4	12.247	37.123	168h	4.16265	0.983888	2.14432	9.60001	13.6345	5.73319	0.0426523	2.30622	13.8578	2.67367	6.27923
O22120	Alpha subunit of beta conglycinin (Fragment) (Glycine max)	35	65.9	63.164	323.31	168h	606.437	697.283	1032.09	2031.04	1793.34	2409.92	0.00420292	3.34914	2.57189	2.33499	2.75201
O22121	Beta subunit of beta conglycinin (Fragment) (Glycine max)	26	56.7	47.975	323.31	168h	84.216	111.39	114.582	830.217	798.088	838.287	1.32908e-06	9.85819	7.16483	7.31604	8.11302
Q7GC77	Glycinin A3B4 subunit (Glycine max)	24	57.6	58.187	323.31	168h	77.3453	163.783	140.425	1001.68	502.426	696.776	0.0147382	12.9508	3.06763	4.9619	6.99344
Q39873	Lea protein (Glycine max)	66	87.6	49.399	323.31	168h	1615.75	1458.5	1622.66	873.647	1193.16	1016.3	0.00730665	0.540707	0.818075	0.626321	0.661701
Q42447	Maturation protein (Glycine max)	17	67.9	25.659	323.31	168h	169.34	246.802	252.758	495.417	373.45	420.97	0.0096652	2.92558	1.51316	1.66551	2.03475
Q70EM0	Dehydrin (Glycine max)	20	89.4	23.788	142.33	168h	2.80722	4.91192	8.50166	84.5254	54.4516	56.899	0.00360992	30.11	11.0856	6.69269	15.9628
Q9SPJ6	Maturation protein pPM32 (Glycine max)	23	73.4	18.882	2.457	168h	1.00048	2.1154	1.44421	49.0513	37.5247	106.831	0.0425755	49.0277	17.7388	73.9722	46.9129

## Sheet: S9
Additional files 5 S9. Differentially abundant proteins in the stressed leaves between the soybean cv. Ningzhen No. 1 and cv. Xiangdou No. 3 at 24, 96 and 168h.
ID	Protein name	Peptide	Coverage (%)	Mass (KDa)	Score	HTH Time	T-N1	T-N2	T-N3	T-X1	T-X2	T-X3	p-value	R1(T-X1/T-N1)	R2(T-X2/T-N2)	R3(T-X3/T-N3)	Fold Change [(R1+R2+R3)/3]
K7MQY6	Dipeptidyl peptidase family member 6 (Glycine soja)	9	20.9	75.408	38.265	24h	8.20263	8.2433	7.69657	2.84988	2.34644	3.17476	6.08901e-05	0.347435	0.284648	0.41249	0.344363
A0A0B2Q3D1	Reticuline oxidase-like protein (Glycine soja)	14	29.4	60.691	52.63	24h	7.31631	7.41269	7.65871	10.803	11.0316	12.1639	0.000865891	1.47657	1.4882	1.58825	1.51677
C6TK73	Serine glyoxylate aminotransferase 3 (Glycine max)	16	54.6	44.276	140.79	24h	2.90207	3.66495	3.33914	4.84105	6.74807	5.90213	0.0131124	1.66814	1.84124	1.76756	1.75808
Q42792	Asparagine synthetase (Glycine max)	15	39.4	65.23	129.27	24h	10.3237	12.9394	12.2254	19.0257	23.6478	22.2278	0.0033844	1.84292	1.82759	1.81817	1.82893
A0A0B2S4F9	RuBisCO-associated protein (Glycine soja)	11	61.5	31.258	305.9	24h	129.136	188.34	191.47	14.5449	21.3277	21.8236	0.00180707	0.112632	0.113241	0.113979	0.113283
A0A0B2SJC6	Nucleoside-triphosphatase (Glycine soja)	5	13.5	49.314	31.885	24h	12.2656	9.20228	16.1215	2.58719	1.94206	4.00878	0.0098277	0.21093	0.211041	0.248661	0.222828
Q588Z6	Beta-amylase (Glycine max)	18	41.7	56.156	323.31	24h	111.995	131.851	138.384	27.6793	31.08	33.7485	0.000287186	0.247147	0.235721	0.243876	0.242155
A0A0B2R4G2	Putative UDP-rhamnose:rhamnosyltransferase 1 (Glycine soja)	9	24.6	53.517	122.37	24h	13.8989	24.4576	17.9654	4.17267	7.33088	6.44	0.0164178	0.300216	0.299738	0.358467	0.318419
A0A0B2PAJ8	Starch synthase, chloroplastic/amyloplastic (Glycine soja)	18	40.1	68.076	35.646	24h	4.99265	4.34346	4.45427	2.89697	2.9084	3.22222	0.00220145	0.580248	0.669605	0.7234	0.655197
I1LFL5	Phosphoglucan, water dikinase, chloroplastic (Glycine soja)	10	15.4	127.31	102.88	24h	6.7101	7.16864	6.24611	4.07194	4.71898	4.40567	0.00207934	0.606838	0.65828	0.705346	0.655651
I1M442	Aconitate hydratase (Glycine max)	32	39.4	107.11	57.505	24h	3.74128	3.61142	4.00616	5.75462	5.5873	6.95206	0.00654856	1.53814	1.54712	1.73534	1.60436
I1LU31	Allene oxide synthase, chloroplastic (Glycine soja)	8	20.9	53.191	61.028	24h	10.7055	8.32879	9.34158	17.6039	13.8511	15.334	0.00892745	1.64438	1.66304	1.64148	1.64947
C6TFM3	Fructose-1,6-bisphosphatase, chloroplastic (Glycine soja)	9	31.1	44.52	52.358	24h	6.47974	7.79137	8.02093	10.478	12.8692	14.244	0.0131763	1.61705	1.65173	1.77585	1.68063
A6XKY2	Chalcone-flavonone isomerase family protein (Glycine max)	14	72.5	23.247	208.48	24h	31.6315	34.6277	36.8189	55.7647	62.3217	70.4264	0.00318809	1.76295	1.79977	1.91278	1.82387
I1LRR9	Isocitrate lyase (Glycine max)	16	40.9	64.807	192.14	24h	13.5589	15.5592	18.3899	24.6167	29.9358	33.5816	0.0101768	1.81555	1.92399	1.82609	1.85446
I1N8W6	Glucan endo-1,3-beta-glucosidase (Glycine soja)	8	30.3	38.439	41.522	24h	1.06672	0.954125	0.938873	1.92694	1.87353	1.74871	0.000202548	1.80642	1.96361	1.86256	1.87644
A0A0B2R6G1	Vicianin hydrolase (Fragment) (Glycine soja)	17	36.3	54.507	200.79	24h	31.1487	39.445	40.9625	61.7744	83.6882	91.0861	0.0110474	1.98321	2.12164	2.22364	2.10672
A0A0B2PIB2	Glucan endo-1,3-beta-glucosidase (Glycine soja)	14	57.9	38.111	323.31	24h	29.3865	34.6949	39.416	69.0215	88.2137	104.324	0.0076672	2.34875	2.54255	2.64675	2.5088
A0A0B2PLI8	Auxin-repressed 12.5 kDa protein (Glycine soja)	6	78.6	12.925	39.195	24h	8.57402	7.28889	6.94747	4.63747	4.26983	3.98896	0.00336088	0.540874	0.5858	0.57416	0.566442
A0A0B2RDN1	Putative aldo-keto reductase 1 (Glycine soja)	11	33.2	40.021	174	24h	6.72898	7.57703	8.98953	13.1756	15.9627	17.9773	0.00672269	1.95803	2.10672	1.9998	2.0209
I1JMI9	Malic enzyme (Glycine max)	20	48.1	68.982	230.82	24h	17.5654	18.976	19.2409	25.6641	28.6509	30.0865	0.00244072	1.46106	1.50985	1.56367	1.51047
[truncated: 410 more rows]
