# Supplementary material for: Quantitative proteomic, physiological and biochemical analysis of cotyledon, embryo, leaf and pod reveals the effects of high temperature and humidity stress on seed vigor formation in soybean
Source: BMC Plant Biol. 2020 Mar 26;20:127. doi: 10.1186/s12870-020-02335-1 (PMC7098090; doi:10.1186/s12870-020-02335-1)
Supplement: Supplementary file 6 — Additional file 6 : S1- S9. GO and KEGG analysis of the differentially abundant proteins in cotyledons, embryos, and leaves [file 12870_2020_2335_MOESM6_ESM.xls]

## Sheet: S1
Additional files 6 S1. GO and KEGG analysis of the differentially abundant proteins identified in cotyledon of cv. Ningzhen NO. 1 under HTH stress and control
a: the uniprot number of the protein
b: corresponds to stress time (24h, 96h, 168h)
c: the expression pattern of the protein
d: the Molecular function of the protein
e: the Biological process name of the protein
f: the Cellular component name of the protein
g: the KEGG pathway name of the protein
Accession Noa	Stress Timeb	Protein Species and Source	Protein Typec	GO Name(MF)d	GO Name(BP)e	GO Name(CC)f	KEGG Pathwayg
I1KSE0	24h	14-3-3-like protein C (Glycine soja)	Up-accumulated	protein domain specific binding	signaling	Cytoplasm	Neuroactive ligand-receptor interaction
I1ND86	24h	17.9 kDa class II heat shock protein (Glycine soja)	Up-accumulated	Unknown	response to stimulus	Cytoplasm	Protein processing in endoplasmic reticulum
A0A0B2PQU6	24h	18.5 kDa class I heat shock protein (Glycine soja)	Up-accumulated	Unknown	response to stimulus	Nucleus	Protein processing in endoplasmic reticulum
I1LC12	24h	22.0 kDa class IV heat shock protein (Glycine soja)	Up-accumulated	Unknown	response to stimulus	Endoplasmic reticulum	Protein processing in endoplasmic reticulum
Q8W0V9	24h	24 kDa protein SC24 (Glycine max)	Down-accumulated	Unknown	metabolic process	Vacuole	Unknown
C6T7G4	24h	26S protease regulatory subunit 8 like A (Glycine soja)	Up-accumulated	ATP binding	protein catabolic process	Cytoplasm	Proteasome
K7M2H6	24h	2S albumin (Glycine max)	Up-accumulated	nutrient reservoir activity	Unknown	Nucleus	Storage protein
C6SYA7	24h	2S albumin (Glycine soja)	Up-accumulated	nutrient reservoir activity	Unknown	Nucleus	Storage protein
A0A0B2R7N4	24h	40S ribosomal protein S3a (Glycine soja)	Up-accumulated	structural constituent of ribosome	translation	Cytoplasm	Protein biosynthesis
C6THE1	24h	40S ribosomal protein S4 (Glycine max)	Up-accumulated	structural constituent of ribosome	translation	Cytoplasm	Protein biosynthesis
A0A0B2P945	24h	60S ribosomal protein L21-1 (Glycine soja)	Up-accumulated	structural constituent of ribosome	translation	Cytoplasm	Protein biosynthesis
I1LZ03	24h	Uncharacterized protein (Glycine max)	Up-accumulated	Unknown	Unknown	Unknown	Protein biosynthesis
I1KPH6	24h	Uncharacterized protein (Glycine max)	Down-accumulated	Unknown	Unknown	Unknown	Unknown
K7LNL2	24h	Aconitate hydratase (Glycine max)	Up-accumulated	aconitate hydratase activity	metabolic process	Cytoplasm	Citrate cycle (TCA cycle)
I1JY56	24h	Actin-7 (Glycine soja)	Up-accumulated	ATP binding	establishment of localization	Cytoplasm	Cytoskeleton
I1M4W2	24h	Actin-97 (Glycine soja)	Down-accumulated	ATP binding	establishment of localization	Cytoplasm	Cytoskeleton
I1JUS6	24h	Aspartate aminotransferase (Glycine max)	Up-accumulated	protein binding	amino acid metabolic process	Chloroplast	Alanine, aspartate and glutamate metabolism
Q8SAG1	24h	ATP sulfurylase (Glycine max)	Down-accumulated	nucleotide binding	sulfate assimilation	Cytoplasm	Sulfur metabolism
Q588Z4	24h	Beta-amylase (Glycine max)	Up-accumulated	catalytic activity	polysaccharide catabolic process	Cell wall	Starch and sucrose metabolism
F7J077	24h	Beta-conglycinin beta subunit (Glycine max)	Down-accumulated	nutrient reservoir activity	Unknown	Vacuole	Storage protein
K7MIQ9	24h	Clp protease-related protein, chloroplastic (Glycine soja)	Up-accumulated	Unknown	protein metabolic process	Chloroplast	Proteasome
I1L0V3	24h	Disease resistance response protein DRRG49-C (Glycine soja)	Down-accumulated	abscisic acid binding	response to stimulus	Cytoplasm	Unknown
C6TNF0	24h	Ferritin (Glycine max)	Up-accumulated	oxidoreductase activity	ion homeostasis	Chloroplast	Oxidative stress response
I1KSR7	24h	Glutelin type-A 2 (Glycine soja)	Down-accumulated	nutrient reservoir activity	Unknown	Vacuole	Storage protein
A0A0B2P4D2	24h	Glycinin G3 (Glycine soja)	Down-accumulated	nutrient reservoir activity	Unknown	Vacuole	Storage protein
Q9S9D0	24h	Glycinin G4 subunit (Glycine max)	Down-accumulated	nutrient reservoir activity	Unknown	Vacuole	Storage protein
A0A0B2SNT8	24h	Heat shock 22 kDa protein, mitochondrial (Glycine soja)	Up-accumulated	Unknown	response to stimulus	Chloroplast	Protein processing in endoplasmic reticulum
I1MT10	24h	Heat shock 70 kDa protein (Glycine max)	Up-accumulated	ATP binding	response to stimulus	Endoplasmic reticulum	Protein folding and assembly
C6T871	24h	Hydroxysteroid 11-beta-dehydrogenase 1-like protein (Glycine soja)	Up-accumulated	oxidoreductase activity	single-organism process	Chloroplast	Biosynthesis of terpenoids and steroids
I1MGI7	24h	Importin subunit alpha (Glycine max)	Down-accumulated	protein transporter activity	protein localization to nucleus	cytoplasm	Metabolite transport
I1KJ84	24h	NAD-dependent dihydropyrimidine dehydrogenase subunit PreA (Glycine soja)	Up-accumulated	oxidoreductase activity	pantothenate and CoA biosynthesis	cytoplasm	Pyrimidine metabolism
Q9ZNZ4	24h	Napin-type 2S albumin 1 (Glycine max)	Up-accumulated	nutrient reservoir activity	Unknown	Nucleus	Storage protein
K7KST6	24h	Ornithine carbamoyltransferase, chloroplastic (Glycine soja)	Down-accumulated	amino acid binding	arginine biosynthetic process	cytoplasm	Arginine metabolism
I1N783	24h	Proteasome subunit alpha type (Glycine max)	Down-accumulated	catalytic activity	protein catabolic process	cytoplasm	Proteasome
I1L8R2	24h	Uncharacterized protein (Glycine max)	Up-accumulated	structural constituent of ribosome	translation	cytoplasm	Protein biosynthesis
C6T960	24h	Uncharacterized protein (Glycine max)	Up-accumulated	Unknown	Unknown	Unknown	Unknown
A0A0B2R1B7	24h	Quinone oxidoreductase-like protein, chloroplastic (Glycine soja)	Down-accumulated	oxidoreductase activity	single-organism process	chloroplast	Oxidative stress response
Q9XER5	24h	Seed maturation protein PM22 (Glycine max)	Up-accumulated	nutrient reservoir activity	growth	Cell membrane	Protein processing in endoplasmic reticulum
I1LBH6	24h	Uncharacterized protein (Glycine max)	Down-accumulated	transferase activity	metabolic process	Unknown	Unknown
K7N277	24h	Uncharacterized protein (Glycine max)	Down-accumulated	Unknown	Unknown	Unknown	Unknown
I1LV24	24h	Uncharacterized protein (Glycine max)	Down-accumulated	Unknown	Unknown	Unknown	Unknown
A0A0B2R099	24h	Uricase (Glycine soja)	Down-accumulated	catalytic activity	urate catabolic process	cytoplasm	Purine metabolism
A0A0B2PL11	96h	14-3-3-like protein B (Glycine soja)	Up-accumulated	protein domain specific binding	signaling	cytoplasm	Unknown
I1M965	96h	17.9 kDa class II heat shock protein (Glycine soja)	Up-accumulated	Unknown	response to stimulus	Chloroplast	Protein processing in endoplasmic reticulum
I1ND86	96h	17.9 kDa class II heat shock protein (Glycine soja)	Up-accumulated	Unknown	response to stimulus	Chloroplast	Protein processing in endoplasmic reticulum
A0A0B2PZV6	96h	18.2 kDa class I heat shock protein (Glycine soja)	Up-accumulated	Unknown	response to stimulus	Nucleus	Protein processing in endoplasmic reticulum
C6T1V2	96h	18.2 kDa class I heat shock protein (Glycine soja)	Up-accumulated	Unknown	response to stimulus	Nucleus	Protein processing in endoplasmic reticulum
I1LC12	96h	22.0 kDa class IV heat shock protein (Glycine soja)	Up-accumulated	Unknown	response to stimulus	Endoplasmic reticulum	Protein processing in endoplasmic reticulum
C6TDB4	96h	26.5 kDa heat shock protein, mitochondrial (Glycine soja)	Up-accumulated	Unknown	response to stimulus	mitochondrion	Protein processing in endoplasmic reticulum
I1K970	96h	26S proteasome non-ATPase regulatory subunit 11 (Glycine soja)	Up-accumulated	enzyme regulator activity	protein metabolic process	Nucleus	Proteasome
C6T048	96h	40S ribosomal protein S18 (Glycine soja)	Up-accumulated	structural constituent of ribosome	translation	cytoplasm	Protein biosynthesis
I1NGI9	96h	40S ribosomal protein S3a (Glycine max)	Down-accumulated	structural constituent of ribosome	translation	cytoplasm	Protein biosynthesis
Q39801	96h	51 kDa seed maturation protein (Glycine max)	Up-accumulated	nutrient reservoir activity	Unknown	Cell wall	Protein processing in endoplasmic reticulum
I1LZ47	96h	Uncharacterized protein (Glycine max)	Up-accumulated	structural constituent of ribosome	organonitrogen compound metabolic process	Unknown	Protein biosynthesis
A8IKE1	96h	Alanine aminotransferase 1 (Glycine max)	Down-accumulated	transaminase activity	biosynthetic process	Chloroplast	Unknown
O22120	96h	Alpha subunit of beta conglycinin (Glycine max)	Up-accumulated	nutrient reservoir activity	Unknown	Vacuole	Storage protein
Q9FZP9	96h	Alpha subunit of beta-conglycinin (Glycine max)	Up-accumulated	nutrient reservoir activity	Unknown	Vacuole	Storage protein
A0A0B2PCY4	96h	Alpha-1,4 glucan phosphorylase (Glycine soja)	Up-accumulated	Glycosyltransferase activity	carbohydrate metabolic process	Chloroplast	Starch and sucrose metabolism
I1LLC0	96h	Annexin (Glycine max)	Up-accumulated	antioxidant activity	response to stress	Cytoplasm	Oxidative stress response
Q948X9	96h	Beta-conglycinin alpha-subunit (Glycine max)	Up-accumulated	nutrient reservoir activity	Unknown	Vacuole	Storage protein
I1LE33	96h	Beta-conglycinin, beta chain (Glycine soja)	Up-accumulated	nutrient reservoir activity	Unknown	Vacuole	Storage protein
B2CM88	96h	Chalcone-flavonone isomerase family protein (Fragment) (Glycine max)	Down-accumulated	chalcone isomerase activity	flavonoid biosynthetic process	Chloroplast	Flavonoid biosynthesis
C6SVX9	96h	Copper transport protein ATOX1 (Glycine soja)	Down-accumulated	metal ion binding	single-organism process	Nucleus	Oxidative stress response
I1JFN5	96h	Copper transport protein ATOX1 (Glycine soja)	Down-accumulated	metal ion binding	single-organism process	Nucleus	Oxidative stress response
A1KR24	96h	Dehydrin (Glycine max)	Up-accumulated	Unknown	response to stimulus	Cytoplasm	Unknown
I1LFD6	96h	DHAR class glutathione S-transferase (Glycine max)	Up-accumulated	glutathione transferase activity	glutathione metabolic process	Cytoplasm	Glutathione metabolism
I1MKN4	96h	Dihydrodipicolinate reductase (Glycine max)	Up-accumulated	NADP binding	lysine biosynthetic process	Chloroplast	Lysine biosynthesis
I1L0V3	96h	Disease resistance response protein DRRG49-C (Glycine soja)	Down-accumulated	abscisic acid binding	response to stimulus	Cytoplasm	Unknown
I1JXJ3	96h	Elongation factor 1-delta (Glycine soja)	Up-accumulated	GTPase activity	translation	Cytoplasm	Protein biosynthesis
I1K670	96h	Endoplasmic reticulum HSC70-cognate binding protein (Glycine max)	Up-accumulated	ATP binding	response to stimulus	Endoplasmic reticulum	Protein folding and assembly
I1MQ89	96h	Enolase (Glycine soja)	Down-accumulated	phosphopyruvate hydratase activity	organonitrogen compound metabolic process	Cytoplasm	RNA degradation
K7LSQ5	96h	Enoyl-[acyl-carrier-protein] reductase [NADH], chloroplastic (Glycine soja)	Up-accumulated	oxidoreductase activity	single-organism process	Chloroplast	Fatty acid biosynthesis
C6TNF0	96h	Ferritin (Glycine max)	Up-accumulated	oxidoreductase activity	ion homeostasis	Chloroplast	Oxidative stress response
I1M005	96h	Formate dehydrogenase, mitochondrial (Glycine max)	Up-accumulated	catalytic activity	formate catabolic process	mitochondrion	Glyoxylate and dicarboxylate metabolism
A0A0B2RZX6	96h	Fructose-bisphosphate aldolase (Glycine soja)	Up-accumulated	catalytic activity	glycolytic process	Cytoplasm	Pentose phosphate pathway
C6TKH0	96h	Glucose and ribitol dehydrogenase (Glycine soja)	Up-accumulated	oxidoreductase activity	single-organism process	Chloroplast	Pentose phosphate pathway
A0A0B2Q7W6	96h	Glucose and ribitol dehydrogenase like 1 (Glycine soja)	Up-accumulated	oxidoreductase activity	single-organism process	Chloroplast	Pentose phosphate pathway
C6SVF6	96h	Glutaredoxin (Glycine soja)	Down-accumulated	oxidoreductase activity	ion homeostasis	cytoplasm	Oxidative stress response
I1MNX4	96h	Glutathione reductase, cytosolic (Glycine soja)	Up-accumulated	oxidoreductase activity	organonitrogen compound metabolic process	Cytosol	Glutathione metabolism
C6SXA0	96h	Glycine-rich RNA-binding protein 2, mitochondrial (Glycine soja)	Down-accumulated	nucleic acid binding	signaling	mitochondrion	mRNA surveillance pathway
A0A0B2P4D2	96h	Glycinin G3 (Glycine soja)	Up-accumulated	nutrient reservoir activity	Unknown	Vacuole	Storage protein
Q9S9D0	96h	Glycinin G4 subunit (Glycine max)	Up-accumulated	nutrient reservoir activity	Unknown	Vacuole	Storage protein
A0A0B2SNT8	96h	Heat shock 22 kDa protein, mitochondrial (Glycine soja)	Up-accumulated	Unknown	response to stimulus	Chloroplast	Protein processing in endoplasmic reticulum
I1MT10	96h	Heat shock 70 kDa protein (Glycine max)	Up-accumulated	ATP binding	response to stimulus	Endoplasmic reticulum	Protein folding and assembly
I1JGR5	96h	Heat shock 70 kDa protein (Glycine soja)	Up-accumulated	ATP binding	response to stimulus	Endoplasmic reticulum	Protein folding and assembly
I1ME25	96h	Heat shock 70 kDa protein, mitochondrial (Glycine soja)	Up-accumulated	ATP binding	protein folding	Mitochondrion	Protein folding and assembly
A0A0B2QKL2	96h	Heat shock cognate 70 kDa protein (Glycine soja)	Up-accumulated	ATP binding	protein folding	Endoplasmic reticulum	Protein folding and assembly
I1L314	96h	Heat shock protein 90-1 (Glycine max)	Up-accumulated	protein binding	protein folding	Cytoplasm	Protein folding and assembly
C6T871	96h	Hydroxysteroid 11-beta-dehydrogenase 1-like protein (Glycine soja)	Up-accumulated	oxidoreductase activity	single-organism process	Chloroplast	Biosynthesis of terpenoids and steroids
I1L849	96h	Late embryogenesis abundant protein D-34 (Glycine soja)	Down-accumulated	nutrient reservoir activity	growth	Cell membrane	Storage protein
Q39873	96h	Lea protein (Glycine max)	Up-accumulated	nutrient reservoir activity	growth	Cell wall	Storage protein
A0A0B2PLY0	96h	Lectin (Glycine soja)	Up-accumulated	nutrient reservoir activity	response to stimulus	Cytoplasm	Storage protein
I1KQU2	96h	LL-diaminopimelate aminotransferase, chloroplastic (Glycine soja)	Up-accumulated	aminotransferase activity	organonitrogen compound metabolic process	chloroplast	Lysine biosynthesis
C6TFP4	96h	Nuclear transport factor 2 (Glycine soja)	Down-accumulated	Unknown	establishment of localization	Nucleus	Transcription regulation
I1N747	96h	Oleosin (Glycine max)	Up-accumulated	nutrient reservoir activity	establishment of localization	Cell membrane	Unknown
K7M1X9	96h	Peptidyl-prolyl cis-trans isomerase (Glycine max)	Down-accumulated	catalytic activity	cellular protein metabolic process	cytoplasm	Protein modification
C6T072	96h	Peroxiredoxin-2B (Glycine soja)	Up-accumulated	oxidoreductase activity	ion homeostasis	Cytosol	Oxidative stress response
I1JSY7	96h	Plastocyanin (Glycine max)	Down-accumulated	metal ion binding	single-organism process	chloroplast	Photosynthesis
A0A0B2QFV5	96h	Plastocyanin, chloroplastic (Glycine soja)	Down-accumulated	metal ion binding	single-organism process	chloroplast	Photosynthesis
A0A0B2QI13	96h	Poly [ADP-ribose] polymerase 3 (Glycine soja)	Up-accumulated	catalytic activity	cellular protein metabolic process	Nucleus	Unknown
C6TMD6	96h	Proteasome subunit alpha type (Glycine max)	Up-accumulated	catalytic activity	protein catabolic process	cytoplasm	Proteasome
I1MJB1	96h	Proteasome subunit alpha type (Glycine max)	Up-accumulated	catalytic activity	protein catabolic process	cytoplasm	Proteasome
A0A0B2RLQ7	96h	Protein disulfide-isomerase (Glycine soja)	Up-accumulated	protein disulfide isomerase activity	cell redox homeostasis	endoplasmic reticulum	Protein processing in endoplasmic reticulum
A0A0B2SJW2	96h	Protein disulfide-isomerase (Glycine soja)	Up-accumulated	protein disulfide isomerase activity	cell redox homeostasis	endoplasmic reticulum	Protein processing in endoplasmic reticulum
I1L8R2	96h	Uncharacterized protein (Glycine max)	Up-accumulated	structural constituent of ribosome	translation	cytoplasm	Protein biosynthesis
A0A0B2QFI7	96h	Pyruvate kinase (Glycine soja)	Up-accumulated	catalytic activity	glycolysis	Chloroplast	Glycolysis / Gluconeogenesis
I1KSQ3	96h	Rab GDP dissociation inhibitor alpha (Glycine soja)	Up-accumulated	oxidoreductase activity	regulation of biological process	Cytoplasm	G protein signaling pathway
C6T4I7	96h	Ribosomal protein L19 (Glycine max)	Down-accumulated	structural constituent of ribosome	translation	cytoplasm	Protein biosynthesis
K7LKA7	96h	RNA-binding protein Musashi like 2 (Glycine soja)	Up-accumulated	nucleic acid binding	biological regulation	Chloroplast	mRNA surveillance pathway
I1LL25	96h	RuBisCO large subunit-binding protein subunit alpha, chloroplastic (Glycine soja)	Up-accumulated	ATP binding	carbon utilization	Chloroplast	Carbon fixation in photosynthetic organisms
Q9XER5	96h	Seed maturation protein PM22 (Glycine max)	Up-accumulated	nutrient reservoir activity	growth	Cell membrane	Protein processing in endoplasmic reticulum
Q9LLQ6	96h	Seed maturation protein PM34 (Glycine max)	Up-accumulated	nutrient reservoir activity	Unknown	Chloroplast	Storage protein
Q9SWB2	96h	Seed maturation protein PM41 (Glycine max)	Up-accumulated	nutrient reservoir activity	Unknown	Nucleus	Storage protein
I1JYK1	96h	Small heat shock protein, chloroplastic (Glycine soja)	Up-accumulated	Unknown	response to stimulus	Chloroplast	Protein processing in endoplasmic reticulum
A0A0B2QKB2	96h	Sulfite reductase [ferredoxin] (Glycine soja)	Down-accumulated	oxidoreductase activity	single-organism process	Chloroplast	Sulfur metabolism
I1KSL6	96h	T-complex protein 1 subunit alpha (Glycine max)	Down-accumulated	small molecule binding	cellular protein metabolic process	cytoplasm	Protein processing in endoplasmic reticulum
I1LIQ4	96h	Translocon-associated protein subunit alpha (Glycine soja)	Up-accumulated	Unknown	Unknown	endoplasmic reticulum	Unknown
I1KPA1	96h	Tubulin beta chain (Glycine max)	Down-accumulated	structural constituent of cytoskeleton	macromolecular complex assembly	cytoplasm	Cytoskeleton
A0A0B2R9U0	96h	Ubiquitin-conjugating enzyme E2 27 (Glycine soja)	Down-accumulated	ATP binding	biological regulation	Nucleus	Ubiquitin mediated proteolysis
I1L9H8	96h	Ubiquitin-conjugating enzyme E2 variant 1D (Glycine soja)	Down-accumulated	ubiquitin protein ligase binding	biological regulation	cytoplasm	Ubiquitin mediated proteolysis
K7N277	96h	Uncharacterized protein (Glycine max)	Down-accumulated	Unknown	Unknown	Unknown	Unknown
I1MFN6	96h	Uncharacterized protein (Glycine max)	Down-accumulated	Unknown	Unknown	Unknown	Unknown
I1LBH6	96h	Uncharacterized protein (Glycine max)	Down-accumulated	transferase activity	metabolic process	Unknown	Unknown
C6TAU4	96h	Uncharacterized protein (Glycine max)	Down-accumulated	Unknown	Unknown	Unknown	Unknown
I1LIN2	96h	Uncharacterized protein (Glycine max)	Down-accumulated	Unknown	Unknown	Unknown	Unknown
I1LIP7	96h	Uncharacterized protein (Glycine max)	Down-accumulated	calcium ion binding	Unknown	Unknown	Unknown
K7LP96	96h	Uncharacterized protein (Glycine max)	Down-accumulated	Unknown	Unknown	Unknown	Unknown
C6T5C9	96h	Uncharacterized protein (Glycine max)	Down-accumulated	Unknown	Unknown	Unknown	Unknown
I1JL98	96h	Uncharacterized protein (Glycine max)	Up-accumulated	Unknown	Unknown	Unknown	Unknown
C6SWV3	96h	Uncharacterized protein (Glycine max)	Up-accumulated	Unknown	Unknown	Unknown	Unknown
I1J7G5	96h	Uncharacterized protein (Glycine max)	Up-accumulated	Unknown	Unknown	Unknown	Unknown
A0A0B2R099	96h	Uricase (Glycine soja)	Up-accumulated	catalytic activity	urate catabolic process	cytoplasm	Purine metabolism
I1MSU1	96h	Xylose isomerase (Glycine max)	Down-accumulated	catalytic activity	D-xylose metabolic process	cytoplasm	Fructose and mannose metabolism
I1LE08	168h	1,2-dihydroxy-3-keto-5-methylthiopentene dioxygenase (Glycine max)	Down-accumulated	oxidoreductase activity	single-organism process	cytoplasm	Cysteine and methionine metabolism
A0A0B2PL11	168h	14-3-3-like protein B (Glycine soja)	Down-accumulated	protein domain specific binding	signaling	cytoplasm	Neuroactive ligand-receptor interaction
A0A0B2RUJ9	168h	14-3-3-like protein D (Glycine soja)	Down-accumulated	protein domain specific binding	signaling	cytoplasm	Neuroactive ligand-receptor interaction
I1M965	168h	17.9 kDa class II heat shock protein (Glycine soja)	Down-accumulated	Unknown	response to stimulus	Chloroplast	Unknown
I1ND86	168h	17.9 kDa class II heat shock protein (Glycine soja)	Up-accumulated	Unknown	response to stimulus	Chloroplast	Protein processing in endoplasmic reticulum
I1LC12	168h	22.0 kDa class IV heat shock protein (Glycine soja)	Up-accumulated	Unknown	response to stimulus	Endoplasmic reticulum	Protein processing in endoplasmic reticulum
C6TDB4	168h	26.5 kDa heat shock protein, mitochondrial (Glycine soja)	Up-accumulated	Unknown	response to stimulus	mitochondrion	Protein processing in endoplasmic reticulum
K7M2H6	168h	2S albumin (Glycine max)	Down-accumulated	nutrient reservoir activity	Unknown	Nucleus	Storage protein
Q39801	168h	51 kDa seed maturation protein (Glycine max)	Up-accumulated	nutrient reservoir activity	Unknown	Cell wall	Protein processing in endoplasmic reticulum
C6TGA6	168h	60S acidic ribosomal protein P0 (Glycine max)	Up-accumulated	structural constituent of ribosome	translation	cytoplasm	Protein biosynthesis
A0A0B2P945	168h	60S ribosomal protein L21-1 (Glycine soja)	Down-accumulated	structural constituent of ribosome	translation	cytoplasm	Protein biosynthesis
K7KKS0	168h	60S ribosomal protein L30 (Glycine soja)	Up-accumulated	structural molecule activity	translation	cytoplasm	Protein biosynthesis
I1JY56	168h	Actin-7 (Glycine soja)	Up-accumulated	ATP binding	establishment of localization	Cytoplasm	Cytoskeleton
C6SXV7	168h	Acyl-CoA-binding protein (Glycine soja)	Up-accumulated	fatty-acyl-CoA binding	Unknown	Mitochondrion	Fatty acid biosynthesis
I1LP46	168h	Alcohol dehydrogenase-like 2 (Glycine soja)	Down-accumulated	oxidoreductase activity	single-organism process	Cytoplasm	Glycolysis / Gluconeogenesis
I1KXG9	168h	Aldehyde dehydrogenase family 2 member B4, mitochondrial (Glycine soja)	Up-accumulated	oxidoreductase activity	single-organism process	Mitochondrion	Fatty acid degradation
O22120	168h	Alpha subunit of beta conglycinin (Glycine max)	Down-accumulated	nutrient reservoir activity	Unknown	Vacuole	Storage protein
Q9FZP9	168h	Alpha subunit of beta-conglycinin (Glycine max)	Down-accumulated	nutrient reservoir activity	Unknown	Unknown	Storage protein
I1L6Y9	168h	Alpha-galactosidase (Glycine max)	Up-accumulated	alpha-galactosidase activity	carbohydrate metabolic process	Cell wall	Galactose metabolism
A0A0B2QZN2	168h	Annexin (Glycine soja)	Down-accumulated	antioxidant activity	response to stress	Cytoplasm	Oxidative stress response
I1JW44	168h	Aspartic proteinase nepenthesin-1 (Glycine soja)	Up-accumulated	aspartic-type endopeptidase activity	protein catabolic process	Cell membrane	Protein degradation
A0A0B2P3W9	168h	Basic 7S globulin (Glycine soja)	Down-accumulated	nutrient reservoir activity	Unknown	Cell membrane	Storage protein
A0A0B2S9A1	168h	Basic 7S globulin 2 (Glycine soja)	Down-accumulated	nutrient reservoir activity	Unknown	Cell membrane	Storage protein
F7J077	168h	Beta-conglycinin beta subunit (Glycine max)	Up-accumulated	nutrient reservoir activity	Unknown	Vacuole	Storage protein
I1MBN4	168h	CBS domain-containing protein CBSX3, mitochondrial (Glycine soja)	Up-accumulated	Unknown	signaling	Mitochondrion	MAPK signaling pathway
I1NJ59	168h	DHAR class glutathione S-transferase (Glycine max)	Down-accumulated	glutathione transferase activity	glutathione metabolic process	cytoplasm	Glutathione metabolism
Q76LA6	168h	Cytosolic ascorbate peroxidase 2 (Glycine max)	Up-accumulated	antioxidant activity	response to stress	Peroxisome	Oxidative stress response
A1KR24	168h	Dehydrin (Glycine max)	Up-accumulated	Unknown	response to stimulus	Cytoplasm	Unknown
I1LFD6	168h	DHAR class glutathione S-transferase (Glycine max)	Down-accumulated	glutathione transferase activity	glutathione metabolic process	Cytoplasm	Glutathione metabolism
I1L0V3	168h	Disease resistance response protein DRRG49-C (Glycine soja)	Up-accumulated	abscisic acid binding	response to stimulus	cytoplasm	Unknown
C6TNT2	168h	EF1Bgamma class glutathione S-transferase (Glycine max)	Up-accumulated	enzyme regulator activity	glutathione metabolic process	cytoplasm	Glutathione metabolism
A0A0B2PEP7	168h	EMB-1 protein (Glycine soja)	Up-accumulated	Unknown	response to stress	Nucleus	Unknown
A0A0B2PMR9	168h	Em-like protein GEA6 (Glycine soja)	Up-accumulated	nutrient reservoir activity	developmental process	Nucleus	Abscisic acid signaling pathway
C6TNF0	168h	Ferritin (Glycine max)	Down-accumulated	oxidoreductase activity	ion homeostasis	Chloroplast	Oxidative stress response
C6TCN5	168h	Ferritin (Glycine max)	Down-accumulated	oxidoreductase activity	ion homeostasis	Chloroplast	Oxidative stress response
I1KZY9	168h	Fumarylacetoacetase (Glycine soja)	Up-accumulated	fumarylacetoacetase activity	single-organism metabolic process	Chloroplast	Citrate cycle (TCA cycle)
Q43453	168h	G.max mRNA from stress-induced gene (H4) (Glycine max)	Up-accumulated	abscisic acid binding	response to stress	cytoplasm	Plant-pathogen interaction
A0A0B2RV20	168h	Gamma-glutamyl hydrolase (Glycine soja)	Up-accumulated	gamma-glutamyl-peptidase activity	glutamine metabolic process	Cell membrane	Alanine, aspartate and glutamate metabolism
I1K6J6	168h	Glutathione peroxidase (Glycine max)	Down-accumulated	antioxidant activity	response to stress	Chloroplast	Oxidative stress response
A0A0B2RNJ4	168h	Glutelin type-A 1 (Glycine soja)	Up-accumulated	nutrient reservoir activity	Unknown	Vacuole	Storage protein
Q9S9D0	168h	Glycinin G4 subunit (Glycine max)	Up-accumulated	nutrient reservoir activity	Unknown	Vacuole	Storage protein
A0A0B2SGJ8	168h	Heat shock protein 90 (Glycine soja)	Down-accumulated	ATP binding	protein folding	Endoplasmic reticulum	Unknown
K7LMI8	168h	Hydroxysteroid 11-beta-dehydrogenase 1-like protein (Glycine soja)	Down-accumulated	oxidoreductase activity	single-organism process	Chloroplast	Biosynthesis of terpenoids and steroids
I1NJ48	168h	Importin subunit alpha (Glycine max)	Up-accumulated	protein transporter activity	protein localization to nucleus	cytoplasm	Metabolite transport
I1MGI7	168h	Importin subunit alpha (Glycine max)	Up-accumulated	protein transporter activity	protein localization to nucleus	cytoplasm	Metabolite transport
Q9FQ95	168h	In2-1 protein (Glycine max)	Down-accumulated	glutathione transferase activity	glutathione metabolic process	Cytoplasm	Oxidative stress response
I1N3Z3	168h	Isopentenyl-diphosphate Delta-isomerase II (Glycine soja)	Down-accumulated	hydrolase activity	isoprenoid biosynthetic process	Chloroplast	Biosynthesis of terpenoids and steroids
C6T8K3	168h	Isopentenyl-diphosphate Delta-isomerase II (Glycine soja)	Down-accumulated	hydrolase activity	isoprenoid biosynthetic process	Cell membrane	Biosynthesis of terpenoids and steroids
Q9ATY1	168h	Kunitz trypsin inhibitor (Glycine max)	Down-accumulated	endopeptidase inhibitor activity	Unknown	Vacuole	Protein degradation
A0A0B2RIW3	168h	Kunitz-type trypsin inhibitor KTI1 (Glycine soja)	Down-accumulated	endopeptidase inhibitor activity	Unknown	Vacuole	Protein degradation
I1KUQ0	168h	Lipoxygenase (Glycine max)	Up-accumulated	oxidoreductase activity	fatty acid biosynthetic process	Cytoplasm	Fatty acid biosynthesis
K7LDT9	168h	Low-temperature-induced 65 kDa protein (Glycine soja)	Up-accumulated	Unknown	response to stimulus	Nucleus	Unknown
K7MID0	168h	Low-temperature-induced 65 kDa protein (Glycine soja)	Up-accumulated	Unknown	response to stimulus	Nucleus	Unknown
H2D5S3	168h	Malate dehydrogenase (Glycine max)	Down-accumulated	oxidoreductase activity	malate metabolic process	Mitochondrion	Citrate cycle (TCA cycle)
I1KEM1	168h	Multiprotein-bridging factor 1a (Glycine soja)	Up-accumulated	nucleic acid binding	Unknown	Nucleus	Transcription regulation
I1N466	168h	Outer plastidial membrane protein porin (Glycine soja)	Up-accumulated	ion channel activity	localization	cytoplasm	Metabolite transport
K7M1X9	168h	Peptidyl-prolyl cis-trans isomerase (Glycine max)	Up-accumulated	catalytic activity	cellular protein metabolic process	cytoplasm	Protein modification
C6T2A9	168h	Peroxiredoxin-2F, mitochondrial (Glycine soja)	Up-accumulated	oxidoreductase activity	ion homeostasis	Cytosol	Oxidative stress response
A0A0B2PQW4	168h	Pistil-specific extensin-like protein (Glycine soja)	Up-accumulated	structural constituent of cell wall	Unknown	Nucleus	Cell cycle
I1M8P0	168h	Polyadenylate-binding protein (Glycine max)	Up-accumulated	RNA binding	regulation of biological process	cytoplasm	mRNA surveillance pathway
A0A0B2RT54	168h	Polyadenylate-binding protein RBP45B (Glycine soja)	Up-accumulated	RNA binding	regulation of biological process	cytoplasm	mRNA surveillance pathway
I1KAB7	168h	Protein disulfide-isomerase (Glycine max)	Up-accumulated	protein disulfide isomerase activity	cell redox homeostasis	endoplasmic reticulum	Protein processing in endoplasmic reticulum
I1NFH7	168h	DNA repair protein RAD23-3 (Glycine soja)	Up-accumulated	DNA binding	response to stimulus	Cytosol	DNA repair
A0A0B2P7F2	168h	Pyrophosphate--fructose 6-phosphate 1-phosphotransferase subunit beta (Glycine soja)	Down-accumulated	ATP binding	carbohydrate metabolic process	cytoplasm	Pentose phosphate pathway
I1KSQ3	168h	Rab GDP dissociation inhibitor alpha (Glycine soja)	Up-accumulated	oxidoreductase activity	regulation of biological process	Cytoplasm	G protein signaling pathway
A0A0B2Q657	168h	Ran-binding protein 1 like c (Glycine soja)	Down-accumulated	Unknown	intracellular transport	Nucleus	G protein signaling pathway
I1M6R4	168h	Ribonuclease UK114-like protein (Glycine soja)	Down-accumulated	Unknown	metabolic process	Unknown	RNA degradation
C6T4I7	168h	Ribosomal protein L19 (Glycine max)	Up-accumulated	structural constituent of ribosome	translation	cytoplasm	Protein biosynthesis
R9RPL1	168h	Ribulose bisphosphate carboxylase large chain (Glycine soja)	Up-accumulated	magnesium ion binding	carbon utilization	chloroplast	Carbon fixation in photosynthetic organisms
K7LKA7	168h	RNA-binding protein Musashi like 2 (Glycine soja)	Up-accumulated	nucleic acid binding	biological regulation	Chloroplast	mRNA surveillance pathway
K7KXX0	168h	Seed biotin-containing protein SBP65 (Glycine soja)	Down-accumulated	Unknown	Unknown	Nucleus	Unknown
Q541U1	168h	Seed maturation protein LEA 4 (Glycine max)	Up-accumulated	nutrient reservoir activity	embryo development	Cytoplasm	Storage protein
I1LE41	168h	Seed maturation protein PM24 (Glycine max)	Up-accumulated	nutrient reservoir activity	Unknown	Nucleus	Storage protein
I1NGG4	168h	Seed maturation protein PM25 (Glycine max)	Up-accumulated	nutrient reservoir activity	Unknown	Nucleus	Storage protein
Q9XET1	168h	Seed maturation protein PM31 (Glycine max)	Up-accumulated	nutrient reservoir activity	growth	Cytoplasm	Protein processing in endoplasmic reticulum
Q9LLQ6	168h	Seed maturation protein PM34 (Glycine max)	Down-accumulated	oxidoreductase activity	Unknown	Chloroplast	Storage protein
Q9SWB2	168h	Seed maturation protein PM41 (Glycine max)	Up-accumulated	nutrient reservoir activity	Unknown	Nucleus	Storage protein
K7DVM0	168h	Serine hydroxymethyltransferase (Glycine max)	Up-accumulated	methyltransferase activity	glycine metabolic process	Mitochondrion	Glyoxylate and dicarboxylate metabolism
E9KNA6	168h	SGF14a (Glycine max)	Down-accumulated	protein domain specific binding	signaling	cytoplasm	Neuroactive ligand-receptor interaction
I1K9V8	168h	SGF14h (Glycine max)	Down-accumulated	protein domain specific binding	signaling	cytoplasm	Neuroactive ligand-receptor interaction
I1JYK1	168h	Small heat shock protein, chloroplastic (Glycine soja)	Up-accumulated	Unknown	response to stimulus	Chloroplast	Protein processing in endoplasmic reticulum
K7MVL0	168h	Solute carrier family 35 member F1 (Glycine soja)	Down-accumulated	methylisocitrate lyase activity	metabolic process	Peroxisome	Unknown
I1JFL5	168h	Subtilisin-like protease (Glycine soja)	Up-accumulated	Unknown	cellular metabolic process	cytoplasm	Proteasome
I1JF86	168h	Sucrose binding protein homolog S-64 (Glycine max)	Up-accumulated	nutrient reservoir activity	metabolic process	Vacuole	Metabolite transport
A0A0B2PVX0	168h	T-complex protein 1 subunit delta (Glycine soja)	Up-accumulated	small molecule binding	cellular protein metabolic process	cytoplasm	Protein processing in endoplasmic reticulum
C6T0D4	168h	Translationally-controlled tumor protein homolog (Glycine max)	Down-accumulated	calcium ion binding	cell differentiation	cytoplasm	Oxidative stress response
A0A0B2NVH3	168h	Translocon-associated protein subunit beta (Glycine soja)	Down-accumulated	Unknown	Unknown	endoplasmic reticulum	Unknown
Q9LLX2	168h	Trypsin inhibitor (Glycine max)	Down-accumulated	endopeptidase inhibitor activity	Unknown	Vacuole	Protein degradation
I1MG61	168h	Tubulin beta chain (Glycine max)	Up-accumulated	structural constituent of cytoskeleton	macromolecular complex assembly	cytoplasm	Cytoskeleton
I1MFL0	168h	UBA and UBX domain-containing protein (Glycine soja)	Up-accumulated	metal ion binding	protein catabolic process	Cytosol	Protein processing in endoplasmic reticulum
I1KS98	168h	UBX domain-containing protein 1 (Glycine soja)	Up-accumulated	metal ion binding	protein catabolic process	Cytosol	Ubiquitin mediated proteolysis
I1N4I6	168h	UDP-glucose 6-dehydrogenase (Glycine max)	Up-accumulated	catalytic activity	carbohydrate metabolic process	Cytosol	Starch and sucrose metabolism
I1LV24	168h	Uncharacterized protein (Glycine max)	Down-accumulated	Unknown	Unknown	Unknown	Unknown
K7KWZ7	168h	Uncharacterized protein (Glycine max)	Down-accumulated	protein serine/threonine phosphatase activity	protein metabolic process	Unknown	Unknown
K7N4I7	168h	Uncharacterized protein (Glycine max)	Down-accumulated	Unknown	lipid storage	Unknown	Unknown
I1N4A7	168h	Uncharacterized protein (Glycine max)	Down-accumulated	ion channel activity	single-organism process	Unknown	Unknown
I1J7G5	168h	Uncharacterized protein (Glycine max)	Up-accumulated	Unknown	Unknown	Unknown	Unknown
C6TMA8	168h	Uncharacterized protein (Glycine max)	Up-accumulated	Unknown	Unknown	Unknown	Unknown
I1LJX3	168h	Universal stress protein A-like protein (Glycine soja)	Down-accumulated	Unknown	response to stress	Cytoplasm	Unknown
C6SZN6	168h	Universal stress protein A-like protein (Glycine soja)	Down-accumulated	Unknown	response to stress	Cytoplasm	Unknown
K7K4G2	168h	Vicilin-like antimicrobial peptides 2-2 (Glycine soja)	Down-accumulated	nutrient reservoir activity	Unknown	Nucleus	Unknown

## Sheet: S2
Additional files 6 S2. GO and KEGG analysis of the differentially abundant proteins identified in embryo of cv. Ningzhen NO. 1 under HTH stress and control
a: the uniprot number of the protein
b: corresponds to stress time (24h, 96h, 168h)
c: the expression pattern of the protein
d: the Molecular function of the protein
e: the Biological process name of the protein
f: the Cellular component name of the protein
g: the KEGG pathway name of the protein
Accession Noa	Stress Timeb	Protein Species and Source	Protein Typec	GO Name(MF)d	GO Name(BP)e	GO Name(CC)f	KEGG Pathwayg
C6T4J1	24h	10 kDa chaperonin (Glycine soja)	Up-accumulated	metal ion binding	protein folding	Cytoplasm	Protein processing in endoplasmic reticulum
C6T249	24h	10 kDa chaperonin (Glycine soja)	Up-accumulated	metal ion binding	protein folding	Cytoplasm	Protein processing in endoplasmic reticulum
A0A0B2PKQ4	24h	17.5 kDa class I heat shock protein (Glycine soja)	Up-accumulated	Unknown	response to stimulus	Chloroplast	Protein processing in endoplasmic reticulum
I1K8F1	24h	17.9 kDa class II heat shock protein (Glycine soja)	Up-accumulated	Unknown	response to stimulus	Chloroplast	Protein processing in endoplasmic reticulum
C6TJG0	24h	20 kDa chaperonin, chloroplastic (Glycine soja)	Up-accumulated	metal ion binding	protein folding	Chloroplast	Protein processing in endoplasmic reticulum
K7M2H6	24h	2S albumin (Glycine max)	Up-accumulated	nutrient reservoir activity	Unknown	Nucleus	Storage protein
I1LGD7	24h	40S ribosomal protein S10-1 (Glycine soja)	Down-accumulated	structural constituent of ribosome	translation	Cytoplasm	Protein biosynthesis
I1MQW1	24h	40S ribosomal protein S15 (Glycine soja)	Down-accumulated	structural constituent of ribosome	translation	Cytoplasm	Protein biosynthesis
C6T048	24h	40S ribosomal protein S18 (Glycine soja)	Down-accumulated	structural constituent of ribosome	translation	Cytoplasm	Protein biosynthesis
C6T0A7	24h	40S ribosomal protein S18 (Glycine soja)	Down-accumulated	structural constituent of ribosome	translation	Cytoplasm	Protein biosynthesis
C6T6P9	24h	40S ribosomal protein S21 (Glycine max)	Up-accumulated	structural constituent of ribosome	translation	Cytoplasm	Protein biosynthesis
I1LJB4	24h	40S ribosomal protein S25-2 (Glycine soja)	Up-accumulated	structural constituent of ribosome	translation	Cytoplasm	Protein biosynthesis
Q39801	24h	51 kDa seed maturation protein (Glycine max)	Up-accumulated	nutrient reservoir activity	Unknown	Cell wall	Storage protein
C6TMB5	24h	Uncharacterized protein (Glycine max)	Up-accumulated	structural constituent of ribosome	translation	Unknown	Protein biosynthesis
C6TBI4	24h	60S ribosomal protein L35a-1 (Glycine soja)	Down-accumulated	structural constituent of ribosome	translation	Cytoplasm	Protein biosynthesis
I1LZ03	24h	60S ribosomal protein L4/L1 (Arachis hypogaea)	Down-accumulated	structural constituent of ribosome	translation	Cytoplasm	Protein biosynthesis
I1KHZ6	24h	60S ribosomal protein L5 (Glycine soja)	Down-accumulated	structural constituent of ribosome	translation	Cytoplasm	Protein biosynthesis
A0A0B2P3I1	24h	60S ribosomal protein L9 (Glycine soja)	Down-accumulated	structural constituent of ribosome	translation	Cytoplasm	Protein biosynthesis
K7LNL2	24h	Aconitate hydratase (Glycine max)	Down-accumulated	aconitate hydratase activity	metabolic process	Cytoplasm	Citrate cycle (TCA cycle)
A0A0B2RK27	24h	Alanine--tRNA ligase (Glycine soja)	Down-accumulated	ATP binding	translation	Cytoplasm	Aminoacyl-tRNA biosynthesis
I1N334	24h	Aldose reductase (Glycine soja)	Down-accumulated	oxidoreductase activity	oxidation-reduction process	Cell membrane	Glycolysis / Gluconeogenesis
O22120	24h	Alpha subunit of beta conglycinin (Glycine max)	Up-accumulated	nutrient reservoir activity	Unknown	Vacuole	Storage protein
Q9FZP9	24h	Alpha subunit of beta-conglycinin (Glycine max)	Down-accumulated	nutrient reservoir activity	Unknown	Vacuole	Storage protein
G3E7M9	24h	Annexin (Glycine max)	Down-accumulated	antioxidant activity	response to stress	Cell membrane	Oxidative stress response
I1KNN0	24h	ATP-dependent 6-phosphofructokinase (Glycine max)	Down-accumulated	catalytic activity	carbohydrate metabolic process	Cytoplasm	Pentose phosphate pathway
A0A0B2P3W9	24h	Basic 7S globulin (Glycine soja)	Up-accumulated	nutrient reservoir activity	protein metabolic process	Cell membrane	Storage protein
I1LTL9	24h	Cell division cycle protein 48 like (Glycine soja)	Down-accumulated	ATP binding	metabolic process	Cytoplasm	Protein processing in endoplasmic reticulum
A0A0B2SXQ2	24h	Citrate synthase (Glycine soja)	Down-accumulated	transferase activity	metabolic process	Mitochondrion	Citrate cycle (TCA cycle)
A0A0B2RH83	24h	Clathrin heavy chain 1 (Glycine soja)	Down-accumulated	structural molecule activity	establishment of localization	Chloroplast	Endocytosis
I1M0K3	24h	Cysteine proteinase inhibitor (Glycine max)	Up-accumulated	cysteine-type endopeptidase inhibitor activity	cellular protein metabolic process	Mitochondrion	Protein degradation
Q39805	24h	Dehydrin-like protein (Glycine max)	Up-accumulated	Unknown	response to stimulus	Cytoplasm	Unknown
I1M222	24h	Desiccation-related protein PCC3-06 (Glycine soja)	Up-accumulated	Unknown	response to stimulus	Nucleus	Unknown
C6TNT2	24h	EF1Bgamma class glutathione S-transferase (Glycine max)	Down-accumulated	translation elongation factor activity	glutathione metabolic process	Cytoplasm	Glutathione metabolism
I1MQS8	24h	EF1Bgamma class glutathione S-transferase (Glycine max)	Down-accumulated	translation elongation factor activity	glutathione metabolic process	Cytoplasm	Glutathione metabolism
I1MJ86	24h	Elongation factor 2 (Glycine soja)	Down-accumulated	GTPase activity	translation	Cytoplasm	Protein biosynthesis
I1L957	24h	Embryonic protein DC-8 (Glycine soja)	Up-accumulated	Unknown	Developmental process	Cell wall	Storage protein
A0A0B2PMR9	24h	Em-like protein GEA6 (Glycine soja)	Up-accumulated	Unknown	Developmental process	Nucleus	Abscisic acid signaling pathway
K7MP24	24h	Endoplasmin like (Glycine soja)	Down-accumulated	ATP binding	protein folding	Endoplasmic reticulum	Protein processing in endoplasmic reticulum
A0A0B2RJS8	24h	Eukaryotic initiation factor 4A-11 (Glycine soja)	Down-accumulated	ATP binding	regulation of gene expression	Nucleus	Protein biosynthesis
I1L1K7	24h	Eukaryotic initiation factor 4A-15 (Glycine soja)	Down-accumulated	ATP binding	regulation of gene expression	Nucleus	Protein biosynthesis
I1KQH2	24h	Eukaryotic peptide chain release factor GTP-binding subunit ERF3B (Glycine soja)	Down-accumulated	GTPase activity	translation	Cytoplasm	Cell cycle
I1LII4	24h	Exportin-1 (Glycine soja)	Down-accumulated	nuclear export signal receptor activity	regulation of biological process	Nucleus	RNA transport
A0A0B2RX31	24h	Far upstream element-binding protein 2 (Glycine soja)	Up-accumulated	RNA binding	regulation of biological process	Nucleus	Spliceosome
I1M6B5	24h	Glucose-1-phosphate adenylyltransferase (Glycine max)	Down-accumulated	ATP binding	starch biosynthetic process	Chloroplast	Starch and sucrose metabolism
I1LGG2	24h	Glutathione peroxidase (Glycine max)	Up-accumulated	antioxidant activity	response to stress	Chloroplast	Oxidative stress response
K7KL44	24h	Glyceraldehyde-3-phosphate dehydrogenase (Glycine max)	Down-accumulated	NAD binding	carbohydrate metabolic process	Mitochondrion	Glycolysis / Gluconeogenesis
Q9SB11	24h	Glycinin (Glycine max)	Up-accumulated	nutrient reservoir activity	Unknown	Vacuole	Storage protein
A0A0B2PSZ5	24h	Glycinin G1 (Glycine soja)	Up-accumulated	nutrient reservoir activity	Unknown	Vacuole	Storage protein
I1LGM2	24h	Heat shock protein STI (Glycine soja)	Up-accumulated	oxidoreductase activity	response to stimulus	Nucleus	Protein processing in endoplasmic reticulum
K7MMV2	24h	Histone H4 (Glycine max)	Down-accumulated	DNA binding	establishment of localization	Nucleus	Post-Translational Modifications
C6T871	24h	Hydroxysteroid 11-beta-dehydrogenase 1-like protein (Glycine soja)	Down-accumulated	oxidoreductase activity	oxidation-reduction process	Chloroplast	Steroid biosynthesis
I1JIA7	24h	Indole-3-glycerol phosphate synthase, chloroplastic (Glycine soja)	Down-accumulated	indole-3-glycerol-phosphate synthase activity	amino acid biosynthetic process	Chloroplast	Phenylalanine, tyrosine and tryptophan biosynthesis
I1MFH9	24h	Lactoylglutathione lyase (Glycine max)	Down-accumulated	lactoylglutathione lyase activity	metabolic process	Cytoplasm	Pyruvate metabolism
Q7DML3	24h	Late embryogenesis abundant protein (Glycine soja)	Up-accumulated	nutrient reservoir activity	growth	Cell membrane	Storage protein
I1L849	24h	Late embryogenesis abundant protein D-34 (Glycine soja)	Up-accumulated	nutrient reservoir activity	growth	Cell membrane	Storage protein
I1LVC1	24h	Late embryogenesis abundant protein (Glycine soja)	Up-accumulated	nutrient reservoir activity	growth	Cell membrane	Storage protein
Q39871	24h	Late embryongenesis abundant protein (Glycine max)	Up-accumulated	nutrient reservoir activity	growth	Cell membrane	Storage protein
Q39873	24h	Lea protein (Glycine max)	Up-accumulated	nutrient reservoir activity	growth	Cell wall	Storage protein
A0A0B2PLY0	24h	Lectin (Glycine soja)	Up-accumulated	nutrient reservoir activity	response to stimulus	Cytoplasm	Storage protein
B3TDK5	24h	Lipoxygenase (Glycine max)	Down-accumulated	oxidoreductase activity	fatty acid biosynthetic process	Cytoplasm	Fatty acid biosynthesis
A7LCD6	24h	Lipoxygenase (Glycine max)	Down-accumulated	oxidoreductase activity	fatty acid biosynthetic process	Cytoplasm	Fatty acid biosynthesis
I1KUQ0	24h	Lipoxygenase (Glycine max)	Down-accumulated	oxidoreductase activity	fatty acid biosynthetic process	Cytoplasm	Fatty acid biosynthesis
D6PAW7	24h	Lipoxygenase (Glycine max)	Down-accumulated	oxidoreductase activity	fatty acid biosynthetic process	Cytoplasm	Fatty acid biosynthesis
B3TDK4	24h	Lipoxygenase (Glycine max)	Down-accumulated	oxidoreductase activity	fatty acid biosynthetic process	Cytoplasm	Fatty acid biosynthesis
K7MID0	24h	Low-temperature-induced 65 kDa protein (Glycine soja)	Up-accumulated	Unknown	response to stimulus	Nucleus	Unknown
K7LDT9	24h	Low-temperature-induced 65 kDa protein (Glycine soja)	Up-accumulated	Unknown	response to stimulus	Nucleus	Unknown
Q42447	24h	Maturation protein (Glycine max)	Up-accumulated	nutrient reservoir activity	growth	Cytoplasm	Storage protein
C6T9F2	24h	Methyl-CpG-binding domain-containing protein 10 (Glycine soja)	Up-accumulated	DNA binding	regulation of biological process	Nucleus	Spliceosome
A0A0B2QU83	24h	Monodehydroascorbate reductase (Glycine soja)	Down-accumulated	oxidoreductase activity	ion homeostasis	Cytoplasm	Ascorbate and aldarate metabolism
Q9ZNZ4	24h	Napin-type 2S albumin 1 (Glycine max)	Up-accumulated	nutrient reservoir activity	Unknown	Nucleus	Storage protein
A0A0B2R9G7	24h	Neutral alpha-glucosidase AB (Glycine soja)	Down-accumulated	carbohydrate binding	carbohydrate metabolic process	Cell wall	Starch and sucrose metabolism
C6TI33	24h	Obg-like ATPase 1 (Glycine max)	Down-accumulated	ATP binding	Unknown	Cytoplasm	Cell adhesion molecules (CAMs)
A0A0B2PB23	24h	Oligopeptidase A (Glycine soja)	Down-accumulated	metal ion binding	peptide metabolic process	Cytoplasm	Protein degradation
K7KST6	24h	Ornithine carbamoyltransferase, chloroplastic (Glycine soja)	Down-accumulated	ornithine transferase activity	organonitrogen compound metabolic process	Cytoplasm	Arginine metabolism
I1N4A7	24h	Outer plastidial membrane protein porin (Glycine soja)	Up-accumulated	ion channel activity	single-organism process	Cytoplasm	Metabolite transport
K7LSN8	24h	Peptidyl-prolyl cis-trans isomerase (Glycine max)	Up-accumulated	catalytic activity	cellular protein metabolic process	Endoplasmic reticulum	Protein modification
I1JM67	24h	Peptidyl-prolyl cis-trans isomerase (Glycine max)	Up-accumulated	catalytic activity	cellular protein metabolic process	Endoplasmic reticulum	Protein modification
K7LQ70	24h	Poly [ADP-ribose] polymerase (Glycine max)	Down-accumulated	catalytic activity	cellular protein metabolic process	Nucleus	Unknown
Q549Z4	24h	Proglycinin A2B1 (Glycine max)	Up-accumulated	nutrient reservoir activity	Unknown	Vacuole	Storage protein
Q6I8E6	24h	Pseudo-atpA (Glycine max)	Down-accumulated	ATP binding	regulation of biological process	Cell membrane	Oxidative phosphorylation
I1L7F3	24h	60S ribosomal protein L14 (Glycine soja)	Down-accumulated	structural constituent of ribosome	translation	Cytoplasm	Protein biosynthesis
I1NFH7	24h	DNA repair protein RAD23-3 (Glycine soja)	Up-accumulated	DNA binding	cellular protein metabolic process	Nucleus	DNA repair
A0A0B2R290	24h	Glutathione S-transferase (Glycine soja)	Down-accumulated	protein binding	protein folding	Cytoplasm	Glutathione metabolism
C6T4F7	24h	Prefoldin subunit 2 (Glycine soja)	Up-accumulated	protein binding	protein folding	Nucleus	Protein processing in endoplasmic reticulum
C6F117	24h	Ribosomal protein S15 (Glycine max)	Down-accumulated	structural constituent of ribosome	translation	Cytoplasm	Protein biosynthesis
I1JCD0	24h	RNA-binding protein (Glycine soja)	Up-accumulated	nucleotide binding	regulation of biological process	Nucleus	mRNA surveillance pathway
I1KSJ8	24h	Rho guanine nucleotide exchange factor 6 (Glycine soja)	Down-accumulated	Unknown	signaling	Nucleus	G protein signaling pathway
A0A0B2S0V2	24h	Ribonuclease UK114 (Glycine soja)	Up-accumulated	Unknown	metabolic process	Chloroplast	RNA degradation
A0A0B2NR47	24h	Ribonuclease UK114-like protein (Glycine soja)	Up-accumulated	Unknown	metabolic process	Chloroplast	RNA degradation
C6SVL1	24h	Ribosomal protein (Glycine max)	Down-accumulated	structural constituent of ribosome	translation	Cytoplasm	Protein biosynthesis
R9RPL1	24h	Ribulose bisphosphate carboxylase large chain (Glycine soja)	Down-accumulated	magnesium ion binding	establishment of localization	Chloroplast	Carbon fixation in photosynthetic organisms
A0A0B2R3J8	24h	RuBisCO large subunit-binding protein subunit beta, chloroplastic (Glycine soja)	Down-accumulated	ATP binding	protein folding	Mitochondrion	Carbon fixation in photosynthetic organisms
I1M3M9	24h	Seed biotinylated protein 68 kDa isoform (Glycine max)	Up-accumulated	Unknown	metabolic process	Nucleus	Biotin metabolism
I1LE41	24h	Seed maturation protein PM24 (Glycine max)	Up-accumulated	nutrient reservoir activity	Unknown	Nucleus	Storage protein
I1NGG4	24h	Seed maturation protein PM25 (Glycine max)	Up-accumulated	nutrient reservoir activity	Unknown	Nucleus	Storage protein
Q9XES8	24h	Seed maturation protein PM28 (Glycine max)	Up-accumulated	nutrient reservoir activity	Unknown	Vacuole	Storage protein
Q9XET1	24h	Seed maturation protein PM31 (Glycine max)	Up-accumulated	nutrient reservoir activity	growth	Cytoplasm	Protein processing in endoplasmic reticulum
A0A0B2P6L4	24h	Seed maturation protein PM36 (Glycine soja)	Down-accumulated	nutrient reservoir activity	Unknown	Chloroplast	Storage protein
A0A0B2SL14	24h	Serine hydroxymethyltransferase (Glycine soja)	Down-accumulated	catalytic activity	glycine metabolic process	Unknown	Glyoxylate and dicarboxylate metabolism
I1JYK1	24h	Small heat shock protein, chloroplastic (Glycine soja)	Up-accumulated	Unknown	response to stimulus	Chloroplast	Protein processing in endoplasmic reticulum
I1JFL5	24h	Subtilisin-like protease (Glycine soja)	Up-accumulated	catalytic activity	cellular metabolic process	Nucleus	Proteasome
K7MZJ1	24h	Sucrose synthase (Glycine max)	Down-accumulated	sucrose synthase activity	single-organism carbohydrate metabolic process	Chloroplast	Starch and sucrose metabolism
I1JF86	24h	Sucrose-binding protein 2 (Glycine max)	Down-accumulated	nutrient reservoir activity	establishment of localization	Vacuole	Metabolite transport
I1L860	24h	Sucrose-binding protein (Glycine soja)	Down-accumulated	nutrient reservoir activity	establishment of localization	Vacuole	Metabolite transport
C6SZ56	24h	Superoxide dismutase [Cu-Zn] (Glycine max)	Up-accumulated	antioxidant activity	response to stress	Cytoplasm	Oxidative stress response
Q9LLX2	24h	Trypsin inhibitor (Glycine max)	Up-accumulated	endopeptidase inhibitor activity	Unknown	Vacuole	Protein degradation
Q2TFP1	24h	Tubulin beta chain (Glycine max)	Down-accumulated	structural constituent of cytoskeleton	establishment of localization	Cytoplasm	Cytoskeleton
I1J7G5	24h	Uncharacterized protein (Glycine max)	Up-accumulated	Unknown	Unknown	Unknown	Unknown
K7MSK8	24h	Uncharacterized protein (Glycine max)	Up-accumulated	Unknown	Unknown	Unknown	Unknown
I1JMQ3	24h	Uncharacterized protein (Glycine max)	Up-accumulated	Unknown	Unknown	Unknown	Unknown
I1MIA8	24h	Uncharacterized protein (Glycine max)	Up-accumulated	calcium ion binding	Unknown	Unknown	Unknown
C6SZI9	24h	Uncharacterized protein (Glycine max)	Up-accumulated	Unknown	Unknown	Unknown	Unknown
I1J4S3	24h	Uncharacterized protein (Glycine max)	Down-accumulated	Unknown	Unknown	Chloroplast	Unknown
K7N4I7	24h	Uncharacterized protein (Glycine max)	Down-accumulated	nutrient reservoir activity	Unknown	Unknown	Unknown
C6TMA8	24h	Uncharacterized protein (Glycine max)	Up-accumulated	Unknown	Unknown	Unknown	Unknown
A0A0B2PZU2	24h	Uncharacterized protein (Glycine max)	Up-accumulated	Unknown	Unknown	Unknown	Unknown
I1JAY8	24h	Vacuolar-sorting receptor 1 (Glycine soja)	Down-accumulated	calcium ion binding	establishment of localization	Cell membrane	Unknown
K7LX92	24h	Z-box binding factor 3 (Arabidopsis thaliana)	Up-accumulated	calcium ion binding	Unknown	Unknown	Calcium signaling pathway
C6T4J1	96h	10 kDa chaperonin (Glycine soja)	Down-accumulated	metal ion binding	protein folding	Cytoplasm	Protein folding and assembly
C6TJG0	96h	20 kDa chaperonin, chloroplastic (Glycine soja)	Down-accumulated	metal ion binding	protein folding	Chloroplast	Protein folding and assembly
Q8W0V9	96h	24 kDa protein SC24 (Glycine max)	Down-accumulated	Unknown	metabolic process	Vacuole	Unknown
K7M2H6	96h	2S albumin (Glycine max)	Down-accumulated	nutrient reservoir activity	Unknown	Nucleus	Storage protein
I1LGD7	96h	40S ribosomal protein S10-1 (Glycine soja)	Down-accumulated	structural constituent of ribosome	translation	Cytoplasm	Protein biosynthesis
I1KVL0	96h	40S ribosomal protein S12 (Glycine max)	Down-accumulated	structural constituent of ribosome	translation	Cytoplasm	Protein biosynthesis
C6T6P9	96h	40S ribosomal protein S21 (Glycine max)	Down-accumulated	structural constituent of ribosome	translation	Cytoplasm	Protein biosynthesis
Q6VEV1	96h	40S ribosomal protein S25 (Fragment) (Glycine max)	Up-accumulated	structural constituent of ribosome	translation	Cytoplasm	Protein biosynthesis
C6SZ18	96h	40S ribosomal protein S28 (Glycine soja)	Down-accumulated	structural constituent of ribosome	translation	Cytoplasm	Protein biosynthesis
C6T530	96h	40S ribosomal protein S7 (Glycine soja)	Down-accumulated	structural constituent of ribosome	translation	Cytoplasm	Protein biosynthesis
Q39801	96h	51 kDa seed maturation protein (Glycine max)	Down-accumulated	nutrient reservoir activity	Unknown	Cell wall	Storage protein
K7M324	96h	60S acidic ribosomal protein P2B (Glycine soja)	Down-accumulated	structural constituent of ribosome	translation	Cytoplasm	Protein biosynthesis
I1JBL1	96h	60S ribosomal protein L22-2 (Glycine soja)	Down-accumulated	structural constituent of ribosome	translation	Cytoplasm	Protein biosynthesis
K7MZW1	96h	60S ribosomal protein L22-2 (Glycine soja)	Down-accumulated	structural constituent of ribosome	translation	Cytoplasm	Protein biosynthesis
C6TBI4	96h	60S ribosomal protein L35a-1 (Glycine soja)	Up-accumulated	structural constituent of ribosome	translation	Cytoplasm	Protein biosynthesis
I1LZ03	96h	60S ribosomal protein L4/L1 (Arachis hypogaea)	Up-accumulated	structural constituent of ribosome	translation	Cytoplasm	Protein biosynthesis
I1KGP0	96h	60S ribosomal protein L7-4 (Glycine soja)	Up-accumulated	structural constituent of ribosome	translation	Cytoplasm	Protein biosynthesis
A0A0B2QXR5	96h	Adenylosuccinate synthetase, chloroplastic (Glycine soja)	Up-accumulated	metal ion binding	AMP biosynthetic process	Chloroplast	Purine metabolism
O22120	96h	Alpha subunit of beta conglycinin (Glycine max)	Up-accumulated	nutrient reservoir activity	Unknown	Vacuole	Storage protein
I1J7A4	96h	Alpha-amylase (Glycine soja)	Down-accumulated	catalytic activity	carbohydrate metabolic process	Unknown	Starch and sucrose metabolism
K7LRU7	96h	Apoptotic chromatin condensation inducer in the nucleus (Glycine soja)	Down-accumulated	nucleotide binding	regulation of biological process	Unknown	Cell apoptosis
A0A0B2Q260	96h	Argininosuccinate synthase, chloroplastic (Glycine soja)	Up-accumulated	ATP binding	arginine biosynthetic process	Unknown	Arginine metabolism
A0A0B2P3C1	96h	ATPase family AAA domain-containing protein 1 (Glycine soja)	Up-accumulated	ATP binding	establishment of localization	Mitochondrion	Protein degradation
I1L564	96h	ATP-dependent Clp protease proteolytic subunit (Glycine max)	Up-accumulated	catalytic activity	carbohydrate metabolic process	Chloroplast	Protein degradation
A0A0B2P3W9	96h	Basic 7S globulin (Glycine soja)	Up-accumulated	nutrient reservoir activity	protein metabolic process	Cell membrane	Storage protein
Q50JD8	96h	Beta-conglycinin beta subunit (Glycine max)	Up-accumulated	nutrient reservoir activity	Unknown	Vacuole	Storage protein
I1LGL7	96h	Calcium-binding EF-hand family protein (Theobroma cacao)	Down-accumulated	calcium ion binding	signaling	Cell membrane	Calcium signaling pathway
A0A0B2RH83	96h	Clathrin heavy chain 1 (Glycine soja)	Up-accumulated	structural molecule activity	establishment of localization	Chloroplast	Endocytosis
I1M0K3	96h	Cysteine proteinase inhibitor (Glycine max)	Down-accumulated	cysteine-type endopeptidase inhibitor activity	cellular protein metabolic process	Mitochondrion	Protein degradation
C6TJ91	96h	Cytochrome c (Glycine soja)	Down-accumulated	oxidoreductase activity	oxidation-reduction process	Chloroplast	Oxidative phosphorylation
I1MAW4	96h	Cytochrome c oxidase subunit 6b-1 (Glycine soja)	Down-accumulated	oxidoreductase activity	oxidation-reduction process	Chloroplast	Oxidative phosphorylation
Q39805	96h	Dehydrin-like protein (Glycine max)	Down-accumulated	Unknown	response to stimulus	Cytoplasm	Unknown
I1M222	96h	Desiccation-related protein PCC3-06 (Glycine soja)	Down-accumulated	Unknown	response to stimulus	Nucleus	Unknown
I1L957	96h	Embryonic protein DC-8 (Glycine soja)	Down-accumulated	Unknown	Developmental process	Cell wall	Storage protein
A0A0B2PMR9	96h	Em-like protein GEA6 (Glycine soja)	Down-accumulated	Unknown	Developmental process	Nucleus	Abscisic acid signaling pathway
I1L1K7	96h	Eukaryotic initiation factor 4A-15 (Glycine soja)	Up-accumulated	ATP binding	regulation of gene expression	Nucleus	Protein biosynthesis
I1JL81	96h	Ferritin (Glycine max)	Up-accumulated	oxidoreductase activity	ion homeostasis	Chloroplast	Storage protein
I1LGG2	96h	Glutathione peroxidase (Glycine max)	Down-accumulated	antioxidant activity	response to stress	Chloroplast	Oxidative stress response
A0A0B2PSZ5	96h	Glycinin G1 (Glycine soja)	Up-accumulated	nutrient reservoir activity	Unknown	Vacuole	Storage protein
I1LGM2	96h	Heat shock protein STI (Glycine soja)	Down-accumulated	oxidoreductase activity	response to stimulus	Nucleus	Protein processing in endoplasmic reticulum
K7MMV2	96h	Histone H4 (Glycine max)	Up-accumulated	DNA binding	establishment of localization	Nucleus	Post-Translational Modifications
I1NBT0	96h	Importin subunit alpha (Glycine max)	Up-accumulated	protein transporter activity	establishment of localization	Cytoplasm	Metabolite transport
Q7DML3	96h	Late embryogenesis abundant protein (Glycine soja)	Down-accumulated	nutrient reservoir activity	growth	Cell membrane	Storage protein
I1L849	96h	Late embryogenesis abundant protein D-34 (Glycine soja)	Down-accumulated	nutrient reservoir activity	growth	Cell membrane	Storage protein
Q39871	96h	Late embryongenesis abundant protein (Glycine max)	Down-accumulated	nutrient reservoir activity	growth	Cell membrane	Storage protein
Q39873	96h	Lea protein (Glycine max)	Down-accumulated	nutrient reservoir activity	growth	Cell membrane	Storage protein
A0A0B2PLY0	96h	Lectin (Glycine soja)	Up-accumulated	nutrient reservoir activity	response to stress	Cytoplasm	Storage protein
B3TDK4	96h	Lipoxygenase (Glycine max)	Up-accumulated	oxidoreductase activity	fatty acid biosynthetic process	Cytoplasm	Fatty acid biosynthesis
D6PAW7	96h	Lipoxygenase (Glycine max)	Up-accumulated	oxidoreductase activity	fatty acid biosynthetic process	Cytoplasm	Fatty acid biosynthesis
A0A0B2NT30	96h	Malate dehydrogenase (Glycine soja)	Up-accumulated	oxidoreductase activity	malate metabolic process	Mitochondrion	Carbon fixation in photosynthetic organisms
Q42447	96h	Maturation protein (Glycine max)	Up-accumulated	nutrient reservoir activity	growth	Cytoplasm	Storage protein
C6T9F2	96h	Methyl-CpG-binding domain-containing protein 10 (Glycine soja)	Down-accumulated	DNA binding	regulation of biological process	Nucleus	Spliceosome
I1N628	96h	Mitochondrial outer membrane protein porin of 34 kDa (Glycine soja)	Down-accumulated	anion channel activity	establishment of localization	Mitochondrion	Metabolite transport
I1JYG8	96h	Nascent polypeptide-associated complex subunit alpha-like protein 2 (Glycine soja)	Down-accumulated	Unknown	regulation of transcription	Nucleus	Transcription regulation
A0A0B2R6F6	96h	Nuclear polyadenylated RNA-binding protein 4 (Glycine soja)	Down-accumulated	nucleic acid binding	regulation of biological process	Nucleus	mRNA surveillance pathway
C3VHQ8	96h	Oleosin (Glycine max)	Up-accumulated	nutrient reservoir activity	establishment of localization	Cell membrane	Storage protein
I1JM67	96h	Peptidyl-prolyl cis-trans isomerase (Glycine max)	Down-accumulated	catalytic activity	cellular protein metabolic process	Cytoplasm	Protein modification
K7LSN8	96h	Peptidyl-prolyl cis-trans isomerase (Glycine max)	Down-accumulated	catalytic activity	cellular protein metabolic process	Cytoplasm	Protein modification
I1NJE9	96h	Peptidyl-prolyl cis-trans isomerase (Glycine max)	Down-accumulated	catalytic activity	cellular protein metabolic process	Cytoplasm	Protein modification
C6T072	96h	Peroxiredoxin-2B (Glycine soja)	Down-accumulated	oxidoreductase activity	ion homeostasis	Cytosol	Oxidative stress response
Q549Z4	96h	Proglycinin A2B1 (Glycine max)	Up-accumulated	nutrient reservoir activity	Unknown	Vacuole	Storage protein
I1JW13	96h	Uncharacterized protein (Glycine max)	Down-accumulated	Unknown	Development process	Cell membrane	Unknown
I1L437	96h	Prohibitin-2 (Glycine soja)	Down-accumulated	Unknown	Development process	Cell membrane	Transcription regulation
I1L8R1	96h	60S ribosomal protein L1 (Trifolium pratense)	Up-accumulated	structural constituent of ribosome	translation	Cytoplasm	Protein biosynthesis
I1LIN0	96h	Aminotransferase y4uB (Glycine soja)	Up-accumulated	ion binding	metabolic process	Chloroplast	Alanine, aspartate and glutamate metabolism
I1KTB1	96h	ATP synthase 24 kDa subunit, mitochondrial (Glycine soja)	Down-accumulated	Unknown	pollen development	Mitochondrion	Oxidative phosphorylation
C6THI3	96h	Mannitol dehydrogenase (Glycine soja)	Down-accumulated	ion binding	oxidation-reduction process	Cytoplasm	Fructose and mannose metabolism
C6T4F7	96h	Prefoldin subunit 2 (Glycine soja)	Down-accumulated	protein binding	protein folding	Nucleus	Unknown
C6F117	96h	Ribosomal protein S15 (Glycine max)	Up-accumulated	structural constituent of ribosome	translation	Cytoplasm	Protein biosynthesis
A0A0B2S0V2	96h	Ribonuclease UK114 (Glycine soja)	Down-accumulated	Unknown	metabolic process	Chloroplast	RNA degradation
C6T3U6	96h	Ribosomal protein L19 (Glycine max)	Up-accumulated	structural constituent of ribosome	translation	Cytoplasm	Protein biosynthesis
I1M3M9	96h	Seed biotinylated protein 68 kDa isoform (Glycine max)	Down-accumulated	Unknown	metabolic process	Nucleus	Biotin metabolism
Q541U1	96h	Seed maturation protein LEA 4 (Glycine max)	Down-accumulated	nutrient reservoir activity	embryo development	Cytoplasm	Storage protein
Q9S7N8	96h	Seed maturation protein PM21 (Glycine max)	Down-accumulated	nutrient reservoir activity	Unknown	Nucleus	Storage protein
Q9XER5	96h	Seed maturation protein PM22 (Glycine max)	Down-accumulated	nutrient reservoir activity	growth	Cell membrane	Protein processing in endoplasmic reticulum
I1LE41	96h	Seed maturation protein PM24 (Glycine max)	Down-accumulated	nutrient reservoir activity	Unknown	Nucleus	Storage protein
I1NGG4	96h	Seed maturation protein PM25 (Glycine max)	Down-accumulated	nutrient reservoir activity	Unknown	Nucleus	Storage protein
Q9XES8	96h	Seed maturation protein PM28 (Glycine max)	Down-accumulated	nutrient reservoir activity	Unknown	Nucleus	Storage protein
Q9XET0	96h	Seed maturation protein PM30 (Glycine max)	Down-accumulated	nutrient reservoir activity	Unknown	Nucleus	Storage protein
I1JFL5	96h	Subtilisin-like protease (Glycine soja)	Down-accumulated	catalytic activity	cellular metabolic process	Nucleus	Proteasome
I1JF86	96h	Sucrose-binding protein 2 (Glycine max)	Up-accumulated	nutrient reservoir activity	establishment of localization	Vacuole	Metabolite transport
C6SZ56	96h	Superoxide dismutase [Cu-Zn] (Glycine max)	Down-accumulated	antioxidant activity	response to stress	Cytoplasm	Oxidative stress response
I1LKZ4	96h	Superoxide dismutase [Cu-Zn] (Glycine max)	Down-accumulated	antioxidant activity	response to stress	Cytoplasm	Oxidative stress response
I1MGM0	96h	Translationally-controlled tumor protein like (Glycine soja)	Down-accumulated	calcium ion binding	cell differentiation	Cytoplasm	Oxidative stress response
Q9LLX2	96h	Trypsin inhibitor (Glycine max)	Down-accumulated	endopeptidase inhibitor activity	Unknown	Vacuole	Protein degradation
C6SXX2	96h	Ubiquitin-NEDD8-like protein RUB2 (Glycine soja)	Down-accumulated	Unknown	regulation of biological process	Nucleus	Ubiquitin mediated proteolysis
I1MR83	96h	Uncharacterized protein (Glycine max)	Down-accumulated	Unknown	glutamine metabolic process	Unknown	Unknown
I1M8K9	96h	Uncharacterized protein (Glycine max)	Down-accumulated	Unknown	Unknown	Unknown	Unknown
I1MV80	96h	Uncharacterized protein (Glycine max)	Down-accumulated	Unknown	Unknown	Unknown	Purine metabolism
I1JL98	96h	Uncharacterized protein (Glycine max)	Down-accumulated	Unknown	Unknown	Unknown	Unknown
K7L8B5	96h	Uncharacterized protein (Glycine max)	Down-accumulated	calcium ion binding	Unknown	Unknown	Unknown
I1MIA8	96h	Uncharacterized protein (Glycine max)	Down-accumulated	calcium ion binding	Unknown	Unknown	Unknown
I1NB54	96h	Uncharacterized protein (Glycine max)	Down-accumulated	Unknown	Unknown	Unknown	Unknown
C6TH20	96h	Uncharacterized protein (Glycine max)	Down-accumulated	Unknown	Unknown	Unknown	Unknown
I1LKF8	96h	Uncharacterized protein (Glycine max)	Down-accumulated	Unknown	Unknown	Unknown	Unknown
I1N466	96h	Uncharacterized protein (Glycine max)	Down-accumulated	Unknown	Unknown	Unknown	Unknown
K7N4I7	96h	Uncharacterized protein (Glycine max)	Up-accumulated	nutrient reservoir activity	Unknown	Unknown	Unknown
K7N277	96h	Uncharacterized protein (Glycine max)	Down-accumulated	Unknown	Unknown	Unknown	Unknown
I1JMQ3	96h	Uncharacterized protein (Glycine max)	Down-accumulated	Unknown	Unknown	Unknown	Unknown
I1J7G5	96h	Uncharacterized protein (Glycine max)	Down-accumulated	Unknown	Unknown	Unknown	Unknown
K7LP96	96h	Uncharacterized protein (Glycine max)	Down-accumulated	Unknown	Unknown	Unknown	Unknown
C6TMA8	96h	Uncharacterized protein (Glycine max)	Down-accumulated	Unknown	Unknown	Unknown	Unknown
I1M324	96h	Uncharacterized protein (Glycine max)	Down-accumulated	Unknown	Unknown	Unknown	Unknown
A0A0B2S8C8	96h	Uncharacterized protein (Glycine soja)	Down-accumulated	Unknown	Unknown	Unknown	Unknown
I1JAY8	96h	Vacuolar-sorting receptor 1 (Glycine soja)	Up-accumulated	calcium ion binding	establishment of localization	Cell membrane	Unknown
K7LX92	96h	Z-box binding factor 3 (Arabidopsis thaliana)	Down-accumulated	calcium ion binding	Unknown	Unknown	Calcium signaling pathway
C6TFY7	168h	10 kDa chaperonin (Glycine soja)	Down-accumulated	metal ion binding	protein folding	Cytoplasm	Protein folding and assembly
I1K9V8	168h	14-3-3-like protein (Glycine soja)	Down-accumulated	protein domain specific binding	signaling	Cytoplasm	Neuroactive ligand-receptor interaction
A0A0B2SSX7	168h	14-3-3-like protein C (Glycine soja)	Down-accumulated	protein domain specific binding	signaling	Cytoplasm	Neuroactive ligand-receptor interaction
A0A0B2RUJ9	168h	14-3-3-like protein D (Glycine soja)	Down-accumulated	protein domain specific binding	signaling	Cytoplasm	Neuroactive ligand-receptor interaction
A0A0B2PKQ4	168h	17.5 kDa class I heat shock protein (Glycine soja)	Up-accumulated	Unknown	response to stimulus	Chloroplast	Protein processing in endoplasmic reticulum
I1LC12	168h	22.0 kDa class IV heat shock protein (Glycine soja)	Up-accumulated	Unknown	response to stimulus	Endoplasmic reticulum	Protein processing in endoplasmic reticulum
I1JPV0	168h	35 kDa seed maturation protein (Glycine max)	Up-accumulated	nutrient reservoir activity	Unknown	Nucleus	Storage protein
I1LGD7	168h	40S ribosomal protein S10-1 (Glycine soja)	Down-accumulated	structural constituent of ribosome	translation	Cytoplasm	Protein biosynthesis
I1MQW1	168h	40S ribosomal protein S15 (Glycine soja)	Up-accumulated	structural constituent of ribosome	translation	Cytoplasm	Protein biosynthesis
C6SVR8	168h	40S ribosomal protein S19-1 (Glycine soja)	Up-accumulated	structural constituent of ribosome	translation	Cytoplasm	Protein biosynthesis
C6T4Z6	168h	40S ribosomal protein S19-1 (Glycine soja)	Up-accumulated	structural constituent of ribosome	translation	Cytoplasm	Protein biosynthesis
Q6VEV1	168h	40S ribosomal protein S25 (Fragment) (Glycine max)	Down-accumulated	structural constituent of ribosome	translation	Cytoplasm	Protein biosynthesis
C6SZ18	168h	40S ribosomal protein S28 (Glycine soja)	Down-accumulated	structural constituent of ribosome	translation	Cytoplasm	Protein biosynthesis
C6T968	168h	40S ribosomal protein S8 (Glycine max)	Up-accumulated	structural constituent of ribosome	translation	Cytoplasm	Protein biosynthesis
I1LK73	168h	60S ribosomal protein L23A (Glycine soja)	Up-accumulated	structural constituent of ribosome	translation	Cytoplasm	Protein biosynthesis
I1MCX7	168h	60S ribosomal protein L28-2 (Glycine soja)	Up-accumulated	structural constituent of ribosome	translation	Cytoplasm	Protein biosynthesis
C6SYY9	168h	60S ribosomal protein L31 (Glycine soja)	Up-accumulated	structural constituent of ribosome	translation	Cytoplasm	Protein biosynthesis
C6TBI4	168h	60S ribosomal protein L35a-1 (Glycine soja)	Up-accumulated	structural constituent of ribosome	translation	Cytoplasm	Protein biosynthesis
I1JNK9	168h	Actin-3 (Glycine soja)	Up-accumulated	ATP binding	establishment of localization	Cytoplasm	Cytoskeleton
I1KTM3	168h	ADP,ATP carrier protein 1, mitochondrial (Glycine soja)	Down-accumulated	structural constituent of ribosome	establishment of localization	Mitochondrion	Oxidative phosphorylation
I1LP46	168h	Alcohol dehydrogenase-like 2 (Glycine soja)	Down-accumulated	oxidoreductase activity	oxidation-reduction process	Cytoplasm	Glycolysis / Gluconeogenesis
I1N334	168h	Aldose reductase (Glycine soja)	Down-accumulated	oxidoreductase activity	oxidation-reduction process	Cytoplasm	Glycolysis / Gluconeogenesis
O22120	168h	Alpha subunit of beta conglycinin (Glycine max)	Down-accumulated	nutrient reservoir activity	Unknown	Vacuole	Storage protein
Q9FZP9	168h	Alpha subunit of beta conglycinin (Glycine max)	Down-accumulated	nutrient reservoir activity	Unknown	Vacuole	Storage protein
C6TD94	168h	Alpha-1,4-glucan-protein synthase [UDP-forming] (Glycine soja)	Down-accumulated	intramolecular transferase activity	cellulose biosynthetic process	Golgi apparatus	Starch and sucrose metabolism
I1N3A6	168h	Alpha-galactosidase (Glycine max)	Down-accumulated	catalytic activity	carbohydrate metabolic process	Cytoplasm	Galactose metabolism
I1J6K4	168h	Alpha-xylosidase (Glycine soja)	Down-accumulated	catalytic activity	carbohydrate metabolic process	Cell wall	Glycan degradation
G3E7M9	168h	Annexin (Glycine max)	Down-accumulated	antioxidant activity	response to stress	Cell membrane	Oxidative stress response
C6SWQ6	168h	ATP synthase subunit O, mitochondrial (Glycine soja)	Down-accumulated	ATPase activity	establishment of localization	Mitochondrion	Oxidative phosphorylation
A0A0B2P3C1	168h	ATPase family AAA domain-containing protein 1 (Glycine soja)	Up-accumulated	ATP binding	Unknown	Mitochondrion	Protein degradation
I1M138	168h	Basic 7S globulin (Glycine soja)	Down-accumulated	nutrient reservoir activity	protein metabolic process	Cell membrane	Storage protein
A0A0B2P3W9	168h	Basic 7S globulin (Glycine soja)	Down-accumulated	nutrient reservoir activity	protein metabolic process	Cell membrane	Storage protein
A0A0B2QRY5	168h	Beta-amylase (Glycine soja)	Down-accumulated	catalytic activity	carbohydrate metabolic process	Cell wall	Starch and sucrose metabolism
Q948X9	168h	Beta-conglycinin alpha-subunit (Glycine max)	Down-accumulated	nutrient reservoir activity	Unknown	Vacuole	Storage protein
Q9M508	168h	Beta-ketoacyl-ACP synthetase I (Glycine max)	Down-accumulated	catalytic activity	carbohydrate metabolic process	Chloroplast	Fatty acid biosynthesis
A0A762	168h	Calreticulin-1 (Glycine max)	Down-accumulated	calcium ion binding	protein folding	Endoplasmic reticulum	Protein processing in endoplasmic reticulum
I1JXA0	168h	Cell division cycle protein 48 like (Glycine soja)	Down-accumulated	ATP binding	metabolic process	Cytoplasm	Protein processing in endoplasmic reticulum
I1LV54	168h	Uncharacterized protein (Glycine max)	Down-accumulated	Unknown	Unknown	Unknown	Unknown
I1LFD6	168h	DHAR class glutathione S-transferase (Glycine max)	Down-accumulated	glutathione transferase activity	glutathione metabolic process	Cytoplasm	Glutathione metabolism
C6TNT2	168h	EF1Bgamma class glutathione S-transferase (Glycine max)	Down-accumulated	translation elongation factor activity	glutathione metabolic process	Cytoplasm	Glutathione metabolism
I1MQS8	168h	EF1Bgamma class glutathione S-transferase (Glycine max)	Down-accumulated	translation elongation factor activity	glutathione metabolic process	Cytoplasm	Glutathione metabolism
I1MJ86	168h	Elongation factor 2 (Glycine soja)	Down-accumulated	GTPase activity	translation	Cytoplasm	Protein biosynthesis
Q6S9W0	168h	Endo-1,3-beta-glucanase (Glycine max)	Down-accumulated	hydrolase activity	carbohydrate metabolic process	Extracell	Glycan degradation
A0A0B2RGF4	168h	Enoyl-[acyl-carrier-protein] reductase [NADH], chloroplastic (Glycine soja)	Down-accumulated	oxidoreductase activity	oxidation-reduction process	Chloroplast	Fatty acid biosynthesis
I1L1K7	168h	Eukaryotic initiation factor 4A-15 (Glycine soja)	Down-accumulated	ATP binding	regulation of gene expression	Nucleus	Protein biosynthesis
A0A0B2SJP8	168h	Eukaryotic translation initiation factor 3 subunit G (Glycine soja)	Down-accumulated	nucleotide binding	translation	Cytoplasm	Transcription regulation
C6ZHS4	168h	Eukaryotic translation initiation factor 5A (Glycine max)	Down-accumulated	nucleotide binding	translation	Cytoplasm	Transcription regulation
C6TNF0	168h	Ferritin (Glycine max)	Down-accumulated	oxidoreductase activity	ion homeostasis	Chloroplast	Oxidative stress response
A0A0B2RZX6	168h	Fructose-bisphosphate aldolase (Glycine soja)	Down-accumulated	catalytic activity	glycolytic process	Cytoplasm	Pentose phosphate pathway
I1NAN5	168h	Glucosamine 6-phosphate N-acetyltransferase 1 (Glycine soja)	Down-accumulated	catalytic activity	carbohydrate metabolic process	Cytoplasm	Glycolysis / Gluconeogenesis
A0A0B2Q7W6	168h	Glucose and ribitol dehydrogenase like 1 (Glycine soja)	Down-accumulated	oxidoreductase activity	carbohydrate metabolic process	Chloroplast	Pentose phosphate pathway
I1L432	168h	Glutamine synthetase (Glycine max)	Down-accumulated	ATP binding	glutamine biosynthetic process	Mitochondrion	Glyoxylate and dicarboxylate metabolism
I1LGG2	168h	Glutathione peroxidase (Glycine max)	Down-accumulated	antioxidant activity	response to stress	Chloroplast	Oxidative stress response
Q9FQD4	168h	Glutathione S-transferase GST 24 (Glycine max)	Down-accumulated	glutathione transferase activity	metabolic process	Cytoplasm	Glutathione metabolism
A0A0B2PSZ5	168h	Glycinin G1 (Glycine soja)	Down-accumulated	nutrient reservoir activity	Unknown	Vacuole	Storage protein
C6SW20	168h	GTP-binding protein SAR1A (Glycine soja)	Down-accumulated	GTP binding	establishment of localization	Cytoplasm	Protein processing in endoplasmic reticulum
C6TKK5	168h	GTP-binding protein SAR1A (Glycine soja)	Down-accumulated	GTP binding	establishment of localization	Cytoplasm	Protein processing in endoplasmic reticulum
I1K5E6	168h	Guanine nucleotide-binding protein subunit beta-like protein (Glycine max)	Down-accumulated	Unknown	signaling	Cytoplasm	G protein signaling pathway
A0A0B2Q2A3	168h	Heat shock 70 kDa protein (Glycine soja)	Down-accumulated	oxidoreductase activity	response to stimulus	Endoplasmic reticulum	Protein folding and assembly
C6T871	168h	Hydroxysteroid 11-beta-dehydrogenase 1-like protein (Glycine soja)	Down-accumulated	oxidoreductase activity	oxidation-reduction process	Chloroplast	Steroid biosynthesis
Q9FQ95	168h	In2-1 protein (Glycine max)	Down-accumulated	glutathione transferase activity	glutathione metabolic process	Cytoplasm	Oxidative stress response
I1LL14	168h	Lactoylglutathione lyase (Glycine max)	Down-accumulated	metal ion binding	metabolic process	Cytoplasm	Pyruvate metabolism
I1NA39	168h	Lambda class glutathione S-transferase (Glycine max)	Down-accumulated	glutathione transferase activity	glutathione metabolic process	Cytoplasm	Glutathione metabolism
I1LVC1	168h	Late embryogenesis abundant protein (Glycine soja)	Down-accumulated	nutrient reservoir activity	growth	Cytoplasm	Storage protein
Q39871	168h	Late embryogenesis abundant protein (Glycine max)	Up-accumulated	nutrient reservoir activity	growth	Cell membrane	Storage protein
A7LCD6	168h	Lipoxygenase (Glycine max)	Down-accumulated	oxidoreductase activity	fatty acid biosynthetic process	Cytoplasm	Fatty acid biosynthesis
I1KUQ0	168h	Lipoxygenase (Glycine max)	Down-accumulated	oxidoreductase activity	fatty acid biosynthetic process	Cytoplasm	Fatty acid biosynthesis
A0A0B2NT30	168h	Malate dehydrogenase (Glycine soja)	Up-accumulated	oxidoreductase activity	malate metabolic process	Mitochondrion	Citrate cycle (TCA cycle)
Q42447	168h	Maturation protein (Glycine max)	Up-accumulated	nutrient reservoir activity	growth	Cytoplasm	Storage protein
I1L386	168h	Membrane steroid-binding protein 2 (Glycine soja)	Down-accumulated	heme binding	establishment of localization	Cell membrane	Steroid biosynthesis
A0A0B2RHP8	168h	Membrane steroid-binding protein 2 (Glycine soja)	Down-accumulated	heme binding	establishment of localization	Cell membrane	Steroid biosynthesis
I1LTG9	168h	MLO-like protein (Glycine max)	Up-accumulated	Unknown	establishment of localization	Cell membrane	Protein processing in endoplasmic reticulum
I1KEM1	168h	Multiprotein-bridging factor 1a (Glycine soja)	Up-accumulated	nucleic acid binding	Unknown	Nucleus	Transcription regulation
I1N520	168h	NAD(P)H-dependent 6'-deoxychalcone synthase (Glycine soja)	Down-accumulated	oxidoreductase activity	oxidation-reduction process	Cytoplasm	Oxidative phosphorylation
A0A0B2SPQ8	168h	NAD(P)H-dependent 6-deoxychalcone synthase (Glycine soja)	Down-accumulated	oxidoreductase activity	oxidation-reduction process	Cytoplasm	Oxidative phosphorylation
C6T5D6	168h	NADH dehydrogenase [ubiquinone] 1 beta subcomplex subunit 9 (Glycine soja)	Down-accumulated	mitochondrial electron transport	oxidation-reduction process	Cytoplasm	Oxidative phosphorylation
Q9ZNZ4	168h	Napin-type 2S albumin 1 (Glycine max)	Down-accumulated	nutrient reservoir activity	Unknown	Nucleus	Storage protein
I1K3M8	168h	Nuclear transport factor 2 (Glycine soja)	Up-accumulated	Unknown	localization	Nucleus	Transcription regulation
I1KBV2	168h	Nuclease domain-containing protein 1 (Glycine soja)	Down-accumulated	protein binding	regulation of biological process	Nucleus	Transcription regulation
I1N4A7	168h	Outer plastidial membrane protein porin (Glycine soja)	Down-accumulated	ion channel activity	single-organism process	Cytoplasm	Metabolite transport
A0A0B2RFQ6	168h	Oxysterol-binding protein-related protein 3B (Glycine soja)	Up-accumulated	Unknown	Unknown	Nucleus	Biosynthesis of terpenoids and steroids
K7LSN8	168h	Peptidyl-prolyl cis-trans isomerase (Glycine max)	Down-accumulated	catalytic activity	cellular protein metabolic process	Cytoplasm	Protein modification
C6T072	168h	Peroxiredoxin-2B (Glycine soja)	Down-accumulated	oxidoreductase activity	ion homeostasis	Cytosol	Oxidative stress response
A0A0B2QI13	168h	Poly [ADP-ribose] polymerase 3 (Glycine soja)	Down-accumulated	catalytic activity	cellular protein metabolic process	Nucleus	Unknown
K7LQ70	168h	Poly [ADP-ribose] polymerase (Glycine max)	Down-accumulated	catalytic activity	cellular protein metabolic process	Nucleus	Unknown
Q549Z4	168h	Proglycinin A2B1 (Glycine max)	Down-accumulated	nutrient reservoir activity	Unknown	Vacuole	Storage protein
I1JW13	168h	Prohibitin-1 mitochondrial-like isoform 1 (Phaseolus vulgaris)	Down-accumulated	Unknown	Unknown	Cell membrane	Transcription regulation
C6TMD6	168h	Proteasome subunit alpha type (Glycine max)	Down-accumulated	catalytic activity	protein catabolic process	Cytoplasm	Proteasome
I1MXX5	168h	Proteasome subunit alpha type (Glycine max)	Down-accumulated	catalytic activity	protein catabolic process	Cytoplasm	Proteasome
I1MA65	168h	Proteasome subunit beta type (Glycine max)	Down-accumulated	catalytic activity	protein catabolic process	Cytoplasm	Proteasome
A0A0B2PME6	168h	Proteasome subunit beta type (Glycine soja)	Down-accumulated	catalytic activity	protein catabolic process	Cytoplasm	Proteasome
I1KAB7	168h	Protein disulfide-isomerase (Glycine max)	Up-accumulated	protein disulfide isomerase activity	cell redox homeostasis	Endoplasmic reticulum	Protein processing in endoplasmic reticulum
I1LPJ9	168h	Protein gar2 (Glycine soja)	Up-accumulated	nucleic acid binding	Unknown	Nucleus	Unknown
I1JWV6	168h	Protein SET (Glycine soja)	Down-accumulated	Unknown	establishment of localization	Nucleus	Cell cycle
I1LM14	168h	Protein TIC 40, chloroplastic (Glycine soja)	Up-accumulated	Unknown	Unknown	Chloroplast	Proteasome
A0A0B2RCV2	168h	Puromycin-sensitive aminopeptidase (Glycine soja)	Down-accumulated	metallopeptidase activity	Unknown	Cytoplasm	Unknown
I1L8R1	168h	60S ribosomal protein L1 (Trifolium pratense)	Up-accumulated	structural constituent of ribosome	translation	Cytoplasm	Protein biosynthesis
I1L7F3	168h	60S ribosomal protein L14 (Glycine soja)	Down-accumulated	structural constituent of ribosome	translation	Cytoplasm	Protein biosynthesis
I1KAY3	168h	6-phosphogluconolactonase 4, chloroplastic (Glycine soja)	Down-accumulated	6-phosphogluconolactonase activity	carbohydrate metabolic process	Chloroplast	Pentose phosphate pathway
I1KTB1	168h	ATP synthase 24 kDa subunit, mitochondrial (Glycine soja)	Down-accumulated	Unknown	pollen development	Mitochondrion	Oxidative phosphorylation
I1J4D5	168h	Caffeoyl-CoA O-methyltransferase (Glycine soja)	Down-accumulated	methyltransferase activity	regulation of biological process	Unknown	Phenylpropanoid biosynthesis
A0A0B2RA81	168h	Carboxylesterase 2 (Glycine soja)	Up-accumulated	hydrolase activity	carbohydrate metabolic process	Chloroplast	Protein degradation
A0A0B2R290	168h	Glutathione S-transferase (Glycine soja)	Down-accumulated	protein binding	protein folding	Cytoplasm	Glutathione metabolism
I1LC96	168h	Hydrolase (Glycine soja)	Down-accumulated	hydrolase activity	metabolic process	Chloroplast	Protein degradation
B1ACD3	168h	Kunitz trypsin protease inhibitor (Glycine max)	Down-accumulated	catalytic activity	cellular protein metabolic process	Vacuole	Protein degradation
C6THI3	168h	Mannitol dehydrogenase (Glycine soja)	Up-accumulated	ion binding	oxidation-reduction process	Cytoplasm	Fructose and mannose metabolism
K7LSI2	168h	Methionine--tRNA ligase (Glycine soja)	Down-accumulated	ATP binding	translation	Nucleus	Aminoacyl-tRNA biosynthesis
C6F117	168h	Ribosomal protein S15 (Glycine max)	Up-accumulated	structural constituent of ribosome	translation	Cytoplasm	Protein biosynthesis
A0A0B2P7F2	168h	Pyrophosphate--fructose 6-phosphate 1-phosphotransferase subunit beta (Glycine soja)	Down-accumulated	ATP binding	carbohydrate metabolic process	Cytoplasm	Glycolysis / Gluconeogenesis
A0A0B2R1B7	168h	Quinone oxidoreductase-like protein, chloroplastic (Glycine soja)	Down-accumulated	oxidoreductase activity	oxidation-reduction process	Chloroplast	Oxidative stress response
I1KSJ8	168h	Rho guanine nucleotide exchange factor 6 (Glycine soja)	Down-accumulated	Unknown	signaling	Nucleus	G protein signaling pathway
A0A0B2S0V2	168h	Ribonuclease UK114 (Glycine soja)	Down-accumulated	Unknown	metabolic process	Chloroplast	RNA degradation
A0A0B2RGB4	168h	RNA-binding protein 34 (Glycine soja)	Up-accumulated	nucleic acid binding	regulation of biological process	Nucleus	mRNA surveillance pathway
I1MJ68	168h	RNA-binding protein with serine-rich domain 1 (Glycine soja)	Up-accumulated	nucleic acid binding	regulation of biological process	Nucleus	mRNA surveillance pathway
Q9XET1	168h	Seed maturation protein PM31 (Glycine max)	Down-accumulated	nutrient reservoir activity	growth	Cytoplasm	Protein processing in endoplasmic reticulum
Q9LLQ6	168h	Seed maturation protein PM34 (Glycine max)	Down-accumulated	oxidoreductase activity	Unknown	Chloroplast	Storage protein
A0A0B2P6L4	168h	Seed maturation protein PM36 (Glycine soja)	Down-accumulated	nutrient reservoir activity	Unknown	Chloroplast	Storage protein
E9KNA6	168h	SGF14a (Glycine max)	Down-accumulated	protein domain specific binding	signaling	Cytoplasm	Neuroactive ligand-receptor interaction
A0A0B2SH73	168h	SNF1-related protein kinase regulatory subunit gamma-like PV42a (Glycine soja)	Down-accumulated	kinase activity	signaling	Unknown	Neuroactive ligand-receptor interaction
C6SYN5	168h	Soluble inorganic pyrophosphatase (Glycine soja)	Down-accumulated	metal ion binding	phosphorus metabolic process	Cytoplasm	Oxidative phosphorylation
I1JYA9	168h	Superoxide dismutase (Glycine max)	Down-accumulated	antioxidant activity	response to stress	Cytoplasm	Oxidative stress response
C6SZ56	168h	Superoxide dismutase [Cu-Zn] (Glycine max)	Down-accumulated	antioxidant activity	response to stress	Cytoplasm	Oxidative stress response
I1LKZ4	168h	Superoxide dismutase [Cu-Zn] (Glycine max)	Down-accumulated	antioxidant activity	response to stress	Cytoplasm	Oxidative stress response
I1LRE4	168h	T-complex protein 1 subunit beta (Glycine soja)	Down-accumulated	small molecule binding	cellular protein metabolic process	Cytoplasm	Protein processing in endoplasmic reticulum
C6T0D4	168h	Translationally-controlled tumor protein homolog (Glycine max)	Down-accumulated	calcium ion binding	cell differentiation	Cytoplasm	Oxidative stress response
Q38IW8	168h	Triosephosphate isomerase (Glycine max)	Down-accumulated	triose-phosphate isomerase activity	glycolytic process	Chloroplast	Carbon fixation in photosynthetic organisms
Q9LLX2	168h	Trypsin inhibitor (Glycine max)	Down-accumulated	endopeptidase inhibitor activity	Unknown	Vacuole	Protein degradation
I1K2I1	168h	Tubulin alpha chain (Glycine max)	Down-accumulated	structural constituent of cytoskeleton	establishment of localization	Cytoplasm	Cytoskeleton
C6SXX2	168h	Ubiquitin-NEDD8-like protein RUB2 (Glycine soja)	Down-accumulated	Unknown	regulation of biological process	Nucleus	Ubiquitin mediated proteolysis
C6TJH0	168h	Uncharacterized protein (Glycine max)	Down-accumulated	Unknown	Unknown	Unknown	Unknown
I1KAJ5	168h	Uncharacterized protein (Glycine max)	Down-accumulated	metal ion binding	oxidation-reduction process	Unknown	Unknown
I1JL98	168h	Uncharacterized protein (Glycine max)	Down-accumulated	Unknown	Unknown	Unknown	Unknown
I1MV80	168h	Uncharacterized protein (Glycine max)	Down-accumulated	Unknown	Unknown	Unknown	Purine metabolism
K7K4G2	168h	Uncharacterized protein (Glycine max)	Down-accumulated	nutrient reservoir activity	Unknown	Unknown	Unknown
I1NB54	168h	Uncharacterized protein (Glycine max)	Down-accumulated	Unknown	Unknown	Unknown	Unknown
K7N277	168h	Uncharacterized protein (Glycine max)	Up-accumulated	Unknown	Unknown	Unknown	Unknown
C6T019	168h	Uncharacterized protein At5g22580 family (Cajanus cajan)	Down-accumulated	Unknown	Unknown	Unknown	Unknown
C6SZN6	168h	Universal stress protein A-like protein (Glycine soja)	Down-accumulated	Unknown	response to stress	Cytoplasm	Unknown
I1MBR7	168h	UTP--glucose-1-phosphate uridylyltransferase (Glycine soja)	Down-accumulated	UTP:glucose-1-phosphate uridylyltransferase activity	UDP-glucose metabolic process	Cytoplasm	Starch and sucrose metabolism
I1NG28	168h	Vacuolar-sorting receptor 1 (Glycine soja)	Down-accumulated	calcium ion binding	establishment of localization	Cell membrane	Unknown
I1KPH4	168h	V-type proton ATPase subunit E (Glycine soja)	Down-accumulated	ATP binding	establishment of localization	Mitochondrion	Oxidative phosphorylation
I1MSU1	168h	Xylose isomerase (Glycine max)	Down-accumulated	xylose isomerase activity	organonitrogen compound metabolic process	Cytoplasm	Fructose and mannose metabolism

## Sheet: S3
Additional files 6 S3. GO and KEGG analysis of the differentially abundant proteins identified in leaf of cv. Ningzhen NO. 1 under HTH stress and control
a: the uniprot number of the protein
b: corresponds to stress time (24h, 96h, 168h)
c: the expression pattern of the protein
d: the Molecular function of the protein
e: the Biological process name of the protein
f: the Cellular component name of the protein
g: the KEGG pathway name of the protein
Accession Noa	Stress Timeb	Protein Species and Source	Protein Typec	GO Name(MF)d	GO Name(BP)e	GO Name(CC)f	KEGG Pathwayg
C6T5U3	24h	17.3 kDa class I heat shock protein (Glycine soja)	Up-accumulated	Unknown	response to stimulus	Nucleus	Protein processing in endoplasmic reticulum
I1K8F1	24h	17.9 kDa class II heat shock protein (Glycine soja)	Up-accumulated	Unknown	response to stimulus	Chloroplast	Protein processing in endoplasmic reticulum
I1J732	24h	18.2 kDa class I heat shock protein (Glycine soja)	Up-accumulated	Unknown	response to stimulus	Nucleus	Protein processing in endoplasmic reticulum
A0A0B2PQU6	24h	18.5 kDa class I heat shock protein (Glycine soja)	Up-accumulated	Unknown	response to stimulus	Nucleus	Protein processing in endoplasmic reticulum
A0A0B2QL25	24h	1-deoxy-D-xylulose 5-phosphate reductoisomerase, chloroplastic (Glycine soja)	Down-accumulated	metal ion binding	metabolic process	Chloroplast	Unknown
K7MQU7	24h	25.3 kDa heat shock protein, chloroplastic (Glycine soja)	Up-accumulated	Unknown	response to stimulus	chloroplast	Protein processing in endoplasmic reticulum
I1JDR2	24h	2-oxoglutarate dehydrogenase, mitochondrial (Glycine soja)	Up-accumulated	thiamine pyrophosphate binding	carbon utilization	mitochondrion	Citrate cycle (TCA cycle)
A0A0B2RIG1	24h	31 kDa ribonucleoprotein, chloroplastic (Glycine soja)	Down-accumulated	nucleic acid binding	Unknown	chloroplast	Spliceosome
I1LGD6	24h	40S ribosomal protein S10-1 (Glycine soja)	Up-accumulated	structural constituent of ribosome	translation	cytoplasm	Protein biosynthesis
C6SZ18	24h	40S ribosomal protein S28 (Glycine soja)	Up-accumulated	structural constituent of ribosome	translation	cytoplasm	Protein biosynthesis
A0A0B2PMQ1	24h	4-alpha-glucanotransferase DPE2 (Glycine soja)	Up-accumulated	starch binding	Unknown	Chloroplast	Starch and sucrose metabolism
C6TBP8	24h	Adenylate kinase B (Glycine soja)	Up-accumulated	adenylate kinase activity	single-organism metabolic process	Chloroplast	Purine metabolism
O22120	24h	Alpha subunit of beta conglycinin (Glycine max)	Down-accumulated	nutrient reservoir activity	Unknown	vacuole	Storage protein
I1MR41	24h	Aminomethyltransferase (Glycine max)	Up-accumulated	aminomethyltransferase activity	carbon utilization	cytoplasm	Glyoxylate and dicarboxylate metabolism
Q42792	24h	Asparagine synthetase (Glycine max)	Up-accumulated	asparagine synthase activity	metabolic process	Chloroplast	Alanine, aspartate and glutamate metabolism
I1NFS4	24h	ATP synthase subunit beta (Glycine max)	Down-accumulated	proton-transporting ATPase activity	metabolic process	mitochondrion	Oxidative phosphorylation
C6SYC1	24h	ATP synthase subunit d, mitochondrial (Glycine soja)	Up-accumulated	transporter activity	metabolic process	mitochondrion	Oxidative phosphorylation
I1L564	24h	ATP-dependent Clp protease proteolytic subunit (Glycine max)	Down-accumulated	serine-type peptidase activity	metabolic process	Chloroplast	Protein modification
A0A0B2QEI9	24h	Bark storage protein A (Glycine soja)	Up-accumulated	catalytic activity	metabolic process	Chloroplast	Storage protein
Q588Z6	24h	Beta-amylase (Glycine max)	Up-accumulated	catalytic activity	carbon utilization	cytoplasm	Starch and sucrose metabolism
C6T859	24h	Beta-form rubisco activase (Glycine max)	Down-accumulated	ATP binding	Unknown	Chloroplast	Photosynthesis
I1K180	24h	Calcium sensing receptor, chloroplastic (Glycine soja)	Down-accumulated	calcium ion binding	Unknown	Chloroplast	Calcium signaling pathway
I1LIR5	24h	Carboxypeptidase (Glycine max)	Down-accumulated	catalytic activity	cellular metabolic process	vacuole	Protein degradation
A0A0B2RGT9	24h	Catalase (Glycine soja)	Up-accumulated	antioxidant activity	response to stress	Peroxisome	Oxidative stress response
I1JPP3	24h	Cell division cycle protein 48 like (Glycine soja)	Up-accumulated	ATP binding	metabolic process	cytoplasm	Protein processing in endoplasmic reticulum
A0A0B2SUY4	24h	Chaperone protein ClpB1 (Glycine soja)	Up-accumulated	ATP binding	metabolic process	Chloroplast	Protein folding and assembly
A0A0B2NTK4	24h	Chaperone protein ClpB3, chloroplastic (Glycine soja)	Up-accumulated	ATP binding	metabolic process	Chloroplast	Protein folding and assembly
I1KBY3	24h	Chaperone protein ClpC, chloroplastic (Glycine soja)	Up-accumulated	ATP binding	metabolic process	Chloroplast	Protein folding and assembly
Q93YG3	24h	Chlorophyll a/b binding protein type II (Glycine max)	Down-accumulated	chlorophyll binding	photosynthesis, light harvesting	Chloroplast	Photosynthesis
A0A0B2R7F2	24h	Chlorophyll a-b binding protein CP26, chloroplastic (Glycine soja)	Down-accumulated	chlorophyll binding	photosynthesis, light harvesting	Chloroplast	Photosynthesis
I1JLH0	24h	Chlorophyll a-b binding protein, chloroplastic (Glycine max)	Down-accumulated	chlorophyll binding	photosynthesis, light harvesting	Chloroplast	Photosynthesis
K7M9Q3	24h	Chlorophyll a-b binding protein, chloroplastic (Glycine max)	Down-accumulated	chlorophyll binding	photosynthesis, light harvesting	Chloroplast	Photosynthesis
C6TLM4	24h	Chlorophyll a-b binding protein, chloroplastic (Glycine max)	Down-accumulated	chlorophyll binding	photosynthesis, light harvesting	Chloroplast	Photosynthesis
I1M657	24h	Chlorophyll a-b binding protein, chloroplastic (Glycine max)	Down-accumulated	chlorophyll binding	photosynthesis, light harvesting	Chloroplast	Photosynthesis
C6TNE6	24h	Chlorophyll a-b binding protein, chloroplastic (Glycine max)	Down-accumulated	chlorophyll binding	photosynthesis, light harvesting	Chloroplast	Photosynthesis
Q38JB2	24h	Chloroplast lipocalin (Glycine max)	Down-accumulated	Unknown	Unknown	Chloroplast	Unknown
A0A0B2PLS8	24h	Clathrin light chain 1 (Glycine soja)	Up-accumulated	structural molecule activity	metabolic process	Chloroplast	Endocytosis
Q39842	24h	Cysteine proteinase inhibitor (Glycine max)	Up-accumulated	cysteine-type peptidase activity	metabolic process	Chloroplast	Protein degradation
C6TBF5	24h	Cysteine proteinase inhibitor (Glycine max)	Up-accumulated	cysteine-type peptidase activity	metabolic process	Chloroplast	Protein degradation
Q76LA6	24h	Cytosolic ascorbate peroxidase 2 (Glycine max)	Up-accumulated	antioxidant activity	response to stress	Peroxisome	Oxidative stress response
I1J7J5	24h	Dirigent protein (Glycine soja)	Down-accumulated	guiding stereospecific synthesis activity	metabolic process	Cell membrane	Oxidative stress response
C6T0B0	24h	Dirigent protein (Glycine soja)	Up-accumulated	guiding stereospecific synthesis activity	metabolic process	Cell membrane	Oxidative stress response
C6SX05	24h	Dirigent protein (Glycine soja)	Up-accumulated	guiding stereospecific synthesis activity	metabolic process	Cell membrane	Oxidative stress response
A0A0B2Q4Z1	24h	Elongation factor 1-alpha (Glycine soja)	Up-accumulated	GTPase activity	metabolic process	cytoplasm	Protein biosynthesis
A0A0B2PQ56	24h	Elongation factor G, chloroplastic (Glycine soja)	Down-accumulated	GTPase activity	metabolic process	Chloroplast	Protein biosynthesis
I1MC32	24h	Endoplasmin like (Glycine soja)	Up-accumulated	ATP binding	response to stimulus	Endoplasmic reticulum	Protein processing in endoplasmic reticulum
Q3S4G9	24h	Enzymatic resistance protein (Glycine max)	Down-accumulated	catalytic activity	Unknown	Peroxisome	Unknown
C6SX79	24h	Ferredoxin-thioredoxin reductase, variable chain (Glycine soja)	Up-accumulated	oxidoreductase activity	single-organism metabolic process	Chloroplast	Oxidative stress response
I1JL80	24h	Ferritin (Glycine max)	Down-accumulated	metal ion binding	establishment of localization	Chloroplast	Storage protein
C6TCN5	24h	Ferritin (Glycine max)	Down-accumulated	metal ion binding	establishment of localization	Chloroplast	Storage protein
I1N2R6	24h	Fructose-1,6-bisphosphatase, chloroplastic (Glycine soja)	Down-accumulated	hydrolase activity	carbon utilization	Chloroplast	Pentose phosphate pathway
I1LPX6	24h	Fructose-bisphosphate aldolase (Glycine max)	Down-accumulated	fructose-bisphosphate aldolase activity	carbon utilization	Chloroplast	Pentose phosphate pathway
I1LJ68	24h	Fructose-bisphosphate aldolase (Glycine max)	Down-accumulated	fructose-bisphosphate aldolase activity	carbon utilization	Chloroplast	Pentose phosphate pathway
Q43453	24h	G.max mRNA from stress-induced gene (H4) (Glycine max)	Down-accumulated	abscisic acid binding	response to stimulus	cytoplasm	Plant-pathogen interaction
A0A0B2RV20	24h	Gamma-glutamyl hydrolase (Glycine soja)	Up-accumulated	hydrolase activity	metabolic process	Cell membrane	Alanine, aspartate and glutamate metabolism
C7S917	24h	Germin-like protein 21 (Glycine max)	Down-accumulated	manganese ion binding	Unknown	Cell wall	Cell cycle
A0A0B2PIB2	24h	Glucan endo-1,3-beta-glucosidase (Glycine soja)	Down-accumulated	hydrolase activity	carbon utilization	vacuole	Glycolysis / Gluconeogenesis
A0A0B2Q0T8	24h	Glucan endo-1,3-beta-glucosidase (Glycine soja)	Down-accumulated	hydrolase activity	carbon utilization	vacuole	Glycolysis / Gluconeogenesis
Q5F2M9	24h	Glutamate dehydrogenase (Glycine max)	Down-accumulated	oxidoreductase activity	carbon utilization	mitochondrion	Glyoxylate and dicarboxylate metabolism
A0A0B2RF25	24h	Glyceraldehyde-3-phosphate dehydrogenase (Glycine soja)	Up-accumulated	oxidoreductase activity	metabolic process	cytoplasm	Glycolysis / Gluconeogenesis
I1MXB1	24h	Glycine dehydrogenase [decarboxylating], mitochondrial (Glycine soja)	Down-accumulated	glycine binding	carbon utilization	mitochondrion	Glyoxylate and dicarboxylate metabolism
Q9SWA8	24h	Glycine-rich RNA-binding protein (Glycine max)	Down-accumulated	nucleic acid binding	regulation of transcription	Nucleus	mRNA surveillance pathway
A0A0B2PSZ5	24h	Glycinin G1 (Glycine soja)	Down-accumulated	nutrient reservoir activity	Unknown	vacuole	Storage protein
C6SXX0	24h	Harpin binding protein 1 (Glycine max)	Down-accumulated	Unknown	Unknown	Chloroplast	Cytoskeleton
A0A0B2SNT8	24h	Heat shock 22 kDa protein, mitochondrial (Glycine soja)	Up-accumulated	Unknown	response to stimulus	mitochondrion	Protein processing in endoplasmic reticulum
I1MT10	24h	Heat shock 70 kDa protein (Glycine max)	Up-accumulated	ATP binding	response to stimulus	Endoplasmic reticulum	Protein folding and assembly
B6EBD7	24h	Heat shock protein 90-1 (Glycine max)	Up-accumulated	ATP binding	response to stimulus	Cytoplasm	Protein folding and assembly
I1L314	24h	Heat shock protein 90-1 (Glycine max)	Up-accumulated	ATP binding	response to stimulus	Cytoplasm	Protein folding and assembly
I1J9Y0	24h	Heat shock protein STI (Glycine soja)	Up-accumulated	Unknown	response to stimulus	Nucleus	Protein folding and assembly
I1NAN6	24h	Heme-binding-like protein, chloroplastic (Glycine soja)	Down-accumulated	Unknown	Unknown	Chloroplast	Oxidative stress response
I1N627	24h	Hypersensitive-induced response protein 1 (Glycine soja)	Down-accumulated	Unknown	Unknown	mitochondrion	Cell cycle
C6T857	24h	Isocitrate dehydrogenase [NADP] (Glycine max)	Up-accumulated	catalytic activity	carbon utilization	cytoplasm	Citrate cycle (TCA cycle)
I1LRR9	24h	Isocitrate lyase (Glycine max)	Up-accumulated	isocitrate lyase activity	carbon utilization	Peroxisome	Citrate cycle (TCA cycle)
Q2XV15	24h	Lectin (Glycine max)	Up-accumulated	nutrient reservoir activity	response to stimulus	cytoplasm	Unknown
I1N7G4	24h	Uncharacterized protein (Glycine max)	Down-accumulated	cation binding	metabolic process	cytoplasm	Glutathione metabolism
K7KYV8	24h	Lipoxygenase (Glycine max)	Up-accumulated	oxidoreductase activity	metabolic process	Cytoplasm	Fatty acid biosynthesis
A7LCD6	24h	Lipoxygenase (Glycine max)	Up-accumulated	oxidoreductase activity	metabolic process	Cytoplasm	Fatty acid biosynthesis
B3TDK7	24h	Lipoxygenase (Glycine max)	Up-accumulated	oxidoreductase activity	metabolic process	Cytoplasm	Fatty acid biosynthesis
Q43440	24h	Lipoxygenase (Glycine max)	Up-accumulated	oxidoreductase activity	metabolic process	Cytoplasm	Fatty acid biosynthesis
I1MD22	24h	Lipoxygenase (Glycine max)	Up-accumulated	oxidoreductase activity	metabolic process	Cytoplasm	Fatty acid biosynthesis
A0A0B2NW50	24h	Lipoxygenase (Glycine soja)	Up-accumulated	oxidoreductase activity	metabolic process	Cytoplasm	Fatty acid biosynthesis
A0A0B2RE16	24h	Lipoxygenase (Glycine soja)	Up-accumulated	oxidoreductase activity	metabolic process	Cytoplasm	Fatty acid biosynthesis
I1KPN3	24h	Luminal-binding protein 5 (Glycine soja)	Up-accumulated	ATP binding	Unknown	Endoplasmic reticulum	Protein processing in endoplasmic reticulum
I1LJL7	24h	Membrane-associated 30 kDa protein, chloroplastic (Glycine soja)	Up-accumulated	Unknown	Unknown	Chloroplast	Unknown
I1JWB7	24h	Methyl-CpG-binding domain-containing protein 10 (Glycine soja)	Up-accumulated	DNA binding	Unknown	Nucleus	Spliceosome
I1K335	24h	Uncharacterized protein (Glycine max)	Down-accumulated	Unknown	Unknown	Unknown	Unknown
C6T5D6	24h	NADH dehydrogenase [ubiquinone] 1 beta subcomplex subunit 9 (Glycine soja)	Up-accumulated	oxidoreductase activity	single-organism metabolic process	Chloroplast	Oxidative phosphorylation
I1JMF4	24h	NADP-dependent alkenal double bond reductase P1 (Glycine soja)	Down-accumulated	oxidoreductase activity	metabolic process	cytoplasm	Oxidative phosphorylation
C6TC92	24h	Oxygen-evolving enhancer protein 1, chloroplastic (Glycine soja)	Down-accumulated	calcium ion binding	photosynthesis, light harvesting	Chloroplast	Photosynthesis
I1MNK0	24h	Oxygen-evolving enhancer protein 1, chloroplastic (Glycine soja)	Down-accumulated	calcium ion binding	photosynthesis, light harvesting	Chloroplast	Photosynthesis
C6T7N2	24h	Oxygen-evolving enhancer protein 1, chloroplastic (Glycine soja)	Down-accumulated	calcium ion binding	photosynthesis, light harvesting	Chloroplast	Photosynthesis
I1N123	24h	Oxygen-evolving enhancer protein 2, chloroplastic (Glycine soja)	Down-accumulated	calcium ion binding	photosynthesis, light harvesting	Chloroplast	Photosynthesis
C6SWP9	24h	Oxygen-evolving enhancer protein 3 (Glycine max)	Up-accumulated	calcium ion binding	photosynthesis, light harvesting	Chloroplast	Photosynthesis
C6SXP3	24h	Oxygen-evolving enhancer protein 3 (Glycine max)	Up-accumulated	calcium ion binding	photosynthesis, light harvesting	Chloroplast	Photosynthesis
A0A0B2PDU7	24h	Peptide methionine sulfoxide reductase (Glycine soja)	Down-accumulated	Oxidoreductase activity	response to stimulus	Nucleus	Cysteine and methionine metabolism
I1LAV9	24h	Peptidyl-prolyl cis-trans isomerase (Glycine max)	Down-accumulated	catalytic activity	cellular metabolic process	Cytoplasm	Protein modification
I1JM67	24h	Peptidyl-prolyl cis-trans isomerase (Glycine max)	Up-accumulated	catalytic activity	cellular metabolic process	Cytoplasm	Protein modification
A0A0B2QV83	24h	Peptidyl-prolyl cis-trans isomerase CYP38, chloroplastic (Glycine soja)	Down-accumulated	catalytic activity	cellular metabolic process	Chloroplast	Protein modification
I1M017	24h	Peptidyl-prolyl cis-trans isomerase CYP38, chloroplastic (Glycine soja)	Down-accumulated	catalytic activity	cellular metabolic process	Chloroplast	Protein modification
A0A0B2SDT6	24h	Peptidyl-prolyl cis-trans isomerase FKBP62 (Glycine soja)	Up-accumulated	catalytic activity	cellular metabolic process	cytoplasm	Protein modification
C6T7R3	24h	Peroxidase (Glycine max)	Down-accumulated	antioxidant activity	response to stress	Chloroplast	Oxidative stress response
I1NH45	24h	Peroxidase (Glycine max)	Down-accumulated	antioxidant activity	response to stress	Chloroplast	Oxidative stress response
A0A0B2SH87	24h	Peroxidase (Glycine soja)	Up-accumulated	antioxidant activity	response to stress	Chloroplast	Oxidative stress response
I1MS47	24h	Peroxiredoxin Q, chloroplastic (Glycine soja)	Up-accumulated	oxidoreductase activity	single-organism metabolic process	Chloroplast	Oxidative stress response
U5ZHS7	24h	Photosystem II CP43 reaction center protein (Glycine soja)	Down-accumulated	chlorophyll binding	photosynthesis, light harvesting	Chloroplast	Photosynthesis
R9RNP1	24h	Photosystem II CP47 reaction center protein (Glycine soja)	Down-accumulated	chlorophyll binding	photosynthesis, light harvesting	Chloroplast	Photosynthesis
R9RLI4	24h	Photosystem II D2 protein (Glycine soja)	Down-accumulated	chlorophyll binding	photosynthesis, light harvesting	Chloroplast	Photosynthesis
A0A0B2QFV5	24h	Plastocyanin, chloroplastic (Glycine soja)	Down-accumulated	copper ion binding	single-organism metabolic process	Chloroplast	Photosynthesis
C6T1G1	24h	PR10-like protein (Glycine max)	Down-accumulated	Unknown	response to stimulus	Cytoplasm	Unknown
Q549Z4	24h	Proglycinin A2B1 (Glycine max)	Down-accumulated	nutrient reservoir activity	Unknown	vacuole	Storage protein
I1N5Q9	24h	Protease Do-like 1, chloroplastic (Glycine soja)	Down-accumulated	serine-type endopeptidase activity	metabolic process	Chloroplast	Protein degradation
I1JBH8	24h	Protein disulfide isomerase-like protein (Glycine max)	Up-accumulated	oxidoreductase activity	single-organism metabolic process	Endoplasmic reticulum	Protein processing in endoplasmic reticulum
I1JR41	24h	PsbP domain-containing protein 1, chloroplastic (Glycine soja)	Down-accumulated	calcium ion binding	photosynthesis, light harvesting	Chloroplast	Photosynthesis
G0T435	24h	Purple acid phosphatase (Glycine max)	Up-accumulated	metal ion binding	cellular metabolic process	Extracell	Pentose phosphate pathway
I1KC33	24h	Purple acid phosphatase (Glycine max)	Up-accumulated	metal ion binding	cellular metabolic process	Extracell	Pentose phosphate pathway
I1K4S0	24h	ATP synthase 24 kDa subunit, mitochondrial (Glycine soja)	Up-accumulated	Unknown	growth	mitochondrion	Oxidative phosphorylation
I1KWF3	24h	Endo-1,3(4)-beta-glucanase 2 (Glycine soja)	Down-accumulated	hydrolase activity	carbon utilization	Cell wall	Glycan degradation
I1JQS1	24h	Glutamyl endopeptidase, chloroplastic (Glycine soja)	Down-accumulated	hydrolase activity	metabolic process	Chloroplast	Protein degradation
I1JJF7	24h	Glycerophosphoryl diester phosphodiesterase 3 (Glycine soja)	Down-accumulated	hydrolase activity	metabolic process	Cell membrane	Glycerophospholipid metabolism
B1ACD3	24h	Kunitz trypsin protease inhibitor (Glycine max)	Up-accumulated	endopeptidase inhibitor activity	cellular metabolic process	vacuole	Protein degradation
I1KNE0	24h	Lactoylglutathione lyase (Glycine soja)	Up-accumulated	catalytic activity	metabolic process	cytoplasm	Amino sugar and nucleotide sugar metabolism
Q84L66	24h	NADH-dependent hydroxypyruvate reductase (Glycine max)	Down-accumulated	oxidoreductase activity	carbon utilization	cytoplasm	Glyoxylate and dicarboxylate metabolism
I1KXW6	24h	Oxidoreductase, chloroplastic (Glycine soja)	Down-accumulated	oxidoreductase activity	metabolic process	Chloroplast	Glycolysis / Gluconeogenesis
I1L9L9	24h	Phosphatidylglycerol/phosphatidylinositol transfer protein (Glycine soja)	Down-accumulated	Unknown	Unknown	Chloroplast	Phosphatidylinositol signaling system
C6T699	24h	Phosphatidylglycerol/phosphatidylinositol transfer protein (Glycine soja)	Up-accumulated	Unknown	Unknown	Chloroplast	Phosphatidylinositol signaling system
A0A0B2RIK8	24h	Plastid-lipid-associated protein 13, chloroplastic (Glycine soja)	Down-accumulated	Unknown	Unknown	Chloroplast	Unknown
C6TEW9	24h	Uncharacterized protein (Glycine max)	Down-accumulated	Unknown	Unknown	Unknown	Pentose phosphate pathway
A0A0B2R4G2	24h	UDP-rhamnose:rhamnosyltransferase 1 (Glycine soja)	Up-accumulated	glycosyltransferase activity	metabolic process	Cell membrane	Amino sugar and nucleotide sugar metabolism
A0A0B2RKC3	24h	Ribosomal protein (Glycine soja)	Up-accumulated	structural constituent of ribosome	translation	cytoplasm	Protein biosynthesis
I1JFA3	24h	Ribosome-recycling factor, chloroplastic (Glycine soja)	Up-accumulated	Unknown	translation	Chloroplast	RNA degradation
R9RPL1	24h	Ribulose bisphosphate carboxylase large chain (Glycine soja)	Up-accumulated	catalytic activity	photorespiration	chloroplast	Carbon fixation in photosynthetic organisms
A0A0B2QD08	24h	Ribulose bisphosphate carboxylase/oxygenase activase, chloroplastic (Glycine soja)	Down-accumulated	ATP binding	Unknown	Chloroplast	Carbon fixation in photosynthetic organisms
D4N5G3	24h	Rubisco activase (Glycine max)	Down-accumulated	ATP binding	Unknown	Chloroplast	Photosynthesis
D4N5G1	24h	Rubisco activase (Glycine max)	Up-accumulated	ATP binding	Unknown	Chloroplast	Photosynthesis
A0A0B2S4F9	24h	RuBisCO-associated protein (Glycine soja)	Up-accumulated	hydrolase activity	carbon utilization	Cell membrane	Glycan degradation
K7MRF5	24h	Serine glyoxylate aminotransferase 2 (Glycine max)	Down-accumulated	transaminase activity	metabolic process	Peroxisome	Glycine, serine and threonine metabolism
C6ZJZ0	24h	Serine hydroxymethyltransferase (Glycine max)	Up-accumulated	catalytic activity	carbon utilization	Peroxisome	Glyoxylate and dicarboxylate metabolism
A0A0B2QWU0	24h	Small heat shock protein, chloroplastic (Glycine soja)	Up-accumulated	Unknown	response to stimulus	Chloroplast	Protein processing in endoplasmic reticulum
I1JYK1	24h	Small heat shock protein, chloroplastic (Glycine soja)	Up-accumulated	Unknown	response to stimulus	Chloroplast	Protein processing in endoplasmic reticulum
I1KV12	24h	Stem 28 kDa glycoprotein (Glycine soja)	Up-accumulated	nutrient reservoir activity	cellular metabolic process	Cell wall	Storage protein
C6TGX7	24h	Stem 31 kDa glycoprotein (Glycine max)	Up-accumulated	nutrient reservoir activity	cellular metabolic process	Cell wall	Storage protein
A0A0B2RJ79	24h	Stem 31 kDa glycoprotein (Glycine soja)	Up-accumulated	nutrient reservoir activity	cellular metabolic process	Cell wall	Storage protein
I1JR38	24h	Uncharacterized protein (Glycine max)	Up-accumulated	catalytic activity	Unknown	Unknown	Unknown
I1NBQ5	24h	Uncharacterized protein (Glycine max)	Up-accumulated	catalytic activity	Unknown	Unknown	Unknown
C6T3A2	24h	Stress-induced protein SAM22 (Glycine soja)	Down-accumulated	abscisic acid binding	response to stimulus	cytoplasm	Plant-pathogen interaction
I1KC20	24h	Thylakoid lumenal 17.9 kDa protein, chloroplastic (Glycine soja)	Down-accumulated	Unknown	Unknown	Chloroplast	Photosynthesis
C6TBZ8	24h	Thylakoid lumenal 29 kDa protein, chloroplastic (Glycine soja)	Down-accumulated	oxidoreductase activity	photosynthesis, light harvesting	Chloroplast	Photosynthesis
A0A0B2R4F5	24h	Transketolase, chloroplastic (Glycine soja)	Down-accumulated	transketolase activity	carbon utilization	cytoplasm	Pentose phosphate pathway
I1M6M4	24h	Trigger factor-like protein TIG (Glycine soja)	Down-accumulated	Unknown	localization	Nucleus	Protein export
Q9LLX2	24h	Trypsin inhibitor (Glycine max)	Up-accumulated	endopeptidase inhibitor activity	regulation of biological process	vacuole	Protein degradation
A0A0B2SPG9	24h	UDP-glucose flavonoid 3-O-glucosyltransferase 7 (Glycine soja)	Up-accumulated	transferase activity	metabolic process	Chloroplast	Amino sugar and nucleotide sugar metabolism
I1KHC9	24h	Uncharacterized protein (Glycine max)	Down-accumulated	serine-type peptidase activity	metabolic process	Unknown	Unknown
I1K0B2	24h	Uncharacterized protein (Glycine max)	Down-accumulated	Unknown	Unknown	Unknown	Photosynthesis
I1M3V1	24h	Uncharacterized protein (Glycine max)	Up-accumulated	Unknown	Unknown	Unknown	Photosynthesis
I1KLL8	24h	Uncharacterized protein (Glycine max)	Up-accumulated	structural molecule activity	metabolic process	Unknown	Protein biosynthesis
I1KJJ8	24h	Uncharacterized protein (Glycine max)	Up-accumulated	structural molecule activity	cellular metabolic process	Unknown	Protein biosynthesis
C6SWV2	24h	V-type proton ATPase subunit G (Glycine soja)	Up-accumulated	ATPase binding	metabolic process	Cell membrane	Oxidative phosphorylation
I1JAQ7	96h	12-oxophytodienoate reductase 2 (Glycine soja)	Down-accumulated	oxidoreductase activity	single-organism metabolic process	cytoplasm	Jasmonic acid synthesis
C6T5U3	96h	17.4 kDa class I heat shock protein (Glycine soja)	Up-accumulated	Unknown	response to stimulus	Nucleus	Protein processing in endoplasmic reticulum
I1K8F1	96h	17.9 kDa class II heat shock protein (Glycine soja)	Up-accumulated	Unknown	response to stimulus	Chloroplast	Protein processing in endoplasmic reticulum
I1J732	96h	18.2 kDa class I heat shock protein (Glycine soja)	Up-accumulated	Unknown	response to stimulus	Chloroplast	Protein processing in endoplasmic reticulum
A0A0B2PQU6	96h	18.5 kDa class I heat shock protein (Glycine soja)	Up-accumulated	Unknown	response to stimulus	Nucleus	Protein processing in endoplasmic reticulum
K7K747	96h	1-aminocyclopropane-1-carboxylate oxidase like 4 (Glycine soja)	Up-accumulated	metal ion binding	single-organism metabolic process	cytoplasm	Cell cycle
K7MQU7	96h	25.3 kDa heat shock protein, chloroplastic (Glycine soja)	Up-accumulated	Unknown	response to stimulus	Chloroplast	Protein processing in endoplasmic reticulum
A0A0B2SXN3	96h	30S ribosomal protein 2, chloroplastic (Glycine soja)	Down-accumulated	structural constituent of ribosome	translation	cytoplasm	Protein biosynthesis
A0A0B2RIG1	96h	31 kDa ribonucleoprotein, chloroplastic (Glycine soja)	Down-accumulated	nucleic acid binding	Unknown	Chloroplast	Spliceosome
I1JQ98	96h	33 kDa ribonucleoprotein, chloroplastic (Glycine soja)	Down-accumulated	nucleic acid binding	Unknown	Chloroplast	Spliceosome
C6SZ18	96h	40S ribosomal protein S28 (Glycine soja)	Up-accumulated	structural constituent of ribosome	translation	cytoplasm	Protein biosynthesis
A5Z1N7	96h	4-hydroxyphenylpyruvate dioxygenase (Glycine max)	Up-accumulated	Oxidoreductase activity	metabolic process	cytoplasm	Tyrosine metabolism
K7M324	96h	60S acidic ribosomal protein P2B (Glycine soja)	Down-accumulated	structural constituent of ribosome	translation	cytoplasm	Protein biosynthesis
Q2TUW1	96h	Abscisic stress ripening-like protein (Glycine max)	Up-accumulated	Unknown	response to stimulus	cytoplasm	Plant hormone signal transduction
K7KF32	96h	Activator of 90 kDa heat shock protein ATPase like 1 (Glycine soja)	Up-accumulated	ATPase activity	response to stimulus	Chloroplast	Protein folding and assembly
C6TBP8	96h	Adenylate kinase B (Glycine soja)	Up-accumulated	adenylate kinase activity	single-organism metabolic process	Chloroplast	Purine metabolism
I1MJN2	96h	ADP,ATP carrier protein 1, mitochondrial (Glycine soja)	Up-accumulated	structural constituent of ribosome	single-organism metabolic process	mitochondrion	Oxidative phosphorylation
I1M3R5	96h	ADP,ATP carrier protein 3, mitochondrial (Glycine soja)	Up-accumulated	structural constituent of ribosome	single-organism metabolic process	mitochondrion	Oxidative phosphorylation
I1JC65	96h	Alanine aminotransferase 2 (Glycine max)	Up-accumulated	transaminase activity	metabolic process	Chloroplast	Glyoxylate and dicarboxylate metabolism
I1N4B8	96h	Aldose 1-epimerase (Glycine max)	Down-accumulated	isomerase activity	single-organism metabolic process	Cell wall	Carbon fixation in photosynthetic organisms
I1KW54	96h	Alpha-amylase/subtilisin inhibitor (Glycine soja)	Up-accumulated	peptidase inhibitor activity	regulation of biological process	vacuole	Starch and sucrose metabolism
D4N5G0	96h	Alpha-form rubisco activase (Glycine max)	Down-accumulated	ATP binding	Unknown	Chloroplast	Photosynthesis
I1JXQ5	96h	Alpha-mannosidase (Glycine max)	Up-accumulated	metal ion binding	single-organism metabolic process	Chloroplast	Glycan degradation
I1MR41	96h	Aminomethyltransferase (Glycine max)	Up-accumulated	aminomethyltransferase activity	carbon utilization	Chloroplast	Glyoxylate and dicarboxylate metabolism
C6TLC2	96h	Ankyrin repeat domain-containing protein 2 (Glycine soja)	Down-accumulated	transferase activity	Unknown	Cell membrane	Cytoskeleton
Q42792	96h	Asparagine synthetase (Glycine max)	Up-accumulated	asparagine synthase activity	metabolic process	Chloroplast	Alanine, aspartate and glutamate metabolism
I1JUS6	96h	Aspartate aminotransferase (Glycine max)	Up-accumulated	catalytic activity	cellular metabolic process	Chloroplast	Alanine, aspartate and glutamate metabolism
Q7G1G6	96h	Aspartate aminotransferase (Glycine max)	Up-accumulated	catalytic activity	cellular metabolic process	Chloroplast	Alanine, aspartate and glutamate metabolism
C6SYC1	96h	ATP synthase subunit d, mitochondrial (Glycine soja)	Up-accumulated	transporter activity	metabolic process	chloroplast	Oxidative phosphorylation
A0A0B2P2A4	96h	ATP synthase subunit delta, mitochondrial (Glycine soja)	Down-accumulated	proton-transporting ATPase activity	metabolic process	Chloroplast	Photosynthesis
I1M214	96h	Auxin-repressed 12.5 kDa protein (Glycine soja)	Down-accumulated	Unknown	response to stimulus	Nucleus	Cell death
I1MGH3	96h	Beta-D-xylosidase 1 (Glycine soja)	Up-accumulated	catalytic activity	carbon utilization	cytoplasm	Amino sugar and nucleotide sugar metabolism
C6T859	96h	Beta-form rubisco activase (Glycine max)	Down-accumulated	ATP binding	Unknown	Chloroplast	Photosynthesis
I1L6V4	96h	Bifunctional dihydroflavonol 4-reductase/flavanone 4-reductase (Glycine soja)	Down-accumulated	oxidoreductase activity	metabolic process	Golgi apparatus	Flavonoid biosynthesis
A0A0B2QPA1	96h	Caffeic acid 3-O-methyltransferase (Glycine soja)	Down-accumulated	Methyltransferase activity	Unknown	Chloroplast	Phenylpropanoid biosynthesis
I1K180	96h	Calcium sensing receptor, chloroplastic (Glycine soja)	Down-accumulated	calcium ion binding	Unknown	Nucleus	Calcium signaling pathway
I1MGT5	96h	Carboxypeptidase (Glycine max)	Down-accumulated	catalytic activity	cellular metabolic process	vacuole	Protein degradation
I1LIR5	96h	Carboxypeptidase (Glycine max)	Down-accumulated	catalytic activity	cellular metabolic process	vacuole	Protein degradation
A0A0B2RGT9	96h	Catalase (Glycine soja)	Up-accumulated	antioxidant activity	response to stress	Peroxisome	Oxidative stress response
I1J992	96h	CBS domain-containing protein CBSX1, chloroplastic (Glycine soja)	Down-accumulated	Unknown	Unknown	Chloroplast	MAPK signaling pathway
I1MBN4	96h	CBS domain-containing protein CBSX3, mitochondrial (Glycine soja)	Down-accumulated	Unknown	Unknown	Chloroplast	MAPK signaling pathway
I1JPP3	96h	Cell division cycle protein 48 like (Glycine soja)	Up-accumulated	ATP binding	metabolic process	cytoplasm	Protein processing in endoplasmic reticulum
A6XKY2	96h	Chalcone-flavonone isomerase family protein (Glycine max)	Down-accumulated	chalcone isomerase activity	metabolic process	Chloroplast	Flavonoid biosynthesis
A0A0B2NTK4	96h	Chaperone protein ClpB3, chloroplastic (Glycine soja)	Up-accumulated	ATP binding	metabolic process	cytoplasm	Protein folding and assembly
I1KBY3	96h	Chaperone protein ClpC, chloroplastic (Glycine soja)	Up-accumulated	ATP binding	metabolic process	cytoplasm	Protein folding and assembly
I1JCB6	96h	Chitinase class I (Glycine max)	Up-accumulated	chitin binding	carbon utilization	vacuole	Cell cycle
Q93YG3	96h	Chlorophyll a/b binding protein type II (Glycine max)	Down-accumulated	chlorophyll binding	photosynthesis, light harvesting	chloroplast	Photosynthesis
A0A0B2R7F2	96h	Chlorophyll a-b binding protein CP26, chloroplastic (Glycine soja)	Down-accumulated	chlorophyll binding	photosynthesis, light harvesting	chloroplast	Photosynthesis
I1JLH0	96h	Chlorophyll a-b binding protein, chloroplastic (Glycine max)	Down-accumulated	chlorophyll binding	photosynthesis, light harvesting	chloroplast	Photosynthesis
I1M657	96h	Chlorophyll a-b binding protein, chloroplastic (Glycine max)	Down-accumulated	chlorophyll binding	photosynthesis, light harvesting	chloroplast	Photosynthesis
K7M9Q3	96h	Chlorophyll a-b binding protein, chloroplastic (Glycine max)	Down-accumulated	chlorophyll binding	photosynthesis, light harvesting	chloroplast	Photosynthesis
C6TLM4	96h	Chlorophyll a-b binding protein, chloroplastic (Glycine max)	Down-accumulated	chlorophyll binding	photosynthesis, light harvesting	chloroplast	Photosynthesis
C6TNE6	96h	Chlorophyll a-b binding protein, chloroplastic (Glycine max)	Down-accumulated	chlorophyll binding	photosynthesis, light harvesting	chloroplast	Photosynthesis
I1JFN5	96h	Copper transport protein ATOX1 (Glycine soja)	Down-accumulated	metal ion binding	establishment of localization	Nucleus	Oxidative stress response
A0A0B2QRI2	96h	Cysteine proteinase RD21a (Glycine soja)	Down-accumulated	cysteine-type peptidase activity	metabolic process	vacuole	Protein degradation
K7MNM4	96h	Cysteine proteinase RD21a (Glycine soja)	Down-accumulated	cysteine-type peptidase activity	metabolic process	vacuole	Protein degradation
A0A0B2RK83	96h	Cysteine synthase (Glycine soja)	Down-accumulated	catalytic activity	cellular metabolic process	cytoplasm	Cysteine and methionine metabolism
I1MAW4	96h	Cytochrome c oxidase subunit 6b-1 (Glycine soja)	Down-accumulated	oxidoreductase activity	single-organism metabolic process	cytosol	Oxidative phosphorylation
Q76LA6	96h	Cytosolic ascorbate peroxidase 2 (Glycine max)	Up-accumulated	antioxidant activity	response to stress	Peroxisome	Oxidative stress response
C6TL53	96h	Dihydroflavonol-4-reductase (Glycine soja)	Up-accumulated	oxidoreductase activity	Unknown	Golgi apparatus	Flavonoid biosynthesis
I1MDY5	96h	Dihydropyrimidinase (Glycine soja)	Up-accumulated	hydrolase activity	metabolic process	cytoplasm	Pyrimidine metabolism
C6ZS00	96h	Disease resistance protein/LRR protein-related protein (Glycine max)	Up-accumulated	Unknown	response to stress	cytoplasm	Cell defense
I1J7J5	96h	Dirigent protein (Glycine soja)	Down-accumulated	guiding stereospecific synthesis activity	metabolic process	Cell membrane	Oxidative stress response
A0A0B2Q4Z1	96h	Elongation factor 1-alpha (Glycine soja)	Up-accumulated	GTPase activity	metabolic process	cytoplasm	Protein biosynthesis
I1MC32	96h	Endoplasmin like (Glycine soja)	Up-accumulated	ATP binding	response to stimulus	Endoplasmic reticulum	Protein processing in endoplasmic reticulum
A0A0B2RJS8	96h	Eukaryotic initiation factor 4A-11 (Glycine soja)	Up-accumulated	ATP binding	regulation of transcription	Nucleus	Protein biosynthesis
A0A0B2RX31	96h	Far upstream element-binding protein 2 (Glycine soja)	Down-accumulated	RNA binding	Unknown	Nucleus	Spliceosome
I1JN60	96h	Ferredoxin-dependent glutamate synthase 1, chloroplastic (Glycine soja)	Up-accumulated	oxidoreductase activity	metabolic process	Chloroplast	Photosynthesis
I1MRV6	96h	Ferric leghemoglobin reductase-2 (Glycine max)	Up-accumulated	oxidoreductase activity	single-organism metabolic process	mitochondrion	Glyoxylate and dicarboxylate metabolism
C6TCN5	96h	Ferritin (Glycine max)	Up-accumulated	metal ion binding	establishment of localization	Chloroplast	Storage protein
A0A0B2PAT5	96h	Ferritin (Glycine soja)	Up-accumulated	metal ion binding	establishment of localization	Chloroplast	Storage protein
I1LUT8	96h	Flavoprotein wrbA (Glycine soja)	Down-accumulated	oxidoreductase activity	regulation of transcription	Unknown	Oxidative stress response
I1M005	96h	Formate dehydrogenase, mitochondrial (Glycine max)	Up-accumulated	catalytic activity	carbon utilization	mitochondrion	Glyoxylate and dicarboxylate metabolism
Q43453	96h	G.max mRNA from stress-induced gene (H4) (Glycine max)	Down-accumulated	abscisic acid binding	response to stimulus	cytoplasm	Plant-pathogen interaction
C7S917	96h	Germin-like protein 21 (Glycine max)	Down-accumulated	manganese ion binding	Unknown	Cell wall	Cell cycle
C6T3N0	96h	Glu S.griseus protease inhibitor (Glycine soja)	Up-accumulated	peptidase inhibitor activity	metabolic process	Chloroplast	Protein degradation
A0A0B2Q0T8	96h	Glucan endo-1,3-beta-glucosidase (Glycine soja)	Down-accumulated	hydrolase activity	carbon utilization	vacuole	Glycolysis / Gluconeogenesis
Q9FQD4	96h	Glutathione S-transferase GST 24 (Glycine max)	Up-accumulated	glutathione transferase activity	metabolic process	cytoplasm	Glutathione metabolism
Q9FQF0	96h	Glutathione S-transferase GST 8 (Glycine max)	Up-accumulated	glutathione transferase activity	metabolic process	cytoplasm	Glutathione metabolism
Q07CZ3	96h	Glyceraldehyde-3-phosphate dehydrogenase (Glycine max)	Up-accumulated	oxidoreductase activity	metabolic process	cytoplasm	Glycolysis / Gluconeogenesis
A0A0B2SQP1	96h	Glyceraldehyde-3-phosphate dehydrogenase (Glycine soja)	Up-accumulated	oxidoreductase activity	metabolic process	cytoplasm	Glycolysis / Gluconeogenesis
A0A0B2RF25	96h	Glyceraldehyde-3-phosphate dehydrogenase (Glycine soja)	Up-accumulated	oxidoreductase activity	metabolic process	cytoplasm	Glycolysis / Gluconeogenesis
A0A0B2SE95	96h	Glycine cleavage system H protein, mitochondrial (Glycine soja)	Down-accumulated	glycine binding	carbon utilization	mitochondrion	Unknown
I1LJ01	96h	Glycine-rich protein 2 (Glycine soja)	Down-accumulated	DNA binding	regulation of transcription	Nucleus	mRNA surveillance pathway
Q9SWA8	96h	Glycine-rich RNA-binding protein (Glycine max)	Down-accumulated	nucleic acid binding	regulation of transcription	Cell membrane	mRNA surveillance pathway
C6SXA0	96h	Glycine-rich RNA-binding protein 2, mitochondrial (Glycine soja)	Down-accumulated	nucleic acid binding	regulation of transcription	mitochondrion	mRNA surveillance pathway
I1KZJ9	96h	Glycine--tRNA ligase 1, mitochondrial (Glycine soja)	Up-accumulated	ATP binding	single-organism metabolic process	cytoplasm	Aminoacyl-tRNA biosynthesis
A0A0B2PSZ5	96h	Glycinin G1 (Glycine soja)	Down-accumulated	nutrient reservoir activity	Unknown	vacuole	Storage protein
I1KMX5	96h	Glyoxysomal fatty acid beta-oxidation multifunctional protein MFP-a (Glycine soja)	Up-accumulated	oxidoreductase activity	carbon utilization	Peroxisome	Fatty acid biosynthesis
A0A0B2SNT8	96h	Heat shock 22 kDa protein, mitochondrial (Glycine soja)	Up-accumulated	Unknown	response to stimulus	mitochondrion	Protein processing in endoplasmic reticulum
I1MT10	96h	Heat shock 70 kDa protein (Glycine max)	Up-accumulated	ATP binding	response to stimulus	Endoplasmic reticulum	Protein folding and assembly
A0A0B2P470	96h	Heat shock cognate 70 kDa protein (Glycine soja)	Up-accumulated	ATP binding	response to stimulus	Endoplasmic reticulum	Protein folding and assembly
I1LQR4	96h	Heat shock cognate 70 kDa protein (Glycine soja)	Up-accumulated	ATP binding	response to stimulus	mitochondrion	Protein folding and assembly
A0A0B2QKL2	96h	Heat shock cognate 70 kDa protein (Glycine soja)	Up-accumulated	ATP binding	response to stimulus	Nucleus	Protein folding and assembly
A0A0B2R6C6	96h	Heat shock protein 83 (Glycine soja)	Up-accumulated	ATP binding	response to stimulus	Endoplasmic reticulum	Protein folding and assembly
B6EBD7	96h	Heat shock protein 90-1 (Glycine max)	Up-accumulated	ATP binding	response to stimulus	cytoplasm	Protein folding and assembly
I1L314	96h	Heat shock protein 90-1 (Glycine max)	Up-accumulated	ATP binding	response to stimulus	cytoplasm	Protein folding and assembly
I1J9Y0	96h	Heat shock protein STI (Glycine soja)	Up-accumulated	Unknown	response to stimulus	Nucleus	Protein folding and assembly
A0A0B2PQ07	96h	Hsc70-interacting protein (Glycine soja)	Up-accumulated	Unknown	Unknown	Nucleus	Protein folding and assembly
I1N627	96h	Hypersensitive-induced response protein 1 (Glycine soja)	Down-accumulated	Unknown	Unknown	Cell membrane	Unknown
I1K1I6	96h	Isocitrate dehydrogenase [NADP] (Glycine max)	Up-accumulated	catalytic activity	carbon utilization	cytoplasm	Citrate cycle (TCA cycle)
C6T857	96h	Isocitrate dehydrogenase [NADP] (Glycine max)	Up-accumulated	catalytic activity	carbon utilization	cytoplasm	Citrate cycle (TCA cycle)
I1LRR9	96h	Isocitrate lyase (Glycine max)	Up-accumulated	isocitrate lyase activity	carbon utilization	Peroxisome	Citrate cycle (TCA cycle)
Q9SDZ0	96h	Isoflavone reductase homolog 2 (Glycine max)	Down-accumulated	Unknown	Unknown	cytoplasm	Unknown
I1JLV8	96h	Laccase (Glycine max)	Up-accumulated	catalytic activity	single-organism metabolic process	Cell membrane	Oxidative stress response
I1LCP3	96h	Laforin (Glycine soja)	Down-accumulated	catalytic activity	metabolic process	Nucleus	Unknown
I1L8Q0	96h	Lambda class glutathione S-transferase (Glycine max)	Down-accumulated	glutathione transferase activity	metabolic process	cytoplasm	Glutathione metabolism
Q43440	96h	Lipoxygenase (Glycine max)	Up-accumulated	oxidoreductase activity	metabolic process	cytoplasm	Fatty acid biosynthesis
B3TDK7	96h	Lipoxygenase (Glycine max)	Up-accumulated	oxidoreductase activity	metabolic process	cytoplasm	Fatty acid biosynthesis
I1MD22	96h	Lipoxygenase (Glycine max)	Up-accumulated	oxidoreductase activity	metabolic process	cytoplasm	Fatty acid biosynthesis
I1KPN3	96h	Luminal-binding protein 5 (Glycine soja)	Up-accumulated	ATP binding	Unknown	Endoplasmic reticulum	Protein processing in endoplasmic reticulum
I1MUM7	96h	Malate synthase (Glycine max)	Up-accumulated	catalytic activity	carbon utilization	cytoplasm	Citrate cycle (TCA cycle)
A0A0B2SGP6	96h	Methyl-CpG-binding domain-containing protein 10 (Glycine soja)	Down-accumulated	DNA binding	Unknown	Nucleus	Spliceosome
C6TKN4	96h	Methyl-CpG-binding domain-containing protein 10 (Glycine soja)	Down-accumulated	DNA binding	Unknown	Nucleus	Spliceosome
I1JWB7	96h	Methyl-CpG-binding domain-containing protein 10 (Glycine soja)	Up-accumulated	DNA binding	Unknown	Nucleus	Spliceosome
C6T906	96h	Momilactone A synthase (Glycine soja)	Down-accumulated	oxidoreductase activity	Unknown	Chloroplast	Diterpenoid biosynthesis
C6T5D6	96h	NADH dehydrogenase [ubiquinone] 1 beta subcomplex subunit 10 (Glycine soja)	Up-accumulated	oxidoreductase activity	single-organism metabolic process	Chloroplast	Oxidative phosphorylation
I1K1F4	96h	NADH-cytochrome b5 reductase (Glycine max)	Down-accumulated	catalytic activity	single-organism metabolic process	Cell membrane	Oxidative phosphorylation
I1N8M5	96h	Nascent polypeptide-associated complex subunit alpha-like protein (Glycine soja)	Down-accumulated	transcription factor activity	regulation of transcription	Nucleus	Transcription regulation
I1KB25	96h	Nascent polypeptide-associated complex subunit alpha-like protein 2 (Glycine soja)	Down-accumulated	transcription factor activity	regulation of transcription	Nucleus	Transcription regulation
I1J7P1	96h	Non-specific lipid-transfer protein (Glycine max)	Down-accumulated	lipid binding	localization	Cell wall	Fatty acid degradation
C6T5G6	96h	Nuclear transcription factor Y subunit C-9 (Glycine soja)	Down-accumulated	DNA binding	Unknown	nucleus	Transcription regulation
I1MNK0	96h	Oxygen-evolving enhancer protein 1, chloroplastic (Glycine soja)	Down-accumulated	calcium ion binding	photosynthesis, light harvesting	Chloroplast	Photosynthesis
C6TKL8	96h	Oxygen-evolving enhancer protein 1, chloroplastic (Glycine soja)	Down-accumulated	calcium ion binding	photosynthesis, light harvesting	Chloroplast	Photosynthesis
C6TC92	96h	Oxygen-evolving enhancer protein 1, chloroplastic (Glycine soja)	Down-accumulated	calcium ion binding	photosynthesis, light harvesting	Chloroplast	Photosynthesis
C6T7N2	96h	Oxygen-evolving enhancer protein 2, chloroplastic (Glycine soja)	Down-accumulated	calcium ion binding	photosynthesis, light harvesting	Chloroplast	Photosynthesis
I1N123	96h	Oxygen-evolving enhancer protein 2, chloroplastic (Glycine soja)	Down-accumulated	calcium ion binding	photosynthesis, light harvesting	Chloroplast	Photosynthesis
I1JJ05	96h	Oxygen-evolving enhancer protein 2, chloroplastic (Glycine soja)	Down-accumulated	calcium ion binding	photosynthesis, light harvesting	Chloroplast	Photosynthesis
I1MRM5	96h	Major allergen Pru av 1 (Glycine max)	Down-accumulated	Unknown	signaling	cytoplasm	Cell cycle
A0A0B2PDU7	96h	Peptide methionine sulfoxide reductase (Glycine soja)	Down-accumulated	Oxidoreductase activity	metabolic process	Nucleus	Cysteine and methionine metabolism
I1M6S4	96h	Peptide methionine sulfoxide reductase (Glycine soja)	Down-accumulated	oxidoreductase activity	metabolic process	Nucleus	Cysteine and methionine metabolism
C6T190	96h	Peptidylprolyl isomerase (Glycine max)	Down-accumulated	catalytic activity	cellular metabolic process	endoplasmic reticulum	Protein modification
I1LAV9	96h	Peptidyl-prolyl cis-trans isomerase (Glycine max)	Down-accumulated	catalytic activity	cellular metabolic process	endoplasmic reticulum	Protein modification
K7LSN8	96h	Peptidyl-prolyl cis-trans isomerase (Glycine max)	Down-accumulated	catalytic activity	cellular metabolic process	endoplasmic reticulum	Protein modification
I1NJE9	96h	Peptidyl-prolyl cis-trans isomerase (Glycine max)	Down-accumulated	catalytic activity	cellular metabolic process	endoplasmic reticulum	Protein modification
A0A0B2QV83	96h	Peptidyl-prolyl cis-trans isomerase CYP38, chloroplastic (Glycine soja)	Down-accumulated	catalytic activity	cellular metabolic process	cytoplasm	Protein modification
A0A0B2SDT6	96h	Peptidyl-prolyl cis-trans isomerase FKBP62 (Glycine soja)	Up-accumulated	catalytic activity	cellular metabolic process	cytoplasm	Protein modification
I1N362	96h	Peroxidase (Glycine max)	Down-accumulated	antioxidant activity	response to stress	Peroxisome	Oxidative stress response
I1NH45	96h	Peroxidase (Glycine max)	Down-accumulated	antioxidant activity	response to stress	Peroxisome	Oxidative stress response
C6T7R3	96h	Peroxidase (Glycine max)	Down-accumulated	antioxidant activity	response to stress	Peroxisome	Oxidative stress response
C6TB83	96h	Peroxidase (Glycine max)	Down-accumulated	antioxidant activity	response to stress	Peroxisome	Oxidative stress response
A0A0B2SVQ2	96h	Peroxidase (Glycine soja)	Up-accumulated	antioxidant activity	response to stress	Peroxisome	Oxidative stress response
A0A0B2SH87	96h	Peroxidase (Glycine soja)	Up-accumulated	antioxidant activity	response to stress	Peroxisome	Oxidative stress response
B0M1B1	96h	Peroxisomal glycolate oxidase (Glycine max)	Up-accumulated	oxidoreductase activity	single-organism metabolic process	Peroxisome	Carbon fixation in photosynthetic organisms
I1LKY8	96h	Pheophorbide a oxygenase, chloroplastic (Glycine soja)	Up-accumulated	oxidoreductase activity	single-organism metabolic process	Chloroplast	Porphyrin and chlorophyll metabolism
I1KVD8	96h	Phospholipase D (Glycine max)	Up-accumulated	catalytic activity	single-organism metabolic process	Cell membrane	Endocytosis
C6T2Z2	96h	Photosystem I reaction center subunit IV A, chloroplastic (Glycine soja)	Down-accumulated	chlorophyll binding	photosynthesis, light harvesting	chloroplast	Photosynthesis
U5ZHS7	96h	Photosystem II CP43 reaction center protein (Glycine soja)	Down-accumulated	chlorophyll binding	photosynthesis, light harvesting	chloroplast	Photosynthesis
R9RLI4	96h	Photosystem II D2 protein (Glycine soja)	Down-accumulated	chlorophyll binding	photosynthesis, light harvesting	chloroplast	Photosynthesis
R9RPJ5	96h	Photosystem II protein D1 (Glycine soja)	Down-accumulated	chlorophyll binding	photosynthesis, light harvesting	chloroplast	Photosynthesis
Q43437	96h	Photosystem II type I chlorophyll a/b-binding protein (Glycine max)	Down-accumulated	chlorophyll binding	photosynthesis, light harvesting	chloroplast	Photosynthesis
I1MFL4	96h	Plastid-lipid-associated protein, chloroplastic (Glycine soja)	Up-accumulated	Unknown	Unknown	Chloroplast	Unknown
I1JSY7	96h	Plastocyanin (Glycine max)	Down-accumulated	copper ion binding	single-organism metabolic process	chloroplast	Photosynthesis
A0A0B2QFV5	96h	Plastocyanin, chloroplastic (Glycine soja)	Down-accumulated	copper ion binding	single-organism metabolic process	chloroplast	Photosynthesis
C6T1G1	96h	PR10-like protein (Glycine max)	Down-accumulated	Unknown	response to stimulus	cytoplasm	Unknown
I1MN39	96h	Proteasome subunit alpha type (Glycine max)	Up-accumulated	threonine-type endopeptidase activity	regulation of biological process	cytoplasm	Proteasome
I1JRK8	96h	Proteasome subunit beta type (Glycine max)	Up-accumulated	threonine-type endopeptidase activity	regulation of biological process	cytoplasm	Proteasome
I1JBH8	96h	Protein disulfide isomerase-like protein (Glycine max)	Up-accumulated	oxidoreductase activity	single-organism metabolic process	endoplasmic reticulum	Protein processing in endoplasmic reticulum
C6SWY6	96h	Protein LlR18B (Glycine soja)	Down-accumulated	abscisic acid binding	response to stimulus	cytoplasm	Cell cycle
I1LM14	96h	Protein TIC 40, chloroplastic (Glycine soja)	Down-accumulated	hydrolase activity	Unknown	Chloroplast	Proteasome
I1LQ66	96h	Protein TIC 62, chloroplastic (Glycine soja)	Down-accumulated	hydrolase activity	Unknown	Chloroplast	Proteasome
A0A0B2R8B3	96h	Protochlorophyllide reductase, chloroplastic (Glycine soja)	Down-accumulated	Oxidoreductase activity	Unknown	Chloroplast	Photosynthesis
I1JR41	96h	PsbP domain-containing protein 1, chloroplastic (Glycine soja)	Down-accumulated	calcium ion binding	photosynthesis, light harvesting	Chloroplast	Photosynthesis
I1JSR4	96h	PsbP domain-containing protein 3, chloroplastic (Glycine soja)	Down-accumulated	calcium ion binding	photosynthesis, light harvesting	Chloroplast	Photosynthesis
I1JN14	96h	PsbP domain-containing protein 6, chloroplastic (Glycine soja)	Down-accumulated	calcium ion binding	photosynthesis, light harvesting	Chloroplast	Photosynthesis
I1J4D5	96h	Caffeoyl-CoA O-methyltransferase (Glycine soja)	Down-accumulated	methyltransferase activity	regulation of biological process	Unknown	Phenylpropanoid biosynthesis
C6TIN6	96h	DNA repair protein RAD23-3 (Glycine soja)	Down-accumulated	DNA binding	metabolic process	nucleus	DNA repair
I1JJF7	96h	Glycerophosphoryl diester phosphodiesterase 3 (Glycine soja)	Down-accumulated	hydrolase activity	metabolic process	Cell membrane	Glycerophospholipid metabolism
I1L9L9	96h	Phosphatidylglycerol/phosphatidylinositol transfer protein (Glycine soja)	Down-accumulated	Unknown	Unknown	Chloroplast	Phosphatidylinositol signaling system
I1LNP4	96h	Quinone-oxidoreductase like, chloroplastic (Glycine soja)	Down-accumulated	oxidoreductase activity	single-organism metabolic process	Chloroplast	Oxidative stress response
C6TEW9	96h	Uncharacterized protein (Glycine max)	Down-accumulated	Unknown	Unknown	Unknown	Pentose phosphate pathway
I1N5R5	96h	Quinone oxidoreductase-like protein, chloroplastic (Glycine soja)	Down-accumulated	oxidoreductase activity	single-organism metabolic process	Chloroplast	Oxidative stress response
I1N5R7	96h	Quinone oxidoreductase-like protein, chloroplastic (Glycine soja)	Down-accumulated	oxidoreductase activity	single-organism metabolic process	Chloroplast	Oxidative stress response
A0A0B2R1B7	96h	Quinone oxidoreductase-like protein, chloroplastic (Glycine soja)	Down-accumulated	Oxidoreductase activity	single-organism metabolic process	Chloroplast	Oxidative stress response
A0A0B2RKC3	96h	Ribosomal protein (Glycine soja)	Up-accumulated	structural constituent of ribosome	translation	cytoplasm	Protein biosynthesis
I1JFA3	96h	Ribosome-recycling factor, chloroplastic (Glycine soja)	Up-accumulated	Unknown	translation	Chloroplast	RNA degradation
R9RPL1	96h	Ribulose bisphosphate carboxylase large chain (Glycine soja)	Up-accumulated	catalytic activity	photorespiration	chloroplast	Carbon fixation in photosynthetic organisms
A0A0B2QD08	96h	Ribulose bisphosphate carboxylase/oxygenase activase, chloroplastic (Glycine soja)	Down-accumulated	ATP binding	Unknown	Chloroplast	Carbon fixation in photosynthetic organisms
D4N5G3	96h	Rubisco activase (Glycine max)	Down-accumulated	ATP binding	Unknown	Chloroplast	Photosynthesis
D4N5G1	96h	Rubisco activase (Glycine max)	Up-accumulated	ATP binding	Unknown	Chloroplast	Photosynthesis
I1LR60	96h	RuBisCO large subunit-binding protein subunit alpha, chloroplastic (Glycine soja)	Up-accumulated	ATP binding	cellular metabolic process	Chloroplast	Photosynthesis
A0A0B2QVA3	96h	RuBisCO large subunit-binding protein subunit beta, chloroplastic (Glycine soja)	Up-accumulated	ATP binding	cellular metabolic process	Chloroplast	Photosynthesis
A0A0B2S4F9	96h	RuBisCO-associated protein (Glycine soja)	Up-accumulated	hydrolase activity	carbon utilization	Cell membrane	Glycan degradation
A0A0B2R3E0	96h	S-adenosylmethionine synthase (Glycine soja)	Down-accumulated	metal ion binding	metabolic process	Chloroplast	Cysteine and methionine metabolism
K7MRF5	96h	Serine glyoxylate aminotransferase 2 (Glycine max)	Up-accumulated	transaminase activity	metabolic process	Peroxisome	Glycine, serine and threonine metabolism
C6ZJZ0	96h	Serine hydroxymethyltransferase (Glycine max)	Up-accumulated	catalytic activity	carbon utilization	mitochondrion	Glyoxylate and dicarboxylate metabolism
A0A0B2QWU0	96h	Small heat shock protein, chloroplastic (Glycine soja)	Up-accumulated	Unknown	response to stimulus	Chloroplast	Protein processing in endoplasmic reticulum
I1JYK1	96h	Small heat shock protein, chloroplastic (Glycine soja)	Up-accumulated	Unknown	response to stimulus	Chloroplast	Protein processing in endoplasmic reticulum
I1JR38	96h	Uncharacterized protein (Glycine max)	Up-accumulated	catalytic activity	Unknown	Chloroplast	Unknown
I1NBQ5	96h	Uncharacterized protein (Glycine max)	Up-accumulated	catalytic activity	Unknown	Golgi apparatus	Unknown
C6T3A2	96h	Stress-induced protein SAM22 (Glycine soja)	Down-accumulated	abscisic acid binding	response to stress	cytoplasm	Plant-pathogen interaction
I1JYA9	96h	Superoxide dismutase (Glycine max)	Up-accumulated	antioxidant activity	response to stress	cytoplasm	Oxidative stress response
I1LKZ4	96h	Superoxide dismutase [Cu-Zn] (Glycine max)	Down-accumulated	antioxidant activity	response to stress	cytoplasm	Oxidative stress response
I1LTN6	96h	Superoxide dismutase [Cu-Zn] (Glycine max)	Down-accumulated	antioxidant activity	response to stress	cytoplasm	Oxidative stress response
I1JYY2	96h	Thioredoxin M-type, chloroplastic (Glycine soja)	Down-accumulated	oxidoreductase activity	single-organism metabolic process	Chloroplast	Oxidative stress response
I1L9Y6	96h	Thioredoxin reductase (Glycine max)	Up-accumulated	oxidoreductase activity	single-organism metabolic process	cytoplasm	Oxidative stress response
I1LMI4	96h	Thylakoid lumenal 15 kDa protein 1, chloroplastic (Glycine soja)	Down-accumulated	Unknown	Unknown	Chloroplast	Photosynthesis
K7MS61	96h	Thylakoid lumenal 16.5 kDa protein, chloroplastic (Glycine soja)	Down-accumulated	Unknown	Unknown	Chloroplast	Photosynthesis
I1KAV5	96h	Thylakoid lumenal 17.4 kDa protein, chloroplastic (Glycine soja)	Down-accumulated	Unknown	Unknown	Chloroplast	Photosynthesis
I1KC20	96h	Thylakoid lumenal 17.9 kDa protein, chloroplastic (Glycine soja)	Down-accumulated	Unknown	Unknown	Chloroplast	Photosynthesis
K7K9U4	96h	Thylakoid lumenal 29 kDa protein, chloroplastic (Glycine soja)	Down-accumulated	oxidoreductase activity	response to stimulus	Chloroplast	Photosynthesis
K7M7Q1	96h	Thylakoid lumenal 29 kDa protein, chloroplastic (Glycine soja)	Down-accumulated	oxidoreductase activity	response to stimulus	Chloroplast	Photosynthesis
C6TBZ8	96h	Thylakoid lumenal 30 kDa protein, chloroplastic (Glycine soja)	Down-accumulated	oxidoreductase activity	response to stimulus	Chloroplast	Photosynthesis
I1LQA3	96h	Trigger factor (Glycine soja)	Down-accumulated	Unknown	localization	Chloroplast	Protein export
C6T7V6	96h	Triosephosphate isomerase (Glycine max)	Down-accumulated	isomerase activity	carbon utilization	Chloroplast	Glycolysis / Gluconeogenesis
A0A0B2QUL3	96h	Tropinone reductase like (Glycine soja)	Up-accumulated	oxidoreductase activity	Unknown	Chloroplast	Unknown
I1KYX0	96h	Trypsin inhibitor A (Glycine soja)	Up-accumulated	endopeptidase inhibitor activity	regulation of biological process	vacuole	Protein degradation
K7LR00	96h	Ubiquitin-activating enzyme E1 1 (Glycine soja)	Up-accumulated	ATP binding	regulation of biological process	cytosol	Ubiquitin mediated proteolysis
A0A0B2QQ54	96h	UDP-glucose 4-epimerase (Glycine soja)	Up-accumulated	isomerase activity	metabolic process	Golgi apparatus	Galactose metabolism
C6TMA8	96h	Uncharacterized protein (Glycine max)	Down-accumulated	Unknown	Unknown	Unknown	Unknown
K7KSG8	96h	Uncharacterized protein (Glycine max)	Down-accumulated	Unknown	Unknown	Unknown	Unknown
I1JXD7	96h	Uncharacterized protein (Glycine max)	Down-accumulated	nucleic acid binding	Unknown	Unknown	Unknown
K7MFN4	96h	Uncharacterized protein (Glycine max)	Down-accumulated	Unknown	Unknown	Unknown	Unknown
C6T5C9	96h	Uncharacterized protein (Glycine max)	Down-accumulated	Unknown	Unknown	Unknown	Unknown
I1KHC9	96h	Uncharacterized protein (Glycine max)	Down-accumulated	Unknown	Unknown	Unknown	Unknown
I1MIA8	96h	Uncharacterized protein (Glycine max)	Down-accumulated	calcium ion binding	Unknown	Unknown	Unknown
K7LNW5	96h	Uncharacterized protein (Glycine max)	Down-accumulated	Unknown	Unknown	Unknown	Protein biosynthesis
I1N2I4	96h	Uncharacterized protein (Glycine max)	Down-accumulated	Unknown	Unknown	Unknown	Unknown
I1MKL0	96h	Uncharacterized protein (Glycine max)	Down-accumulated	Unknown	Unknown	Unknown	Unknown
C6T7E8	96h	Uncharacterized protein (Glycine max)	Up-accumulated	Unknown	Unknown	Unknown	Unknown
I1KLL8	96h	Uncharacterized protein (Glycine max)	Up-accumulated	Unknown	Unknown	Unknown	Protein biosynthesis
I1KYC6	96h	Uncharacterized protein (Glycine max)	Up-accumulated	Unknown	Unknown	Unknown	Unknown
I1KWA0	96h	Uncharacterized protein (Glycine max)	Up-accumulated	Unknown	Unknown	Unknown	Unknown
D7EYG6	96h	V-H(+)-ATPase subunit A (Glycine max)	Up-accumulated	ATP binding	metabolic process	Cell membrane	Oxidative phosphorylation
A0A0B2R6G1	96h	Vicianin hydrolase (Glycine soja)	Up-accumulated	hydrolase activity	metabolic process	vacuole	Glycolysis / Gluconeogenesis
I1MH75	96h	WD-40 repeat-containing protein MSI4 (Glycine soja)	Up-accumulated	histone acetyltransferase activity	Unknown	cytosol	Spliceosome
I1NAK9	168h	1,4-alpha-glucan-branching enzyme 2-2, chloroplastic/amyloplastic (Glycine soja)	Up-accumulated	hydrolase activity	carbon utilization	Chloroplast	Starch and sucrose metabolism
C6T5U3	168h	17.5 kDa class I heat shock protein (Glycine soja)	Up-accumulated	Unknown	response to stimulus	Nucleus	Protein processing in endoplasmic reticulum
I1K8F1	168h	17.9 kDa class II heat shock protein (Glycine soja)	Up-accumulated	Unknown	response to stimulus	Chloroplast	Protein processing in endoplasmic reticulum
I1J732	168h	18.2 kDa class I heat shock protein (Glycine soja)	Up-accumulated	Unknown	response to stimulus	Chloroplast	Protein processing in endoplasmic reticulum
A0A0B2PQU6	168h	18.5 kDa class I heat shock protein (Glycine soja)	Up-accumulated	Unknown	response to stimulus	Nucleus	Protein processing in endoplasmic reticulum
K7K747	168h	1-aminocyclopropane-1-carboxylate oxidase like 4 (Glycine soja)	Down-accumulated	metal ion binding	single-organism metabolic process	cytoplasm	Unknown
K7MQU7	168h	25.3 kDa heat shock protein, chloroplastic (Glycine soja)	Up-accumulated	Unknown	response to stimulus	Chloroplast	Protein processing in endoplasmic reticulum
C6SZX2	168h	40S ribosomal protein S14 (Glycine soja)	Up-accumulated	structural constituent of ribosome	translation	cytoplasm	Protein biosynthesis
C6TD41	168h	Acetyltransferase (Glycine soja)	Down-accumulated	catalytic activity	metabolic process	Chloroplast	Cell cycle
A0A0B2P9I8	168h	Acid beta-fructofuranosidase (Glycine soja)	Up-accumulated	sucrose alpha-glucosidase activity	carbon utilization	vacuole	Starch and sucrose metabolism
I1KW54	168h	Alpha-amylase/subtilisin inhibitor (Glycine soja)	Up-accumulated	peptidase inhibitor activity	regulation of biological process	vacuole	Starch and sucrose metabolism
D4N5G0	168h	Alpha-form rubisco activase (Glycine max)	Down-accumulated	ATP binding	Unknown	Chloroplast	Photosynthesis
C6TLC2	168h	Ankyrin repeat domain-containing protein 3 (Glycine soja)	Down-accumulated	transferase activity	Unknown	Endoplasmic reticulum	Cytoskeleton
I1LKM5	168h	Apoptosis-inducing factor like A (Glycine soja)	Up-accumulated	oxidoreductase activity	single-organism metabolic process	cytoplasm	Cell apoptosis
R9RPH1	168h	ATP synthase subunit beta, chloroplastic (Glycine soja)	Up-accumulated	ATP binding	metabolic process	Chloroplast	Photosynthesis
C6SYC1	168h	ATP synthase subunit d, mitochondrial (Glycine soja)	Down-accumulated	transporter activity	metabolic process	chloroplast	Oxidative phosphorylation
Q588Z6	168h	Beta-amylase (Glycine max)	Up-accumulated	catalytic activity	carbon utilization	Cell wall	Starch and sucrose metabolism
C6T859	168h	Beta-form rubisco activase (Glycine max)	Down-accumulated	ATP binding	Unknown	Chloroplast	Photosynthesis
A0A0B2SUY4	168h	Chaperone protein ClpB1 (Glycine soja)	Up-accumulated	ATP binding	metabolic process	Chloroplast	Protein folding and assembly
A0A0B2NTK4	168h	Chaperone protein ClpB3, chloroplastic (Glycine soja)	Up-accumulated	ATP binding	metabolic process	cytoplasm	Protein folding and assembly
I1LMQ5	168h	Chlorophyll a-b binding protein, chloroplastic (Glycine max)	Down-accumulated	chlorophyll binding	photosynthesis, light harvesting	chloroplast	Photosynthesis
I1JFN5	168h	Copper transport protein ATOX1 (Glycine soja)	Down-accumulated	metal ion binding	establishment of localization	Nucleus	Oxidative stress response
C6SX05	168h	Dirigent protein (Glycine soja)	Up-accumulated	guiding stereospecific synthesis activity	metabolic process	Cell wall	Oxidative stress response
A0A0B2Q4Z1	168h	Elongation factor 1-alpha (Glycine soja)	Up-accumulated	GTPase activity	metabolic process	cytoplasm	Protein biosynthesis
C6TCN5	168h	Ferritin (Glycine max)	Up-accumulated	metal ion binding	establishment of localization	Chloroplast	Storage protein
I1JL80	168h	Ferritin (Glycine max)	Up-accumulated	metal ion binding	establishment of localization	Chloroplast	Storage protein
A0A0B2PAT5	168h	Ferritin (Glycine soja)	Up-accumulated	metal ion binding	establishment of localization	Chloroplast	Storage protein
A0A0B2RV20	168h	Gamma-glutamyl hydrolase (Glycine soja)	Up-accumulated	hydrolase activity	metabolic process	Cell membrane	Alanine, aspartate and glutamate metabolism
C7S8C0	168h	Germin-like protein 6 (Glycine max)	Down-accumulated	manganese ion binding	metabolic process	Cell wall	Cell cycle
C6T3N0	168h	Glu S.griseus protease inhibitor (Glycine soja)	Up-accumulated	peptidase inhibitor activity	response to stimulus	Chloroplast	Protein degradation
I1LPC9	168h	Glucan endo-1,3-beta-glucosidase (Glycine soja)	Down-accumulated	hydrolase activity	carbon utilization	Extracell	Glycolysis / Gluconeogenesis
C6SZX7	168h	Glutathione peroxidase (Glycine max)	Down-accumulated	antioxidant activity	response to stress	Chloroplast	Oxidative stress response
Q9FQD4	168h	Glutathione S-transferase GST 24 (Glycine max)	Down-accumulated	glutathione transferase activity	metabolic process	cytoplasm	Glutathione metabolism
Q9SWA8	168h	Glycine-rich RNA-binding protein (Glycine max)	Down-accumulated	nucleic acid binding	regulation of transcription	Cell membrane	mRNA surveillance pathway
A0A0B2PSZ5	168h	Glycinin G1 (Glycine soja)	Down-accumulated	nutrient reservoir activity	Unknown	vacuole	Storage protein
K7MXZ0	168h	GrpE protein homolog (Glycine max)	Down-accumulated	copper ion binding	regulation of biological process	mitochondrion	Unknown
A0A0B2SNT8	168h	Heat shock 22 kDa protein, mitochondrial (Glycine soja)	Up-accumulated	Unknown	response to stimulus	mitochondrion	Protein processing in endoplasmic reticulum
I1MT10	168h	Heat shock 70 kDa protein (Glycine max)	Up-accumulated	ATP binding	response to stimulus	Endoplasmic reticulum	Protein folding and assembly
I1L314	168h	Heat shock protein 90-1 (Glycine max)	Up-accumulated	ATP binding	response to stimulus	cytoplasm	Protein folding and assembly
I1J9Y0	168h	Heat shock protein STI (Glycine soja)	Up-accumulated	Unknown	response to stimulus	Nucleus	Protein folding and assembly
I1JLV8	168h	Laccase (Glycine max)	Up-accumulated	catalytic activity	single-organism metabolic process	Cell membrane	Oxidative stress response
Q2XV15	168h	Lectin (Glycine max)	Up-accumulated	nutrient reservoir activity	response to stimulus	cytoplasm	Storage protein
B3TDK7	168h	Lipoxygenase (Glycine max)	Up-accumulated	oxidoreductase activity	metabolic process	cytoplasm	Fatty acid biosynthesis
I1MD22	168h	Lipoxygenase (Glycine max)	Up-accumulated	oxidoreductase activity	metabolic process	cytoplasm	Fatty acid biosynthesis
Q43440	168h	Lipoxygenase (Glycine max)	Up-accumulated	oxidoreductase activity	metabolic process	cytoplasm	Fatty acid biosynthesis
Q2MJR4	168h	Myo-inositol-1-phosphate synthase (Glycine max)	Up-accumulated	inositol-3-phosphate synthase activity	metabolic process	cytoplasm	Unknown
I1MNK0	168h	Oxygen-evolving enhancer protein 1, chloroplastic (Glycine soja)	Down-accumulated	calcium ion binding	photosynthesis, light harvesting	Chloroplast	Photosynthesis
C6TC92	168h	Oxygen-evolving enhancer protein 1, chloroplastic (Glycine soja)	Down-accumulated	calcium ion binding	photosynthesis, light harvesting	Chloroplast	Photosynthesis
I1JJ05	168h	Oxygen-evolving enhancer protein 2, chloroplastic (Glycine soja)	Down-accumulated	calcium ion binding	photosynthesis, light harvesting	Chloroplast	Photosynthesis
C6SXP3	168h	Oxygen-evolving enhancer protein 3 (Glycine max)	Down-accumulated	calcium ion binding	photosynthesis, light harvesting	Chloroplast	Photosynthesis
C6T7N2	168h	Oxygen-evolving enhancer protein 3, chloroplastic (Glycine soja)	Down-accumulated	calcium ion binding	photosynthesis, light harvesting	Chloroplast	Photosynthesis
C6SWP9	168h	Oxygen-evolving enhancer protein 4 (Glycine max)	Down-accumulated	calcium ion binding	photosynthesis, light harvesting	Chloroplast	Photosynthesis
A0A0B2PDU7	168h	Peptide methionine sulfoxide reductase (Glycine soja)	Down-accumulated	Oxidoreductase activity	response to stimulus	Nucleus	Cysteine and methionine metabolism
C6T190	168h	Peptidyl-prolyl cis-trans isomerase (Glycine max)	Down-accumulated	catalytic activity	cellular metabolic process	endoplasmic reticulum	Protein modification
K7LSN8	168h	Peptidyl-prolyl cis-trans isomerase (Glycine max)	Down-accumulated	catalytic activity	cellular metabolic process	endoplasmic reticulum	Protein modification
A0A0B2QV83	168h	Peptidyl-prolyl cis-trans isomerase CYP38, chloroplastic (Glycine soja)	Down-accumulated	catalytic activity	cellular metabolic process	cytoplasm	Protein modification
I1M017	168h	Peptidyl-prolyl cis-trans isomerase CYP38, chloroplastic (Glycine soja)	Down-accumulated	catalytic activity	cellular metabolic process	cytoplasm	Protein modification
A0A0B2SDT6	168h	Peptidyl-prolyl cis-trans isomerase FKBP62 (Glycine soja)	Up-accumulated	catalytic activity	cellular metabolic process	cytoplasm	Protein modification
I1JSY7	168h	Plastocyanin (Glycine max)	Down-accumulated	copper ion binding	single-organism metabolic process	chloroplast	Photosynthesis
A0A0B2QFV5	168h	Plastocyanin, chloroplastic (Glycine soja)	Down-accumulated	copper ion binding	single-organism metabolic process	chloroplast	Photosynthesis
I1JR41	168h	PsbP domain-containing protein 1, chloroplastic (Glycine soja)	Down-accumulated	calcium ion binding	photosynthesis, light harvesting	Chloroplast	Photosynthesis
K7K7C6	168h	PsbP-like protein 1, chloroplastic (Glycine soja)	Down-accumulated	calcium ion binding	photosynthesis, light harvesting	Chloroplast	Photosynthesis
I1KC33	168h	Purple acid phosphatase (Glycine max)	Up-accumulated	metal ion binding	cellular metabolic process	Cell wall	Pentose phosphate pathway
B1ACD3	168h	Kunitz trypsin protease inhibitor (Glycine max)	Up-accumulated	endopeptidase inhibitor activity	cellular metabolic process	vacuole	Protein degradation
C6T699	168h	Phosphatidylglycerol/phosphatidylinositol transfer protein (Glycine soja)	Up-accumulated	Unknown	Unknown	Nucleus	Phosphatidylinositol signaling system
C6TEW9	168h	Uncharacterized protein (Glycine max)	Down-accumulated	Unknown	Unknown	Unknown	Pentose phosphate pathway
I1JFA3	168h	Ribosome-recycling factor, chloroplastic (Glycine soja)	Down-accumulated	Unknown	translation	Chloroplast	RNA degradation
R9RPL1	168h	Ribulose bisphosphate carboxylase large chain (Glycine soja)	Up-accumulated	catalytic activity	photorespiration	chloroplast	Carbon fixation in photosynthetic organisms
I1N6Q6	168h	Ribulose bisphosphate carboxylase small chain (Glycine max)	Up-accumulated	catalytic activity	photorespiration	chloroplast	Carbon fixation in photosynthetic organisms
A0A0B2QD08	168h	Ribulose bisphosphate carboxylase/oxygenase activase, chloroplastic (Glycine soja)	Down-accumulated	ATP binding	Unknown	Chloroplast	Carbon fixation in photosynthetic organisms
D4N5G3	168h	Rubisco activase (Glycine max)	Down-accumulated	ATP binding	Unknown	Chloroplast	Photosynthesis
D4N5G1	168h	Rubisco activase (Glycine max)	Up-accumulated	ATP binding	Unknown	Chloroplast	Photosynthesis
A0A0B2QVA3	168h	RuBisCO large subunit-binding protein subunit beta, chloroplastic (Glycine soja)	Up-accumulated	ATP binding	cellular metabolic process	Chloroplast	Photosynthesis
A0A0B2S4F9	168h	RuBisCO-associated protein (Glycine soja)	Up-accumulated	hydrolase activity	carbon utilization	Cell membrane	Glycan degradation
K7MRF5	168h	Serine glyoxylate aminotransferase 2 (Glycine max)	Down-accumulated	transaminase activity	metabolic process	Peroxisome	Glycine, serine and threonine metabolism
C6TK73	168h	Serine glyoxylate aminotransferase 3 (Glycine max)	Down-accumulated	transaminase activity	metabolic process	Peroxisome	Glycine, serine and threonine metabolism
A0A0B2SC95	168h	SKP1-like protein 1A (Glycine soja)	Down-accumulated	Unknown	metabolic process	Nucleus	Unknown
A0A0B2QWU0	168h	Small heat shock protein, chloroplastic (Glycine soja)	Up-accumulated	Unknown	response to stimulus	Chloroplast	Protein processing in endoplasmic reticulum
I1JYK1	168h	Small heat shock protein, chloroplastic (Glycine soja)	Up-accumulated	Unknown	response to stimulus	Chloroplast	Protein processing in endoplasmic reticulum
I1MKC8	168h	Starch synthase, chloroplastic/amyloplastic (Glycine max)	Up-accumulated	catalytic activity	metabolic process	Chloroplast	Starch and sucrose metabolism
A0A0B2RJ79	168h	Stem 31 kDa glycoprotein (Glycine soja)	Up-accumulated	nutrient reservoir activity	cellular metabolic process	Chloroplast	Storage protein
C6TGX7	168h	Stem 32 kDa glycoprotein (Glycine max)	Up-accumulated	nutrient reservoir activity	cellular metabolic process	Chloroplast	Storage protein
I1M7G8	168h	Subtilisin-like protease (Glycine soja)	Up-accumulated	catalytic activity	cellular metabolic process	cytoplasm	Protein degradation
I1JYY2	168h	Thioredoxin M-type, chloroplastic (Glycine soja)	Down-accumulated	oxidoreductase activity	single-organism metabolic process	Chloroplast	Oxidative stress response
I1LMI4	168h	Thylakoid lumenal 15 kDa protein 1, chloroplastic (Glycine soja)	Down-accumulated	Unknown	Unknown	Chloroplast	Photosynthesis
K7MS61	168h	Thylakoid lumenal 16.5 kDa protein, chloroplastic (Glycine soja)	Down-accumulated	Unknown	Unknown	Chloroplast	Photosynthesis
I1KAV5	168h	Thylakoid lumenal 17.4 kDa protein, chloroplastic (Glycine soja)	Down-accumulated	Unknown	Unknown	Chloroplast	Photosynthesis
I1LGM5	168h	Thylakoid lumenal protein, chloroplastic (Glycine soja)	Down-accumulated	Unknown	Unknown	Chloroplast	Photosynthesis
Q9LLX2	168h	Trypsin inhibitor (Glycine max)	Up-accumulated	endopeptidase inhibitor activity	regulation of biological process	vacuole	Protein degradation
C6T7E8	168h	Uncharacterized protein (Glycine max)	Down-accumulated	Unknown	Unknown	Unknown	Unknown
I1M3V1	168h	Uncharacterized protein (Glycine max)	Down-accumulated	Unknown	Unknown	Unknown	Photosynthesis
I1MIA8	168h	Uncharacterized protein (Glycine max)	Down-accumulated	calcium ion binding	Unknown	Unknown	Unknown
I1KWA0	168h	Uncharacterized protein (Glycine max)	Down-accumulated	Unknown	Unknown	Unknown	Unknown
K7KHJ7	168h	Uncharacterized protein (Glycine max)	Down-accumulated	Unknown	Unknown	Unknown	Unknown
I1KLL8	168h	Uncharacterized protein (Glycine max)	Up-accumulated	Unknown	Unknown	Unknown	Protein biosynthesis
I1J8Y0	168h	Xaa-Pro aminopeptidase 2 (Glycine max)	Down-accumulated	aminopeptidase activity	metabolic process	Chloroplast	Unknown

## Sheet: S4
Additional files 6 S4. GO and KEGG analysis of the differentially abundant proteins identifed in cotyledon of cv. Xiangdou NO. 3 under HTH stress and control
a: the uniprot number of the protein
b: corresponds to stress time (24h, 96h, 168h)
c: the expression pattern of the protein
d: the Molecular function of the protein
e: the Biological process name of the protein
f: the Cellular component name of the protein
g: the KEGG pathway name of the protein
Accession Noa	Stress Timeb	Protein Species and Source	Protein Typec	GO Name(MF)d	GO Name(BP)e	GO Name(CC)f	KEGG Pathwayg
I1ND96	24h	10 kDa chaperonin (Glycine soja)	Up-accumulated	metal ion binding	protein folding	Cytoplasm	Protein folding and assembly
I1ND86	24h	17.9 kDa class II heat shock protein (Glycine soja)	Up-accumulated	Unknown	response to stimulus	Chloroplast	Protein processing in endoplasmic reticulum
I1JU00	24h	17.9 kDa class II heat shock protein (Glycine soja)	Up-accumulated	Unknown	response to stimulus	Chloroplast	Protein processing in endoplasmic reticulum
I1LC12	24h	22.0 kDa class IV heat shock protein (Glycine soja)	Up-accumulated	Unknown	response to stimulus	Endoplasmic reticulum	Protein processing in endoplasmic reticulum
A0A0B2QS07	24h	22.0 kDa heat shock protein (Glycine soja)	Up-accumulated	Unknown	response to stimulus	Endoplasmic reticulum	Protein processing in endoplasmic reticulum
O64458	24h	34 kDa maturing seed protein (Glycine max)	Down-accumulated	nutrient reservoir activity	cellular protein catabolic process	Vacuole	Storage protein
K7KFI7	24h	60S ribosomal protein L23 (Glycine soja)	Down-accumulated	structural constituent of ribosome	translation	Cytoplasm	Protein biosynthesis
A0A0B2SI48	24h	Alcohol dehydrogenase 1 (Glycine soja)	Down-accumulated	oxidoreductase activity	single-organism process	Cytoplasm	Glycolysis / Gluconeogenesis
I1JEI0	24h	Alpha-1,4-glucan-protein synthase [UDP-forming] (Glycine soja)	Down-accumulated	intramolecular transferase activity	cellulose biosynthetic process	Cytosol	Starch and sucrose metabolism
G3E7M9	24h	Annexin (Glycine max)	Down-accumulated	antioxidant activity	response to stress	Cell membrane	Oxidative stress response
K7M8Y4	24h	Coatomer subunit beta'-2 (Glycine soja)	Down-accumulated	structural molecule activity	establishment of localization	Cell membrane	Metabolite transport
K7LKJ0	24h	Copper transport protein ATOX1 (Glycine soja)	Up-accumulated	metal ion binding	single-organism process	Cytoplasm	Oxidative stress response
C6TAX7	24h	Dehydrin COR47 (Glycine soja)	Up-accumulated	Unknown	response to stimulus	Cytosol	Unknown
A0A0B2P4D2	24h	Glycinin G3 (Glycine soja)	Up-accumulated	nutrient reservoir activity	Unknown	Vacuole	Storage protein
Q9S9D0	24h	Glycinin G4 subunit (Glycine max)	Up-accumulated	nutrient reservoir activity	Unknown	Vacuole	Storage protein
I1MT10	24h	Heat shock 70 kDa protein (Glycine max)	Up-accumulated	ATP binding	response to stimulus	Endoplasmic reticulum	Protein folding and assembly
I1L314	24h	Heat shock protein 90-1 (Glycine max)	Up-accumulated	ATP binding	response to stimulus	Cytoplasm	Protein folding and assembly
Q39819	24h	Hsp22.3 (Glycine max)	Up-accumulated	Unknown	response to stimulus	Endoplasmic reticulum	Protein processing in endoplasmic reticulum
I1KUQ0	24h	Lipoxygenase (Glycine max)	Up-accumulated	oxidoreductase activity	fatty acid biosynthetic process	Cytoplasm	Fatty acid biosynthesis
Q42447	24h	Maturation protein (Glycine max)	Down-accumulated	nutrient reservoir activity	growth	Cytoplasm	Storage protein
Q43453	24h	mRNA from stress-induced gene (H4) (Glycine max)	Down-accumulated	abscisic acid binding	response to stress	Cytoplasm	Plant-pathogen interaction
I1K3Q2	24h	Peptidyl-prolyl cis-trans isomerase FKBP65 (Glycine soja)	Up-accumulated	catalytic activity	protein folding	Cytoplasm	Protein modification
I1K5M9	24h	Phosphoglucomutase, cytoplasmic (Glycine soja)	Down-accumulated	magnesium ion binding	carbohydrate metabolic process	Cytosol	Pentose phosphate pathway
Q8LJU1	24h	PR10-like protein (Glycine max)	Down-accumulated	Unknown	response to stimulus	Cytoplasm	Unknown
A0A0B2NTB2	24h	60S ribosomal protein L14 (Glycine soja)	Up-accumulated	structural constituent of ribosome	translation	Cytoplasm	Protein biosynthesis
I1LUU6	24h	Sali3-2 (Glycine max)	Down-accumulated	Unknown	Unknown	Cell wall	Unknown
Q9XER5	24h	Seed maturation protein PM22 (Glycine max)	Up-accumulated	nutrient reservoir activity	growth	Cell membrane	Storage protein
I1M9U5	24h	Serine/arginine-rich splicing factor 7 (Glycine soja)	Down-accumulated	nucleic acid binding	biological regulation	Nucleus	Spliceosome
C6T3A2	24h	Stress-induced protein SAM22 (Glycine soja)	Down-accumulated	abscisic acid binding	response to stress	Cytoplasm	Plant-pathogen interaction
C6SXX2	24h	Ubiquitin-NEDD8-like protein RUB2 (Glycine soja)	Up-accumulated	Unknown	biological regulation	Nucleus	Ubiquitin mediated proteolysis
K7KWT9	24h	Uncharacterized protein (Glycine max)	Down-accumulated	nucleic acid binding	Unknown	Unknown	Spliceosome
K7MVE6	24h	Uncharacterized protein (Glycine max)	Down-accumulated	hydrolase activity	carbohydrate metabolic process	Unknown	Unknown
I1LSY9	24h	Uncharacterized protein (Glycine max)	Down-accumulated	Unknown	Unknown	Unknown	Unknown
K7L8B5	24h	Uncharacterized protein (Glycine max)	Up-accumulated	calcium ion binding	Unknown	Unknown	Unknown
C6T249	96h	10 kDa chaperonin (Glycine soja)	Up-accumulated	metal ion binding	protein folding	Cytoplasm	Protein folding and assembly
I1ND96	96h	10 kDa chaperonin (Glycine soja)	Up-accumulated	metal ion binding	protein folding	Cytoplasm	Protein folding and assembly
I1MK54	96h	17.4 kDa class III heat shock protein (Glycine soja)	Up-accumulated	Unknown	response to stimulus	Chloroplast	Protein processing in endoplasmic reticulum
A0A0B2PJT7	96h	17.5 kDa class I heat shock protein (Glycine soja)	Up-accumulated	Unknown	response to stimulus	Chloroplast	Protein processing in endoplasmic reticulum
A0A0B2PKQ4	96h	17.5 kDa class I heat shock protein (Glycine soja)	Up-accumulated	Unknown	response to stimulus	Chloroplast	Protein processing in endoplasmic reticulum
I1ND86	96h	17.9 kDa class II heat shock protein (Glycine soja)	Up-accumulated	Unknown	response to stimulus	Chloroplast	Protein processing in endoplasmic reticulum
I1JU00	96h	17.9 kDa class II heat shock protein (Glycine soja)	Up-accumulated	Unknown	response to stimulus	Chloroplast	Protein processing in endoplasmic reticulum
A0A0B2PZV6	96h	18.2 kDa class I heat shock protein (Glycine soja)	Up-accumulated	Unknown	response to stimulus	Nucleus	Protein processing in endoplasmic reticulum
I1J732	96h	18.2 kDa class I heat shock protein (Glycine soja)	Up-accumulated	Unknown	response to stimulus	Nucleus	Protein processing in endoplasmic reticulum
C6SVX0	96h	18.5 kDa class I heat shock protein (Glycine max)	Up-accumulated	Unknown	response to stimulus	Nucleus	Protein processing in endoplasmic reticulum
I1LC12	96h	22.0 kDa class IV heat shock protein (Glycine soja)	Up-accumulated	Unknown	response to stimulus	Endoplasmic reticulum	Protein processing in endoplasmic reticulum
A0A0B2QS07	96h	22.0 kDa heat shock protein (Glycine soja)	Up-accumulated	Unknown	response to stimulus	Endoplasmic reticulum	Protein processing in endoplasmic reticulum
K7MQU7	96h	25.3 kDa heat shock protein, chloroplastic (Glycine soja)	Up-accumulated	Unknown	response to stimulus	Chloroplast	Protein processing in endoplasmic reticulum
C6TDB4	96h	26.5 kDa heat shock protein, mitochondrial (Glycine soja)	Up-accumulated	Unknown	response to stimulus	Chloroplast	Protein processing in endoplasmic reticulum
I1JPV0	96h	35 kDa seed maturation protein (Glycine max)	Up-accumulated	nutrient reservoir activity	Unknown	Nucleus	Storage protein
A0A0B2QVK7	96h	3-oxoacyl-[acyl-carrier-protein] reductase, chloroplastic (Glycine soja)	Up-accumulated	oxidoreductase activity	single-organism process	chloroplast	Fatty acid biosynthesis
C6T0A7	96h	40S ribosomal protein S18 (Glycine soja)	Up-accumulated	structural constituent of ribosome	translation	Cytoplasm	Protein biosynthesis
I1LWR7	96h	40S ribosomal protein S19-1 (Glycine soja)	Up-accumulated	structural constituent of ribosome	translation	Cytoplasm	Protein biosynthesis
C6SYW6	96h	40S ribosomal protein S27 (Glycine max)	Up-accumulated	structural constituent of ribosome	translation	Cytoplasm	Protein biosynthesis
A5Z1N7	96h	4-hydroxyphenylpyruvate dioxygenase (Glycine max)	Up-accumulated	oxidoreductase activity	amino acid metabolic process	Cytoplasm	Tyrosine metabolism
Q39801	96h	51 kDa seed maturation protein (Glycine max)	Up-accumulated	nutrient reservoir activity	Unknown	Nucleus	Storage protein
C6SXV7	96h	Acyl-CoA-binding protein (Glycine soja)	Up-accumulated	fatty-acyl-CoA binding	Unknown	Mitochondrion	Fatty acid biosynthesis
K7KGI6	96h	Aspartic proteinase (Glycine soja)	Down-accumulated	aspartic-type endopeptidase activity	protein catabolic process	Cell membrane	Protein degradation
I1LG61	96h	Beta-adaptin-like protein (Glycine max)	Down-accumulated	transporter activity	establishment of localization	Cytoplasm	Protein export
I1LE33	96h	Beta-conglycinin, beta chain (Glycine soja)	Up-accumulated	nutrient reservoir activity	Unknown	Vacuole	Storage protein
C6TMV9	96h	C-1-tetrahydrofolate synthase, cytoplasmic (Glycine soja)	Up-accumulated	methylenetetrahydrofolate dehydrogenase (NADP+) activity	amide biosynthetic process	Cytosol	Unknown
B2CM88	96h	Chalcone-flavonone isomerase family protein (Glycine max)	Down-accumulated	chalcone isomerase activity	flavonoid biosynthetic process	Chloroplast	Flavonoid biosynthesis
I1LCI1	96h	Chaperonin CPN60-2, mitochondrial (Glycine soja)	Up-accumulated	ATP binding	protein folding	Cytoplasm	Protein folding and assembly
K7LKJ0	96h	Copper transport protein ATOX1 (Glycine soja)	Up-accumulated	metal ion binding	single-organism process	Cytoplasm	Oxidative stress response
A0A0B2Q2I6	96h	Cysteine synthase (Glycine soja)	Down-accumulated	catalytic activity	cellular amino acid biosynthetic process	Cytoplasm	Cysteine and methionine metabolism
O23957	96h	Dehydrin (Glycine max)	Up-accumulated	Unknown	response to stimulus	Cytosol	Unknown
C6ZS00	96h	Disease resistance protein/LRR protein-related protein (Glycine max)	Up-accumulated	Unknown	response to stress	Cytoplasm	Cell defense
I1MEM7	96h	DnaJ like subfamily B member 13 (Glycine soja)	Up-accumulated	protein binding	protein folding	Golgi apparatus	Protein processing in endoplasmic reticulum
I1LCC3	96h	Electron transfer flavoprotein subunit beta, mitochondrial (Glycine soja)	Up-accumulated	electron carrier activity	single-organism process	Cytoplasm	Riboflavin metabolism
I1LEQ9	96h	Fructose-bisphosphate aldolase (Glycine max)	Down-accumulated	fructose-bisphosphate aldolase activity	pyruvate metabolic process	Chloroplast	Pentose phosphate pathway
C6TKH0	96h	Glucose and ribitol dehydrogenase (Glycine soja)	Up-accumulated	oxidoreductase activity	single-organism process	Chloroplast	Pentose phosphate pathway
A0A0B2P4D2	96h	Glycinin G3 (Glycine soja)	Up-accumulated	nutrient reservoir activity	Unknown	Vacuole	Storage protein
Q9S9D0	96h	Glycinin G4 subunit (Glycine max)	Up-accumulated	nutrient reservoir activity	Unknown	Vacuole	Storage protein
A0A0B2P1V9	96h	GTP-binding protein SAR1A (Glycine soja)	Down-accumulated	GTP binding	regulation of biological process	Cytoplasm	Protein export
A0A0B2SNT8	96h	Heat shock 22 kDa protein, mitochondrial (Glycine soja)	Up-accumulated	Unknown	response to stimulus	Mitochondrion	Protein processing in endoplasmic reticulum
I1MT10	96h	Heat shock 70 kDa protein (Glycine max)	Up-accumulated	ATP binding	response to stimulus	Endoplasmic reticulum	Protein folding and assembly
I1M2K9	96h	Heat shock 70 kDa protein, mitochondrial (Glycine soja)	Up-accumulated	ATP binding	response to stimulus	Endoplasmic reticulum	Protein folding and assembly
Q39889	96h	Heat shock protein (Glycine max)	Up-accumulated	ATP binding	protein metabolic process	Chloroplast	Protein processing in endoplasmic reticulum
I1L314	96h	Heat shock protein 90-1 (Glycine max)	Up-accumulated	ATP binding	response to stimulus	Cytoplasm	Protein folding and assembly
I1J9Y0	96h	Heat shock protein STI (Glycine soja)	Up-accumulated	Unknown	protein metabolic process	Nucleus	Protein processing in endoplasmic reticulum
I1LGM2	96h	Heat shock protein STI (Glycine soja)	Up-accumulated	Unknown	protein metabolic process	Nucleus	Protein processing in endoplasmic reticulum
Q39819	96h	Hsp22.3 (Glycine max)	Up-accumulated	Unknown	protein metabolic process	Chloroplast	Protein processing in endoplasmic reticulum
Q7DML3	96h	Late embryogenesis abundant protein (Glycine soja)	Up-accumulated	nutrient reservoir activity	embryo development	Cell membrane	Storage protein
Q39871	96h	Late embryongenesis abundant protein (Glycine max)	Up-accumulated	nutrient reservoir activity	embryo development	Cell membrane	Storage protein
Q39873	96h	Lea protein (Glycine max)	Up-accumulated	nutrient reservoir activity	response to stress	Cell wall	Storage protein
I1KUQ0	96h	Lipoxygenase (Glycine max)	Up-accumulated	oxidoreductase activity	fatty acid biosynthetic process	Cytoplasm	Fatty acid biosynthesis
K7LDT9	96h	Low-temperature-induced 65 kDa protein (Glycine soja)	Up-accumulated	Unknown	response to stress	Nucleus	Unknown
A0A0B2NT30	96h	Malate dehydrogenase (Glycine soja)	Up-accumulated	oxidoreductase activity	malate metabolic process	Mitochondrion	Citrate cycle (TCA cycle)
A0A0B2PR66	96h	Malate dehydrogenase (Glycine soja)	Up-accumulated	oxidoreductase activity	malate metabolic process	Mitochondrion	Citrate cycle (TCA cycle)
Q39876	96h	Maturation-associated protein (Glycine max)	Up-accumulated	nutrient reservoir activity	growth	Cell wall	Unknown
I1L0S5	96h	Outer envelope pore protein 16-2, chloroplastic (Glycine soja)	Up-accumulated	transporter activity	establishment of localization	Cell membrane	Metabolite transport
I1K3Q2	96h	Peptidyl-prolyl cis-trans isomerase FKBP65 (Glycine soja)	Up-accumulated	catalytic activity	protein folding	Cytoplasm	Protein modification
Q8LJU1	96h	PR10-like protein (Glycine max)	Down-accumulated	Unknown	response to stimulus	Cytoplasm	Unknown
C6KXH6	96h	Protein disulfide isomerase L-3b (Glycine max)	Down-accumulated	catalytic activity	positive regulation of biological process	endoplasmic reticulum	Protein processing in endoplasmic reticulum
I1J4S9	96h	Protein vip1 (Glycine soja)	Up-accumulated	nucleic acid binding	Unknown	Chloroplast	Unknown
A0A0B2NTB2	96h	60S ribosomal protein L14 (Glycine soja)	Down-accumulated	structural constituent of ribosome	translation	Cytoplasm	Protein biosynthesis
I3NNW1	96h	Glutathione S-transferase (Glycine soja)	Down-accumulated	glutathione transferase activity	glutathione metabolic process	Cytoplasm	Glutathione metabolism
C6TNP0	96h	Uncharacterized protein (Glycine max)	Down-accumulated	Unknown	carbohydrate metabolic process	Unknown	Unknown
Q45FF0	96h	Pyridoxine biosynthesis protein (Glycine max)	Up-accumulated	catalytic activity	vitamin B6 biosynthetic process	Cytoplasm	Cofactors and vitamins metabolism
I1LR60	96h	RuBisCO large subunit-binding protein subunit alpha, chloroplastic (Glycine soja)	Up-accumulated	ATP binding	carbon utilization	Chloroplast	Carbon fixation in photosynthetic organisms
A0A0B2QVA3	96h	RuBisCO large subunit-binding protein subunit beta, chloroplastic (Glycine soja)	Up-accumulated	ATP binding	carbon utilization	Chloroplast	Carbon fixation in photosynthetic organisms
Q541U1	96h	Seed maturation protein LEA 4 (Glycine max)	Up-accumulated	nutrient reservoir activity	embryo development	Cytoplasm	Storage protein
Q9XET0	96h	Seed maturation protein PM30 (Glycine max)	Up-accumulated	nutrient reservoir activity	Unknown	Nucleus	Storage protein
I1JTG3	96h	Serpin-ZX (Glycine soja)	Down-accumulated	serine-type endopeptidase inhibitor activity	Unknown	Golgi apparatus	Unknown
I1JYK1	96h	Small heat shock protein, chloroplastic (Glycine soja)	Up-accumulated	Unknown	response to stimulus	Chloroplast	Protein processing in endoplasmic reticulum
I1KAZ9	96h	Small heat shock protein, chloroplastic (Glycine soja)	Up-accumulated	Unknown	response to stimulus	Chloroplast	Protein processing in endoplasmic reticulum
K7MPB1	96h	Small heat shock protein, chloroplastic (Glycine soja)	Up-accumulated	Unknown	response to stimulus	Chloroplast	Protein processing in endoplasmic reticulum
I1MJU7	96h	Stromal 70 kDa heat shock-related protein, chloroplastic (Pisum sativum)	Up-accumulated	protein binding	response to stimulus	Chloroplast	Protein processing in endoplasmic reticulum
K7MJY8	96h	Sucrose synthase (Glycine max)	Down-accumulated	sucrose synthase activity	metabolic process	Chloroplast	Starch and sucrose metabolism
A0A0B2QSP2	96h	T-complex protein 1 subunit gamma (Glycine soja)	Up-accumulated	ATP binding	protein folding	Cytoplasm	Protein processing in endoplasmic reticulum
I1NGT9	96h	Tubulin beta chain (Glycine max)	Down-accumulated	structural constituent of cytoskeleton	establishment of localization	Cytoplasm	Cytoskeleton
C6SXX2	96h	Ubiquitin-NEDD8-like protein RUB2 (Glycine soja)	Up-accumulated	Unknown	biological regulation	Nucleus	Ubiquitin mediated proteolysis
C6TAU4	96h	Uncharacterized protein (Glycine max)	Down-accumulated	Unknown	Unknown	Unknown	Unknown
K7KWT9	96h	Uncharacterized protein (Glycine max)	Down-accumulated	nucleic acid binding	Unknown	Unknown	Spliceosome
K7L8B5	96h	Uncharacterized protein (Glycine max)	Up-accumulated	calcium ion binding	Unknown	Unknown	Unknown
I1NB54	96h	Uncharacterized protein (Glycine max)	Up-accumulated	Unknown	Unknown	Unknown	Unknown
I1J7G5	96h	Uncharacterized protein (Glycine max)	Up-accumulated	Unknown	Unknown	Unknown	Unknown
K7LJP7	96h	Uncharacterized protein (Glycine max)	Up-accumulated	Unknown	Unknown	Unknown	Unknown
A0A0B2REI7	96h	Uncharacterized protein (Glycine soja)	Down-accumulated	Unknown	Unknown	Unknown	Unknown
A0A0B2QMW5	96h	Uncharacterized protein (Glycine soja)	Up-accumulated	Unknown	Unknown	Unknown	Unknown
A0A0B2R099	96h	Uricase (Glycine soja)	Up-accumulated	catalytic activity	urate catabolic process	Cytoplasm	Purine metabolism
I1J8Y0	96h	Xaa-Pro aminopeptidase 2 (Glycine max)	Down-accumulated	metal ion binding	metabolic process	Chloroplast	Unknown
I1MK54	168h	17.4 kDa class III heat shock protein (Glycine soja)	Up-accumulated	Unknown	response to stimulus	Chloroplast	Protein processing in endoplasmic reticulum
A0A0B2PJT7	168h	17.5 kDa class I heat shock protein (Glycine soja)	Up-accumulated	Unknown	response to stimulus	Chloroplast	Protein processing in endoplasmic reticulum
I1ND86	168h	17.9 kDa class II heat shock protein (Glycine soja)	Up-accumulated	Unknown	response to stimulus	Chloroplast	Protein processing in endoplasmic reticulum
I1ND86	168h	17.9 kDa class II heat shock protein (Glycine soja)	Up-accumulated	Unknown	response to stimulus	Chloroplast	Protein processing in endoplasmic reticulum
A0A0B2PZV6	168h	18.2 kDa class I heat shock protein (Glycine soja)	Down-accumulated	Unknown	response to stimulus	Chloroplast	Protein processing in endoplasmic reticulum
I1LC12	168h	22.0 kDa class IV heat shock protein (Glycine soja)	Up-accumulated	Unknown	response to stimulus	Endoplasmic reticulum	Protein processing in endoplasmic reticulum
A0A0B2QS07	168h	22.0 kDa heat shock protein (Glycine soja)	Up-accumulated	Unknown	response to stimulus	Endoplasmic reticulum	Protein processing in endoplasmic reticulum
K7MQU7	168h	25.3 kDa heat shock protein, chloroplastic (Glycine soja)	Up-accumulated	Unknown	response to stimulus	Chloroplast	Protein processing in endoplasmic reticulum
C6TDB4	168h	26.5 kDa heat shock protein, mitochondrial (Glycine soja)	Up-accumulated	Unknown	response to stimulus	Mitochondrion	Protein processing in endoplasmic reticulum
C6SYA7	168h	2S albumin (Glycine max)	Down-accumulated	nutrient reservoir activity	Unknown	Nucleus	Storage protein
I1JPV0	168h	35 kDa seed maturation protein (Glycine max)	Down-accumulated	nutrient reservoir activity	Unknown	Nucleus	Storage protein
C6T0A7	168h	40S ribosomal protein S18 (Glycine soja)	Up-accumulated	structural constituent of ribosome	translation	Cytoplasm	Protein biosynthesis
I1LWR7	168h	40S ribosomal protein S19-1 (Glycine soja)	Up-accumulated	structural constituent of ribosome	translation	Cytoplasm	Protein biosynthesis
I1LGB7	168h	40S ribosomal protein S2-4 (Cajanus cajan)	Up-accumulated	structural constituent of ribosome	translation	Cytoplasm	Protein biosynthesis
C6TI64	168h	40S ribosomal protein S3a (Glycine max)	Up-accumulated	structural constituent of ribosome	translation	Cytoplasm	Protein biosynthesis
Q8LJW0	168h	40S ribosomal protein S4 (Glycine max)	Up-accumulated	structural constituent of ribosome	translation	Cytoplasm	Protein biosynthesis
Q39801	168h	51 kDa seed maturation protein (Glycine max)	Down-accumulated	nutrient reservoir activity	Unknown	Cell wall	Storage protein
I1JI71	168h	60S acidic ribosomal protein P0 (Glycine max)	Up-accumulated	structural constituent of ribosome	translation	Cytosol	Protein biosynthesis
A0A0B2QYX5	168h	60S acidic ribosomal protein P2B (Glycine soja)	Down-accumulated	structural constituent of ribosome	translation	Cytoplasm	Unknown
I1KZN9	168h	60S ribosomal protein L11 (Glycine soja)	Up-accumulated	structural constituent of ribosome	translation	Cytosol	Protein biosynthesis
C6T5N1	168h	Uncharacterized protein (Glycine max)	Down-accumulated	Unknown	Unknown	Unknown	Unknown
I1M3C2	168h	60S ribosomal protein L5 (Glycine soja)	Up-accumulated	structural constituent of ribosome	translation	Cytosol	Protein biosynthesis
I1JYG3	168h	60S ribosomal protein L9 (Glycine soja)	Up-accumulated	structural constituent of ribosome	translation	Cytosol	Protein biosynthesis
A0A0B2P3I1	168h	60S ribosomal protein L9 (Glycine soja)	Up-accumulated	structural constituent of ribosome	translation	Cytoplasm	Protein biosynthesis
I1KPH6	168h	6-phosphogluconate dehydrogenase, decarboxylating (Glycine max)	Up-accumulated	phosphogluconate dehydrogenase activity	organonitrogen compound metabolic process	Unknown	Pentose phosphate pathway
C6SXV7	168h	Acyl-CoA-binding protein (Glycine soja)	Down-accumulated	fatty-acyl-CoA binding	Unknown	Mitochondrion	Metabolite transport
A0A0B2SI48	168h	Alcohol dehydrogenase 1 (Glycine soja)	Up-accumulated	oxidoreductase activity	single-organism process	Cytoplasm	Glycolysis / Gluconeogenesis
I1JEI0	168h	Alpha-1,4-glucan-protein synthase [UDP-forming] (Glycine soja)	Up-accumulated	intramolecular transferase activity	cellulose biosynthetic process	Cytosol	Starch and sucrose metabolism
A0A0B2Q260	168h	Argininosuccinate synthase, chloroplastic (Glycine soja)	Up-accumulated	ATP binding	arginine biosynthetic process	Chloroplast	Arginine metabolism
Q43758	168h	Ascorbate peroxidase (Glycine max)	Up-accumulated	antioxidant activity	response to stress	Chloroplast	Oxidative stress response
C6SYC1	168h	ATP synthase subunit d, mitochondrial (Glycine soja)	Down-accumulated	ATP binding	single-organism process	chloroplast	Oxidative phosphorylation
O22121	168h	Beta subunit of beta conglycinin (Glycine max)	Up-accumulated	nutrient reservoir activity	Unknown	Vacuole	Storage protein
Q948X9	168h	Beta-conglycinin alpha-subunit (Glycine max)	Up-accumulated	nutrient reservoir activity	Unknown	Vacuole	Storage protein
F7J077	168h	Beta-conglycinin beta subunit (Glycine max)	Up-accumulated	nutrient reservoir activity	Unknown	Vacuole	Storage protein
I1KJ35	168h	Beta-glucosidase 44 (Glycine soja)	Up-accumulated	carbohydrate binding	carbohydrate metabolic process	Vacuole	Glycolysis / Gluconeogenesis
Q6LEG8	168h	Calmodulin (Glycine max)	Down-accumulated	calcium ion binding	signaling	Cell membrane	Calcium signaling pathway
I1JHP9	168h	CBS domain-containing protein CBSX3, mitochondrial (Glycine soja)	Down-accumulated	Unknown	signaling	Mitochondrion	MAPK signaling pathway
C6TK65	168h	Chloroplast RNA binding protein (Glycine max)	Down-accumulated	nucleic acid binding	translation	Chloroplast	mRNA surveillance pathway
K7LKJ0	168h	Copper transport protein ATOX1 (Glycine soja)	Down-accumulated	metal ion binding	single-organism process	Cytoplasm	Oxidative stress response
C6TJ91	168h	Cytochrome c (Glycine soja)	Down-accumulated	oxidoreductase activity	single-organism process	Cytoplasm	Oxidative phosphorylation
C6TAX7	168h	Dehydrin COR47 (Glycine soja)	Down-accumulated	Unknown	response to stimulus	Cytosol	Unknown
C6ZS00	168h	Disease resistance protein/LRR protein-related protein (Glycine max)	Down-accumulated	Unknown	response to stress	Cytoplasm	Cell defense
I1MEM7	168h	DnaJ like subfamily B member 13 (Glycine soja)	Up-accumulated	protein binding	protein folding	Golgi apparatus	Protein processing in endoplasmic reticulum
A0A0B2PEP7	168h	EMB-1 protein (Glycine soja)	Down-accumulated	Unknown	Unknown	Unknown	Abscisic acid signaling pathway
I1L957	168h	Embryonic protein DC-8 (Glycine soja)	Down-accumulated	nutrient reservoir activity	developmental process	Cell wall	Abscisic acid signaling pathway
A0A0B2QGH4	168h	Em-like protein GEA1 (Glycine soja)	Down-accumulated	Unknown	developmental process	Nucleus	Abscisic acid signaling pathway
A0A0B2PMR9	168h	Em-like protein GEA6 (Glycine soja)	Down-accumulated	Unknown	developmental process	Nucleus	Abscisic acid signaling pathway
A0A0B2RX31	168h	Far upstream element-binding protein 2 (Glycine soja)	Down-accumulated	RNA binding	biological regulation	Nucleus	Spliceosome
C6TFM3	168h	Fructose-1,6-bisphosphatase, chloroplastic (Glycine soja)	Up-accumulated	hydrolase activity	fructose catabolic process	Chloroplast	Pentose phosphate pathway
I1MX61	168h	Glutathione peroxidase (Glycine max)	Down-accumulated	antioxidant activity	response to stress	Chloroplast	Oxidative stress response
I1KC66	168h	Glyceraldehyde-3-phosphate dehydrogenase (Glycine max)	Up-accumulated	NAD binding	carbohydrate metabolic process	Mitochondrion	Glycolysis / Gluconeogenesis
Q9SB11	168h	Glycinin (Glycine max)	Down-accumulated	nutrient reservoir activity	Unknown	Vacuole	Storage protein
Q7M210	168h	Glycinin A3B4 (Glycine soja)	Down-accumulated	nutrient reservoir activity	Unknown	Vacuole	Storage protein
Q7GC77	168h	Glycinin A3B4 subunit (Glycine max)	Down-accumulated	nutrient reservoir activity	Unknown	Vacuole	Storage protein
A0A0B2PSZ5	168h	Glycinin G1 (Glycine soja)	Down-accumulated	nutrient reservoir activity	Unknown	Vacuole	Storage protein
A0A0B2PSP9	168h	Glycinin G2 (Glycine soja)	Down-accumulated	nutrient reservoir activity	Unknown	Vacuole	Storage protein
A0A0B2P4D2	168h	Glycinin G3 (Glycine soja)	Down-accumulated	nutrient reservoir activity	Unknown	Vacuole	Storage protein
Q9S9D0	168h	Glycinin G4 subunit (Glycine max)	Down-accumulated	nutrient reservoir activity	Unknown	Vacuole	Storage protein
A0A0B2P724	168h	Glyoxysomal fatty acid beta-oxidation multifunctional protein MFP-a (Glycine soja)	Up-accumulated	Oxidoreductase activity	fatty acid metabolic process	Peroxisome	Fatty acid degradation
I1MT10	168h	Heat shock 70 kDa protein (Glycine max)	Up-accumulated	ATP binding	response to stimulus	Cytoplasm	Protein processing in endoplasmic reticulum
I1L314	168h	Heat shock protein 90-1 (Glycine max)	Up-accumulated	ATP binding	response to stimulus	Cytoplasm	Protein processing in endoplasmic reticulum
Q39819	168h	Hsp22.3 (Glycine max)	Up-accumulated	Unknown	response to stimulus	Chloroplast	Protein processing in endoplasmic reticulum
Q7DML3	168h	Late embryogenesis abundant protein (Glycine soja)	Down-accumulated	nutrient reservoir activity	embryo development	Cell membrane	Storage protein
A0A0B2P873	168h	Late embryogenesis abundant protein D-34 (Glycine soja)	Down-accumulated	nutrient reservoir activity	embryo development	Cell membrane	Storage protein
Q39871	168h	Late embryongenesis abundant protein (Glycine max)	Down-accumulated	nutrient reservoir activity	embryo development	Cell membrane	Storage protein
Q39873	168h	Lea protein (Glycine max)	Down-accumulated	nutrient reservoir activity	growth	Cell membrane	Storage protein
K7MID0	168h	Low-temperature-induced 65 kDa protein (Glycine soja)	Down-accumulated	nutrient reservoir activity	response to stimulus	Nucleus	Unknown
Q9SPJ6	168h	Maturation protein pPM32 (Glycine max)	Down-accumulated	nutrient reservoir activity	Unknown	Nucleus	Protein processing in endoplasmic reticulum
Q39876	168h	Maturation-associated protein (Glycine max)	Down-accumulated	nutrient reservoir activity	Unknown	Cytoplasm	Unknown
Q43453	168h	mRNA from stress-induced gene (H4) (Glycine max)	Down-accumulated	abscisic acid binding	response to stress	Cytoplasm	Abscisic acid signaling pathway
Q9ZNZ4	168h	Napin-type 2S albumin 1 (Glycine max)	Down-accumulated	nutrient reservoir activity	Unknown	Nucleus	Storage protein
I1JMZ5	168h	Nascent polypeptide-associated complex subunit alpha-like protein (Glycine soja)	Down-accumulated	Unknown	regulation of transcription	Nucleus	Transcription regulation
C6T0Q0	168h	Nascent polypeptide-associated complex subunit beta (Glycine max)	Down-accumulated	Unknown	regulation of transcription	Nucleus	Transcription regulation
C6TFC1	168h	Non-specific lipid-transfer protein (Glycine max)	Down-accumulated	lipid binding	localization	Cell wall	Fatty acid degradation
I1L0S5	168h	Outer envelope pore protein 16-2, chloroplastic (Glycine soja)	Down-accumulated	transporter activity	establishment of localization	Cell membrane	Metabolite transport
K7LSN8	168h	Peptidyl-prolyl cis-trans isomerase (Glycine max)	Down-accumulated	catalytic activity	protein folding	Cytoplasm	Protein modification
Q00M74	168h	Poly(A)-binding protein (Glycine max)	Up-accumulated	RNA binding	regulation of biological process	Cytoplasm	mRNA surveillance pathway
I1KM25	168h	Polyadenylate-binding protein (Glycine max)	Down-accumulated	RNA binding	regulation of biological process	Cytoplasm	mRNA surveillance pathway
Q8LJU1	168h	PR10-like protein (Glycine max)	Down-accumulated	Unknown	response to stimulus	Cytoplasm	Unknown
C6SW11	168h	Prefoldin subunit 1 (Glycine soja)	Down-accumulated	protein binding	protein folding	Cytoplasm	Unknown
C6KXH6	168h	Protein disulfide isomerase L-3b (Glycine max)	Up-accumulated	catalytic activity	positive regulation of biological process	endoplasmic reticulum	Protein processing in endoplasmic reticulum
I1JDY9	168h	Protein LSM14 like A (Glycine soja)	Down-accumulated	Unknown	Unknown	Cytosol	Unknown
I1J4S9	168h	Protein vip1 (Glycine soja)	Down-accumulated	nucleic acid binding	Unknown	Chloroplast	Unknown
A0A0B2NTB2	168h	60S ribosomal protein L14 (Glycine soja)	Up-accumulated	structural constituent of ribosome	translation	Cytoplasm	Protein biosynthesis
A0A0B2PSI9	168h	Calcium-binding protein CML27 (Glycine soja)	Down-accumulated	calcium ion binding	signaling	Cell membrane	Calcium signaling pathway
I1L2M3	168h	Plastid-lipid-associated protein 13, chloroplastic (Glycine soja)	Up-accumulated	Unknown	response to stimulus	Chloroplast	Cytoskeleton
C6TNP0	168h	Uncharacterized protein (Glycine max)	Up-accumulated	hydrolase activity	carbohydrate metabolic process	Unknown	Unknown
Q45FF0	168h	Pyridoxine biosynthesis protein (Glycine max)	Up-accumulated	catalytic activity	vitamin B7 biosynthetic process	Cytoplasm	Cofactors and vitamins metabolism
I1NAH7	168h	Pyruvate kinase (Glycine max)	Down-accumulated	catalytic activity	glycolysis	Chloroplast	Glycolysis / Gluconeogenesis
A0A0B2Q657	168h	Ran-binding protein 1 like c (Glycine soja)	Down-accumulated	Unknown	metabolic process	Nucleus	G protein signaling pathway
K7KXX0	168h	Seed biotin-containing protein SBP65 (Glycine soja)	Down-accumulated	Unknown	response to stress	Nucleus	Biotin metabolism
I1M3M9	168h	Seed biotinylated protein 68 kDa isoform (Glycine max)	Down-accumulated	Unknown	Unknown	Nucleus	Biotin metabolism
I1NGG4	168h	Seed maturation protein PM25 (Glycine max)	Down-accumulated	nutrient reservoir activity	Unknown	Nucleus	Storage protein
Q9XES8	168h	Seed maturation protein PM28 (Glycine max)	Down-accumulated	nutrient reservoir activity	Unknown	Nucleus	Storage protein
Q9XET0	168h	Seed maturation protein PM30 (Glycine max)	Down-accumulated	nutrient reservoir activity	Unknown	Nucleus	Storage protein
Q9XET1	168h	Seed maturation protein PM31 (Glycine max)	Down-accumulated	nutrient reservoir activity	growth	Cytoplasm	Storage protein
A0A0B2P6L4	168h	Seed maturation protein PM36 (Glycine soja)	Down-accumulated	nutrient reservoir activity	Unknown	Chloroplast	Storage protein
K7MPB1	168h	Small heat shock protein, chloroplastic (Glycine soja)	Up-accumulated	Unknown	response to stimulus	Chloroplast	Protein processing in endoplasmic reticulum
I1JYK1	168h	Small heat shock protein, chloroplastic (Glycine soja)	Up-accumulated	Unknown	response to stimulus	Chloroplast	Protein processing in endoplasmic reticulum
C6T3A2	168h	Stress-induced protein SAM22 (Glycine soja)	Down-accumulated	abscisic acid binding	response to stimulus	Cytoplasm	Plant-pathogen interaction
C6TFW4	168h	Stress-induced protein SAM22 (Glycine soja)	Down-accumulated	abscisic acid binding	response to stimulus	Cytoplasm	Plant-pathogen interaction
C6T588	168h	Stress-induced protein SAM22 (Glycine soja)	Down-accumulated	abscisic acid binding	response to stimulus	Cytoplasm	Plant-pathogen interaction
A0A0B2P0C0	168h	Superoxide dismutase (Glycine soja)	Up-accumulated	antioxidant activity	response to stress	Cytoplasm	Oxidative stress response
I1LKZ4	168h	Superoxide dismutase [Cu-Zn] (Glycine max)	Down-accumulated	antioxidant activity	response to stress	Cytoplasm	Unknown
A0A0B2QSP2	168h	T-complex protein 1 subunit gamma (Glycine soja)	Up-accumulated	ATP binding	protein folding	Cytoplasm	Protein processing in endoplasmic reticulum
I1MXZ6	168h	Thioredoxin H-type (Glycine soja)	Down-accumulated	oxidoreductase activity	positive regulation of biological process	Cytoplasm	Oxidative stress response
A0A0B2QQ54	168h	UDP-glucose 4-epimerase (Glycine soja)	Up-accumulated	isomerase activity	galactose metabolic process	Golgi apparatus	Galactose metabolism
I1NAH1	168h	Uncharacterized protein (Glycine max)	Down-accumulated	Unknown	Unknown	Unknown	Unknown
K7L8B5	168h	Uncharacterized protein (Glycine max)	Down-accumulated	calcium ion binding	Unknown	Unknown	Unknown
K7LNW5	168h	Uncharacterized protein (Glycine max)	Down-accumulated	structural constituent of ribosome	translation	Cytosol	Unknown
I1MIA8	168h	Uncharacterized protein (Glycine max)	Down-accumulated	calcium ion binding	Unknown	Unknown	Unknown
K7LP96	168h	Uncharacterized protein (Glycine max)	Down-accumulated	Unknown	Unknown	Unknown	Unknown
C6TMA8	168h	Uncharacterized protein (Glycine max)	Down-accumulated	Unknown	Unknown	Unknown	Unknown
I1JYI8	168h	Uncharacterized protein (Glycine max)	Down-accumulated	structural constituent of ribosome	translation	Cytosol	Unknown
I1KVT5	168h	Uncharacterized protein (Glycine max)	Down-accumulated	Unknown	Unknown	Unknown	Unknown
C6SZI9	168h	Uncharacterized protein (Glycine max)	Down-accumulated	Unknown	Unknown	Unknown	Unknown
I1J7G5	168h	Uncharacterized protein (Glycine max)	Down-accumulated	Unknown	Unknown	Unknown	Unknown
I1JMQ3	168h	Uncharacterized protein (Glycine max)	Down-accumulated	Unknown	Unknown	Unknown	Unknown
I1K395	168h	Uncharacterized protein (Glycine max)	Down-accumulated	Unknown	Unknown	Unknown	Unknown
I1MUH0	168h	Uncharacterized protein (Glycine max)	Down-accumulated	Unknown	Unknown	Cytoplasm	Unknown
K7KWT9	168h	Uncharacterized protein (Glycine max)	Up-accumulated	nucleic acid binding	Unknown	Unknown	Spliceosome
I1LT59	168h	UPF0133 protein (Glycine soja)	Down-accumulated	Unknown	Unknown	Cytoplasm	Unknown
I1KDI9	168h	UPF0133 protein (Glycine soja)	Down-accumulated	Unknown	Unknown	Cytoplasm	Unknown
I1N383	168h	Vacuolar-sorting receptor 1 (Glycine soja)	Down-accumulated	calcium ion binding	signaling	Cell membrane	Unknown
I1KVU0	168h	V-type proton ATPase catalytic subunit A (Glycine soja)	Up-accumulated	ATP binding	ATP metabolic process	Mitochondrion	Oxidative phosphorylation
C6SZU9	168h	V-type proton ATPase subunit G (Glycine soja)	Down-accumulated	hydrolase activity	single-organism process	Mitochondrion	Oxidative phosphorylation

## Sheet: S5
Additional files 6 S5. GO and KEGG analysis of the differentially abundant proteins identified in embryo of cv. Xiangdou NO. 3 under HTH stress and control
a: the uniprot number of the protein
b: corresponds to stress time (24h, 96h, 168h)
c: the expression pattern of the protein
d: the Molecular function of the protein
e: the Biological process name of the protein
f: the Cellular component name of the protein
g: the KEGG pathway name of the protein
Accession Noa	Stress Timeb	Protein Species and Source	Protein Typec	GO Name(MF)d	GO Name(BP)e	GO Name(CC)f	KEGG Pathwayg
A0A0B2PZV6	24h	18.2 kDa class I heat shock protein (Glycine soja)	Up-accumulated	Unknown	response to stimulus	Nucleus	Protein processing in endoplasmic reticulum
C6T1V2	24h	18.2 kDa class I heat shock protein (Glycine soja)	Up-accumulated	Unknown	response to stimulus	Nucleus	Protein processing in endoplasmic reticulum
A0A0B2PQU6	24h	18.5 kDa class I heat shock protein (Glycine soja)	Up-accumulated	Unknown	response to stimulus	Nucleus	Protein processing in endoplasmic reticulum
I1KQ69	24h	40S ribosomal protein S15 (Glycine soja)	Up-accumulated	structural constituent of ribosome	translation	Cytoplasm	Protein biosynthesis
C6T048	24h	40S ribosomal protein S18 (Glycine soja)	Up-accumulated	structural constituent of ribosome	translation	Cytoplasm	Protein biosynthesis
I1N954	24h	40S ribosomal protein S20-1 (Glycine soja)	Up-accumulated	structural constituent of ribosome	translation	Cytoplasm	Protein biosynthesis
I1KUX8	24h	60S ribosomal protein L28-2 (Glycine soja)	Up-accumulated	structural constituent of ribosome	translation	Cytoplasm	Protein biosynthesis
C6TBI4	24h	60S ribosomal protein L35a-1 (Glycine soja)	Up-accumulated	structural constituent of ribosome	translation	Cytoplasm	Protein biosynthesis
A0A0B2P319	24h	60S ribosomal protein L6 (Glycine soja)	Up-accumulated	structural constituent of ribosome	translation	Cytoplasm	Protein biosynthesis
C6SYG1	24h	60S ribosomal protein L7-2 (Glycine soja)	Up-accumulated	structural constituent of ribosome	translation	Cytoplasm	Protein biosynthesis
C6T017	24h	60S ribosomal protein L9 (Glycine soja)	Up-accumulated	structural constituent of ribosome	translation	Cytoplasm	Protein biosynthesis
I1JY56	24h	Actin-7 (Glycine soja)	Up-accumulated	ATP binding	establishment of localization	Cytoplasm	Cytoskeleton
A0A0B2SFA2	24h	Activator of 90 kDa heat shock protein ATPase like 1 (Glycine soja)	Up-accumulated	ATP binding	response to stimulus	Cytoplasm	Protein folding and assembly
I1LLC1	24h	Annexin (Glycine max)	Up-accumulated	antioxidant activity	response to stress	Cell membrane	Oxidative stress response
I1NF54	24h	Anthranilate synthase component I-2, chloroplastic (Glycine soja)	Up-accumulated	anthranilate synthase activity	tryptophan biosynthetic process	Chloroplast	Unknown
K7KU09	24h	ATP-dependent 6-phosphofructokinase (Glycine max)	Down-accumulated	catalytic activity	carbohydrate metabolic process	Cytoplasm	Pentose phosphate pathway
I1MEL3	24h	Auxin-repressed 12.5 kDa protein (Glycine soja)	Up-accumulated	Unknown	developmental process	Nucleus	Cell senescence
A0A0B2S9A1	24h	Basic 7S globulin 2 (Glycine soja)	Up-accumulated	nutrient reservoir activity	Unknown	Cell membrane	Storage protein
Q9M507	24h	Beta-ketoacyl-ACP synthetase I-2 (Glycine max)	Down-accumulated	catalytic activity	carbohydrate metabolic process	Chloroplast	Fatty acid biosynthesis
I1KLU7	24h	Cysteine synthase (Glycine max)	Down-accumulated	catalytic activity	cellular amino acid biosynthetic process	Cytoplasm	Cysteine and methionine metabolism
A0A0B2QF13	24h	Elongation factor 1-alpha (Glycine soja)	Up-accumulated	GTPase activity	translation	Cytoplasm	Protein biosynthesis
I1L957	24h	Embryonic protein DC-8 (Glycine soja)	Up-accumulated	Unknown	developmental process	Cell wall	Storage protein
A0A0B2PMR9	24h	Em-like protein GEA6 (Glycine soja)	Up-accumulated	Unknown	developmental process	Nucleus	Abscisic acid signaling pathway
I1K0G0	24h	FAM10 family protein (Glycine soja)	Down-accumulated	Unknown	establishment of localization	Nucleus	Cell cycle
I1LGG2	24h	Glutathione peroxidase (Glycine max)	Up-accumulated	antioxidant activity	response to stress	Chloroplast	Oxidative stress response
C6TJZ9	24h	Glutelin type-A 2 (Glycine soja)	Down-accumulated	nutrient reservoir activity	Unknown	Vacuole	Unknown
Q7M210	24h	Glycinin A3B4 (Glycine soja)	Up-accumulated	nutrient reservoir activity	Unknown	Vacuole	Storage protein
Q7GC77	24h	Glycinin A3B4 subunit (Glycine max)	Up-accumulated	nutrient reservoir activity	Unknown	Vacuole	Storage protein
A0A0B2QQJ7	24h	Histone H2B (Glycine soja)	Up-accumulated	DNA binding	establishment of localization	Nucleus	Post-Translational Modifications
A0A0B2Q0N9	24h	Histone H3.2 (Glycine soja)	Up-accumulated	DNA binding	establishment of localization	Nucleus	Post-Translational Modifications
Q7DML3	24h	Late embryogenesis abundant protein (Glycine soja)	Up-accumulated	nutrient reservoir activity	growth	Cell membrane	Storage protein
A0A0B2SIS4	24h	Late embryogenesis abundant protein 2 (Glycine soja)	Up-accumulated	nutrient reservoir activity	growth	Cell membrane	Storage protein
Q9ZTZ2	24h	Late embryogenesis abundant protein (Glycine max)	Up-accumulated	Unknown	developmental process	Cell membrane	Storage protein
H2D5S3	24h	Malate dehydrogenase (Glycine max)	Up-accumulated	oxidoreductase activity	malate metabolic process	Mitochondrion	Citrate cycle (TCA cycle)
I1KV08	24h	Mitochondrial-processing peptidase subunit alpha (Glycine soja)	Down-accumulated	metalloendopeptidase activity	protein metabolic process	Mitochondrion	Metabolite transport
I1KGH6	24h	Mitochondrial-processing peptidase subunit alpha (Glycine soja)	Down-accumulated	metalloendopeptidase activity	protein metabolic process	Mitochondrion	Metabolite transport
C7EA91	24h	Mutant glycinin subunit A1aB1b (Glycine max)	Up-accumulated	nutrient reservoir activity	Unknown	Vacuole	Storage protein
I1MVK7	24h	NADH dehydrogenase [ubiquinone] iron-sulfur protein 4, mitochondrial (Glycine soja)	Up-accumulated	oxidoreductase activity	generation of precursor metabolites and energy	Mitochondrion	Oxidative phosphorylation
X2BQD6	24h	Non-specific lipid-transfer protein (Glycine soja)	Down-accumulated	lipid binding	localization	Cell wall	Fatty acid degradation
C6TDT7	24h	Peptidyl-prolyl cis-trans isomerase (Glycine max)	Down-accumulated	catalytic activity	cellular protein metabolic process	Endoplasmic reticulum	Protein modification
C6SW11	24h	Prefoldin subunit 1 (Glycine soja)	Down-accumulated	protein binding	protein folding	Cytoplasm	Unknown
I1NC65	24h	Proteasome subunit beta type (Glycine max)	Up-accumulated	catalytic activity	protein catabolic process	Cytoplasm	Proteasome
I1KAB7	24h	Protein disulfide-isomerase (Glycine max)	Up-accumulated	protein disulfide isomerase activity	cell redox homeostasis	Endoplasmic reticulum	Protein processing in endoplasmic reticulum
I1JAH2	24h	NADH dehydrogenase [ubiquinone] 1 alpha subcomplex subunit 12(Glycine soja)	Up-accumulated	oxidoreductase activity	oxidation-reduction process	Cell membrane	Oxidative phosphorylation
I1M3M9	24h	Seed biotinylated protein 68 kDa isoform (Glycine max)	Up-accumulated	Unknown	metabolic process	Nucleus	Biotin metabolism
Q9XER5	24h	Seed maturation protein PM22 (Glycine max)	Up-accumulated	nutrient reservoir activity	growth	Cell membrane	Storage protein
Q9LLQ6	24h	Seed maturation protein PM34 (Glycine max)	Up-accumulated	nutrient reservoir activity	Unknown	Chloroplast	Storage protein
I1LCI1	24h	Chaperonin CPN60-2, mitochondrial (Glycine soja)	Up-accumulated	ATP binding	translation	Cell membrane	Protein folding and assembly
I1JYK1	24h	Small heat shock protein, chloroplastic (Glycine soja)	Up-accumulated	Unknown	response to stimulus	Chloroplast	Protein processing in endoplasmic reticulum
I1M6U9	24h	Small nuclear ribonucleoprotein-associated protein (Glycine max)	Down-accumulated	RNA binding	regulation of biological processes	Nucleus	Spliceosome
I1MYL7	24h	Uncharacterized protein (Glycine max)	Up-accumulated	Unknown	Unknown	Unknown	Unknown
A0A0B2R4F5	24h	Transketolase, chloroplastic (Glycine soja)	Down-accumulated	transferase activity	metabolic process	Chloroplast	Pentose phosphate pathway
K7N277	24h	Uncharacterized protein (Glycine max)	Down-accumulated	Unknown	Unknown	Unknown	Unknown
I1ML28	24h	Uncharacterized protein (Glycine max)	Down-accumulated	Unknown	cellular metabolic process	Unknown	Protein biosynthesis
I1KNR5	24h	Uncharacterized protein (Glycine max)	Down-accumulated	RNA binding	cellular metabolic process	Unknown	Unknown
C6T2C2	24h	Uncharacterized protein (Glycine max)	Down-accumulated	calcium ion binding	Unknown	Unknown	Plant-pathogen interaction
K7L505	24h	Uncharacterized protein (Glycine max)	Up-accumulated	Unknown	Unknown	Unknown	Unknown
I1JFX0	24h	Universal stress protein A-like protein (Glycine soja)	Up-accumulated	Unknown	response to stress	Cytoplasm	Unknown
K7LX92	24h	Uncharacterized protein (Glycine max)	Up-accumulated	calcium ion binding	Unknown	Unknown	Unknown
I1ND86	96h	17.9 kDa class II heat shock protein (Glycine soja)	Up-accumulated	Unknown	response to stimulus	Chloroplast	Protein processing in endoplasmic reticulum
I1JU00	96h	17.9 kDa class II heat shock protein (Glycine soja)	Up-accumulated	Unknown	response to stimulus	Chloroplast	Protein processing in endoplasmic reticulum
A0A0B2PQU6	96h	18.5 kDa class I heat shock protein (Glycine soja)	Up-accumulated	Unknown	response to stimulus	Nucleus	Protein processing in endoplasmic reticulum
A0A0B2R0Z0	96h	1-Cys peroxiredoxin (Glycine soja)	Down-accumulated	oxidoreductase activity	cell redox homeostasis	Nucleus	Oxidative stress response
I1MK36	96h	25.3 kDa vesicle transport protein (Glycine soja)	Up-accumulated	Unknown	localization	Cell membrane	SNARE interactions in vesicular transport
I1KEY6	96h	26S proteasome non-ATPase regulatory subunit 2 1A (Glycine soja)	Down-accumulated	enzyme regulator activity	protein metabolic process	Nucleus	Proteasome
I1N447	96h	2-dehydro-3-deoxyphosphooctonate aldolase (Glycine soja)	Up-accumulated	3-deoxy-8-phosphooctulonate synthase activity	biosynthetic process	Cytoplasm	Alanine, aspartate and glutamate metabolism
I1LXY1	96h	5-methyltetrahydropteroyltriglutamate--homocysteine methyltransferase(Glycine soja)	Up-accumulated	zinc ion binding	organonitrogen compound metabolic process	Chloroplast	Cysteine and methionine metabolism
I1MMI6	96h	60S ribosomal protein L13 (Glycine max)	Down-accumulated	structural constituent of ribosome	translation	Cytoplasm	Protein biosynthesis
I1NH37	96h	60S ribosomal protein L3 (Glycine soja)	Up-accumulated	structural constituent of ribosome	translation	Cytoplasm	Protein biosynthesis
C6SYG1	96h	60S ribosomal protein L7-2 (Glycine soja)	Down-accumulated	structural constituent of ribosome	translation	Cytoplasm	Protein biosynthesis
I1KPH6	96h	6-phosphogluconate dehydrogenase, decarboxylating (Glycine max)	Up-accumulated	phosphogluconate dehydrogenase activity	organonitrogen compound metabolic process	Unknown	Pentose phosphate pathway
I1KH72	96h	Acetyltransferase component of pyruvate dehydrogenase complex (Glycine max)	Up-accumulated	S-acetyltransferase activity	small molecule metabolic process	Cytoplasm	Glycolysis / Gluconeogenesis
A0A0B2QXR5	96h	Adenylosuccinate synthetase, chloroplastic (Glycine soja)	Up-accumulated	GTP binding	AMP biosynthetic process	Chloroplast	Purine metabolism
I1N3A6	96h	Alpha-galactosidase (Glycine max)	Up-accumulated	alpha-galactosidase activity	carbohydrate metabolic process	Cell wall	Galactose metabolism
C0J3I3	96h	ATP synthase subunit beta (Glycine max)	Down-accumulated	ATP binding	proton transport	Chloroplast	Oxidative phosphorylation
Q50JD8	96h	Beta-conglycinin beta subunit (Glycine max)	Down-accumulated	nutrient reservoir activity	Unknown	Vacuole	Storage protein
I1K7D4	96h	Catalase (Glycine max)	Up-accumulated	antioxidant activity	response to stress	Peroxisome	Oxidative stress response
A1KR24	96h	Dehydrin (Glycine max)	Down-accumulated	Unknown	response to stimulus	Cytoplasm	Unknown
I1M222	96h	Desiccation-related protein PCC3-06 (Glycine soja)	Down-accumulated	Unknown	response to stimulus	Nucleus	Unknown
I1NFH5	96h	Dihydrolipoamide acetyltransferase component of pyruvate dehydrogenase complex (Glycine max)	Up-accumulated	catalytic activity	metabolic process	Mitochondrion	Glycolysis / Gluconeogenesis
I1LKJ9	96h	DnaJ protein like (Glycine soja)	Up-accumulated	protein binding	protein folding	Mitochondrion	Protein processing in endoplasmic reticulum
I1LIT1	96h	Enoyl-[acyl-carrier-protein] reductase [NADH], chloroplastic (Glycine soja)	Up-accumulated	oxidoreductase activity	oxidation-reduction process	Chloroplast	Fatty acid biosynthesis
I1KJQ5	96h	Eukaryotic translation initiation factor 3 subunit B (Glycine max)	Up-accumulated	nucleotide binding	translation	Cytoplasm	Transcription regulation
I1L3Z2	96h	Glutamate decarboxylase (Glycine max)	Up-accumulated	glutamate decarboxylase activity	organonitrogen compound metabolic process	Mitochondrion	Alanine, aspartate and glutamate metabolism
Q7GC77	96h	Glycinin A3B4 subunit (Glycine max)	Down-accumulated	nutrient reservoir activity	Unknown	Vacuole	Storage protein
C6T7B0	96h	Glycinin A3B4 subunit (Glycine max)	Down-accumulated	nutrient reservoir activity	Unknown	Vacuole	Storage protein
I1JJL6	96h	Heat shock protein 90-2 (Glycine max)	Down-accumulated	ATP binding	response to stimulus	Cytoplasm	unknown
A0A0B2QE45	96h	Imidazole glycerol phosphate synthase hisHF, chloroplastic (Glycine soja)	Down-accumulated	Glycosyltransferase activity	histidine biosynthetic process	Cytoplasm	Unknown
I1NGS1	96h	Membrane steroid-binding protein 1 (Glycine soja)	Up-accumulated	heme binding	Unknown	Cell membrane	Steroid biosynthesis
C6SZG1	96h	NADH dehydrogenase [ubiquinone] 1 beta subcomplex subunit 7 (Glycine soja)	Down-accumulated	mitochondrial electron transport	oxidation-reduction process	Cytoplasm	Oxidative phosphorylation
X2BQD6	96h	Non-specific lipid-transfer protein (Glycine soja)	Down-accumulated	lipid binding	localization	Cell wall	Fatty acid degradation
C6SY43	96h	Outer membrane lipoprotein blc (Glycine soja)	Down-accumulated	transporter activity	establishment of localization	Cell wall	Metabolite transport
I1JE12	96h	Polyadenylate-binding protein (Glycine max)	Up-accumulated	RNA binding	RNA transport	Cytoplasm	mRNA surveillance pathway
I1M4K9	96h	Protein disulfide-isomerase (Glycine max)	Up-accumulated	protein disulfide isomerase activity	cell redox homeostasis	Endoplasmic reticulum	Protein processing in endoplasmic reticulum
I1L4Z3	96h	Protein vip1 (Glycine soja)	Up-accumulated	nucleic acid binding	Unknown	Chloroplast	Unknown
I1M1P1	96h	Pyridoxine biosynthesis protein (Glycine max)	Down-accumulated	catalytic activity	organonitrogen compound metabolic process	Cytoplasm	Cofactors and vitamins metabolism
C6T3U6	96h	Ribosomal protein L19 (Glycine max)	Up-accumulated	structural constituent of ribosome	translation	Cytoplasm	Protein biosynthesis
C6ZJY6	96h	Serine hydroxymethyltransferase (Glycine max)	Up-accumulated	methyltransferase activity	glycine metabolic process	Mitochondrion	Glyoxylate and dicarboxylate metabolism
I1K7W5	96h	Serpin-ZX (Glycine soja)	Up-accumulated	serine-type endopeptidase inhibitor activity	Unknown	Golgi apparatus	Unknown
A0A0B2QU60	96h	Small heat shock protein, chloroplastic (Glycine soja)	Up-accumulated	Unknown	response to stimulus	Chloroplast	Protein processing in endoplasmic reticulum
I1LHR9	96h	Uncharacterized protein (Glycine max)	Down-accumulated	Unknown	Unknown	Unknown	Unknown
I1L6T4	96h	Uncharacterized protein (Glycine max)	Down-accumulated	Unknown	Unknown	Unknown	Unknown
I1ND86	168h	17.9 kDa class II heat shock protein (Glycine soja)	Up-accumulated	Unknown	response to stimulus	Chloroplast	Protein processing in endoplasmic reticulum
A0A0B2R0Z0	168h	1-Cys peroxiredoxin (Glycine soja)	Up-accumulated	oxidoreductase activity	cell redox homeostasis	Nucleus	Oxidative stress response
C6TDB4	168h	26.5 kDa heat shock protein, mitochondrial (Glycine soja)	Up-accumulated	Unknown	response to stimulus	Mitochondrion	Protein processing in endoplasmic reticulum
I1L9A5	168h	28 kDa heat-and acid-stable phosphoprotein (Glycine soja)	Down-accumulated	Unknown	metabolic process	Nucleus	cAMP signaling pathway
O64458	168h	34 kDa maturing seed protein (Glycine max)	Up-accumulated	nutrient reservoir activity	protein metabolic process	Vacuole	Storage protein
I1JPV0	168h	35 kDa seed maturation protein (Glycine max)	Down-accumulated	nutrient reservoir activity	protein metabolic process	Nucleus	Storage protein
I1LGD6	168h	40S ribosomal protein S10-1 (Glycine soja)	Up-accumulated	structural constituent of ribosome	translation	Cytoplasm	Protein biosynthesis
I1JW21	168h	40S ribosomal protein S19-1 (Glycine soja)	Down-accumulated	structural constituent of ribosome	translation	Cytoplasm	Protein biosynthesis
C6TFC7	168h	40S ribosomal protein S5 (Glycine soja)	Down-accumulated	structural constituent of ribosome	translation	Cytoplasm	Protein biosynthesis
A0A0B2RS98	168h	5-methyltetrahydropteroyltriglutamate--homocysteine methyltransferase (Glycine soja)	Up-accumulated	zinc ion binding	organonitrogen compound metabolic process	Chloroplast	Cysteine and methionine metabolism
I1LK73	168h	60S ribosomal protein L23A (Glycine soja)	Down-accumulated	structural constituent of ribosome	translation	Cytoplasm	Protein biosynthesis
I1NH37	168h	60S ribosomal protein L3 (Glycine soja)	Up-accumulated	structural constituent of ribosome	translation	Cytoplasm	Protein biosynthesis
C6SYG1	168h	60S ribosomal protein L7-2 (Glycine soja)	Down-accumulated	structural constituent of ribosome	translation	Cytoplasm	Protein biosynthesis
I1LXD1	168h	Alcohol dehydrogenase 1 (Glycine soja)	Up-accumulated	oxidoreductase activity	oxidation-reduction process	Cytoplasm	Glycolysis / Gluconeogenesis
O22120	168h	Alpha subunit of beta conglycinin (Glycine max)	Up-accumulated	nutrient reservoir activity	Unknown	Vacuole	Storage protein
A0A0B2Q286	168h	Arginase (Glycine soja)	Down-accumulated	metal ion binding	Unknown	Chloroplast	Arginine metabolism
C0J3I3	168h	ATP synthase subunit beta (Glycine max)	Down-accumulated	ATP binding	proton transport	Chloroplast	Oxidative phosphorylation
O22121	168h	Beta subunit of beta conglycinin (Glycine max)	Up-accumulated	nutrient reservoir activity	Unknown	Vacuole	Storage protein
Q50JD8	168h	Beta-conglycinin beta subunit (Glycine max)	Up-accumulated	nutrient reservoir activity	Unknown	Vacuole	Storage protein
F7J077	168h	Beta-conglycinin beta subunit (Glycine max)	Up-accumulated	nutrient reservoir activity	Unknown	Vacuole	Storage protein
I1LBD0	168h	Chaperonin CPN60-2, mitochondrial (Glycine soja)	Down-accumulated	ATP binding	protein folding	Mitochondrion	Protein folding and assembly
C6SXJ9	168h	Cytochrome b-c1 complex subunit 7 (Glycine max)	Down-accumulated	oxidoreductase activity	oxidation-reduction process	Chloroplast	Oxidative phosphorylation
C6ZS00	168h	Disease resistance protein/LRR protein-related protein (Glycine max)	Up-accumulated	Unknown	response to stimulus	Cytoplasm	Cell defense
A0A0B2PEP7	168h	EMB-1 protein (Glycine soja)	Down-accumulated	Unknown	response to stress	Nucleus	Unknown
I1L957	168h	Embryonic protein DC-8 (Glycine soja)	Down-accumulated	Unknown	developmental process	Nucleus	Storage protein
A0A0B2PMR9	168h	Em-like protein GEA6 (Glycine soja)	Down-accumulated	Unknown	developmental process	Nucleus	Abscisic acid signaling pathway
I1KJQ5	168h	Eukaryotic translation initiation factor 3 subunit B (Glycine max)	Down-accumulated	nucleotide binding	translation	Nucleus	Transcription regulation
I1M903	168h	Far upstream element-binding protein 2 (Glycine soja)	Down-accumulated	RNA binding	regulation of biological processes	Nucleus	Spliceosome
I1M005	168h	Formate dehydrogenase, mitochondrial (Glycine max)	Up-accumulated	oxidoreductase activity	oxidation-reduction process	Mitochondrion	Glyoxylate and dicarboxylate metabolism
A0A0B2RKA3	168h	Glutamate-1-semialdehyde 2,1-aminomutase, chloroplastic (Glycine soja)	Down-accumulated	transaminase activity	tetrapyrrole biosynthetic process	Chloroplast	Amino sugar and nucleotide sugar metabolism
I1LJ01	168h	Glycine-rich protein 2 (Glycine soja)	Down-accumulated	metal ion binding	cellular nitrogen compound metabolic process	Nucleus	mRNA surveillance pathway
C6SXA0	168h	Glycine-rich RNA-binding protein 2, mitochondrial (Glycine soja)	Down-accumulated	nucleic acid binding	regulation of biological processes	Mitochondrion	mRNA surveillance pathway
C6T5Y6	168h	Glycine-rich RNA-binding protein 2, mitochondrial (Glycine soja)	Down-accumulated	nucleic acid binding	regulation of biological processes	Mitochondrion	mRNA surveillance pathway
Q7GC77	168h	Glycinin A3B4 subunit (Glycine max)	Up-accumulated	nutrient reservoir activity	Unknown	Vacuole	Storage protein
A0A0B2PSZ5	168h	Glycinin G1 (Glycine soja)	Up-accumulated	nutrient reservoir activity	Unknown	Vacuole	Storage protein
A0A0B2PSP9	168h	Glycinin G2 (Glycine soja)	Up-accumulated	nutrient reservoir activity	Unknown	Vacuole	Storage protein
A0A0B2P4D2	168h	Glycinin G3 (Glycine soja)	Up-accumulated	nutrient reservoir activity	Unknown	Vacuole	Storage protein
C6TJD3	168h	Guanine nucleotide-binding protein subunit beta-like protein (Glycine max)	Up-accumulated	Unknown	signaling	Cytoplasm	G protein signaling pathway
A0A0B2Q0N9	168h	Histone H3.2 (Glycine soja)	Down-accumulated	DNA binding	establishment of localization	Nucleus	Post-Translational Modifications
A0A0B2RIW3	168h	Kunitz-type trypsin inhibitor KTI1 (Glycine soja)	Up-accumulated	endopeptidase inhibitor activity	Unknown	Vacuole	Protein degradation
Q7DML3	168h	Late embryogenesis abundant protein (Glycine soja)	Down-accumulated	nutrient reservoir activity	growth	Cell membrane	Storage protein
A0A0B2SIS4	168h	Late embryogenesis abundant protein 2 (Glycine soja)	Down-accumulated	nutrient reservoir activity	growth	Cell membrane	Storage protein
I1LVC1	168h	Late embryogenesis abundant protein (Glycine soja)	Up-accumulated	nutrient reservoir activity	growth	Cell membrane	Storage protein
Q39871	168h	Late embryongenesis abundant protein (Glycine max)	Down-accumulated	Unknown	developmental process	Cell membrane	Storage protein
Q9ZTZ2	168h	Late-embryogenesis abundant protein (Glycine max)	Down-accumulated	Unknown	developmental process	Cell membrane	Storage protein
A0A0B2PLY0	168h	Lectin (Glycine soja)	Up-accumulated	nutrient reservoir activity	response to stress	Cytoplasm	Storage protein
I1MT23	168h	Leucine aminopeptidase 3, chloroplastic (Glycine soja)	Up-accumulated	metallopeptidase activity	macromolecule metabolic process	Chloroplast	Glutathione metabolism
I1KUQ0	168h	Lipoxygenase (Glycine max)	Up-accumulated	oxidoreductase activity	fatty acid biosynthetic process	Cytoplasm	Fatty acid biosynthesis
I1JMI9	168h	Malic enzyme (Glycine max)	Up-accumulated	oxidoreductase activity	response to inorganic substance	Cytoplasm	Citrate cycle (TCA cycle)
C6SVY0	168h	Uncharacterized protein (Glycine max)	Down-accumulated	RNA binding	Unknown	Unknown	Unknown
I1KXQ3	168h	Mitochondrial outer membrane protein porin of 36 kDa (Glycine soja)	Down-accumulated	anion channel activity	establishment of localization	Mitochondrion	Metabolite transport
I1KV08	168h	Mitochondrial-processing peptidase subunit alpha (Glycine soja)	Up-accumulated	metallopeptidase activity	macromolecule metabolic process	Mitochondrion	Metabolite transport
I1N8M4	168h	Nascent polypeptide-associated complex subunit alpha-like protein (Glycine soja)	Up-accumulated	Unknown	regulation of transcription	Nucleus	Transcription regulation
C6TFC1	168h	Non-specific lipid-transfer protein (Glycine max)	Down-accumulated	lipid binding	localization	Cell wall	Fatty acid degradation
X2BQD6	168h	Non-specific lipid-transfer protein (Glycine soja)	Down-accumulated	lipid binding	localization	Cell wall	Fatty acid degradation
I1LWI5	168h	Outer plastidial membrane protein porin (Glycine soja)	Down-accumulated	ion channel activity	localization	Cytoplasm	Metabolite transport
I1KY75	168h	Peptide methionine sulfoxide reductase (Glycine soja)	Down-accumulated	oxidoreductase activity	response to stress	Cytoplasm	Oxidative stress response
C6T073	168h	Peroxiredoxin-2F, mitochondrial (Glycine soja)	Down-accumulated	oxidoreductase activity	oxidation-reduction process	Mitochondrion	Oxidative stress response
I1MXM6	168h	Polyadenylate-binding protein (Glycine max)	Down-accumulated	RNA binding	RNA transport	Cytoplasm	mRNA surveillance pathway
I1NFH7	168h	DNA repair protein RAD23-3 (Glycine soja)	Up-accumulated	DNA binding	response to stress	Cytosol	DNA repair
I1JAH2	168h	NADH dehydrogenase [ubiquinone] 1 alpha subcomplex subunit 12(Glycine soja)	Up-accumulated	oxidoreductase activity	oxidation-reduction process	Cytoplasm	Oxidative phosphorylation
I1N0K3	168h	Uncharacterized protein (Glycine max)	Down-accumulated	Unknown	Unknown	Unknown	Unknown
I1LV40	168h	Reticulon-4-interacting protein 1 like, mitochondrial (Glycine soja)	Down-accumulated	oxidoreductase activity	oxidation-reduction process	Mitochondrion	Oxidative phosphorylation
Q9XES8	168h	Seed maturation protein PM28 (Glycine max)	Down-accumulated	nutrient reservoir activity	Unknown	Nucleus	Storage protein
Q9XET0	168h	Seed maturation protein PM30 (Glycine max)	Down-accumulated	nutrient reservoir activity	Unknown	Nucleus	Storage protein
Q9LLQ6	168h	Seed maturation protein PM34 (Glycine max)	Up-accumulated	nutrient reservoir activity	Unknown	Chloroplast	Storage protein
A0A0B2P6L4	168h	Seed maturation protein PM36 (Glycine soja)	Up-accumulated	nutrient reservoir activity	Unknown	Chloroplast	Storage protein
I1JH69	168h	Serine/arginine-rich splicing factor 12 (Glycine soja)	Up-accumulated	nucleic acid binding	regulation of biological processes	Nucleus	Spliceosome
K7KMW8	168h	Ubiquitin-like modifier-activating enzyme 5 (Glycine soja)	Up-accumulated	small protein activating enzyme activity	regulation of biological processes	Cytoplasm	Ubiquitin mediated proteolysis
C6TBX7	168h	Uncharacterized protein (Glycine max)	Down-accumulated	enzyme inhibitor activity	regulation of nucleotide metabolic process	Unknown	Unknown
I1MUH0	168h	Uncharacterized protein (Glycine max)	Down-accumulated	nutrient reservoir activity	Unknown	Unknown	Unknown
I1ML28	168h	Uncharacterized protein (Glycine max)	Down-accumulated	Unknown	ribonucleoprotein complex biogenesis	Unknown	Protein biosynthesis biogenesis in eukaryotes
C6SWY9	168h	Uncharacterized protein (Glycine max)	Down-accumulated	Unknown	response to inorganic substance	Unknown	Unknown
I1K7E6	168h	Uncharacterized protein (Glycine max)	Down-accumulated	Unknown	Unknown	Unknown	Unknown
K7LP96	168h	Uncharacterized protein (Glycine max)	Down-accumulated	Unknown	Unknown	Unknown	Unknown
K7N277	168h	Uncharacterized protein (Glycine max)	Up-accumulated	Unknown	Unknown	Unknown	Unknown
I1KNR5	168h	Uncharacterized protein (Glycine max)	Up-accumulated	RNA binding	cellular nitrogen compound metabolic process	Unknown	Unknown

## Sheet: S6
Additional files 6 S6. GO and KEGG analysis of the differentially abundant proteins identified in leaf of cv. Xiangdou NO. 3 under HTH stress and control
a: the uniprot number of the protein
b: corresponds to stress time (24h, 96h, 168h)
c: the expression pattern of the protein
d: the Molecular function of the protein
e: the Biological process name of the protein
f: the Cellular component name of the protein
g: the KEGG pathway name of the protein
Accession Noa	Stress Timeb	Protein Species and Source	Protein Typec	GO Name(MF)d	GO Name(BP)e	GO Name(CC)f	KEGG Pathwayg
A0A0B2SN96	24h	17.3 kDa class I heat shock protein (Glycine soja)	Up-accumulated	Unknown	response to stimulus	Nucleus	Protein processing in endoplasmic reticulum
C6T5U3	24h	17.3 kDa class I heat shock protein (Glycine soja)	Up-accumulated	Unknown	response to stimulus	Nucleus	Protein processing in endoplasmic reticulum
I1MK54	24h	17.4 kDa class III heat shock protein (Glycine soja)	Up-accumulated	Unknown	response to stimulus	Chloroplast	Protein processing in endoplasmic reticulum
I1K8F1	24h	17.9 kDa class II heat shock protein (Glycine soja)	Up-accumulated	Unknown	response to stimulus	Chloroplast	Protein processing in endoplasmic reticulum
C6SVX0	24h	18.5 kDa class I heat shock protein (Glycine soja)	Up-accumulated	Unknown	response to stimulus	Nucleus	Protein processing in endoplasmic reticulum
K7MQU7	24h	25.3 kDa heat shock protein, chloroplastic (Glycine soja)	Up-accumulated	Unknown	response to stimulus	Chloroplast	Protein processing in endoplasmic reticulum
I1KW54	24h	Alpha-amylase/subtilisin inhibitor (Glycine soja)	Up-accumulated	peptidase inhibitor activity	cellular metabolic process	Vacuole	Starch and sucrose metabolism
K7M9X3	24h	Basic form of pathogenesis-related protein 1 (Glycine soja)	Down-accumulated	Unknown	signaling	Cell membrane	Plant-pathogen interaction
C6T859	24h	Beta-form rubisco activase (Glycine max)	Down-accumulated	ATP binding	Unknown	Chloroplast	Photosynthesis
A0A0B2SUY4	24h	Chaperone protein ClpB1 (Glycine soja)	Up-accumulated	ATP binding	metabolic process	Chloroplast	Protein folding and assembly
A0A0B2NTK4	24h	Chaperone protein ClpB3, chloroplastic (Glycine soja)	Up-accumulated	ATP binding	metabolic process	Cytoplasm	Protein folding and assembly
I1J7A8	24h	Chlorophyll a-b binding protein, chloroplastic (Glycine max)	Down-accumulated	chlorophyll binding	photosynthesis, light harvesting	Chloroplast	Photosynthesis
I1JCY2	24h	Chlorophyll a-b binding protein, chloroplastic (Glycine max)	Down-accumulated	chlorophyll binding	photosynthesis, light harvesting	Chloroplast	Photosynthesis
C6T868	24h	Chlorophyll a-b binding protein, chloroplastic (Glycine max)	Down-accumulated	chlorophyll binding	photosynthesis, light harvesting	Chloroplast	Photosynthesis
I1M657	24h	Chlorophyll a-b binding protein, chloroplastic (Glycine max)	Down-accumulated	chlorophyll binding	photosynthesis, light harvesting	Chloroplast	Photosynthesis
K7M9Q3	24h	Chlorophyll a-b binding protein, chloroplastic (Glycine max)	Down-accumulated	chlorophyll binding	photosynthesis, light harvesting	Chloroplast	Photosynthesis
Q70EM0	24h	Dehydrin (Glycine max)	Up-accumulated	Unknown	response to stimulus	Cytosol	Unknown
A0A0B2RV20	24h	Gamma-glutamyl hydrolase (Glycine soja)	Up-accumulated	hydrolase activity	metabolic process	Cell membrane	Alanine, aspartate and glutamate metabolism
C6SZX7	24h	Glutathione peroxidase (Glycine max)	Up-accumulated	antioxidant activity	response to stress	Chloroplast	Oxidative stress response
I1M923	24h	Glycine dehydrogenase [decarboxylating], mitochondrial (Glycine soja)	Down-accumulated	glycine binding	carbon utilization	Mitochondrion	Glyoxylate and dicarboxylate metabolism
A0A0B2SNT8	24h	Heat shock 22 kDa protein, mitochondrial (Glycine soja)	Up-accumulated	Unknown	response to stimulus	Mitochondrion	Protein processing in endoplasmic reticulum
I1MT10	24h	Heat shock 70 kDa protein (Glycine max)	Up-accumulated	ATP binding	response to stimulus	Mitochondrion	Protein folding and assembly
I1LQR4	24h	Heat shock cognate 70 kDa protein (Glycine soja)	Up-accumulated	ATP binding	response to stimulus	Mitochondrion	Protein folding and assembly
A0A0B2PNU6	24h	Heat shock protein 83 (Glycine soja)	Up-accumulated	ATP binding	response to stimulus	Cytoplasm	Protein folding and assembly
D6C500	24h	HSP90-2 (Glycine max)	Up-accumulated	ATP binding	response to stimulus	Cytoplasm	Protein folding and assembly
I1LRR9	24h	Isocitrate lyase (Glycine max)	Up-accumulated	isocitrate lyase activity	carbon utilization	Peroxisome	Citrate cycle (TCA cycle)
K7LNG5	24h	Isoflavone reductase (Glycine soja)	Down-accumulated	Unknown	Unknown	Cytoplasm	Unknown
I1L8Q0	24h	Lambda class glutathione S-transferase (Glycine max)	Down-accumulated	glutathione transferase activity	metabolic process	Cytoplasm	Glutathione metabolism
A7LCD6	24h	Lipoxygenase (Glycine max)	Up-accumulated	oxidoreductase activity	metabolic process	Cytoplasm	Fatty acid biosynthesis
I1NGT2	24h	Low-temperature-induced 65 kDa protein (Glycine soja)	Up-accumulated	Unknown	response to stimulus	Nucleus	Unknown
I1JH15	24h	Metalloendoproteinase 1 (Glycine max)	Down-accumulated	hydrolase activity	metabolic process	Chloroplast	Cell cycle
I1N123	24h	Oxygen-evolving enhancer protein 2, chloroplastic (Glycine soja)	Down-accumulated	calcium ion binding	photosynthesis, light harvesting	Chloroplast	Photosynthesis
K7M1X9	24h	Peptidyl-prolyl cis-trans isomerase (Glycine max)	Down-accumulated	catalytic activity	cellular metabolic process	Chloroplast	Protein modification
I1LKY8	24h	Pheophorbide a oxygenase, chloroplastic (Glycine soja)	Up-accumulated	oxidoreductase activity	single-organism metabolic process	Chloroplast	Porphyrin and chlorophyll metabolism
I1JSY7	24h	Plastocyanin (Glycine max)	Down-accumulated	copper ion binding	single-organism metabolic process	Chloroplast	Photosynthesis
A0A0B2QFV5	24h	Plastocyanin, chloroplastic (Glycine soja)	Down-accumulated	copper ion binding	single-organism metabolic process	Chloroplast	Photosynthesis
I1K4I3	24h	Protein CbbY, chromosomal (Glycine soja)	Down-accumulated	catalytic activity	metabolic process	Chloroplast	Unknown
I1KXE7	24h	Nucleoredoxin 1 (Glycine soja)	Up-accumulated	oxidoreductase activity	growth	Cytoplasm	Wnt signalling pathway
D4N5G3	24h	Rubisco activase (Glycine max)	Down-accumulated	ATP binding	Unknown	Chloroplast	Photosynthesis
I1LR60	24h	RuBisCO large subunit-binding protein subunit alpha, chloroplastic (Glycine soja)	Up-accumulated	ATP binding	cellular metabolic process	Chloroplast	Photosynthesis
A0A0B2QVA3	24h	RuBisCO large subunit-binding protein subunit beta, chloroplastic (Glycine soja)	Up-accumulated	ATP binding	cellular metabolic process	Chloroplast	Photosynthesis
A0A0B2S4F9	24h	RuBisCO-associated protein (Glycine soja)	Down-accumulated	hydrolase activity	metabolic process	Cell membrane	Glycan degradation
I1LNC8	24h	Small heat shock protein, chloroplastic (Glycine soja)	Up-accumulated	Unknown	response to stimulus	Chloroplast	Protein processing in endoplasmic reticulum
I1KAZ9	24h	Small heat shock protein, chloroplastic (Glycine soja)	Up-accumulated	Unknown	response to stimulus	Chloroplast	Protein processing in endoplasmic reticulum
I1JYK1	24h	Small heat shock protein, chloroplastic (Glycine soja)	Up-accumulated	Unknown	response to stimulus	Chloroplast	Protein processing in endoplasmic reticulum
I1MKC8	24h	Starch synthase, chloroplastic/amyloplastic (Glycine max)	Down-accumulated	catalytic activity	metabolic process	Chloroplast	Starch and sucrose metabolism
A0A0B2PAJ8	24h	Starch synthase, chloroplastic/amyloplastic (Glycine soja)	Down-accumulated	catalytic activity	metabolic process	Chloroplast	Starch and sucrose metabolism
I1MJU7	24h	Uncharacterized protein (Glycine max)	Up-accumulated	Unknown	Unknown	Unknown	Unknown
K7LP97	24h	Uncharacterized protein (Glycine max)	Down-accumulated	Unknown	Unknown	Chloroplast	Unknown
C6SYB8	24h	Uncharacterized protein (Glycine max)	Up-accumulated	Unknown	Unknown	Cell membrane	Unknown
I1JAQ7	96h	12-oxophytodienoate reductase 2 (Glycine soja)	Down-accumulated	oxidoreductase activity	single-organism metabolic process	Cytoplasm	Jasmonic acid synthesis
A0A0B2SN96	96h	17.3 kDa class I heat shock protein (Glycine soja)	Up-accumulated	Unknown	response to stimulus	Nucleus	Protein processing in endoplasmic reticulum
C6T5U3	96h	17.3 kDa class I heat shock protein (Glycine soja)	Up-accumulated	Unknown	response to stimulus	Nucleus	Protein processing in endoplasmic reticulum
I1K8F1	96h	17.9 kDa class II heat shock protein (Glycine soja)	Up-accumulated	Unknown	response to stimulus	Cytoplasm	Protein processing in endoplasmic reticulum
C6SVX0	96h	18.5 kDa class I heat shock protein (Glycine soja)	Up-accumulated	Unknown	response to stimulus	Nucleus	Protein processing in endoplasmic reticulum
K7MQU7	96h	25.3 kDa heat shock protein, chloroplastic (Glycine soja)	Up-accumulated	Unknown	response to stimulus	Chloroplast	Protein processing in endoplasmic reticulum
A0A0B2P0M3	96h	2-Cys peroxiredoxin BAS1-like, chloroplastic(Glycine soja)	Up-accumulated	oxidoreductase activity	response to stimulus	Chloroplast	Oxidative stress response
A0A0B2QI75	96h	30S ribosomal protein S9, chloroplastic(Glycine soja)	Up-accumulated	structural constituent of ribosome	translation	Chloroplast	Protein biosynthesis
A0A0B2PFY3	96h	60S acidic ribosomal protein P3 (Glycine soja)	Down-accumulated	structural constituent of ribosome	translation	Chloroplast	Protein biosynthesis
C6T5N1	96h	Uncharacterized protein (Glycine max)	Up-accumulated	Unknown	Unknown	Cytoplasm	Protein biosynthesis
A0A0B2NX56	96h	ABC transporter I family member 6, chloroplastic(Glycine soja)	Down-accumulated	ATP binding	establishment of localization	Chloroplast	ABC transporters
C6TBP8	96h	Adenylate kinase B (Glycine soja)	Up-accumulated	ATP binding	single-organism metabolic process	Chloroplast	Purine metabolism
I1KTM3	96h	ADP,ATP carrier protein 1, mitochondrial (Glycine soja)	Up-accumulated	structural constituent of ribosome	single-organism metabolic process	Cell membrane	Oxidative phosphorylation
I1MJN2	96h	ADP,ATP carrier protein 1, mitochondrial (Glycine soja)	Up-accumulated	structural constituent of ribosome	single-organism metabolic process	Cell membrane	Oxidative phosphorylation
I1L5Z2	96h	Aldose 1-epimerase (Glycine max)	Down-accumulated	isomerase activity	metabolic process	Nucleus	Carbon fixation in photosynthetic organisms
I1KW54	96h	Alpha-amylase/subtilisin inhibitor (Glycine soja)	Up-accumulated	molecular function regulator	metabolic process	Vacuole	Starch and sucrose metabolism
I1JMY1	96h	Alpha-L-arabinofuranosidase 1 (Glycine soja)	Down-accumulated	hydrolase activity	metabolic process	Cell wall	Glycan degradation
I1MR41	96h	Aminomethyltransferase (Glycine max)	Up-accumulated	transaminase activity	metabolic process	Cytoplasm	Glyoxylate and dicarboxylate metabolism
Q7G1G6	96h	Aspartate aminotransferase (Glycine max)	Up-accumulated	catalytic activity	cellular metabolic process	Chloroplast	Alanine, aspartate and glutamate metabolism
A0A0B2RNQ2	96h	Aspartate aminotransferase (Glycine soja)	Up-accumulated	catalytic activity	cellular metabolic process	Mitochondrion	Alanine, aspartate and glutamate metabolism
K7M9X3	96h	Basic form of pathogenesis-related protein 1 (Glycine soja)	Down-accumulated	Unknown	signaling	Cell membrane	Plant-pathogen interaction
I1N8W5	96h	Beta-1,3-glucanase (Glycine max)	Down-accumulated	catalytic activity	metabolic process	Vacuole	Glycan degradation
I1MGH3	96h	Beta-D-xylosidase 1 (Glycine soja)	Up-accumulated	catalytic activity	metabolic process	Cytoplasm	Glycan degradation
K7LFL4	96h	Beta-fructofuranosidase, soluble isoenzyme I (Glycine soja)	Up-accumulated	sucrose alpha-glucosidase activity	metabolic process	Cytoplasm	Starch and sucrose metabolism
I1LA42	96h	Beta-glucosidase (Glycine max)	Down-accumulated	catalytic activity	metabolic process	Mitochondrion	Glycolysis / Gluconeogenesis
I1L6V4	96h	Bifunctional dihydroflavonol 4-reductase/flavanone 4-reductase (Glycine soja)	Down-accumulated	coenzyme binding	metabolic process	Golgi apparatus	Flavonoid biosynthesis
I1K180	96h	Calcium sensing receptor, chloroplastic (Glycine soja)	Down-accumulated	calcium ion binding	signaling	Chloroplast	Calcium signaling pathway
I1N5Q1	96h	Carbonic anhydrase (Glycine max)	Up-accumulated	catalytic activity	carbon utilization	Chloroplast	Carbon fixation in photosynthetic organisms
I1K1G3	96h	Carbonic anhydrase (Glycine max)	Up-accumulated	catalytic activity	carbon utilization	Chloroplast	Carbon fixation in photosynthetic organisms
I1M0X1	96h	Carotenoid 9,10(9',10')-cleavage dioxygenase 1 (Glycine soja)	Up-accumulated	Unknown	Unknown	Cytoplasm	Unknown
C6SVP9	96h	Chalcone-flavonone isomerase family protein (Glycine max)	Down-accumulated	chalcone isomerase activity	metabolic process	Chloroplast	Flavonoid biosynthesis
Q93YG3	96h	Chlorophyll a/b binding protein type II (Glycine max)	Down-accumulated	chlorophyll binding	photosynthesis, light harvesting	Chloroplast	Photosynthesis
A0A0B2R7F2	96h	Chlorophyll a-b binding protein CP26, chloroplastic (Glycine soja)	Down-accumulated	chlorophyll binding	photosynthesis, light harvesting	chloroplast	Photosynthesis
C6TLM4	96h	Chlorophyll a-b binding protein, chloroplastic (Glycine max)	Down-accumulated	chlorophyll binding	photosynthesis, light harvesting	Chloroplast	Photosynthesis
C6T868	96h	Chlorophyll a-b binding protein, chloroplastic (Glycine max)	Down-accumulated	chlorophyll binding	photosynthesis, light harvesting	Chloroplast	Photosynthesis
I1J7A8	96h	Chlorophyll a-b binding protein, chloroplastic (Glycine max)	Down-accumulated	chlorophyll binding	photosynthesis, light harvesting	Chloroplast	Photosynthesis
C6TNE6	96h	Chlorophyll a-b binding protein, chloroplastic (Glycine max)	Down-accumulated	chlorophyll binding	photosynthesis, light harvesting	Chloroplast	Photosynthesis
I1JCY2	96h	Chlorophyll a-b binding protein, chloroplastic (Glycine max)	Down-accumulated	chlorophyll binding	photosynthesis, light harvesting	Chloroplast	Photosynthesis
K7M9Q3	96h	Chlorophyll a-b binding protein, chloroplastic (Glycine max)	Down-accumulated	chlorophyll binding	photosynthesis, light harvesting	Chloroplast	Photosynthesis
I1M657	96h	Chlorophyll a-b binding protein, chloroplastic (Glycine max)	Down-accumulated	chlorophyll binding	photosynthesis, light harvesting	Chloroplast	Photosynthesis
I1KUE5	96h	Chlorophyll a-b binding protein, chloroplastic (Glycine max)	Down-accumulated	chlorophyll binding	photosynthesis, light harvesting	Chloroplast	Photosynthesis
I1NC67	96h	Cysteine synthase (Glycine max)	Down-accumulated	catalytic activity	cellular metabolic process	Cytoplasm	Cysteine and methionine metabolism
U5ZHV3	96h	Cytochrome b6 (Glycine soja)	Up-accumulated	oxidoreductase activity	single-organism metabolic process	Chloroplast	Photosynthesis
Q76LA6	96h	Cytosolic ascorbate peroxidase 2 (Glycine max)	Up-accumulated	antioxidant activity	response to stress	Chloroplast	Oxidative stress response
I1JUR2	96h	Dehydration-responsive protein RD22 (Glycine soja)	Up-accumulated	Unknown	response to stimulus	Cytosol	Unknown
Q70EM0	96h	Dehydrin (Glycine max)	Up-accumulated	Unknown	response to stimulus	Cytosol	Unknown
C6TL53	96h	Dihydroflavonol-4-reductase (Glycine soja)	Up-accumulated	catalytic activity	Unknown	Golgi apparatus	Flavonoid biosynthesis
C6ZS00	96h	Disease resistance protein/LRR protein-related protein (Glycine max)	Up-accumulated	Unknown	response to stress	Cytoplasm	Cell defense
I1J7J5	96h	Dirigent protein (Glycine soja)	Down-accumulated	guiding stereospecific synthesis activity	metabolic process	Cell membrane	Oxidative stress response
C6SX05	96h	Dirigent protein (Glycine soja)	Up-accumulated	guiding stereospecific synthesis activity	metabolic process	Cell membrane	Oxidative stress response
A0A0B2Q4Z1	96h	Elongation factor 1-alpha (Glycine soja)	Up-accumulated	GTPase activity	metabolic process	Cytoplasm	Protein biosynthesis
I1JXC1	96h	Elongation factor Tu (Glycine max)	Up-accumulated	GTPase activity	metabolic process	Cytoplasm	Protein biosynthesis
I1KCA8	96h	Elongation factor Tu (Glycine max)	Up-accumulated	GTPase activity	metabolic process	Cytoplasm	Protein biosynthesis
I1K670	96h	Endoplasmic reticulum HSC70-cognate binding protein (Glycine max)	Up-accumulated	ATP binding	response to stimulus	Endoplasmic reticulum	Protein folding and assembly
I1MRV6	96h	Ferric leghemoglobin reductase-2 (Glycine max)	Up-accumulated	oxidoreductase activity	single-organism metabolic process	Cytoplasm	Unknown
I1JL80	96h	Ferritin (Glycine max)	Up-accumulated	metal ion binding	establishment of localization	Chloroplast	Storage protein
I1MYZ8	96h	Ferritin (Glycine max)	Up-accumulated	metal ion binding	establishment of localization	Chloroplast	Storage protein
I1M005	96h	Formate dehydrogenase, mitochondrial (Glycine max)	Up-accumulated	catalytic activity	metabolic process	Mitochondrion	Glyoxylate and dicarboxylate metabolism
Q43453	96h	G.max mRNA from stress-induced gene (H4) (Glycine max)	Down-accumulated	Unknown	response to stimulus	Cytoplasm	Plant-pathogen interaction
C6T3N0	96h	Glu S.griseus protease inhibitor (Glycine soja)	Up-accumulated	peptidase inhibitor activity	response to stimulus	Nucleus	Protein degradation
A0A0B2PIB2	96h	Glucan endo-1,3-beta-glucosidase(Glycine soja)	Down-accumulated	hydrolase activity	metabolic process	Vacuole	Glycolysis / Gluconeogenesis
Q9FUK4	96h	Glutamine synthetase (Glycine max)	Down-accumulated	catalytic activity	metabolic process	Cytoplasm	Glyoxylate and dicarboxylate metabolism
C6SVF6	96h	Glutaredoxin (Glycine soja)	Down-accumulated	antioxidant activity	response to stress	Cytoplasm	Oxidative stress response
C6T9R8	96h	Glyceraldehyde-3-phosphate dehydrogenase (Glycine max)	Up-accumulated	oxidoreductase activity	metabolic process	Cytoplasm	Glycolysis / Gluconeogenesis
A0A0B2RF25	96h	Glyceraldehyde-3-phosphate dehydrogenase (Glycine soja)	Up-accumulated	Oxidoreductase activity	metabolic process	Cytoplasm	Glycolysis / Gluconeogenesis
A0A0B2SQP1	96h	Glyceraldehyde-3-phosphate dehydrogenase (Glycine soja)	Up-accumulated	Oxidoreductase activity	metabolic process	Cytoplasm	Glycolysis / Gluconeogenesis
A0A0B2SNT8	96h	Heat shock 22 kDa protein, mitochondrial (Glycine soja)	Up-accumulated	Unknown	response to stimulus	Chloroplast	Protein processing in endoplasmic reticulum
I1MT10	96h	Heat shock 70 kDa protein (Glycine max)	Up-accumulated	ATP binding	response to stimulus	Mitochondrion	Protein folding and assembly
I1JBN4	96h	Heme-binding protein 2 (Glycine soja)	Up-accumulated	Unknown	Unknown	Chloroplast	Oxidative stress response
C6T2B0	96h	Histone H2A (Glycine max)	Up-accumulated	DNA binding	establishment of localization	Nucleosome	Post-Translational Modifications
K7LNG5	96h	Isoflavone reductase (Glycine soja)	Down-accumulated	Unknown	Unknown	Cytoplasm	Unknown
Q9SDZ0	96h	Isoflavone reductase homolog 2 (Glycine max)	Down-accumulated	Unknown	Unknown	Cytoplasm	Unknown
I1JLV8	96h	Laccase (Glycine max)	Up-accumulated	catalytic activity	single-organism metabolic process	Cell membrane	Oxidative stress response
I1L8Q0	96h	Lambda class glutathione S-transferase (Glycine max)	Down-accumulated	glutathione transferase activity	metabolic process	Cytoplasm	Glutathione metabolism
I1MRM5	96h	Major allergen Pru av 1 (Glycine soja)	Down-accumulated	Unknown	response to stimulus	Cytoplasm	Plant-pathogen interaction
I1KQU5	96h	Malate dehydrogenase (Glycine max)	Up-accumulated	oxidoreductase activity	metabolic process	Mitochondrion	Citrate cycle (TCA cycle)
I1KL87	96h	Malate dehydrogenase (Glycine max)	Up-accumulated	oxidoreductase activity	metabolic process	Mitochondrion	Citrate cycle (TCA cycle)
I1JH15	96h	Metalloendoproteinase 1 (Glycine max)	Down-accumulated	hydrolase activity	metabolic process	Chloroplast	Cell cycle
I1N8M5	96h	Nascent polypeptide-associated complex subunit alpha-like protein (Glycine soja)	Down-accumulated	transcription factor activity	regulation of transcription	Nucleus	Transcription regulation
A0A0B2NS26	96h	Nucleoside diphosphate kinase (Glycine soja)	Up-accumulated	ATP binding	metabolic process	Nucleus	Phosphotransferase system
I1MNK0	96h	Oxygen-evolving enhancer protein 1, chloroplastic (Glycine soja)	Down-accumulated	calcium ion binding	photosynthesis, light harvesting	Chloroplast	Photosynthesis
C6TC92	96h	Oxygen-evolving enhancer protein 1, chloroplastic (Glycine soja)	Down-accumulated	calcium ion binding	photosynthesis, light harvesting	Chloroplast	Photosynthesis
I1JJ05	96h	Oxygen-evolving enhancer protein 2, chloroplastic (Glycine soja)	Down-accumulated	calcium ion binding	photosynthesis, light harvesting	Chloroplast	Photosynthesis
I1N123	96h	Oxygen-evolving enhancer protein 2, chloroplastic (Glycine soja)	Down-accumulated	calcium ion binding	photosynthesis, light harvesting	Chloroplast	Photosynthesis
A0A0B2PDU7	96h	Peptide methionine sulfoxide reductase(Glycine soja)	Down-accumulated	Oxidoreductase activity	metabolic process	Nucleus	Cysteine and methionine metabolism
K7LZU4	96h	Peptidyl-prolyl cis-trans isomerase (Fragment) (Glycine max)	Down-accumulated	catalytic activity	cellular metabolic process	Chloroplast	Protein modification
K7LSN8	96h	Peptidyl-prolyl cis-trans isomerase (Glycine max)	Down-accumulated	catalytic activity	cellular metabolic process	Chloroplast	Protein modification
K7M1X9	96h	Peptidyl-prolyl cis-trans isomerase (Glycine max)	Down-accumulated	catalytic activity	cellular metabolic process	Chloroplast	Protein modification
I1K194	96h	Peptidyl-prolyl cis-trans isomerase B (Glycine soja)	Down-accumulated	catalytic activity	cellular metabolic process	Chloroplast	Protein modification
A0A0B2QV83	96h	Peptidyl-prolyl cis-trans isomerase CYP38, chloroplastic (Glycine soja)	Down-accumulated	catalytic activity	cellular metabolic process	Chloroplast	Protein modification
I1M017	96h	Peptidyl-prolyl cis-trans isomerase CYP38, chloroplastic (Glycine soja)	Down-accumulated	catalytic activity	cellular metabolic process	Chloroplast	Protein modification
I1N362	96h	Peroxidase (Glycine max)	Down-accumulated	antioxidant activity	response to stress	Peroxisome	Oxidative stress response
I1MBJ1	96h	Peroxidase (Glycine max)	Up-accumulated	antioxidant activity	response to stress	Peroxisome	Oxidative stress response
A0A0B2SQ69	96h	Peroxidase (Glycine soja)	Down-accumulated	antioxidant activity	response to stress	Peroxisome	Oxidative stress response
A0A0B2RCB7	96h	Peroxidase (Glycine soja)	Down-accumulated	antioxidant activity	response to stress	Peroxisome	Oxidative stress response
A0A0B2P9E8	96h	Peroxidase (Glycine soja)	Down-accumulated	antioxidant activity	response to stress	Peroxisome	Oxidative stress response
A0A0B2SH87	96h	Peroxidase (Glycine soja)	Up-accumulated	antioxidant activity	response to stress	Peroxisome	Oxidative stress response
I1L540	96h	Phosphoribulokinase (Glycine max)	Up-accumulated	phosphoribulokinase activity	metabolic process	Chloroplast	Carbon fixation in photosynthetic organisms
I1J4L6	96h	Phosphoribulokinase (Glycine max)	Up-accumulated	phosphoribulokinase activity	metabolic process	Chloroplast	Carbon fixation in photosynthetic organisms
C6TC81	96h	Photosystem I reaction center subunit IV A, chloroplastic (Glycine soja)	Down-accumulated	chlorophyll binding	photosynthesis, light harvesting	Chloroplast	Photosynthesis
A5Z2K3	96h	Photosystem I subunit PsaD (Glycine max)	Down-accumulated	chlorophyll binding	photosynthesis, light harvesting	Chloroplast	Photosynthesis
C6SWI3	96h	Photosystem II 10 kDa polypeptide, chloroplastic (Glycine soja)	Down-accumulated	chlorophyll binding	photosynthesis, light harvesting	Chloroplast	Photosynthesis
U5ZHS7	96h	Photosystem II CP43 reaction center protein (Glycine soja)	Down-accumulated	chlorophyll binding	photosynthesis, light harvesting	Chloroplast	Photosynthesis
R9RNP1	96h	Photosystem II CP47 reaction center protein (Glycine soja)	Down-accumulated	chlorophyll binding	photosynthesis, light harvesting	Chloroplast	Photosynthesis
R9RLI4	96h	Photosystem II D2 protein (Glycine soja)	Down-accumulated	chlorophyll binding	photosynthesis, light harvesting	Chloroplast	Photosynthesis
R9RPJ5	96h	Photosystem II protein D1 (Glycine soja)	Down-accumulated	chlorophyll binding	photosynthesis, light harvesting	Chloroplast	Photosynthesis
Q43437	96h	Photosystem II type I chlorophyll a/b-binding protein (Glycine max)	Down-accumulated	chlorophyll binding	photosynthesis, light harvesting	Cytoplasm	Photosynthesis
I1MFL4	96h	Plastid-lipid-associated protein, chloroplastic (Glycine soja)	Up-accumulated	Unknown	Unknown	Chloroplast	Cytoskeleton
I1JSY7	96h	Plastocyanin (Glycine max)	Down-accumulated	copper ion binding	single-organism metabolic process	Chloroplast	Photosynthesis
A0A0B2QFV5	96h	Plastocyanin, chloroplastic (Glycine soja)	Down-accumulated	copper ion binding	single-organism metabolic process	Chloroplast	Photosynthesis
A0A0B2SNE1	96h	Polyphenol oxidase A1, chloroplastic (Glycine soja)	Down-accumulated	metal ion binding	pigment biosynthetic process	Chloroplast	Cell senescence
C6T1G1	96h	PR10-like protein (Glycine max)	Down-accumulated	Unknown	response to stimulus	Cytoplasm	Unknown
C6SWY6	96h	Protein LlR18B (Glycine soja)	Down-accumulated	Unknown	response to stress	Cytoplasm	Unknown
I1NI58	96h	Proteinase inhibitor (Glycine soja)	Up-accumulated	serine-type endopeptidase inhibitor activity	metabolic process	Cell membrane	Protein degradation
A0A0B2PHQ7	96h	PsbP domain-containing protein 6, chloroplastic (Glycine soja)	Down-accumulated	calcium ion binding	Unknown	Chloroplast	Photosynthesis
I1KWT3	96h	Aldo-keto reductase 2 (Glycine soja)	Up-accumulated	Oxidoreductase activity	single-organism metabolic process	Chloroplast	Glycolysis / Gluconeogenesis
I1KTB1	96h	ATP synthase 24 kDa subunit, mitochondrial (Glycine soja)	Up-accumulated	Unknown	growth	Mitochondrion	Oxidative phosphorylation
I1J4D5	96h	Caffeoyl-CoA O-methyltransferase (Glycine soja)	Down-accumulated	methyltransferase activity	regulation of biological process	Unknown	Phenylpropanoid biosynthesis
K7MQP4	96h	Glycerophosphoryl diester phosphodiesterase 1 (Glycine soja)	Down-accumulated	hydrolase activity	metabolic process	Cell membrane	Glycerophospholipid metabolism
A0A0B2R907	96h	Glycerophosphoryl diester phosphodiesterase 1 (Glycine soja)	Down-accumulated	hydrolase activity	metabolic process	Cell membrane	Glycerophospholipid metabolism
C6TKF0	96h	Mitochondrial 2-oxoglutarate/malate carrier protein (Glycine soja)	Up-accumulated	Unknown	metabolic process	Mitochondrion	ABC transporters
Q84L66	96h	NADH-dependent hydroxypyruvate reductase (Glycine max)	Up-accumulated	oxidoreductase activity	single-organism metabolic process	Peroxisome	Glyoxylate and dicarboxylate metabolism
I1L9L9	96h	Phosphatidylglycerol/phosphatidylinositol transfer protein (Glycine soja)	Down-accumulated	Unknown	Unknown	Chloroplast	Phosphatidylinositol signaling system
I1N5R7	96h	Quinone oxidoreductase-like protein, chloroplastic (Glycine soja)	Down-accumulated	oxidoreductase activity	single-organism metabolic process	Chloroplast	Oxidative stress response
I1N5R5	96h	Quinone oxidoreductase-like protein, chloroplastic (Glycine soja)	Down-accumulated	oxidoreductase activity	single-organism metabolic process	Chloroplast	Oxidative stress response
K7MKX6	96h	Ribulose-phosphate 3-epimerase, chloroplastic (Glycine soja)	Down-accumulated	isomerase activity	metabolic process	Chloroplast	Pentose phosphate pathway
I1LR60	96h	RuBisCO large subunit-binding protein subunit alpha, chloroplastic (Glycine soja)	Up-accumulated	ATP binding	cellular metabolic process	Chloroplast	Photosynthesis
A0A0B2QVA3	96h	RuBisCO large subunit-binding protein subunit beta, chloroplastic (Glycine soja)	Up-accumulated	ATP binding	cellular metabolic process	Chloroplast	Photosynthesis
A0A0B2S4F9	96h	RuBisCO-associated protein (Glycine soja)	Up-accumulated	hydrolase activity	metabolic process	Cell membrane	Glycan degradation
A0A0B2P2R5	96h	Serine hydroxymethyltransferase (Glycine soja)	Up-accumulated	methyltransferase activity	metabolic process	Mitochondrion	Glyoxylate and dicarboxylate metabolism
I1LNC8	96h	Small heat shock protein, chloroplastic (Glycine soja)	Up-accumulated	Unknown	response to stimulus	Chloroplast	Protein processing in endoplasmic reticulum
I1JYK1	96h	Small heat shock protein, chloroplastic (Glycine soja)	Up-accumulated	Unknown	response to stimulus	Chloroplast	Protein processing in endoplasmic reticulum
C6TGX7	96h	Stem 28 kDa glycoprotein (Glycine max)	Up-accumulated	nutrient reservoir activity	establishment of localization	Cell wall	Storage protein
C6T3A2	96h	Stress-induced protein SAM22 (Glycine soja)	Down-accumulated	abscisic acid binding	response to stimulus	Cytoplasm	Plant-pathogen interaction
I1MCW6	96h	Leucine-rich repeat receptor-like protein kinase (Glycine max)	Down-accumulated	ATP binding	response to stress	Cell membrane	Cell death
I1MJU7	96h	Uncharacterized protein (Glycine max)	Up-accumulated	Unknown	Unknown	Unknown	Unknown
I1JYA9	96h	Superoxide dismutase (Glycine max)	Up-accumulated	antioxidant activity	response to stress	Cytoplasm	Oxidative stress response
I1JRI7	96h	Superoxide dismutase [Cu-Zn] (Glycine max)	Down-accumulated	antioxidant activity	response to stress	Cytoplasm	Oxidative stress response
I1LKZ4	96h	Superoxide dismutase [Cu-Zn] (Glycine max)	Down-accumulated	antioxidant activity	response to stress	Cytoplasm	Oxidative stress response
C6SZ56	96h	Superoxide dismutase [Cu-Zn] (Glycine max)	Down-accumulated	antioxidant activity	response to stress	Cytoplasm	Oxidative stress response
I1LTN6	96h	Superoxide dismutase [Cu-Zn] (Glycine max)	Down-accumulated	antioxidant activity	response to stress	Cytoplasm	Oxidative stress response
C6SVT5	96h	Thioredoxin M-type, chloroplastic (Glycine soja)	Down-accumulated	oxidoreductase activity	single-organism metabolic process	Chloroplast	Oxidative stress response
K7MS61	96h	Thylakoid lumenal 16.5 kDa protein, chloroplastic (Glycine soja)	Down-accumulated	Unknown	Unknown	Chloroplast	Photosynthesis
I1KAV5	96h	Thylakoid lumenal 17.4 kDa protein, chloroplastic (Glycine soja)	Down-accumulated	Unknown	Unknown	Chloroplast	Photosynthesis
K7K9U4	96h	Thylakoid lumenal 29 kDa protein, chloroplastic (Glycine soja)	Down-accumulated	oxidoreductase activity	localization	Chloroplast	Photosynthesis
I1JL52	96h	Uncharacterized protein (Glycine max)	Down-accumulated	Unknown	Unknown	Unknown	Unknown
K7LP96	96h	Uncharacterized protein (Glycine max)	Down-accumulated	Unknown	Unknown	Unknown	Unknown
K7KSG8	96h	Uncharacterized protein (Glycine max)	Down-accumulated	Unknown	Unknown	Unknown	Unknown
K7LP97	96h	Uncharacterized protein (Glycine max)	Down-accumulated	Unknown	Unknown	Unknown	Unknown
I1LAY3	96h	Uncharacterized protein (Glycine max)	Down-accumulated	Unknown	Unknown	Unknown	Unknown
I1KHC9	96h	Uncharacterized protein (Glycine max)	Down-accumulated	Unknown	Unknown	Unknown	Unknown
I1KE04	96h	Uncharacterized protein (Glycine max)	Down-accumulated	Unknown	Unknown	Unknown	Unknown
K7KHJ7	96h	Uncharacterized protein (Glycine max)	Down-accumulated	Unknown	Unknown	Unknown	Unknown
I1MI59	96h	Uncharacterized protein (Glycine max)	Down-accumulated	Unknown	Unknown	Unknown	Unknown
I1JXD7	96h	Uncharacterized protein (Glycine max)	Down-accumulated	Unknown	Unknown	Unknown	Unknown
K7LNW5	96h	Uncharacterized protein (Glycine max)	Down-accumulated	Unknown	Unknown	Chloroplast	Protein biosynthesis
I1M8E3	96h	Uncharacterized protein (Glycine max)	Up-accumulated	Unknown	Unknown	Unknown	Unknown
I1J4S3	96h	Uncharacterized protein (Glycine max)	Up-accumulated	Unknown	Unknown	Cytoplasm	Unknown
I1JBQ4	96h	Uncharacterized protein (Glycine max)	Up-accumulated	Unknown	Unknown	Unknown	Unknown
A0A0B2SKQ8	96h	Uncharacterized protein (Glycine soja)	Down-accumulated	Unknown	Unknown	Unknown	Unknown
C6T3L1	96h	Universal stress protein A-like protein (Glycine soja)	Down-accumulated	Unknown	response to stress	Mitochondrion	Unknown
C6TGN9	96h	Universal stress protein A-like protein (Glycine soja)	Up-accumulated	Unknown	response to stress	Mitochondrion	Unknown
I1N7Z4	96h	V-type proton ATPase subunit C (Glycine soja)	Up-accumulated	ATPase binding	metabolic process	Cell membrane	Oxidative phosphorylation
A0A0B2SN96	168h	17.3 kDa class I heat shock protein (Glycine soja)	Up-accumulated	Unknown	response to stimulus	Nucleus	Protein processing in endoplasmic reticulum
C6T5U3	168h	17.3 kDa class I heat shock protein (Glycine soja)	Up-accumulated	Unknown	response to stimulus	Nucleus	Protein processing in endoplasmic reticulum
I1MK54	168h	17.4 kDa class III heat shock protein (Glycine soja)	Up-accumulated	Unknown	response to stimulus	Cytoplasm	Protein processing in endoplasmic reticulum
I1K8F1	168h	17.9 kDa class II heat shock protein (Glycine soja)	Up-accumulated	Unknown	response to stimulus	Chloroplast	Protein processing in endoplasmic reticulum
I1JU00	168h	17.9 kDa class II heat shock protein (Glycine soja)	Up-accumulated	Unknown	response to stimulus	Chloroplast	Protein processing in endoplasmic reticulum
C6SVX0	168h	18.5 kDa class I heat shock protein (Glycine soja)	Up-accumulated	Unknown	response to stimulus	Nucleus	Protein processing in endoplasmic reticulum
A0A0B2S5S0	168h	2,3-bisphosphoglycerate-independent phosphoglycerate mutase (Glycine soja)	Up-accumulated	manganese ion binding	metabolic process	Cytoplasm	Glycolysis / Gluconeogenesis
K7MQU7	168h	25.3 kDa heat shock protein, chloroplastic (Glycine soja)	Up-accumulated	Unknown	response to stimulus	Chloroplast	Protein processing in endoplasmic reticulum
C6T883	168h	30S ribosomal protein S1, chloroplastic (Glycine soja)	Up-accumulated	structural constituent of ribosome	translation	Cytoplasm	Protein biosynthesis
A0A0B2S5G5	168h	3-isopropylmalate dehydratase (Glycine soja)	Down-accumulated	DNA binding	metabolic process	Nucleus	Valine, leucine and isoleucine biosynthesis
I1MPT8	168h	50S ribosomal protein L6, chloroplastic (Glycine soja)	Down-accumulated	structural constituent of ribosome	translation	Cytoplasm	Protein biosynthesis
C6T5N1	168h	Uncharacterized protein (Glycine max)	Down-accumulated	Unknown	Unknown	Cytoplasm	Protein biosynthesis
I1KWM7	168h	6-phosphogluconate dehydrogenase, decarboxylating (Glycine max)	Up-accumulated	oxidoreductase activity	carbon utilization	Unknown	Pentose phosphate pathway
I1M669	168h	Acetyl-CoA acetyltransferase, cytosolic 1 (Glycine soja)	Up-accumulated	catalytic activity	metabolic process	Peroxisome	Fatty acid biosynthesis
I1LU53	168h	Aconitate hydratase (Glycine max)	Up-accumulated	catalytic activity	metabolic process	Cytoplasm	Citrate cycle (TCA cycle)
A0A0B2QYV1	168h	Actin-101 (Glycine soja)	Up-accumulated	ATP binding	establishment of localization	Cytoplasm	Cytoskeleton
I1N570	168h	Actin-11 (Glycine soja)	Up-accumulated	ATP binding	establishment of localization	Cytoplasm	Cytoskeleton
I1KS65	168h	Adenosylhomocysteinase (Glycine max)	Up-accumulated	catalytic activity	metabolic process	Mitochondrion	Cysteine and methionine metabolism
C6TBP8	168h	Adenylate kinase B (Glycine soja)	Down-accumulated	ATP binding	single-organism metabolic process	Chloroplast	Purine metabolism
I1MJN2	168h	ADP,ATP carrier protein 1, mitochondrial (Glycine soja)	Up-accumulated	structural constituent of ribosome	single-organism metabolic process	Cell membrane	Oxidative phosphorylation
A8IKE1	168h	Alanine aminotransferase 1 (Glycine max)	Up-accumulated	transaminase activity	metabolic process	Chloroplast	Glyoxylate and dicarboxylate metabolism
A8IKE9	168h	Alanine aminotransferase 3 (Glycine max)	Up-accumulated	transaminase activity	metabolic process	Chloroplast	Glyoxylate and dicarboxylate metabolism
I1KCH8	168h	Aldehyde dehydrogenase family 2 member B4, mitochondrial (Glycine soja)	Up-accumulated	oxidoreductase activity	single-organism metabolic process	Mitochondrion	Ascorbate and aldarate metabolism
A0A0B2SHV7	168h	Aldo-keto reductase family 4 member C9 (Glycine soja)	Up-accumulated	oxidoreductase activity	single-organism metabolic process	Chloroplast	Glycolysis / Gluconeogenesis
I1KYU6	168h	Alpha-1,4 glucan phosphorylase (Glycine max)	Up-accumulated	catalytic activity	metabolic process	Chloroplast	Starch and sucrose metabolism
I1JEI0	168h	Alpha-1,4-glucan-protein synthase [UDP-forming] (Glycine soja)	Up-accumulated	catalytic activity	single-organism metabolic process	Golgi apparatus	Starch and sucrose metabolism
A0A0B2SD27	168h	Alpha-glucosidase (Glycine soja)	Down-accumulated	hydrolase activity	Unknown	Cell wall	Glycolysis / Gluconeogenesis
I1MR41	168h	Aminomethyltransferase (Glycine max)	Up-accumulated	transaminase activity	metabolic process	Cytoplasm	Glyoxylate and dicarboxylate metabolism
A0A0B2NXJ6	168h	Aminopeptidase N (Glycine soja)	Up-accumulated	metallopeptidase activity	Unknown	Mitochondrion	Unknown
I1JVP6	168h	Ankyrin repeat domain-containing protein 2 (Glycine soja)	Down-accumulated	transferase activity	Unknown	Cell membrane	Cytoskeleton
A0A0B2RR74	168h	Arginase (Glycine soja)	Up-accumulated	catalytic activity	metabolic process	Chloroplast	Arginine metabolism
Q42794	168h	Aspartate aminotransferase (Glycine max)	Up-accumulated	catalytic activity	cellular metabolic process	Chloroplast	Alanine, aspartate and glutamate metabolism
I1M984	168h	Aspartate--tRNA ligase, cytoplasmic (Glycine soja)	Up-accumulated	catalytic activity	metabolic process	Cytoplasm	Aminoacyl-tRNA biosynthesis
I1MFH3	168h	ATP synthase gamma chain, chloroplastic (Glycine soja)	Up-accumulated	ATPase activity	single-organism metabolic process	Chloroplast	Oxidative phosphorylation
K7LWI4	168h	ATP synthase subunit alpha (Glycine max)	Up-accumulated	ATPase activity	single-organism metabolic process	Chloroplast	Oxidative phosphorylation
A0A0B2Q5M8	168h	ATP synthase subunit alpha, mitochondrial (Glycine soja)	Up-accumulated	ATPase activity	single-organism metabolic process	Chloroplast	Oxidative phosphorylation
C6T308	168h	ATP synthase subunit b, chloroplastic (Glycine soja)	Up-accumulated	ATPase activity	single-organism metabolic process	Chloroplast	Oxidative phosphorylation
K7LWI3	168h	ATP synthase subunit b, chloroplastic (Glycine stenophita)	Up-accumulated	ATPase activity	single-organism metabolic process	Chloroplast	Oxidative phosphorylation
I1NFS4	168h	ATP synthase subunit beta (Glycine max)	Up-accumulated	ATPase activity	single-organism metabolic process	Chloroplast	Oxidative phosphorylation
R9RPH1	168h	ATP synthase subunit beta, chloroplastic (Glycine soja)	Up-accumulated	ATPase activity	single-organism metabolic process	Chloroplast	Oxidative phosphorylation
I1MJN7	168h	ATP synthase subunit O, mitochondrial (Glycine soja)	Down-accumulated	ATPase activity	single-organism metabolic process	Chloroplast	Oxidative phosphorylation
A0A0B2P6G1	168h	ATP-dependent 6-phosphofructokinase (Glycine soja)	Up-accumulated	catalytic activity	metabolic process	Cytoplasm	Pentose phosphate pathway
Q588Z6	168h	Beta-amylase (Glycine max)	Up-accumulated	catalytic activity	carbon utilization	Cell wall	Starch and sucrose metabolism
A0A0B2R4T6	168h	Beta-hexosaminidase subunit B2 (Glycine soja)	Up-accumulated	hydrolase activity	metabolic process	Cell wall	Glycan degradation
I1J9Y5	168h	Calcium-binding EF-hand family protein (Theobroma cacao)	Down-accumulated	calcium ion binding	signaling	Cell membrane	Calcium signaling pathway
Q6LEG8	168h	Calmodulin (Glycine max)	Down-accumulated	calcium ion binding	signaling	Cell membrane	Calcium signaling pathway
A0A762	168h	Calreticulin-1 (Glycine max)	Up-accumulated	calcium ion binding	localization	Cell membrane	Protein processing in endoplasmic reticulum
I1K1G3	168h	Carbonic anhydrase (Glycine max)	Up-accumulated	catalytic activity	carbon utilization	Chloroplast	Carbon fixation in photosynthetic organisms
I1N5Q1	168h	Carbonic anhydrase (Glycine max)	Up-accumulated	catalytic activity	carbon utilization	Chloroplast	Carbon fixation in photosynthetic organisms
I1ND83	168h	Carboxypeptidase (Glycine max)	Down-accumulated	catalytic activity	cellular metabolic process	Vacuole	Protein degradation
I1LIR5	168h	Carboxypeptidase (Glycine max)	Down-accumulated	catalytic activity	cellular metabolic process	Vacuole	Protein degradation
A0A0B2RGT9	168h	Catalase (Glycine soja)	Up-accumulated	antioxidant activity	response to stress	Peroxisome	Oxidative stress response
I1NAA5	168h	Cell division cycle protein 48 like (Glycine soja)	Up-accumulated	ATP binding	metabolic process	Cytoplasm	Protein processing in endoplasmic reticulum
A0A0B2SUY4	168h	Chaperone protein ClpB1 (Glycine soja)	Up-accumulated	ATP binding	metabolic process	Chloroplast	Protein folding and assembly
A0A0B2NTK4	168h	Chaperone protein ClpB3, chloroplastic (Glycine soja)	Up-accumulated	ATP binding	metabolic process	Cytoplasm	Protein folding and assembly
Q93YG3	168h	Chlorophyll a/b binding protein type II (Glycine max)	Up-accumulated	chlorophyll binding	photosynthesis, light harvesting	chloroplast	Photosynthesis
A0A0B2R7F2	168h	Chlorophyll a-b binding protein CP26, chloroplastic (Glycine soja)	Up-accumulated	chlorophyll binding	photosynthesis, light harvesting	chloroplast	Photosynthesis
K7M9Q3	168h	Chlorophyll a-b binding protein, chloroplastic (Glycine max)	Up-accumulated	chlorophyll binding	photosynthesis, light harvesting	Chloroplast	Photosynthesis
I1LMQ5	168h	Chlorophyll a-b binding protein, chloroplastic (Glycine max)	Up-accumulated	chlorophyll binding	photosynthesis, light harvesting	Chloroplast	Photosynthesis
I1J7A8	168h	Chlorophyll a-b binding protein, chloroplastic (Glycine max)	Up-accumulated	chlorophyll binding	photosynthesis, light harvesting	Chloroplast	Photosynthesis
C6T868	168h	Chlorophyll a-b binding protein, chloroplastic (Glycine max)	Up-accumulated	chlorophyll binding	photosynthesis, light harvesting	Chloroplast	Photosynthesis
C6TNE6	168h	Chlorophyll a-b binding protein, chloroplastic (Glycine max)	Up-accumulated	chlorophyll binding	photosynthesis, light harvesting	Chloroplast	Photosynthesis
C6TLM4	168h	Chlorophyll a-b binding protein, chloroplastic (Glycine max)	Up-accumulated	chlorophyll binding	photosynthesis, light harvesting	Chloroplast	Photosynthesis
I1KTQ4	168h	Citrate synthase (Glycine max)	Up-accumulated	catalytic activity	carbon utilization	Cytoplasm	Citrate cycle (TCA cycle)
K7MIQ9	168h	Clp protease-related protein, chloroplastic (Glycine soja)	Down-accumulated	hydrolase activity	metabolic process	Nucleus	Protein modification
I1JFN5	168h	Copper transport protein ATOX1 (Glycine soja)	Down-accumulated	metal ion binding	establishment of localization	Nucleus	Oxidative stress response
Q39840	168h	Cysteine proteinase inhibitor (Glycine max)	Down-accumulated	cysteine-type endopeptidase inhibitor activity	metabolic process	Peroxisome	Protein degradation
U5ZHV3	168h	Cytochrome b6 (Glycine soja)	Up-accumulated	oxidoreductase activity	single-organism metabolic process	Chloroplast	Photosynthesis
C6TJ91	168h	Cytochrome c (Glycine soja)	Down-accumulated	metal ion binding	single-organism metabolic process	Chloroplast	Oxidative phosphorylation
I1MAW4	168h	Cytochrome c oxidase subunit 6b-1 (Glycine soja)	Down-accumulated	oxidoreductase activity	single-organism metabolic process	Chloroplast	Oxidative phosphorylation
R9RNE4	168h	Cytochrome f (Glycine soja)	Up-accumulated	electron carrier activity	single-organism metabolic process	Chloroplast	Oxidative phosphorylation
Q76LA6	168h	Cytosolic ascorbate peroxidase 2 (Glycine max)	Down-accumulated	antioxidant activity	response to stress	Peroxisome	Oxidative stress response
I1JUR2	168h	Dehydration-responsive protein RD22 (Glycine soja)	Down-accumulated	Unknown	response to stimulus	Cell wall	Unknown
Q70EM0	168h	Dehydrin (Glycine max)	Up-accumulated	Unknown	response to stimulus	Cytosol	Unknown
C6TAX7	168h	Dehydrin COR47 (Glycine soja)	Down-accumulated	Unknown	response to stimulus	Cytosol	Unknown
C6TL53	168h	Dihydroflavonol-4-reductase (Glycine soja)	Up-accumulated	catalytic activity	Unknown	Golgi apparatus	Unknown
I1MDY5	168h	Dihydropyrimidinase (Glycine soja)	Up-accumulated	hydrolase activity	metabolic process	Cytoplasm	Pyrimidine metabolism
C6ZS00	168h	Disease resistance protein/LRR protein-related protein (Glycine max)	Down-accumulated	Unknown	response to stimulus	Cytoplasm	Cell defense
I1J7J5	168h	Dirigent protein (Glycine soja)	Down-accumulated	guiding stereospecific synthesis activity	metabolic process	Cell membrane	Oxidative stress response
C6SX05	168h	Dirigent protein (Glycine soja)	Up-accumulated	guiding stereospecific synthesis activity	metabolic process	Cell membrane	Oxidative stress response
C6TNT2	168h	EF1Bgamma class glutathione S-transferase (Glycine max)	Up-accumulated	catalytic activity	metabolic process	Cytoplasm	Glutathione metabolism
A0A0B2Q4Z1	168h	Elongation factor 1-alpha (Glycine soja)	Up-accumulated	GTPase activity	metabolic process	Cytoplasm	Protein biosynthesis
I1JXJ3	168h	Elongation factor 1-delta (Glycine soja)	Up-accumulated	GTPase activity	metabolic process	Cytoplasm	Protein biosynthesis
I1MJ86	168h	Elongation factor 2 (Glycine soja)	Up-accumulated	GTPase activity	metabolic process	Cytoplasm	Protein biosynthesis
A0A0B2P535	168h	Elongation factor G, chloroplastic (Glycine soja)	Up-accumulated	GTPase activity	metabolic process	Chloroplast	Protein biosynthesis
I1JXC1	168h	Elongation factor Tu (Glycine max)	Up-accumulated	GTPase activity	metabolic process	Cytoplasm	Protein biosynthesis
I1KCA8	168h	Elongation factor Tu (Glycine max)	Up-accumulated	GTPase activity	metabolic process	Cytoplasm	Protein biosynthesis
I1K670	168h	Endoplasmic reticulum HSC70-cognate binding protein (Glycine max)	Up-accumulated	ATP binding	Unknown	Nucleus	Protein folding and assembly
I1MC32	168h	Endoplasmin like (Glycine soja)	Up-accumulated	ATP binding	response to stimulus	endoplasmic reticulum	Protein processing in endoplasmic reticulum
A0A0B2RCZ5	168h	Enoyl-[acyl-carrier-protein] reductase [NADH], chloroplastic (Glycine soja)	Up-accumulated	oxidoreductase activity	single-organism metabolic process	Chloroplast	Fatty acid biosynthesis
C6T8X3	168h	Eukaryotic initiation factor 4A-15 (Glycine soja)	Up-accumulated	ATP binding	regulation of transcription	Nucleus	Protein biosynthesis
A0A0B2RX31	168h	Far upstream element-binding protein 2 (Glycine soja)	Down-accumulated	RNA binding	Unknown	Nucleus	Spliceosome
C6T5L7	168h	Fasciclin-like arabinogalactan protein 6 (Glycine soja)	Down-accumulated	Unknown	Unknown	Cell membrane	Cell cycle
I1N8T0	168h	Ferredoxin-dependent glutamate synthase 1, chloroplastic (Glycine soja)	Up-accumulated	oxidoreductase activity	metabolic process	Chloroplast	Glyoxylate and dicarboxylate metabolism
I1JN60	168h	Ferredoxin-dependent glutamate synthase 1, chloroplastic (Glycine soja)	Up-accumulated	oxidoreductase activity	metabolic process	Chloroplast	Glyoxylate and dicarboxylate metabolism
A0A0B2P279	168h	Ferredoxin--NADP reductase (Glycine soja)	Up-accumulated	catalytic activity	Unknown	Chloroplast	Photosynthesis
A0A0B2SAY4	168h	Ferredoxin--NADP reductase (Glycine soja)	Up-accumulated	catalytic activity	Unknown	Chloroplast	Photosynthesis
I1MRV6	168h	Ferric leghemoglobin reductase-2 (Glycine max)	Up-accumulated	oxidoreductase activity	single-organism metabolic process	Cytoplasm	Glyoxylate and dicarboxylate metabolism
I1M6D5	168h	Fructose-bisphosphate aldolase (Glycine max)	Up-accumulated	catalytic activity	carbon utilization	Cytoplasm	Pentose phosphate pathway
I1JSJ3	168h	Fructose-bisphosphate aldolase (Glycine max)	Up-accumulated	catalytic activity	carbon utilization	Chloroplast	Pentose phosphate pathway
I1LPX6	168h	Fructose-bisphosphate aldolase (Glycine max)	Up-accumulated	catalytic activity	carbon utilization	Chloroplast	Pentose phosphate pathway
A0A0B2RZX6	168h	Fructose-bisphosphate aldolase (Glycine soja)	Up-accumulated	catalytic activity	carbon utilization	Cytoplasm	Pentose phosphate pathway
A0A0B2RV20	168h	Gamma-glutamyl hydrolase (Glycine soja)	Up-accumulated	hydrolase activity	metabolic process	Cell membrane	Alanine, aspartate and glutamate metabolism
C6TCS7	168h	GDP-mannose 3,5-epimerase (Glycine soja)	Up-accumulated	catalytic activity	metabolic process	Golgi apparatus	Ascorbate and aldarate metabolism
I1K9P5	168h	GEM-like protein 1 (Glycine soja)	Down-accumulated	nutrient reservoir activity	Unknown	Cell wall	Unknown
C7S917	168h	Germin-like protein 21 (Glycine max)	Down-accumulated	nutrient reservoir activity	Unknown	Cell wall	Cell cycle
C6T3N0	168h	Glu S.griseus protease inhibitor (Glycine soja)	Down-accumulated	peptidase inhibitor activity	response to stimulus	Chloroplast	Protein degradation
A0A0B2PIB2	168h	Glucan endo-1,3-beta-glucosidase (Glycine soja)	Up-accumulated	hydrolase activity	metabolic process	Vacuole	Glycolysis / Gluconeogenesis
A0A0B2P702	168h	Glucose-1-phosphate adenylyltransferase (Glycine soja)	Up-accumulated	ATP binding	metabolic process	Cytoplasm	Starch and sucrose metabolism
A0A0B2QR00	168h	Glucose-1-phosphate adenylyltransferase (Glycine soja)	Up-accumulated	ATP binding	metabolic process	Cytoplasm	Starch and sucrose metabolism
I1MV76	168h	Glutamate dehydrogenase (Glycine max)	Up-accumulated	oxidoreductase activity	cellular metabolic process	Mitochondrion	Glyoxylate and dicarboxylate metabolism
A0A0B2QJ94	168h	Glutamate-1-semialdehyde 2,1-aminomutase, chloroplastic (Glycine soja)	Up-accumulated	isomerase activity	metabolic process	Chloroplast	Porphyrin and chlorophyll metabolism
I1JC65	168h	Glutamate--glyoxylate aminotransferase 2 (Glycine soja)	Up-accumulated	catalytic activity	metabolic process	Chloroplast	Glycine, serine and threonine metabolism
Q9FUK4	168h	Glutamine synthetase (Glycine max)	Up-accumulated	catalytic activity	metabolic process	Cytoplasm	Glyoxylate and dicarboxylate metabolism
I1M170	168h	Glutamine synthetase (Glycine max)	Up-accumulated	catalytic activity	metabolic process	Chloroplast	Glyoxylate and dicarboxylate metabolism
C6SVF6	168h	Glutaredoxin (Glycine soja)	Down-accumulated	antioxidant activity	response to stress	Cytoplasm	Oxidative stress response
C6T9R8	168h	Glyceraldehyde-3-phosphate dehydrogenase (Glycine max)	Up-accumulated	oxidoreductase activity	metabolic process	Mitochondrion	Glycolysis / Gluconeogenesis
A0A0B2RF25	168h	Glyceraldehyde-3-phosphate dehydrogenase (Glycine soja)	Up-accumulated	Oxidoreductase activity	metabolic process	Mitochondrion	Glycolysis / Gluconeogenesis
A0A0B2SQP1	168h	Glyceraldehyde-3-phosphate dehydrogenase (Glycine soja)	Up-accumulated	Oxidoreductase activity	metabolic process	Mitochondrion	Glycolysis / Gluconeogenesis
I1MXB1	168h	Glycine dehydrogenase [decarboxylating], mitochondrial (Glycine soja)	Up-accumulated	glycine binding	carbon utilization	Mitochondrion	Glyoxylate and dicarboxylate metabolism
I1KZJ9	168h	Glycine--tRNA ligase 1, mitochondrial (Glycine soja)	Up-accumulated	catalytic activity	metabolic process	Cytoplasm	Aminoacyl-tRNA biosynthesis
I1K5E6	168h	Guanine nucleotide-binding protein subunit beta-like protein (Glycine max)	Up-accumulated	Unknown	Unknown	Cytoplasm	G protein signalling
A0A0B2SNT8	168h	Heat shock 22 kDa protein, mitochondrial (Glycine soja)	Up-accumulated	Unknown	response to stimulus	Chloroplast	Protein processing in endoplasmic reticulum
I1MT10	168h	Heat shock 70 kDa protein (Glycine max)	Up-accumulated	ATP binding	response to stimulus	Mitochondrion	Protein folding and assembly
A0A0B2P470	168h	Heat shock cognate 70 kDa protein (Glycine soja)	Up-accumulated	ATP binding	response to stimulus	Mitochondrion	Protein folding and assembly
A0A0B2QKL2	168h	Heat shock cognate 70 kDa protein (Glycine soja)	Up-accumulated	ATP binding	response to stimulus	Nucleus	Protein folding and assembly
I1LQR4	168h	Heat shock cognate 70 kDa protein (Glycine soja)	Up-accumulated	ATP binding	response to stimulus	Mitochondrion	Protein folding and assembly
A0A0B2R6C6	168h	Heat shock protein 83 (Glycine soja)	Up-accumulated	ATP binding	response to stimulus	Endoplasmic reticulum	Protein folding and assembly
A0A0B2PNU6	168h	Heat shock protein 83 (Glycine soja)	Up-accumulated	ATP binding	response to stimulus	Cytoplasm	Protein folding and assembly
A0A0B2SPS6	168h	Heat shock protein 90 (Glycine soja)	Up-accumulated	ATP binding	response to stimulus	Endoplasmic reticulum	Protein folding and assembly
I1JBN4	168h	Heme-binding protein 2 (Glycine soja)	Up-accumulated	Unknown	Unknown	Chloroplast	Oxidative stress response
C6T2B0	168h	Histone H2A (Glycine max)	Down-accumulated	DNA binding	establishment of localization	Nucleosome	Post-Translational Modifications
A0A0B2QQJ7	168h	Histone H2B (Glycine soja)	Down-accumulated	DNA binding	establishment of localization	Nucleosome	Post-Translational Modifications
D6C500	168h	HSP90-2 (Glycine max)	Up-accumulated	ATP binding	response to stimulus	Cytoplasm	Protein folding and assembly
A0A0B2SL96	168h	Hydroxyacylglutathione hydrolase 3, mitochondrial (Glycine soja)	Down-accumulated	hydrolase activity	Unknown	Mitochondrion	Unknown
I1L903	168h	Isocitrate dehydrogenase [NAD] subunit, mitochondrial (Glycine max)	Up-accumulated	catalytic activity	carbon utilization	cytoplasm	Citrate cycle (TCA cycle)
C6T857	168h	Isocitrate dehydrogenase [NADP] (Glycine max)	Up-accumulated	catalytic activity	carbon utilization	cytoplasm	Citrate cycle (TCA cycle)
K7LNG5	168h	Isoflavone reductase (Glycine soja)	Up-accumulated	Unknown	metabolic process	Cytoplasm	Unknown
Q9SDZ0	168h	Isoflavone reductase homolog 2 (Glycine max)	Up-accumulated	Unknown	metabolic process	Cytoplasm	Unknown
I1LUL9	168h	Ketol-acid reductoisomerase (Glycine max)	Up-accumulated	oxidoreductase activity	metabolic process	Chloroplast	Valine, leucine and isoleucine biosynthesis
I1JLV8	168h	Laccase (Glycine max)	Down-accumulated	catalytic activity	single-organism metabolic process	Cell membrane	Oxidative stress response
I1KPY5	168h	Lactoylglutathione lyase (Glycine max)	Up-accumulated	catalytic activity	metabolic process	Chloroplast	Pyruvate metabolism
I1NA39	168h	Lambda class glutathione S-transferase (Glycine max)	Up-accumulated	glutathione transferase activity	metabolic process	Cytoplasm	Glutathione metabolism
I1L8Q0	168h	Lambda class glutathione S-transferase (Glycine max)	Up-accumulated	glutathione transferase activity	metabolic process	Cytoplasm	Glutathione metabolism
C6TL09	168h	Lectin (Glycine max)	Up-accumulated	nutrient reservoir activity	response to stimulus	Cytoplasm	Storage protein
I1N7G4	168h	Leucine aminopeptidase 1 (Glycine max)	Up-accumulated	catalytic activity	metabolic process	Cytoplasm	Glutathione metabolism
I1KH70	168h	Lipoxygenase (Glycine max)	Up-accumulated	oxidoreductase activity	metabolic process	Cytoplasm	Fatty acid biosynthesis
A7LCD6	168h	Lipoxygenase (Glycine max)	Up-accumulated	oxidoreductase activity	metabolic process	Cytoplasm	Fatty acid biosynthesis
B3TDK7	168h	Lipoxygenase (Glycine max)	Up-accumulated	oxidoreductase activity	metabolic process	Cytoplasm	Fatty acid biosynthesis
K7KYV8	168h	Lipoxygenase (Glycine max)	Up-accumulated	oxidoreductase activity	metabolic process	Cytoplasm	Fatty acid biosynthesis
I1MD22	168h	Lipoxygenase (Glycine max)	Up-accumulated	oxidoreductase activity	metabolic process	Cytoplasm	Fatty acid biosynthesis
A0A0B2NW50	168h	Lipoxygenase (Glycine max)	Up-accumulated	oxidoreductase activity	metabolic process	Cytoplasm	Fatty acid biosynthesis
A0A0B2RY10	168h	Lipoxygenase (Glycine max)	Up-accumulated	oxidoreductase activity	metabolic process	Cytoplasm	Fatty acid biosynthesis
I1KL87	168h	Malate dehydrogenase (Glycine max)	Up-accumulated	oxidoreductase activity	carbon utilization	Chloroplast	Citrate cycle (TCA cycle)
H2D5S3	168h	Malate dehydrogenase (Glycine max)	Up-accumulated	oxidoreductase activity	carbon utilization	Chloroplast	Citrate cycle (TCA cycle)
I1JMI9	168h	Malic enzyme (Glycine max)	Up-accumulated	oxidoreductase activity	carbon utilization	Cytoplasm	Citrate cycle (TCA cycle)
I1J4J6	168h	Malic enzyme (Glycine max)	Up-accumulated	oxidoreductase activity	carbon utilization	Cytoplasm	Citrate cycle (TCA cycle)
I1LQA8	168h	Membrane-associated 30 kDa protein, chloroplastic (Glycine soja)	Down-accumulated	Unknown	Unknown	Chloroplast	Unknown
Q71EW8	168h	Methionine synthase (Glycine max)	Up-accumulated	catalytic activity	metabolic process	Chloroplast	Cysteine and methionine metabolism
A0A0B2SGP6	168h	Methyl-CpG-binding domain-containing protein 10 (Glycine soja)	Down-accumulated	DNA binding	regulation of biological process	Nucleus	Spliceosome
C6TKN4	168h	Methyl-CpG-binding domain-containing protein 10 (Glycine soja)	Down-accumulated	DNA binding	regulation of biological process	Nucleus	Spliceosome
I1JWB8	168h	Methyl-CpG-binding domain-containing protein 10 (Glycine soja)	Down-accumulated	DNA binding	regulation of biological process	Nucleus	Spliceosome
I1KPV1	168h	Mitochondrial-processing peptidase subunit alpha (Glycine soja)	Up-accumulated	catalytic activity	metabolic process	Mitochondrion	Unknown
A0A0B2STH8	168h	Monodehydroascorbate reductase (Glycine soja)	Up-accumulated	antioxidant activity	response to stress	Cytoplasm	Ascorbate and aldarate metabolism
Q2MJR4	168h	Myo-inositol-1-phosphate synthase (Glycine max)	Up-accumulated	isomerase activity	metabolic process	Cytoplasm	Inositol phosphate metabolism
C6TKQ3	168h	NADP-dependent D-sorbitol-6-phosphate dehydrogenase (Glycine soja)	Up-accumulated	oxidoreductase activity	single-organism metabolic process	Chloroplast	Fructose and mannose metabolism
I1JGN1	168h	NADP-dependent glyceraldehyde-3-phosphate dehydrogenase (Glycine soja)	Up-accumulated	oxidoreductase activity	single-organism metabolic process	Cytoplasm	Glycolysis / Gluconeogenesis
C6TC92	168h	Oxygen-evolving enhancer protein 1, chloroplastic (Glycine soja)	Down-accumulated	calcium ion binding	photosynthesis, light harvesting	Chloroplast	Photosynthesis
I1MNK0	168h	Oxygen-evolving enhancer protein 1, chloroplastic (Glycine soja)	Down-accumulated	calcium ion binding	photosynthesis, light harvesting	Chloroplast	Photosynthesis
C6SWP9	168h	Oxygen-evolving enhancer protein 3 (Glycine max)	Down-accumulated	calcium ion binding	photosynthesis, light harvesting	Chloroplast	Photosynthesis
C6SXP3	168h	Oxygen-evolving enhancer protein 3 (Glycine max)	Down-accumulated	calcium ion binding	photosynthesis, light harvesting	Chloroplast	Photosynthesis
C6TFQ0	168h	Peptidyl-prolyl cis-trans isomerase (Glycine max)	Down-accumulated	catalytic activity	cellular metabolic process	Vacuole	Protein modification
I1LQB0	168h	Peptidyl-prolyl cis-trans isomerase (Glycine max)	Down-accumulated	catalytic activity	cellular metabolic process	Chloroplast	Protein modification
K7M1X9	168h	Peptidyl-prolyl cis-trans isomerase (Glycine max)	Down-accumulated	catalytic activity	cellular metabolic process	Vacuole	Protein modification
K7LSN8	168h	Peptidyl-prolyl cis-trans isomerase (Glycine max)	Down-accumulated	catalytic activity	cellular metabolic process	Cytoplasm	Protein modification
A0A0B2SDT6	168h	Peptidyl-prolyl cis-trans isomerase FKBP62 (Glycine soja)	Up-accumulated	catalytic activity	cellular metabolic process	Cell membrane	Protein modification
C6TB83	168h	Peroxidase (Glycine max)	Down-accumulated	antioxidant activity	response to stress	Peroxisome	Oxidative stress response
A0A0B2SQ69	168h	Peroxidase (Glycine soja)	Down-accumulated	antioxidant activity	response to stress	Peroxisome	Oxidative stress response
A0A0B2PQE9	168h	Peroxidase (Glycine soja)	Down-accumulated	antioxidant activity	response to stress	Peroxisome	Oxidative stress response
I1MS47	168h	Peroxiredoxin Q, chloroplastic (Glycine soja)	Down-accumulated	antioxidant activity	response to stress	Chloroplast	Oxidative stress response
I1KRU6	168h	Peroxisomal (S)-2-hydroxy-acid oxidase GLO5 (Glycine soja)	Up-accumulated	oxidoreductase activity	single-organism metabolic process	Peroxisome	Carbon fixation in photosynthetic organisms
I1KMX5	168h	Peroxisomal fatty acid beta-oxidation multifunctional protein (Glycine max)	Up-accumulated	oxidoreductase activity	metabolic process	Peroxisome	Fatty acid degradation
B0M1B1	168h	Peroxisomal glycolate oxidase (Glycine max)	Up-accumulated	oxidoreductase activity	single-organism metabolic process	Peroxisome	Carbon fixation in photosynthetic organisms
I1MJ29	168h	Peroxisomal glycolate oxidase (Glycine max)	Up-accumulated	oxidoreductase activity	single-organism metabolic process	Peroxisome	Carbon fixation in photosynthetic organisms
Q8W198	168h	Phosphate transporter (Glycine max)	Up-accumulated	Unknown	metabolic process	Cytoplasm	Phosphotransferase system
I1LDX0	168h	Phosphoglucomutase, chloroplastic (Glycine soja)	Up-accumulated	catalytic activity	metabolic process	Chloroplast	Pentose phosphate pathway
I1KTX8	168h	Phosphoglycerate kinase (Glycine max)	Up-accumulated	catalytic activity	metabolic process	Chloroplast	Carbon fixation in photosynthetic organisms
A0A0B2QJ60	168h	Phosphoglycerate kinase (Glycine soja)	Up-accumulated	catalytic activity	metabolic process	Chloroplast	Carbon fixation in photosynthetic organisms
I1L677	168h	Phosphoglycolate phosphatase (Glycine soja)	Up-accumulated	catalytic activity	metabolic process	cytosol	Carbon fixation in photosynthetic organisms
I1KVD8	168h	Phospholipase D (Glycine max)	Up-accumulated	catalytic activity	single-organism metabolic process	Cell membrane	Endocytosis
I1L540	168h	Phosphoribulokinase (Glycine max)	Up-accumulated	phosphoribulokinase activity	metabolic process	Chloroplast	Carbon fixation in photosynthetic organisms
I1J4L6	168h	Phosphoribulokinase (Glycine max)	Up-accumulated	phosphoribulokinase activity	metabolic process	Chloroplast	Carbon fixation in photosynthetic organisms
R9RLI0	168h	Photosystem I P700 chlorophyll a apoprotein A1 (Glycine soja)	Up-accumulated	chlorophyll binding	photosynthesis, light harvesting	Chloroplast	Photosynthesis
U5ZE82	168h	Photosystem I P700 chlorophyll a apoprotein A2 (Glycine soja)	Up-accumulated	chlorophyll binding	photosynthesis, light harvesting	Chloroplast	Photosynthesis
U5ZHS7	168h	Photosystem II CP43 reaction center protein (Glycine soja)	Up-accumulated	chlorophyll binding	photosynthesis, light harvesting	Chloroplast	Photosynthesis
R9RNP1	168h	Photosystem II CP47 reaction center protein (Glycine soja)	Up-accumulated	chlorophyll binding	photosynthesis, light harvesting	Chloroplast	Photosynthesis
R9RLI4	168h	Photosystem II D2 protein (Glycine soja)	Up-accumulated	chlorophyll binding	photosynthesis, light harvesting	Chloroplast	Photosynthesis
R9RPJ5	168h	Photosystem II protein D1 (Glycine soja)	Up-accumulated	chlorophyll binding	photosynthesis, light harvesting	Chloroplast	Photosynthesis
A0A0B2RGB8	168h	Photosystem II stability/assembly factor HCF136, chloroplastic (Glycine soja)	Up-accumulated	Unknown	Unknown	Chloroplast	Photosynthesis
Q43437	168h	Photosystem II type I chlorophyll a/b-binding protein (Glycine max)	Up-accumulated	calcium ion binding	photosynthesis, light harvesting	Cytoplasm	Photosynthesis
I1M4K4	168h	PIP2,2 (Glycine max)	Down-accumulated	transporter activity	metabolic process	Cell membrane	Phosphotransferase system
I1JSY7	168h	Plastocyanin (Glycine max)	Down-accumulated	copper ion binding	single-organism metabolic process	Chloroplast	Photosynthesis
A0A0B2QFV5	168h	Plastocyanin, chloroplastic (Glycine soja)	Down-accumulated	copper ion binding	single-organism metabolic process	Chloroplast	Photosynthesis
A0A0B2SP68	168h	Polyphenol oxidase A1, chloroplastic (Glycine soja)	Down-accumulated	metal ion binding	pigment biosynthetic process	Chloroplast	Photosynthesis
I1N5Q9	168h	Protease Do-like 1, chloroplastic (Glycine soja)	Down-accumulated	serine-type endopeptidase activity	metabolic process	Chloroplast	Photosynthesis
I1LWK0	168h	Protease Do-like 8, chloroplastic (Glycine soja)	Down-accumulated	serine-type endopeptidase activity	metabolic process	Chloroplast	Photosynthesis
C6TG97	168h	Proteasome subunit alpha type (Glycine max)	Up-accumulated	threonine-type endopeptidase activity	regulation of biological process	Cytoplasm	Proteasome
K7MS03	168h	Proteasome subunit beta type (Glycine max)	Up-accumulated	threonine-type endopeptidase activity	regulation of biological process	Cytoplasm	Proteasome
C6SY85	168h	Proteasome subunit beta type-2-A (Glycine soja)	Up-accumulated	threonine-type endopeptidase activity	regulation of biological process	Cytoplasm	Proteasome
I1LU40	168h	Protein usf (Glycine soja)	Up-accumulated	catalytic activity	metabolic process	Chloroplast	Unknown
I1NI58	168h	Proteinase inhibitor (Glycine soja)	Down-accumulated	serine-type endopeptidase inhibitor activity	response to stimulus	Cell membrane	Protein degradation
Q6I8E6	168h	Pseudo-atpA (Glycine max)	Up-accumulated	ATP binding	metabolic process	Mitochondrion	Oxidative phosphorylation
I1KC33	168h	Purple acid phosphatase (Glycine max)	Up-accumulated	metal ion binding	cellular metabolic process	Cell wall	Pentose phosphate pathway
A0A0B2RDN1	168h	Aldo-keto reductase 1 (Glycine soja)	Up-accumulated	Oxidoreductase activity	single-organism metabolic process	Chloroplast	Glycolysis / Gluconeogenesis
I1KWT3	168h	Aldo-keto reductase 2 (Glycine soja)	Up-accumulated	Oxidoreductase activity	single-organism metabolic process	Chloroplast	Glycolysis / Gluconeogenesis
C6TIN6	168h	DNA repair protein RAD23-3 (Glycine soja)	Down-accumulated	DNA binding	metabolic process	Nucleus	DNA repair
K7MQP4	168h	Glycerophosphoryl diester phosphodiesterase 1 (Glycine soja)	Up-accumulated	hydrolase activity	metabolic process	Cell membrane	Glycerophospholipid metabolism
A0A0B2R907	168h	Glycerophosphoryl diester phosphodiesterase 1 (Glycine soja)	Up-accumulated	hydrolase activity	metabolic process	Cell membrane	Glycerophospholipid metabolism
I1JJF7	168h	Glycerophosphoryl diester phosphodiesterase 3 (Glycine soja)	Down-accumulated	hydrolase activity	metabolic process	Cell membrane	Glycerophospholipid metabolism
B1ACD3	168h	Kunitz trypsin protease inhibitor (Glycine max)	Up-accumulated	catalytic activity	metabolic process	Vacuole	Protein degradation
I1MQN7	168h	NAD(P)H-dependent oxidoreductase 1 (Glycine soja)	Up-accumulated	oxidoreductase activity	single-organism metabolic process	Chloroplast	Glyoxylate and dicarboxylate metabolism
Q84L66	168h	NADH-dependent hydroxypyruvate reductase (Glycine max)	Up-accumulated	oxidoreductase activity	single-organism metabolic process	Peroxisome.	Glyoxylate and dicarboxylate metabolism
I1KXE7	168h	Nucleoredoxin 1 (Glycine soja)	Up-accumulated	oxidoreductase activity	growth	Cytoplasm	Wnt signalling pathway
I1L9L9	168h	Phosphatidylglycerol/phosphatidylinositol transfer protein (Glycine soja)	Down-accumulated	Unknown	Unknown	Chloroplast	Phosphatidylinositol signaling system
C6TIU1	168h	Uncharacterized protein (Glycine max)	Down-accumulated	Unknown	Unknown	Unknown	Unknown
C6SYQ0	168h	Uncharacterized protein (Glycine max)	Up-accumulated	Unknown	Unknown	Unknown	Unknown
I1KMC2	168h	Pyruvate kinase (Glycine max)	Up-accumulated	catalytic activity	carbon utilization	Chloroplast	Glycolysis / Gluconeogenesis
I1KSQ3	168h	Rab GDP dissociation inhibitor alpha (Glycine soja)	Up-accumulated	ATP binding	signaling	Cytoplasm	G protein signalling
C6SVM4	168h	Remorin (Glycine soja)	Down-accumulated	Unknown	localization	Cell membrane	Unknown
A0A0B2NR47	168h	Ribonuclease UK114-like protein (Glycine soja)	Down-accumulated	Unknown	Unknown	Chloroplast	RNA degradation
I1JFA3	168h	Ribosome-recycling factor, chloroplastic (Glycine soja)	Down-accumulated	Unknown	translation	Chloroplast	RNA degradation
R9RPL1	168h	Ribulose bisphosphate carboxylase large chain (Glycine soja)	Up-accumulated	catalytic activity	photorespiration	Cytoplasm	Carbon fixation in photosynthetic organisms
I1N6Q6	168h	Ribulose bisphosphate carboxylase small chain (Glycine max)	Up-accumulated	catalytic activity	photorespiration	Cytoplasm	Carbon fixation in photosynthetic organisms
I1M841	168h	Rubisco activase (Glycine max)	Up-accumulated	ATP binding	Unknown	Chloroplast	Photosynthesis
D4N5G1	168h	Rubisco activase (Glycine max)	Up-accumulated	ATP binding	Unknown	Chloroplast	Photosynthesis
I1LL25	168h	RuBisCO large subunit-binding protein subunit alpha, chloroplastic (Glycine soja)	Up-accumulated	ATP binding	cellular metabolic process	Chloroplast	Photosynthesis
I1LR60	168h	RuBisCO large subunit-binding protein subunit alpha, chloroplastic (Glycine soja)	Up-accumulated	ATP binding	cellular metabolic process	Chloroplast	Photosynthesis
A0A0B2QVA3	168h	RuBisCO large subunit-binding protein subunit beta, chloroplastic (Glycine soja)	Up-accumulated	ATP binding	cellular metabolic process	Chloroplast	Photosynthesis
A0A0B2S4F9	168h	RuBisCO-associated protein (Glycine soja)	Up-accumulated	hydrolase activity	metabolic process	Cell membrane	Glycan degradation
I1LMN5	168h	Sedoheptulose-1,7-bisphosphatase, chloroplastic (Glycine soja)	Up-accumulated	catalytic activity	metabolic process	Chloroplast	Carbon fixation in photosynthetic organisms
I1MZ53	168h	Sedoheptulose-1,7-bisphosphatase, chloroplastic (Glycine soja)	Up-accumulated	catalytic activity	metabolic process	Chloroplast	Carbon fixation in photosynthetic organisms
B7U527	168h	Serine glyoxylate aminotransferase 2 (Glycine max)	Up-accumulated	transaminase activity	Unknown	Peroxisome	Glycine, serine and threonine metabolism
A0A0B2P2R5	168h	Serine hydroxymethyltransferase (Glycine soja)	Up-accumulated	methyltransferase activity	metabolic process	Mitochondrion	Glyoxylate and dicarboxylate metabolism
I1LNC8	168h	Small heat shock protein, chloroplastic (Glycine soja)	Up-accumulated	Unknown	response to stimulus	Chloroplast	Protein processing in endoplasmic reticulum
I1KAZ9	168h	Small heat shock protein, chloroplastic (Glycine soja)	Up-accumulated	Unknown	response to stimulus	Chloroplast	Protein processing in endoplasmic reticulum
I1JYK1	168h	Small heat shock protein, chloroplastic (Glycine soja)	Up-accumulated	Unknown	response to stimulus	Chloroplast	Protein processing in endoplasmic reticulum
C6TGX7	168h	Stem 28 kDa glycoprotein (Glycine max)	Up-accumulated	nutrient reservoir activity	establishment of localization	Cell wall	Storage protein
A0A0B2RJ79	168h	Stem 31 kDa glycoprotein (Glycine soja)	Up-accumulated	nutrient reservoir activity	establishment of localization	Cell wall	Storage protein
I1NBQ5	168h	Uncharacterized protein (Glycine max)	Up-accumulated	Unknown	Unknown	Unknown	Unknown
I1JR38	168h	Uncharacterized protein (Glycine max)	Up-accumulated	Unknown	Unknown	Unknown	Unknown
I1M7G8	168h	Subtilisin-like protease (Glycine soja)	Up-accumulated	catalytic activity	cellular metabolic process	Cytoplasm	Protein degradation
I1KTY9	168h	Sulfurtransferase (Glycine max)	Up-accumulated	catalytic activity	metabolic process	Chloroplast	Sulfur metabolism
I1JYA9	168h	Superoxide dismutase (Glycine max)	Up-accumulated	antioxidant activity	response to stress	Cytoplasm	Oxidative stress response
A0A0B2P0C0	168h	Superoxide dismutase (Glycine soja)	Up-accumulated	antioxidant activity	response to stress	Cytoplasm	Oxidative stress response
I1LKZ4	168h	Superoxide dismutase [Cu-Zn] (Glycine max)	Down-accumulated	antioxidant activity	response to stress	Cytoplasm	Oxidative stress response
I1JRI7	168h	Superoxide dismutase [Cu-Zn] (Glycine max)	Down-accumulated	antioxidant activity	response to stress	Cytoplasm	Oxidative stress response
C6SZ56	168h	Superoxide dismutase [Cu-Zn] (Glycine max)	Down-accumulated	antioxidant activity	response to stress	Cytoplasm	Oxidative stress response
I1LTN6	168h	Superoxide dismutase [Cu-Zn] (Glycine max)	Down-accumulated	antioxidant activity	response to stress	Cytoplasm	Oxidative stress response
A0A0B2RX95	168h	Thioredoxin M-type, chloroplastic (Glycine soja)	Down-accumulated	oxidoreductase activity	single-organism metabolic process	Chloroplast	Oxidative stress response
C6SVT5	168h	Thioredoxin M-type, chloroplastic (Glycine soja)	Down-accumulated	oxidoreductase activity	single-organism metabolic process	Chloroplast	Oxidative stress response
I1LMI4	168h	Thylakoid lumenal 15 kDa protein 1, chloroplastic (Glycine soja)	Down-accumulated	Unknown	localization	Chloroplast	Photosynthesis
K7MS61	168h	Thylakoid lumenal 16.5 kDa protein, chloroplastic (Glycine soja)	Down-accumulated	Unknown	localization	Chloroplast	Photosynthesis
I1KAV5	168h	Thylakoid lumenal 17.4 kDa protein, chloroplastic (Glycine soja)	Down-accumulated	Unknown	localization	Chloroplast	Photosynthesis
K7M7Q1	168h	Thylakoid lumenal 29 kDa protein, chloroplastic (Glycine soja)	Down-accumulated	oxidoreductase activity	localization	Chloroplast	Photosynthesis
A0A0B2R4F5	168h	Transketolase, chloroplastic (Glycine soja)	Up-accumulated	transketolase activity	metabolic process	Chloroplast	Pentose phosphate pathway
I1LFG4	168h	Transketolase, chloroplastic (Glycine soja)	Up-accumulated	transketolase activity	metabolic process	Chloroplast	Pentose phosphate pathway
Q38IW8	168h	Triosephosphate isomerase (Glycine max)	Up-accumulated	isomerase activity	metabolic process	Chloroplast	Carbon fixation in photosynthetic organisms
C6T7V6	168h	Triosephosphate isomerase (Glycine max)	Up-accumulated	isomerase activity	metabolic process	Chloroplast	Carbon fixation in photosynthetic organisms
I1ML11	168h	Tubulin alpha chain (Glycine max)	Up-accumulated	structural constituent of cytoskeleton	establishment of localization	Cytoplasm	Cytoskeleton
I1MG61	168h	Tubulin beta chain (Glycine max)	Up-accumulated	structural constituent of cytoskeleton	establishment of localization	Cytoplasm	Cytoskeleton
C6SXX2	168h	Ubiquitin-NEDD8-like protein RUB2 (Glycine soja)	Down-accumulated	Unknown	regulation of biological process	Nucleus	Ubiquitin mediated proteolysis
A0A0B2S1D9	168h	UDP-arabinopyranose mutase 1 (Glycine soja)	Up-accumulated	transferase activity	cellular metabolic process	Golgi apparatus	Unknown
C6TAU4	168h	Uncharacterized protein (Glycine max)	Down-accumulated	Unknown	Unknown	Unknown	Unknown
K7LP96	168h	Uncharacterized protein (Glycine max)	Down-accumulated	Unknown	Unknown	Unknown	Unknown
I1LAY3	168h	Uncharacterized protein (Glycine max)	Down-accumulated	Unknown	Unknown	Unknown	Unknown
K7KDF5	168h	Uncharacterized protein (Glycine max)	Down-accumulated	Unknown	Unknown	Unknown	Unknown
K7LP97	168h	Uncharacterized protein (Glycine max)	Down-accumulated	Unknown	Unknown	Unknown	Unknown
I1M3V1	168h	Uncharacterized protein (Glycine max)	Down-accumulated	Unknown	Unknown	Unknown	Photosynthesis
I1NDJ4	168h	Uncharacterized protein (Glycine max)	Down-accumulated	Unknown	Unknown	Unknown	Unknown
I1N675	168h	Uncharacterized protein (Glycine max)	Down-accumulated	Unknown	Unknown	Unknown	Unknown
K7KHJ7	168h	Uncharacterized protein (Glycine max)	Down-accumulated	Unknown	Unknown	Unknown	Unknown
I1JMQ3	168h	Uncharacterized protein (Glycine max)	Down-accumulated	Unknown	Unknown	Unknown	Unknown
K7KMB3	168h	Uncharacterized protein (Glycine max)	Down-accumulated	Unknown	Unknown	Unknown	Unknown
I1N020	168h	Uncharacterized protein (Glycine max)	Down-accumulated	Unknown	Unknown	Unknown	Unknown
K7L8B5	168h	Uncharacterized protein (Glycine max)	Down-accumulated	Unknown	Unknown	Unknown	Unknown
C6TMA8	168h	Uncharacterized protein (Glycine max)	Down-accumulated	Unknown	Unknown	Unknown	Unknown
I1NAI6	168h	Uncharacterized protein (Glycine max)	Down-accumulated	Unknown	Unknown	Unknown	Unknown
I1LKQ4	168h	Uncharacterized protein (Glycine max)	Down-accumulated	Unknown	Unknown	Unknown	Unknown
K7LNW5	168h	Uncharacterized protein (Glycine max)	Down-accumulated	Unknown	Unknown	Unknown	Protein biosynthesis
I1L838	168h	Uncharacterized protein (Glycine max)	Up-accumulated	Unknown	Unknown	Unknown	Unknown
I1KYC4	168h	Uncharacterized protein (Glycine max)	Up-accumulated	Unknown	Unknown	Unknown	Unknown
I1JSX4	168h	Uncharacterized protein (Glycine max)	Up-accumulated	Unknown	Unknown	Unknown	Unknown
I1KZ13	168h	Uncharacterized protein (Glycine max)	Up-accumulated	Unknown	Unknown	Unknown	Unknown
I1JLL3	168h	Uncharacterized protein (Glycine max)	Up-accumulated	Unknown	Unknown	Unknown	Unknown
I1KLL8	168h	Uncharacterized protein (Glycine max)	Up-accumulated	Unknown	Unknown	Unknown	Protein biosynthesis
C6TID4	168h	Uncharacterized protein (Glycine max)	Up-accumulated	Unknown	Unknown	Unknown	Unknown
I1JBQ4	168h	Uncharacterized protein (Glycine max)	Up-accumulated	Unknown	Unknown	Unknown	Unknown
I1KVM5	168h	Uncharacterized protein (Glycine max)	Up-accumulated	Unknown	Unknown	Unknown	Unknown
A0A0B2S2G6	168h	Uncharacterized protein (Glycine soja)	Up-accumulated	Unknown	Unknown	Unknown	Unknown
C6T3L1	168h	Universal stress protein A-like protein (Glycine soja)	Down-accumulated	Unknown	response to stress	Mitochondrion	Unknown
I1MBR7	168h	UTP--glucose-1-phosphate uridylyltransferase (Glycine soja)	Up-accumulated	catalytic activity	carbon utilization	Cytoplasm	Starch and sucrose metabolism
A0A0B2R6G1	168h	Vicianin hydrolase (Glycine soja)	Up-accumulated	beta-glucosidase activity	metabolic process	Vacuole	Glycan degradation
I1KVU0	168h	V-type proton ATPase catalytic subunit A (Glycine soja)	Up-accumulated	ATPase binding	metabolic process	Cell membrane	Oxidative phosphorylation
I1NDS2	168h	Zeaxanthin epoxidase, chloroplastic (Glycine soja)	Down-accumulated	Unknown	Unknown	Chloroplast	Abscisic acid signaling pathway

## Sheet: S7
Additional files 6 S7. GO and KEGG analysis of the differentially abundant proteins identified in cotyledon between cv. Ningzhen No. 1 and Xiangdou No. 3 under HTH stress
a: the uniprot number of the protein
b: corresponds to stress time (24h, 96h, 168h)
c: the expression pattern of the protein
d: the Molecular function of the protein
e: the Biological process name of the protein
f: the Cellular component name of the protein
g: the KEGG pathway name of the protein
Accession Noa	Stress Timeb	Protein Species and Source	Protein Typec	GO Name(MF)d	GO Name(BP)e	GO Name(CC)f	KEGG Pathwayg
C6T1V2	24h	18.2 kDa class I heat shock protein (Glycine soja)	Up-accumulated	Unknown	response to stimulus	Nucleus	Protein processing in endoplasmic reticulum
I1KRJ7	24h	1-Cys peroxiredoxin (Glycine soja)	Up-accumulated	antioxidant activity	response to stress	Nucleus	Oxidative stress response
C6TJG0	24h	20 kDa chaperonin, chloroplastic (Glycine soja)	Up-accumulated	metal ion binding	protein folding	Chloroplast	Protein folding and assembly
I1LC12	24h	22.0 kDa class IV heat shock protein (Glycine soja)	Up-accumulated	Unknown	response to stimulus	Endoplasmic reticulum	Protein processing in endoplasmic reticulum
A0A0B2P3W9	24h	Basic 7S globulin (Glycine soja)	Up-accumulated	nutrient reservoir activity	Unknown	Cell membrane	Storage protein
A0A0B2S9A1	24h	Basic 7S globulin 2 (Glycine soja)	Up-accumulated	nutrient reservoir activity	Unknown	Cell membrane	Storage protein
Q6LEG8	24h	Calmodulin (Glycine max)	Up-accumulated	calcium ion binding	signaling	Cell membrane	Calcium signaling pathway
I1M0K3	24h	Cysteine proteinase inhibitor (Glycine max)	Up-accumulated	cysteine-type endopeptidase inhibitor activity	cellular protein metabolic process	Mitochondrion	Protein degradation
Q70EM0	24h	Dehydrin (Glycine max)	Up-accumulated	Unknown	response to stimulus	Cytoplasm	Unknown
Q39805	24h	Dehydrin-like protein (Glycine max)	Up-accumulated	Unknown	response to stimulus	Cytoplasm	Unknown
I1M222	24h	Desiccation-related protein PCC3-06 (Glycine soja)	Up-accumulated	Unknown	response to stimulus	Nucleus	Unknown
I1L957	24h	Embryonic protein DC-8 (Glycine soja)	Up-accumulated	nutrient reservoir activity	developmental process	Cell wall	Storage protein
A0A0B2QGH4	24h	Em-like protein GEA1 (Glycine soja)	Up-accumulated	nutrient reservoir activity	developmental process	Nucleus	Abscisic acid signaling pathway
Q9SB11	24h	Glycinin (Glycine max)	Up-accumulated	nutrient reservoir activity	Unknown	Vacuole	Storage protein
A0A0B2PSP9	24h	Glycinin G2 (Glycine soja)	Up-accumulated	nutrient reservoir activity	Unknown	Vacuole	Storage protein
A0A0B2P4D2	24h	Glycinin G3 (Glycine soja)	Up-accumulated	nutrient reservoir activity	Unknown	Vacuole	Storage protein
I1J9Y0	24h	Heat shock protein STI (Glycine soja)	Up-accumulated	Unknown	response to stimulus	Nucleus	Protein processing in endoplasmic reticulum
I1JBN4	24h	Heme-binding protein 2 (Glycine soja)	Down-accumulated	Unknown	response to stimulus	Golgi apparatus	Oxidative stress response
C7EA91	24h	Mutant glycinin subunit A1aB1b (Glycine max)	Up-accumulated	nutrient reservoir activity	Unknown	Vacuole	Storage protein
Q9ZNZ4	24h	Napin-type 2S albumin 1 (Glycine max)	Up-accumulated	nutrient reservoir activity	Unknown	Nucleus	Storage protein
I1N8M5	24h	Nascent polypeptide-associated complex subunit alpha-like protein (Glycine soja)	Up-accumulated	Unknown	regulation of transcription	Nucleus	Transcription regulation
C3VHQ8	24h	Oleosin (Glycine max)	Down-accumulated	nutrient reservoir activity	establishment of localization	Cell membrane	Unknown
A0A0B2Q9B8	24h	Oleosin (Glycine soja)	Down-accumulated	nutrient reservoir activity	establishment of localization	Cell membrane	Unknown
K7LSN8	24h	Peptidyl-prolyl cis-trans isomerase (Glycine max)	Up-accumulated	catalytic activity	cellular protein metabolic process	cytoplasm	Protein modification
A0A0B2QNE5	24h	Peroxidase (Glycine soja)	Down-accumulated	antioxidant activity	response to stress	Peroxisome	Oxidative stress response
A0A0B2S296	24h	Protein disulfide isomerase-like 1-4 (Glycine soja)	Down-accumulated	protein disulfide isomerase activity	cell redox homeostasis	endoplasmic reticulum	Unknown
A0A0B2PSI9	24h	Calcium-binding protein CML27 (Glycine soja)	Up-accumulated	calcium ion binding	signaling	Cell membrane	Calcium signaling pathway
I1M3M9	24h	Seed biotin-containing protein SBP65 (Glycine soja)	Up-accumulated	nutrient reservoir activity	Unknown	Nucleus	Biotin metabolism
Q9S7N8	24h	Seed maturation protein PM21 (Glycine max)	Up-accumulated	nutrient reservoir activity	Unknown	Nucleus	Storage protein
I1LE41	24h	Seed maturation protein PM24 (Glycine max)	Up-accumulated	nutrient reservoir activity	Unknown	Nucleus	Storage protein
Q9XES8	24h	Seed maturation protein PM28 (Glycine max)	Up-accumulated	nutrient reservoir activity	Unknown	Nucleus	Storage protein
Q9XET0	24h	Seed maturation protein PM30 (Glycine max)	Up-accumulated	nutrient reservoir activity	Unknown	Nucleus	Protein processing in endoplasmic reticulum
A0A0B2QU60	24h	Small heat shock protein, chloroplastic (Glycine soja)	Up-accumulated	Unknown	response to stimulus	chloroplast	Protein processing in endoplasmic reticulum
C6T588	24h	Stress-induced protein SAM22 (Glycine soja)	Up-accumulated	antioxidant activity	response to stress	cytoplasm	Plant-pathogen interaction
C6TFW4	24h	Stress-induced protein SAM22 (Glycine soja)	Up-accumulated	antioxidant activity	response to stress	cytoplasm	Plant-pathogen interaction
I1LKZ4	24h	Superoxide dismutase [Cu-Zn] (Glycine max)	Up-accumulated	antioxidant activity	response to stress	cytoplasm	Oxidative stress response
K7MLV5	24h	Tubulin alpha chain (Glycine max)	Up-accumulated	structural constituent of cytoskeleton	establishment of localization	cytoplasm	Cytoskeleton
C6SXX2	24h	Ubiquitin-NEDD8-like protein RUB2 (Glycine soja)	Up-accumulated	Unknown	biological regulation	Nucleus	Ubiquitin mediated proteolysis
I1N675	24h	Uncharacterized protein (Glycine max)	Up-accumulated	Unknown	Unknown	Unknown	Unknown
I1JMQ3	24h	Uncharacterized protein (Glycine max)	Up-accumulated	Unknown	Unknown	Unknown	Unknown
I1LHR9	24h	Uncharacterized protein (Glycine max)	Up-accumulated	Unknown	Unknown	Unknown	Unknown
K7KWZ7	24h	Uncharacterized protein (Glycine max)	Up-accumulated	hydrolase activity	protein metabolic process	Unknown	Unknown
I1LWR7	96h	40S ribosomal protein S19-1 (Glycine soja)	Up-accumulated	structural constituent of ribosome	translation	cytoplasm	Protein biosynthesis
A0A0B2RS98	96h	5-methyltetrahydropteroyltriglutamate--homocysteine methyltransferase (Glycine soja)	Up-accumulated	zinc ion binding	organonitrogen compound metabolic process	chloroplast	Cysteine and methionine metabolism
C6TGA6	96h	60S acidic ribosomal protein P0 (Glycine max)	Up-accumulated	structural constituent of ribosome	translation	cytoplasm	Protein biosynthesis
A0A0B2P735	96h	Alcohol dehydrogenase 1 (Glycine soja)	Up-accumulated	oxidoreductase activity	single-organism process	Cytoplasm	Glycolysis / Gluconeogenesis
O22120	96h	Alpha subunit of beta conglycinin (Glycine max)	Up-accumulated	nutrient reservoir activity	Unknown	Vacuole	Storage protein
Q9FZP9	96h	Alpha subunit of beta-conglycinin (Glycine max)	Up-accumulated	nutrient reservoir activity	Unknown	Vacuole	Storage protein
I1LLC0	96h	Annexin (Glycine max)	Up-accumulated	antioxidant activity	response to stress	Cell membrane	Oxidative stress response
G3E7M9	96h	Annexin (Glycine max)	Up-accumulated	antioxidant activity	response to stress	Cell membrane	Oxidative stress response
O22121	96h	Beta subunit of beta conglycinin (Glycine max)	Up-accumulated	nutrient reservoir activity	Unknown	Vacuole	Storage protein
Q42795	96h	Beta-amylase (Glycine max)	Up-accumulated	catalytic activity	metabolic process	Cytoplasm	Starch and sucrose metabolism
F7J077	96h	Beta-conglycinin beta subunit (Glycine max)	Up-accumulated	nutrient reservoir activity	Unknown	Vacuole	Storage protein
I1JXA0	96h	Cell division cycle protein 48 like (Glycine soja)	Up-accumulated	nucleoside phosphate binding	metabolic process	Cytoplasm	Protein processing in endoplasmic reticulum
I1LTL9	96h	Cell division cycle protein 48 like (Glycine soja)	Up-accumulated	nucleoside phosphate binding	metabolic process	Cytoplasm	Protein processing in endoplasmic reticulum
A1KR24	96h	Dehydrin (Glycine max)	Down-accumulated	Unknown	response to stimulus	Cytoplasm	Unknown
Q70EM0	96h	Dehydrin (Glycine max)	Up-accumulated	Unknown	response to stimulus	Cytoplasm	Unknown
C6TAX7	96h	Dehydrin COR47 (Glycine soja)	Down-accumulated	Unknown	response to stimulus	cytosol	Unknown
A0A0B2Q4Z1	96h	Elongation factor 1-alpha (Glycine soja)	Up-accumulated	GTPase activity	protein biosynthesis process	cytoplasm	Protein biosynthesis
I1MJ86	96h	Elongation factor 2 (Glycine soja)	Up-accumulated	GTPase activity	protein biosynthesis process	cytoplasm	Protein biosynthesis
I1M005	96h	Formate dehydrogenase, mitochondrial (Glycine max)	Up-accumulated	catalytic activity	formate catabolic process	Mitochondrion	Glyoxylate and dicarboxylate metabolism
A0A0B2Q7W6	96h	Glucose and ribitol dehydrogenase like 1 (Glycine soja)	Up-accumulated	oxidoreductase activity	single-organism process	chloroplast	Pentose phosphate pathway
I1MYI8	96h	Glyceraldehyde-3-phosphate dehydrogenase (Glycine max)	Up-accumulated	NAD binding	carbohydrate metabolic process	Mitochondrion	Glycolysis / Gluconeogenesis
I1JXG9	96h	Glyceraldehyde-3-phosphate dehydrogenase (Glycine max)	Up-accumulated	NAD binding	carbohydrate metabolic process	Mitochondrion	Glycolysis / Gluconeogenesis
Q2I0H4	96h	Glyceraldehyde-3-phosphate dehydrogenase (Glycine max)	Up-accumulated	NAD binding	carbohydrate metabolic process	Mitochondrion	Glycolysis / Gluconeogenesis
Q9SB11	96h	Glycinin (Glycine max)	Up-accumulated	nutrient reservoir activity	Unknown	Vacuole	Storage protein
A0A0B2P4D2	96h	Glycinin G3 (Glycine soja)	Up-accumulated	nutrient reservoir activity	Unknown	Vacuole	Storage protein
Q9S9D0	96h	Glycinin G4 subunit (Glycine max)	Up-accumulated	nutrient reservoir activity	Unknown	Vacuole	Storage protein
K7KIL0	96h	GTP-binding nuclear protein (Glycine max)	Up-accumulated	GTPase activity	signaling	cytosol	G protein signaling pathway
I1L314	96h	Heat shock protein 90-1	Up-accumulated	ATP binding	response to stimulus	Cytoplasm	Protein folding and assembly
I1JBN4	96h	Heme-binding protein 2 (Glycine soja)	Down-accumulated	Unknown	response to stimulus	Golgi apparatus	Oxidative stress response
I1M3M4	96h	Ketol-acid reductoisomerase (Glycine max)	Up-accumulated	metal ion binding	valine biosynthetic process	chloroplast	Valine, leucine and isoleucine biosynthesis
B3TDK4	96h	Lipoxygenase (Glycine max)	Up-accumulated	oxidoreductase activity	fatty acid biosynthetic process	Cytoplasm	Fatty acid biosynthesis
D6PAW7	96h	Lipoxygenase (Glycine max)	Up-accumulated	oxidoreductase activity	fatty acid biosynthetic process	Cytoplasm	Fatty acid biosynthesis
B3TDK5	96h	Lipoxygenase (Glycine max)	Up-accumulated	oxidoreductase activity	fatty acid biosynthetic process	Cytoplasm	Fatty acid biosynthesis
I1KUQ0	96h	Lipoxygenase (Glycine max)	Up-accumulated	oxidoreductase activity	fatty acid biosynthetic process	Cytoplasm	Fatty acid biosynthesis
Q42447	96h	Maturation protein (Glycine max)	Up-accumulated	Unknown	response to stress	Cytoplasm	Storage protein
Q71EW8	96h	Methionine synthase (Glycine max)	Up-accumulated	methionine synthase activity	organic acid biosynthetic process	cytosol	Cysteine and methionine metabolism
I1K1K4	96h	Oleosin (Glycine max)	Up-accumulated	nutrient reservoir activity	establishment of localization	Cell membrane	Unknown
I1N747	96h	Oleosin (Glycine max)	Up-accumulated	nutrient reservoir activity	establishment of localization	Cell membrane	Unknown
A0A0B2QNE5	96h	Peroxidase (Glycine soja)	Down-accumulated	antioxidant activity	response to stress	Peroxisome	Oxidative stress response
I1KKN7	96h	Pyrophosphate--fructose 6-phosphate 1-phosphotransferase subunit alpha (Glycine max)	Up-accumulated	ATP binding	carbohydrate metabolic process	cytoplasm	Glycolysis / Gluconeogenesis
I1N6Q6	96h	Ribulose bisphosphate carboxylase small chain (Glycine max)	Up-accumulated	magnesium ion binding	single-organism process	chloroplast	Carbon fixation in photosynthetic organisms
Q9XER5	96h	Seed maturation protein PM22 (Glycine max)	Down-accumulated	nutrient reservoir activity	response to stimulus	Cell membrane	Unknown
A0A0B2QU60	96h	Small heat shock protein, chloroplastic (Glycine soja)	Up-accumulated	Unknown	response to stimulus	chloroplast	Protein processing in endoplasmic reticulum
I1L860	96h	Sucrose-binding protein (Glycine soja)	Up-accumulated	nutrient reservoir activity	localization	Vacuole	Metabolite transport
I1JF86	96h	Sucrose-binding protein 2 (Glycine max)	Up-accumulated	nutrient reservoir activity	localization	Vacuole	Metabolite transport
K7KFF1	96h	Uncharacterized protein (Glycine max)	Up-accumulated	nutrient reservoir activity	Unknown	Unknown	Unknown
C6SZ13	96h	Uncharacterized protein (Glycine max)	Up-accumulated	Unknown	Unknown	Unknown	Unknown
A0A0B2S8C8	96h	Uncharacterized protein (Glycine soja)	Down-accumulated	Unknown	Unknown	Unknown	Unknown
I1JFX0	96h	Universal stress protein A-like protein (Glycine soja)	Up-accumulated	Unknown	response to stress	Chloroplast	Unknown
I1JU00	168h	17.9 kDa class II heat shock protein (Glycine soja)	Up-accumulated	Unknown	response to stimulus	Chloroplast	Protein processing in endoplasmic reticulum
I1M965	168h	17.9 kDa class II heat shock protein (Glycine soja)	Up-accumulated	Unknown	response to stimulus	Chloroplast	Protein processing in endoplasmic reticulum
I1MK36	168h	25.3 kDa vesicle transport protein (Glycine soja)	Down-accumulated	Unknown	response to stimulus	Cell membrane	Phagosome
C6T588	168h	Stress-induced protein SAM22 (Glycine soja)	Down-accumulated	abscisic acid binding	response to stress	cytoplasm	Plant-pathogen interaction
B3TDK5	168h	Lipoxygenase (Glycine max)	Down-accumulated	oxidoreductase activity	fatty acid biosynthetic process	Cytoplasm	Fatty acid biosynthesis
I1LE41	168h	Seed maturation protein PM24 (Glycine max)	Down-accumulated	nutrient reservoir activity	Unknown	Nucleus	Storage protein
I1NGG4	168h	Seed maturation protein PM26 (Glycine max)	Down-accumulated	nutrient reservoir activity	Unknown	Nucleus	Storage protein
I1NGI9	168h	40S ribosomal protein S3a (Glycine max)	Up-accumulated	structural constituent of ribosome	translation	cytoplasm	Protein biosynthesis
A0A0B2P735	168h	Alcohol dehydrogenase 1 (Glycine soja)	Down-accumulated	oxidoreductase activity	single-organism process	Cytoplasm	Glycolysis / Gluconeogenesis
O22121	168h	Beta subunit of beta conglycinin (Glycine max)	Down-accumulated	nutrient reservoir activity	Unknown	Vacuole	Unknown
A1KR24	168h	Dehydrin (Glycine max)	Down-accumulated	Unknown	response to stimulus	Cytoplasm	Unknown
Q70EM0	168h	Dehydrin (Glycine max)	Up-accumulated	Unknown	response to stimulus	Cytoplasm	Unknown
I1N9E6	168h	Elongation factor Tu (Glycine max)	Down-accumulated	GTPase activity	protein biosynthesis process	cytoplasm	Protein biosynthesis
I1JXC1	168h	Elongation factor Tu (Glycine max)	Down-accumulated	GTPase activity	protein biosynthesis process	cytoplasm	Protein biosynthesis
A0A0B2RV20	168h	Gamma-glutamyl hydrolase (Glycine soja)	Down-accumulated	gamma-glutamyl-peptidase activity	glutamine metabolic process	Cell membrane	Alanine, aspartate and glutamate metabolism
D6PAW7	168h	Lipoxygenase (Glycine max)	Down-accumulated	oxidoreductase activity	fatty acid biosynthetic process	Cytoplasm	Fatty acid biosynthesis
B3TDK4	168h	Lipoxygenase (Glycine max)	Down-accumulated	oxidoreductase activity	fatty acid biosynthetic process	Cytoplasm	Fatty acid biosynthesis
Q42447	168h	Maturation protein (Glycine max)	Up-accumulated	Unknown	growth	Cytoplasm	Storage protein
Q9ZNZ4	168h	Napin-type 2S albumin 1 (Glycine max)	Up-accumulated	nutrient reservoir activity	Unknown	Nucleus	Storage protein
A0A0B2QNE5	168h	Peroxidase (Glycine soja)	Down-accumulated	antioxidant activity	response to stress	Peroxisome	Oxidative stress response
A0A0B2QI13	168h	Poly [ADP-ribose] polymerase 3 (Glycine soja)	Down-accumulated	catalytic activity	cellular protein metabolic process	Nucleus	Unknown
B1Q2X5	168h	Protein disulfide-isomerase (Glycine max)	Down-accumulated	protein disulfide isomerase activity	metabolic process	endoplasmic reticulum	Protein processing in endoplasmic reticulum
Q9XER5	168h	Seed maturation protein PM22 (Glycine max)	Down-accumulated	nutrient reservoir activity	growth	Cell membrane	Protein processing in endoplasmic reticulum
C6SVR5	168h	Seed maturation protein PM36 (Glycine soja)	Down-accumulated	nutrient reservoir activity	growth	Chloroplast	Storage protein
I1MYB0	168h	Selenium-binding protein 1 (Glycine soja)	Down-accumulated	metal ion binding	Unknown	Cytoplasm	Unknown
A0A0B2QU60	168h	Small heat shock protein, chloroplastic (Glycine soja)	Up-accumulated	Unknown	response to stimulus	Chloroplast	Protein processing in endoplasmic reticulum
C6TFW4	168h	Stress-induced protein SAM22 (Glycine soja)	Down-accumulated	abscisic acid binding	response to stress	cytoplasm	Plant-pathogen interaction
I1KXE7	168h	Uncharacterized protein (Glycine max)	Down-accumulated	Unknown	Unknown	Unknown	Unknown
C6TMA8	168h	Uncharacterized protein (Glycine max)	Down-accumulated	Unknown	Unknown	Unknown	Unknown

## Sheet: S8
Additional files 6 S8. GO and KEGG analysis of the differentially abundant proteins identified in embryo between cv. Ningzhen No. 1 and cv. Xiangdou No. 3 under HTH stress
a: the uniprot number of the protein
b: corresponds to stress time (24h, 96h, 168h)
c: the expression pattern of the protein
d: the Molecular function of the protein
e: the Biological process name of the protein
f: the Cellular component name of the protein
g: the KEGG pathway name of the protein
Accession Noa	Stress Timeb	Protein Species and Source	Protein Typec	GO Name(MF)d	GO Name(BP)e	GO Name(CC)f	KEGG Pathwayg
A0A0B2R0Z0	24h	1-Cys peroxiredoxin (Glycine soja)	Down-accumulated	oxidoreductase activity	oxidation-reduction process	Nucleus	Oxidative stress response
A0A0B2RS98	24h	5-methyltetrahydropteroyltriglutamate--homocysteine methyltransferase (Glycine soja)	Up-accumulated	zinc ion binding	organonitrogen compound metabolic process	Chloroplast	Cysteine and methionine metabolism
K7M324	24h	60S acidic ribosomal protein P2B (Glycine soja)	Up-accumulated	structural constituent of ribosome	translation	Cytoplasm	Protein biosynthesis
A0A0B2P6D2	24h	Allene oxide synthase, chloroplastic (Glycine soja)	Down-accumulated	oxidoreductase activity	Unknown	chloroplast	Fatty acid biosynthesis
K7LX92	24h	Calmodulin (Glycine soja)	Up-accumulated	calcium ion binding	sianaling	Cell membrane	Calcium signaling pathway
A1KR24	24h	Dehydrin (Glycine max)	Down-accumulated	Unknown	response to stimulus	Cytoplasm	Unknown
O23957	24h	Dehydrin (Glycine max)	Up-accumulated	Unknown	response to abscisic acid	Cytoplasm	Unknown
Q70EM0	24h	Dehydrin (Glycine max)	Up-accumulated	Unknown	response to stimulus	Cytoplasm	Unknown
C6SXA0	24h	Glycine-rich RNA-binding protein 2, mitochondrial (Glycine soja)	Up-accumulated	nucleic acid binding	regulation of biological process	Mitochondrion	mRNA surveillance pathway
I7HBP1	24h	Glycosyltransferase (Glycine max)	Up-accumulated	transferase activity	metabolic process	Cell membrane	Amino sugar and nucleotide sugar metabolism
I1JBN4	24h	Heme-binding protein 2 (Glycine soja)	Up-accumulated	Unknown	establishment of localization	Golgi apparatus	Oxidative stress response
A0A0B2SVB7	24h	Inosine-5-monophosphate dehydrogenase (Glycine soja)	Down-accumulated	oxidoreductase activity	purine nucleotide biosynthetic process	Peroxisome	Purine metabolism
I1L849	24h	Late embryogenesis abundant protein D-34 (Glycine soja)	Up-accumulated	nutrient reservoir activity	growth	Cell membrane	Storage protein
A0A0B2ST30	24h	LETM1 and EF-hand domain-containing protein 1, mitochondrial (Glycine soja)	Down-accumulated	calcium ion binding	sianaling	Mitochondrion	Calcium signaling pathway
Q9SPJ6	24h	Maturation protein pPM32 (Glycine max)	Up-accumulated	nutrient reservoir activity	Unknown	Nucleus	Storage protein
I1N8M5	24h	Nascent polypeptide-associated complex subunit alpha-like protein (Glycine soja)	Up-accumulated	Unknown	regulation of transcription	Nucleus	Transcription regulation
C6TFC1	24h	Non-specific lipid-transfer protein	Up-accumulated	lipid binding	establishment of localization	Cell wall	Fatty acid degradation
C3VHQ8	24h	Oleosin (Glycine max)	Down-accumulated	nutrient reservoir activity	establishment of localization	Cell membrane	Unknown
I1JRI7	24h	Superoxide dismutase [Cu-Zn] (Glycine max)	Up-accumulated	antioxidant activity	response to stress	Cytoplasm	Oxidative stress response
Q9LLX2	24h	Trypsin inhibitor (Glycine max)	Up-accumulated	endopeptidase inhibitor activity	Unknown	Vacuole	Protein degradation
I1LHR9	24h	Uncharacterized protein (Glycine max)	Up-accumulated	Unknown	Unknown	Unknown	Unknown
A0A0B2R0Z0	96h	1-Cys peroxiredoxin (Glycine soja)	Down-accumulated	oxidoreductase activity	oxidation-reduction process	Nucleus	Oxidative stress response
A0A0B2P3W9	96h	Basic 7S globulin (Glycine soja)	Down-accumulated	nutrient reservoir activity	Unknown	Cell membrane	Storage protein
O22121	96h	Beta subunit of beta conglycinin (Glycine max)	Down-accumulated	nutrient reservoir activity	Unknown	Vacuole	Storage protein
F7J077	96h	Beta-conglycinin beta subunit (Glycine max)	Down-accumulated	nutrient reservoir activity	Unknown	Vacuole	Storage protein
Q70EM0	96h	Dehydrin (Glycine max)	Up-accumulated	Unknown	response to stimulus	Cytoplasm	Unknown
A1KR24	96h	Dehydrin (Glycine max)	Down-accumulated	Unknown	response to stimulus	Cytoplasm	Unknown
A0A0B2PGZ2	96h	Desiccation-related protein PCC3-06 (Glycine soja)	Up-accumulated	Unknown	response to stimulus	Nucleus	Unknown
Q7GC77	96h	Glycinin A3B4 subunit (Glycine max)	Down-accumulated	nutrient reservoir activity	Unknown	Vacuole	Storage protein
A0A0B2PSP9	96h	Glycinin G2 (Glycine soja)	Down-accumulated	nutrient reservoir activity	Unknown	Vacuole	Storage protein
I7HBP1	96h	Glycosyltransferase (Glycine max)	Up-accumulated	transferase activity	metabolic process	Cell membrane	Amino sugar and nucleotide sugar metabolism
A0A0B2RIW3	96h	Kunitz-type trypsin inhibitor KTI1 (Glycine soja)	Down-accumulated	endopeptidase inhibitor activity	Unknown	Vacuole	Protein degradation
I1L8Q0	96h	Lambda class glutathione S-transferase (Glycine max)	Down-accumulated	glutathione transferase activity	glutathione metabolic process	Cytoplasm	Glutathione metabolism
A0A0B2SIS4	96h	Late embryogenesis abundant protein 2 (Glycine soja)	Up-accumulated	nutrient reservoir activity	growth	Cytoplasm	Storage protein
A0A0B2PLY0	96h	Lectin (Glycine soja)	Down-accumulated	nutrient reservoir activity	response to stress	Cytoplasm	Storage protein
Q42447	96h	Maturation protein (Glycine max)	Up-accumulated	nutrient reservoir activity	growth	Cytoplasm	Storage protein
Q9SPJ6	96h	Maturation protein pPM32 (Glycine max)	Up-accumulated	nutrient reservoir activity	Unknown	Nucleus	Storage protein
C7EA91	96h	Mutant glycinin subunit A1aB1b (Glycine max)	Up-accumulated	nutrient reservoir activity	Unknown	Vacuole	Storage protein
I1M2V1	96h	Nuclear pore complex protein Nup98-Nup96 (Glycine soja)	Down-accumulated	Unknown	transport	Nucleus	Unknown
I1LKJ7	96h	Phosphatidylglycerol/phosphatidylinositol transfer protein (Glycine soja)	Up-accumulated	Unknown	sianaling	Nucleus	Phosphatidylinositol signaling system
I1JBH8	96h	Protein disulfide isomerase-like protein (Glycine max)	Down-accumulated	catalytic activity	cell redox homeostasis	Cytoplasm	Unknown
A0A0B2R290	96h	Glutathione S-transferase (Glycine soja)	Up-accumulated	oxidoreductase activity	protein folding	Cytoplasm	Glutathione metabolism
I1KAZ9	96h	Small heat shock protein, chloroplastic (Glycine soja)	Up-accumulated	Unknown	response to stimulus	Chloroplast	Protein processing in endoplasmic reticulum
C6T588	96h	Stress-induced protein SAM22 (Glycine soja)	Down-accumulated	Unknown	response to stress	Cytoplasm	Plant-pathogen interaction
K7MZA6	96h	Uncharacterized protein (Glycine max)	Down-accumulated	oxidoreductase activity	oxidation-reduction process	Unknown	Unknown
A0A0B2R0Z0	168h	1-Cys peroxiredoxin (Glycine soja)	Down-accumulated	oxidoreductase activity	oxidation-reduction process	Nucleus	Oxidative stress response
I1KRJ7	168h	1-Cys peroxiredoxin (Glycine soja)	Down-accumulated	oxidoreductase activity	oxidation-reduction process	Nucleus	Oxidative stress response
Q8W0V9	168h	24 kDa protein SC24 (Glycine max)	Up-accumulated	Unknown	metabolic process	Vacuole	Unknown
O64458	168h	34 kDa maturing seed protein (Glycine max)	Up-accumulated	nutrient reservoir activity	protein metabolic process	Vacuole	Storage protein
Q6TXD0	168h	3-ketoacyl-CoA thiolase (Glycine max)	Down-accumulated	acyltransferase activity	metabolic process	Peroxisome	Fatty acid degradation
I1LWR7	168h	40S ribosomal protein S19-1 (Glycine soja)	Down-accumulated	structural constituent of ribosome	translation	Cytoplasm	Protein biosynthesis
I1K5K3	168h	40S ribosomal protein S2-4 (Glycine soja)	Down-accumulated	structural constituent of ribosome	translation	Cytoplasm	Protein biosynthesis
I1LGB7	168h	40S ribosomal protein S2-4 (Glycine soja)	Down-accumulated	structural constituent of ribosome	translation	Cytoplasm	Protein biosynthesis
Q6VEV1	168h	40S ribosomal protein S25 (Fragment) (Glycine max)	Down-accumulated	structural constituent of ribosome	translation	Cytoplasm	Protein biosynthesis
I1MQB5	168h	40S ribosomal protein S3-3 (Glycine soja)	Up-accumulated	structural constituent of ribosome	translation	Cytoplasm	Protein biosynthesis
C6TJG9	168h	40S ribosomal protein S4 (Glycine max)	Down-accumulated	structural constituent of ribosome	translation	Cytoplasm	Protein biosynthesis
K7KFI7	168h	60S ribosomal protein L23 (Glycine soja)	Down-accumulated	structural constituent of ribosome	translation	Cytoplasm	Protein biosynthesis
I1LK73	168h	60S ribosomal protein L23A (Glycine soja)	Down-accumulated	structural constituent of ribosome	translation	Cytoplasm	Protein biosynthesis
I1J9E4	168h	60S ribosomal protein L26-1 (Glycine soja)	Down-accumulated	structural constituent of ribosome	translation	Cytoplasm	Protein biosynthesis
I1KUX8	168h	60S ribosomal protein L28-2 (Glycine soja)	Down-accumulated	structural constituent of ribosome	translation	Cytoplasm	Protein biosynthesis
I1M5E1	168h	60S ribosomal protein L28-2 (Glycine soja)	Down-accumulated	structural constituent of ribosome	translation	Cytoplasm	Protein biosynthesis
I1MCX7	168h	60S ribosomal protein L28-2 (Glycine soja)	Down-accumulated	structural constituent of ribosome	translation	Cytoplasm	Protein biosynthesis
C6SVR2	168h	60S ribosomal protein L31 (Glycine soja)	Down-accumulated	structural constituent of ribosome	translation	Cytoplasm	Protein biosynthesis
I1KTK0	168h	60S ribosomal protein L6 (Glycine soja)	Down-accumulated	structural constituent of ribosome	translation	Cytoplasm	Protein biosynthesis
I1KVR2	168h	60S ribosomal protein L7-4 (Glycine soja)	Down-accumulated	structural constituent of ribosome	translation	Cytoplasm	Protein biosynthesis
A0A0B2SFA2	168h	Activator of 90 kDa heat shock protein ATPase like 1 (Glycine soja)	Down-accumulated	ATP binding	response to stimulus	Cytoplasm	Protein folding and assembly
I1LS55	168h	ADP,ATP carrier protein 3, mitochondrial (Glycine soja)	Down-accumulated	structural constituent of ribosome	single-organism transport	Mitochondrion	Oxidative phosphorylation
I1LXD1	168h	Alcohol dehydrogenase 1 (Glycine soja)	Up-accumulated	oxidoreductase activity	oxidation-reduction process	Cytoplasm	Glycolysis / Gluconeogenesis
A0A0B2QJA4	168h	Aldehyde dehydrogenase family 2 member C4 (Glycine soja)	Down-accumulated	oxidoreductase activity	Unknown	Chloroplast	Fatty acid degradation
O22120	168h	Alpha subunit of beta conglycinin (Glycine max)	Up-accumulated	nutrient reservoir activity	Unknown	Vacuole	Storage protein
I1MJN7	168h	ATP synthase subunit O, mitochondrial (Glycine soja)	Up-accumulated	ATPase activity	transport	Mitochondrion	Oxidative phosphorylation
A0A0B2P3W9	168h	Basic 7S globulin (Glycine soja)	Up-accumulated	nutrient reservoir activity	Unknown	Cell membrane	Storage protein
O22121	168h	Beta subunit of beta conglycinin (Glycine max)	Up-accumulated	nutrient reservoir activity	Unknown	Vacuole	Storage protein
F7J077	168h	Beta-conglycinin beta subunit (Glycine max)	Up-accumulated	nutrient reservoir activity	Unknown	Vacuole	Storage protein
K7LX92	168h	Calmodulin (Glycine soja)	Up-accumulated	calcium ion binding	sianaling	Cell membrane	Calcium signaling pathway
I1LCI1	168h	Chaperonin CPN60-2, mitochondrial (Glycine soja)	Down-accumulated	ATP binding	metabolic process	Mitochondrion	Protein folding and assembly
Q9BBU5	168h	Cu/Zn-superoxide dismutase copper chaperone (Glycine max)	Down-accumulated	antioxidant activity	response to stress	Cytoplasm	Oxidative stress response
I1MAW4	168h	Cytochrome c oxidase subunit 6b-1 (Glycine soja)	Up-accumulated	oxidoreductase activity	oxidation-reduction process	Chloroplast	Oxidative phosphorylation
Q70EM0	168h	Dehydrin (Glycine max)	Up-accumulated	Unknown	response to stimulus	Cytoplasm	Unknown
A1KR24	168h	Dehydrin (Glycine max)	Down-accumulated	Unknown	response to stimulus	Cytoplasm	Unknown
C6ZS00	168h	Disease resistance protein/LRR protein-related protein (Glycine max)	Up-accumulated	Unknown	response to stress	Cytoplasm	Cell defense
C6EVF9	168h	Elongation factor 1-alpha (Glycine max)	Down-accumulated	GTPase activity	translation	Cytoplasm	Protein biosynthesis
C6T034	168h	Elongation factor 1-beta 1 (Glycine soja)	Down-accumulated	GTPase activity	translation	Cytoplasm	Protein biosynthesis
I1N9E6	168h	Elongation factor Tu (Glycine max)	Down-accumulated	GTPase activity	translation	Cytoplasm	Protein biosynthesis
A0A0B2PMR9	168h	Em-like protein GEA6 (Glycine soja)	Down-accumulated	Unknown	developmental process	Nucleus	Abscisic acid signaling pathway
I1N583	168h	Eukaryotic translation initiation factor 5 (Glycine soja)	Down-accumulated	nucleotide binding	translation	Nucleus	Transcription regulation
I1JV39	168h	Glucose-6-phosphate isomerase (Glycine max)	Up-accumulated	catalytic activity	glycolytic process	Cytoplasm	Pentose phosphate pathway
I1KP94	168h	Glutathione peroxidase (Glycine max)	Down-accumulated	antioxidant activity	response to stress	Chloroplast	Oxidative stress response
C6T5Y6	168h	Glycine-rich RNA-binding protein 2, mitochondrial (Glycine soja)	Down-accumulated	nucleic acid binding	regulation of biological process	Mitochondrion	mRNA surveillance pathway
Q7GC77	168h	Glycinin A3B4 subunit (Glycine max)	Up-accumulated	nutrient reservoir activity	Unknown	Vacuole	Storage protein
A0A0B2PSZ5	168h	Glycinin G1 (Glycine soja)	Up-accumulated	nutrient reservoir activity	Unknown	Vacuole	Storage protein
A0A0B2PSP9	168h	Glycinin G2 (Glycine soja)	Up-accumulated	nutrient reservoir activity	Unknown	Vacuole	Storage protein
A0A0B2P4D2	168h	Glycinin G3 (Glycine soja)	Up-accumulated	nutrient reservoir activity	Unknown	Vacuole	Storage protein
I7HBP1	168h	Glycosyltransferase (Glycine max)	Up-accumulated	transferase activity	metabolic process	Cell membrane	Amino sugar and nucleotide sugar metabolism
C6TJD3	168h	Guanine nucleotide-binding protein subunit beta-like protein (Glycine max)	Up-accumulated	Unknown	sianaling	Cytoplasm	G protein signaling pathway
C6SV65	168h	Histone H2A (Glycine max)	Down-accumulated	DNA binding	establishment of localization	Nucleus	Post-Translational Modifications
I1LQT0	168h	Histone H2B (Glycine max)	Down-accumulated	DNA binding	establishment of localization	Nucleus	Post-Translational Modifications
A0A0B2QQJ7	168h	Histone H2B (Glycine soja)	Down-accumulated	DNA binding	establishment of localization	Nucleus	Post-Translational Modifications
D6C500	168h	HSP90-2 (Glycine max)	Down-accumulated	ATP binding	response to stimulus	Cytoplasm	Protein folding and assembly
Q9ATY1	168h	Kunitz trypsin inhibitor (Glycine max)	Down-accumulated	endopeptidase inhibitor activity	Unknown	Vacuole	Protein degradation
A0A0B2RIW3	168h	Kunitz-type trypsin inhibitor KTI1 (Glycine soja)	Up-accumulated	endopeptidase inhibitor activity	Unknown	Vacuole	Protein degradation
A0A0B2SIS4	168h	Late embryogenesis abundant protein 2 (Glycine soja)	Up-accumulated	nutrient reservoir activity	growth	Cell membrane	Storage protein
Q9ZTZ2	168h	Late-embryogenesis abundant protein (Glycine max)	Down-accumulated	nutrient reservoir activity	growth	Cell membrane	Oxidative stress response
Q39873	168h	Lea protein (Glycine max)	Down-accumulated	nutrient reservoir activity	growth	Cell membrane	Oxidative stress response
A0A0B2PLY0	168h	Lectin (Glycine soja)	Up-accumulated	nutrient reservoir activity	response to stress	Cytoplasm	Storage protein
A7LCD6	168h	Lipoxygenase (Glycine max)	Down-accumulated	oxidoreductase activity	fatty acid biosynthetic process	Cytoplasm	Fatty acid biosynthesis
I1KUQ6	168h	Lipoxygenase (Glycine max)	Down-accumulated	oxidoreductase activity	fatty acid biosynthetic process	Cytoplasm	Fatty acid biosynthesis
Q42447	168h	Maturation protein (Glycine max)	Up-accumulated	nutrient reservoir activity	growth	Cytoplasm	Storage protein
Q9SPJ6	168h	Maturation protein pPM32 (Glycine max)	Up-accumulated	nutrient reservoir activity	Unknown	Nucleus	Storage protein
C6T2W2	168h	Mitochondrial import inner membrane translocase subunit Tim9 (Glycine soja)	Down-accumulated	metal ion binding	localization	Mitochondrion	Metabolite transport
I1LTG9	168h	MLO-like protein (Glycine max)	Down-accumulated	Unknown	localization	Cell membrane	Protein processing in endoplasmic reticulum
C7EA91	168h	Mutant glycinin subunit A1aB1b (Glycine max)	Up-accumulated	nutrient reservoir activity	Unknown	Vacuole	Storage protein
I1N8M5	168h	Nascent polypeptide-associated complex subunit alpha-like protein (Glycine soja)	Up-accumulated	Unknown	regulation of transcription	Nucleus	Transcription regulation
C3VHQ8	168h	Oleosin (Glycine max)	Down-accumulated	nutrient reservoir activity	establishment of localization	Cell membrane	Unknown
I1N5I8	168h	Oleosin (Glycine max)	Down-accumulated	nutrient reservoir activity	establishment of localization	Cell membrane	Unknown
A0A0B2Q9B8	168h	Oleosin (Glycine soja)	Down-accumulated	nutrient reservoir activity	establishment of localization	Cell membrane	Unknown
I1L602	168h	Outer plastidial membrane protein porin (Glycine soja)	Down-accumulated	ion channel activity	localization	Cytoplasm	Metabolite transport
K7LNW4	168h	Peptidyl-prolyl cis-trans isomerase (Glycine max)	Down-accumulated	catalytic activity	cellular protein metabolic process	Endoplasmic reticulum	Protein modification
I1LAJ1	168h	Peroxisomal 3-ketoacyl-CoA thiolase (Glycine max)	Down-accumulated	transferase activity	metabolic process	Peroxisome	Fatty acid degradation
A0A0B2QJ60	168h	Phosphoglycerate kinase (Glycine soja)	Down-accumulated	ATP binding	glycolytic process	Chloroplast	Glycolysis / Gluconeogenesis
I1N783	168h	Proteasome subunit alpha type (Glycine max)	Up-accumulated	catalytic activity	cellular protein metabolic process	Cytoplasm	Proteasome
A0A0B2SJW2	168h	Protein disulfide-isomerase (Glycine soja)	Down-accumulated	protein disulfide isomerase activity	cell redox homeostasis	Endoplasmic reticulum	Protein processing in endoplasmic reticulum
I1LPJ9	168h	Protein gar2 (Glycine soja)	Down-accumulated	nucleotide binding	developmental process	Nucleus	Unknown
I1L8R1	168h	60S ribosomal protein L1 (Trifolium pratense)	Down-accumulated	structural constituent of ribosome	translation	Cytoplasm	Protein biosynthesis
A0A0B2R290	168h	Glutathione S-transferase (Glycine soja)	Up-accumulated	oxidoreductase activity	protein folding	Cytoplasm	Glutathione metabolism
C6F117	168h	Ribosomal protein S15 (Glycine max)	Down-accumulated	structural constituent of ribosome	translation	Cytoplasm	Protein biosynthesis
I1N7P3	168h	Ribulose-phosphate 3-epimerase (Glycine max)	Down-accumulated	catalytic activity	cellular carbohydrate metabolic process	Cytoplasm	Pentose phosphate pathway
A0A0B2RGB4	168h	RNA-binding protein 34 (Glycine soja)	Down-accumulated	nucleic acid binding	regulation of biological process	Nucleus	mRNA surveillance pathway
K7LKA7	168h	RNA-binding protein Musashi like 2 (Glycine soja)	Down-accumulated	nucleic acid binding	regulation of biological process	Nucleus	mRNA surveillance pathway
A0A0B2P0S6	168h	Seed maturation protein PM36 (Glycine soja)	Up-accumulated	nutrient reservoir activity	Unknown	Chloroplast	Storage protein
A0A0B2P6L4	168h	Seed maturation protein PM36 (Glycine soja)	Up-accumulated	nutrient reservoir activity	Unknown	Chloroplast	Storage protein
I1L860	168h	Sucrose-binding protein (Glycine soja)	Up-accumulated	nutrient reservoir activity	establishment of localization	Vacuole	Storage protein
A0A0B2RNG6	168h	Triosephosphate isomerase (Glycine soja)	Down-accumulated	triose-phosphate isomerase activity	glycolytic process	Chloroplast	Glycolysis / Gluconeogenesis
Q9LLX2	168h	Trypsin inhibitor (Glycine max)	Up-accumulated	endopeptidase inhibitor activity	Unknown	Vacuole	Protein degradation
C6SXX2	168h	Ubiquitin-NEDD8-like protein RUB2 (Glycine soja)	Up-accumulated	Unknown	regulation of biological process	Nucleus	Ubiquitin mediated proteolysis
C6SZ13	168h	Uncharacterized protein (Glycine max)	Down-accumulated	Unknown	Unknown	Unknown	Unknown
C6T0B5	168h	Uncharacterized protein (Glycine max)	Up-accumulated	Unknown	Unknown	Unknown	Unknown
C6T374	168h	Uncharacterized protein (Glycine max)	Down-accumulated	Unknown	Unknown	Unknown	Unknown
I1K198	168h	Uncharacterized protein (Glycine max)	Down-accumulated	Unknown	Unknown	Unknown	Unknown
I1KXE7	168h	Uncharacterized protein (Glycine max)	Up-accumulated	Unknown	Unknown	Unknown	Unknown
I1LHR9	168h	Uncharacterized protein (Glycine max)	Up-accumulated	Unknown	Unknown	Unknown	Unknown
K7MNV8	168h	Uncharacterized protein (Glycine max)	Down-accumulated	Unknown	Unknown	Unknown	Unknown
K7N0P4	168h	Uncharacterized protein (Glycine max)	Up-accumulated	Unknown	Unknown	Unknown	Unknown
K7N277	168h	Uncharacterized protein (Glycine max)	Up-accumulated	Unknown	Unknown	Unknown	Unknown

## Sheet: S9
Additional files 6 S9. GO and KEGG analysis of the differentially abundant proteins identified in leaf between cv. Ningzhen No. 1 and cv. Xiangdou No. 3 under HTH stress
a: the uniprot number of the protein
b: corresponds to stress time (24h, 96h, 168h)
c: the expression pattern of the protein
d: the Molecular function of the protein
e: the Biological process name of the protein
f: the Cellular component name of the protein
g: the KEGG pathway name of the protein
Accession Noa	Stress Timeb	Protein Species and Source	Protein Typec	GO Name(MF)d	GO Name(BP)e	GO Name(CC)f	KEGG Pathwayg
I1MQB5	24h	40S ribosomal protein S3-3 (Glycine soja)	Down-accumulated	structural constituent of ribosome	translation	Cytoplasm	Protein biosynthesis
Q2TUW1	24h	Abscisic stress ripening-like protein (Glycine max)	Up-accumulated	Unknown	response to stimulus	Nucleus	Cell senescence
A0A0B2P9I8	24h	Acid beta-fructofuranosidase (Glycine soja)	Down-accumulated	sucrose alpha-glucosidase activity	metabolic process	Vacuole	Starch and sucrose metabolism
A0A0B2PL00	24h	Acid beta-fructofuranosidase (Glycine soja)	Down-accumulated	sucrose alpha-glucosidase activity	metabolic process	Vacuole	Starch and sucrose metabolism
I1M442	24h	Aconitate hydratase (Glycine max)	Up-accumulated	catalytic activity	carbon utilization	Cytoplasm	Citrate cycle (TCA cycle)
I1J5A5	24h	Aldehyde dehydrogenase family 2 member B7, mitochondrial (Glycine soja)	Up-accumulated	oxidoreductase activity	single-organism metabolic process	mitochondrion	Pyruvate metabolism
I1LU31	24h	Allene oxide synthase, chloroplastic (Glycine soja)	Up-accumulated	heme binding	metabolic process	Cytoplasm	Fatty acid biosynthesis
Q42792	24h	Asparagine synthetase (Glycine max)	Up-accumulated	asparagine synthase activity	metabolic process	Mitochondrion	Alanine, aspartate and glutamate metabolism
C6SYC1	24h	ATP synthase subunit d, mitochondrial (Glycine soja)	Down-accumulated	hydrogen ion transmembrane transporter activity	single-organism metabolic process	Mitochondrion	Oxidative phosphorylation
U5ZHU8	24h	ATP-dependent Clp protease proteolytic subunit (Glycine soja)	Up-accumulated	hydrolase activity	establishment of localization	Chloroplast	Protein modification
A0A0B2PLI8	24h	Auxin-repressed 12.5 kDa protein (Glycine soja)	Down-accumulated	Unknown	response to stimulus	Nucleus	Cell apoptosis
I1ME54	24h	Basic form of pathogenesis-related protein 1 (Glycine soja)	Up-accumulated	Unknown	signaling	Cell membrane	Plant-pathogen interaction
K7M9X3	24h	Basic form of pathogenesis-related protein 1 (Glycine soja)	Up-accumulated	Unknown	signaling	Cell membrane	Plant-pathogen interaction
Q588Z6	24h	Beta-amylase (Glycine max)	Down-accumulated	catalytic activity	carbon utilization	Cell wall	Starch and sucrose metabolism
I1M4G0	24h	Carboxypeptidase (Glycine max)	Down-accumulated	catalytic activity	cellular metabolic process	Vacuole	Protein degradation
I1J991	24h	CBS domain-containing protein CBSX1, chloroplastic (Glycine soja)	Down-accumulated	Unknown	signaling	Chloroplast	MAPK signaling pathway
A6XKY2	24h	Chalcone-flavonone isomerase family protein (Glycine max)	Up-accumulated	chalcone isomerase activity	metabolic process	Chloroplast	Flavonoid biosynthesis
C6TAX7	24h	Dehydrin COR47 (Glycine soja)	Up-accumulated	Unknown	response to stimulus	Cytosol	Unknown
Q39805	24h	Dehydrin-like protein (Glycine max)	Up-accumulated	Unknown	response to stimulus	Cytoplasm	Unknown
K7MQY6	24h	Dipeptidyl peptidase family member 6 (Glycine soja)	Down-accumulated	catalytic activity	localization	Cell wall	Cell apoptosis
I1MVM9	24h	Formamidase (Glycine soja)	Up-accumulated	catalytic activity	metabolic process	Chloroplast	Unknown
C6TFM3	24h	Fructose-1,6-bisphosphatase, chloroplastic (Glycine soja)	Up-accumulated	hydrolase activity	carbon utilization	Chloroplast	Pentose phosphate pathway
Q43453	24h	G.max mRNA from stress-induced gene (H4) (Glycine max)	Up-accumulated	abscisic acid binding	response to stimulus	Cytoplasm	Plant-pathogen interaction
I1N8W6	24h	Glucan endo-1,3-beta-glucosidase (Glycine soja)	Up-accumulated	hydrolase activity	carbon utilization	Vacuole	Glycolysis / Gluconeogenesis
A0A0B2PIB2	24h	Glucan endo-1,3-beta-glucosidase (Glycine soja)	Up-accumulated	hydrolase activity	carbon utilization	Vacuole	Glycolysis / Gluconeogenesis
I1LWI3	24h	Hypersensitive-induced response protein 1 (Glycine soja)	Up-accumulated	Unknown	response to stimulus	Cell membrane	Cell cycle
I1LRR9	24h	Isocitrate lyase (Glycine max)	Up-accumulated	isocitrate lyase activity	carbon utilization	Peroxisome	Citrate cycle (TCA cycle)
Q2XV15	24h	Lectin (Glycine max)	Down-accumulated	nutrient reservoir activity	response to stimulus	Cytoplasm	Storage protein
Q42780	24h	Lipoxygenase (Glycine max)	Down-accumulated	oxidoreductase activity	metabolic process	Cytoplasm	Fatty acid biosynthesis
I1NGT2	24h	Low-temperature-induced 65 kDa protein (Glycine soja)	Up-accumulated	Unknown	response to stimulus	Nucleus	Unknown
I1JMI9	24h	Malic enzyme (Glycine max)	Up-accumulated	oxidoreductase activity	carbon utilization	Cytoplasm	Citrate cycle (TCA cycle)
I1J4J6	24h	Malic enzyme (Glycine max)	Up-accumulated	oxidoreductase activity	carbon utilization	Cytoplasm	Citrate cycle (TCA cycle)
A0A0B2SJC6	24h	Nucleoside-triphosphatase (Glycine soja)	Down-accumulated	hydrolase activity	Unknown	Nucleus	Unknown
A0A0B2SGP1	24h	Oryzain alpha chain (Glycine soja)	Up-accumulated	NADP activity	Unknown	Vacuole	Unknown
I1L738	24h	Peroxidase (Glycine max)	Up-accumulated	antioxidant activity	response to stress	Peroxisome	Oxidative stress response
C6TF32	24h	Peroxidase (Glycine max)	Up-accumulated	antioxidant activity	response to stress	Peroxisome	Oxidative stress response
I1NH45	24h	Peroxidase (Glycine max)	Up-accumulated	antioxidant activity	response to stress	Peroxisome	Oxidative stress response
K7MTR6	24h	Peroxidase (Glycine max)	Up-accumulated	antioxidant activity	response to stress	Peroxisome	Oxidative stress response
A0A0B2P9E8	24h	Peroxidase (Glycine soja)	Up-accumulated	antioxidant activity	response to stress	Peroxisome	Oxidative stress response
B0M196	24h	Peroxisomal ascorbate peroxidase (Glycine max)	Down-accumulated	antioxidant activity	response to stress	Chloroplast	Oxidative stress response
I1LFL5	24h	Phosphoglucan, water dikinase, chloroplastic (Glycine soja)	Down-accumulated	hydrolase activity	metabolic process	Chloroplast	Starch and sucrose metabolism
A0A0B2SP68	24h	Polyphenol oxidase A1, chloroplastic (Glycine soja)	Down-accumulated	metal ion binding	pigment biosynthetic process	Chloroplast	Cell senescence
I1KEH4	24h	Polyphenol oxidase A1, chloroplastic (Glycine soja)	Down-accumulated	metal ion binding	pigment biosynthetic process	Chloroplast	Cell senescence
C6T1G1	24h	PR10-like protein (Glycine max)	Up-accumulated	Unknown	response to stimulus	Cytoplasm	Unknown
G0T435	24h	Purple acid phosphatase (Glycine max)	Down-accumulated	metal ion binding	cellular metabolic process	Extracell	Pentose phosphate pathway
I1KC33	24h	Purple acid phosphatase (Glycine max)	Down-accumulated	metal ion binding	cellular metabolic process	Cell wall	Pentose phosphate pathway
A0A0B2RDN1	24h	Aldo-keto reductase 1 (Glycine soja)	Up-accumulated	oxidoreductase activity	Unknown	Chloroplast	Glycolysis / Gluconeogenesis
I1J4D5	24h	Caffeoyl-CoA O-methyltransferase (Glycine soja)	Up-accumulated	methyltransferase activity	regulation of biological process	Unknown	Phenylpropanoid biosynthesis
B1ACD3	24h	Kunitz trypsin protease inhibitor (Glycine max)	Down-accumulated	endopeptidase inhibitor activity	cellular metabolic process	Vacuole	Protein degradation
I1KXE7	24h	Nucleoredoxin 1 (Glycine soja)	Up-accumulated	oxidoreductase activity	regulation of biological process	Cytoplasm	Wnt signalling pathway
A0A0B2R4G2	24h	UDP-rhamnose:rhamnosyltransferase 1 (Glycine soja)	Down-accumulated	glycosyltransferase activity	metabolic process	Cell membrane	Amino sugar and nucleotide sugar metabolism
C6TLX7	24h	Uncharacterized protein (Glycine max)	Down-accumulated	protein disulfide oxidoreductase activity	single-organism metabolic process	Cytoplasm	Unknown
C6SW04	24h	Ras-related protein Rab7 (Glycine soja)	Up-accumulated	GTP binding	response to stimulus	Nucleus	G protein signaling pathway
I1K0U9	24h	Uncharacterized protein (Glycine max)	Up-accumulated	GTP binding	response to stimulus	Endoplasmic reticulum	Unknown
A0A0B2Q3D1	24h	Reticuline oxidase-like protein (Glycine soja)	Up-accumulated	oxidoreductase activity	Unknown	Cytoplasm	Indole alkaloid biosynthesis
I1LNY2	24h	Ribosomal protein (Glycine max)	Down-accumulated	structural constituent of ribosome	translation	Cytoplasm	Protein biosynthesis
A0A0B2S4F9	24h	RuBisCO-associated protein (Glycine soja)	Down-accumulated	hydrolase activity	carbon utilization	Cell membrane	Glycan degradation
C6TK73	24h	Serine glyoxylate aminotransferase 3 (Glycine max)	Up-accumulated	transaminase activity	carbon utilization	Peroxisome	Glycine, serine and threonine metabolism
I1KAZ9	24h	Small heat shock protein, chloroplastic (Glycine soja)	Up-accumulated	Unknown	response to stimulus	Chloroplast	Protein processing in endoplasmic reticulum
A0A0B2PAJ8	24h	Starch synthase, chloroplastic/amyloplastic (Glycine soja)	Down-accumulated	glycogen (starch) synthase activity	metabolic process	Chloroplast	Starch and sucrose metabolism
C6TGX7	24h	Stem 28 kDa glycoprotein (Glycine max)	Down-accumulated	nutrient reservoir activity	cellular metabolic process	Chloroplast	Storage protein
A0A0B2RJ79	24h	Stem 31 kDa glycoprotein (Glycine soja)	Down-accumulated	nutrient reservoir activity	cellular metabolic process	Chloroplast	Storage protein
C6TFW4	24h	Stress-induced protein SAM22 (Glycine soja)	Up-accumulated	abscisic acid binding	response to stimulus	Cytoplasm	Plant-pathogen interaction
I1MXZ6	24h	Thioredoxin H-type (Glycine soja)	Down-accumulated	oxidoreductase activity	single-organism metabolic process	Cytoplasm	Oxidative stress response
A0A0B2RTP1	24h	Transketolase, chloroplastic (Glycine soja)	Up-accumulated	transketolase activity	carbon utilization	Cytoplasm	Pentose phosphate pathway
K7KIW0	24h	Uncharacterized protein (Glycine max)	Down-accumulated	Unknown	Unknown	Unknown	Unknown
I1KYC6	24h	Uncharacterized protein (Glycine max)	Down-accumulated	catalytic activity	Unknown	Unknown	Unknown
I1JMQ2	24h	Uncharacterized protein (Glycine max)	Down-accumulated	structural constituent of ribosome	metabolic process	Cytoplasm	Protein biosynthesis
I1JTE7	24h	Uncharacterized protein (Glycine max)	Up-accumulated	Unknown	Unknown	Unknown	Unknown
I1LAY3	24h	Uncharacterized protein (Glycine max)	Up-accumulated	Unknown	Unknown	Unknown	Unknown
C6SZI9	24h	Uncharacterized protein (Glycine max)	Up-accumulated	Unknown	Unknown	Unknown	Unknown
C6SYB8	24h	Uncharacterized protein (Glycine max)	Up-accumulated	Unknown	Unknown	Unknown	Unknown
I1MI59	24h	Uncharacterized protein (Glycine max)	Up-accumulated	Unknown	Unknown	Unknown	Unknown
I1JL52	24h	Uncharacterized protein (Glycine max)	Up-accumulated	guiding stereospecific synthesis activity	metabolic process	Unknown	Unknown
A0A0B2R6G1	24h	Vicianin hydrolase (Glycine soja)	Up-accumulated	Glycosidase activity	metabolic process	Vacuole	Glycolysis / Gluconeogenesis
I1M965	96h	17.9 kDa class II heat shock protein (Glycine soja)	Down-accumulated	Unknown	response to stimulus	Chloroplast	Protein processing in endoplasmic reticulum
A0A0B2PN21	96h	28 kDa ribonucleoprotein, chloroplastic (Glycine soja)	Down-accumulated	nucleic acid binding	Unknown	Chloroplast	Spliceosome
Q2TUW1	96h	Abscisic stress ripening-like protein (Glycine max)	Down-accumulated	Unknown	response to stimulus	Nucleus	Cell senescence
I1MGH2	96h	Beta-D-xylosidase 1 (Glycine soja)	Up-accumulated	catalytic activity	carbon utilization	Mitochondrion	Glycan degradation
A0A0B2PUR9	96h	Beta-D-xylosidase 1 (Glycine soja)	Up-accumulated	catalytic activity	carbon utilization	Mitochondrion	Glycan degradation
C6TEH0	96h	Calcium sensing receptor, chloroplastic (Glycine soja)	Down-accumulated	calcium ion binding	Unknown	Cell membrane	Calcium signaling pathway
I1J991	96h	CBS domain-containing protein CBSX1, chloroplastic (Glycine soja)	Down-accumulated	Unknown	signaling	Chloroplast	MAPK signaling pathway
C6TAX7	96h	Dehydrin COR47 (Glycine soja)	Down-accumulated	Unknown	response to stimulus	Cytosol	Unknown
A0A0B2Q4Z1	96h	Elongation factor 1-alpha (Glycine soja)	Down-accumulated	GTPase activity	metabolic process	Cytoplasm	Protein biosynthesis
C6SX79	96h	Ferredoxin-thioredoxin reductase, variable chain (Glycine soja)	Down-accumulated	oxidoreductase activity	single-organism metabolic process	Chloroplast	Glyoxylate and dicarboxylate metabolism
C7S8C0	96h	Germin-like protein 6 (Glycine max)	Down-accumulated	manganese ion binding	metabolic process	Cell wall	Cell cycle
I1LGM2	96h	Heat shock protein STI (Glycine soja)	Down-accumulated	Unknown	response to stimulus	Nucleus	Protein processing in endoplasmic reticulum
C6TFW8	96h	Heme-binding protein 2 (Glycine soja)	Up-accumulated	Unknown	metabolic process	Golgi apparatus	Oxidative stress response
I1JHW4	96h	HMG-Y-related protein A (Glycine max)	Down-accumulated	DNA binding	regulation of transcription	nucleus	Transcription regulation
I1LWI3	96h	Hypersensitive-induced response protein 1 (Glycine soja)	Up-accumulated	Unknown	response to stimulus	Cell membrane	Cell cycle
I1NGT2	96h	Low-temperature-induced 65 kDa protein (Glycine soja)	Down-accumulated	Unknown	response to stimulus	Nucleus	Unknown
I1JET4	96h	Methylcrotonoyl-CoA carboxylase beta chain, mitochondrial (Glycine soja)	Up-accumulated	ligase activity	metabolic process	mitochondrion	Valine, leucine and isoleucine degradation
C6TC92	96h	Oxygen-evolving enhancer protein 1, chloroplastic (Glycine soja)	Down-accumulated	calcium ion binding	photosynthesis, light harvesting	chloroplast	Photosynthesis
K7LZU4	96h	Peptidyl-prolyl cis-trans isomerase (Glycine max)	Down-accumulated	peptidyl-prolyl cis-trans isomerase activity	metabolic process	Cytoplasm	Protein modification
C6TC81	96h	Photosystem I reaction center subunit IV A, chloroplastic (Glycine soja)	Down-accumulated	chlorophyll binding	photosynthesis, light harvesting	Chloroplast	Photosynthesis
A5Z2K3	96h	Photosystem I subunit PsaD (Glycine max)	Down-accumulated	Unknown	photosynthesis, light harvesting	Chloroplast	Photosynthesis
Q549Z4	96h	Proglycinin A2B1 (Glycine max)	Down-accumulated	nutrient reservoir activity S	Unknown	Vacuole	Storage protein
C6TLX7	96h	Uncharacterized protein (Glycine max)	Down-accumulated	protein disulfide oxidoreductase activity	single-organism metabolic process	Cytoplasm	Unknown
I1N1B9	96h	Pyruvate dehydrogenase E1 component subunit alpha (Glycine max)	Up-accumulated	catalytic activity	metabolic process	Mitochondrion	Citrate cycle (TCA cycle)
A0A0B2RGB4	96h	RNA-binding protein 34 (Glycine soja)	Down-accumulated	nucleic acid binding	regulation of biological process	Nucleus	mRNA surveillance pathway
K7MNZ5	96h	Thiol protease isoform B (Glycine max)	Down-accumulated	catalytic activity	metabolic process	Vacuole	Unknown
C6T7E8	96h	Uncharacterized protein (Glycine max)	Down-accumulated	Unknown	Unknown	Unknown	Unknown
I1M091	96h	Uncharacterized protein (Glycine max)	Down-accumulated	Unknown	Unknown	Unknown	Protein biosynthesis
I1MI59	96h	Uncharacterized protein (Glycine max)	Up-accumulated	Unknown	Unknown	Unknown	Unknown
C6SWM2	168h	Photosystem I reaction center subunit V, chloroplastic （Glycine soja)	Up-accumulated	chlorophyll binding	photosynthesis, light harvesting	Chloroplast	Photosynthesis
I1MS47	168h	Peroxiredoxin Q, chloroplastic (Glycine soja)	Down-accumulated	oxidoreductase activity	single-organism metabolic process	Chloroplast	Oxidative stress response
C6TJ91	168h	Cytochrome c (Glycine soja)	Down-accumulated	electron carrier activity	Unknown	Mitochondrion	Oxidative phosphorylation
C6T9R8	168h	Glyceraldehyde-3-phosphate dehydrogenase (Glycine max)	Up-accumulated	oxidoreductase activity	carbon utilization	Chloroplast	Glycolysis / Gluconeogenesis
I1MGS2	168h	Salt stress root protein RS1 (Glycine soja)	Down-accumulated	Unknown	Unknown	Unknown	Unknown
B3TDK7	168h	Lipoxygenase (Glycine max)	Up-accumulated	oxidoreductase activity	metabolic process	Cytoplasm	Fatty acid biosynthesis
C6TBP8	168h	Adenylate kinase B (Glycine soja)	Down-accumulated	ATP binding	Unknown	Chloroplast	Purine metabolism
I1NAK9	168h	1,4-alpha-glucan-branching enzyme 2-2, chloroplastic/amyloplastic (Glycine soja)	Up-accumulated	catalytic activity	metabolic process	Chloroplast	Starch and sucrose metabolism
C6TFY7	168h	10 kDa chaperonin (Glycine soja)	Down-accumulated	metal ion binding	metabolic process	Cytoplasm	Protein folding and assembly
I1ND96	168h	10 kDa chaperonin (Glycine soja)	Down-accumulated	metal ion binding	metabolic process	Cytoplasm	Protein folding and assembly
I1LY51	168h	12-oxophytodienoate reductase 3 (Glycine soja)	Up-accumulated	oxidoreductase activity	single-organism metabolic process	Peroxisome	Jasmonic acid synthesis
I1N7B1	168h	14 kDa zinc-binding protein (Glycine soja)	Down-accumulated	catalytic activity	metabolic process	Chloroplast	Unknown
A0A0B2S5S0	168h	2,3-bisphosphoglycerate-independent phosphoglycerate mutase (Glycine soja)	Up-accumulated	manganese ion binding	metabolic process	Cytoplasm	Glycolysis / Gluconeogenesis
C6TJG0	168h	20 kDa chaperonin, chloroplastic (Glycine soja)	Down-accumulated	metal ion binding	metabolic process	Chloroplast	Protein folding and assembly
K7MQU7	168h	25.3 kDa heat shock protein, chloroplastic (Glycine soja)	Down-accumulated	Unknown	response to stimulus	Chloroplast	Protein processing in endoplasmic reticulum
K7MVB9	168h	2-oxoglutarate dehydrogenase, mitochondrial (Glycine soja)	Up-accumulated	thiamine pyrophosphate binding	carbon utilization	mitochondrion	Citrate cycle (TCA cycle)
I1MGB0	168h	30S ribosomal protein S1, chloroplastic (Glycine soja)	Up-accumulated	structural constituent of ribosome	translation	Cytoplasm	Protein biosynthesis
C6T883	168h	30S ribosomal protein S1, chloroplastic (Glycine soja)	Up-accumulated	structural constituent of ribosome	translation	Cytoplasm	Protein biosynthesis
I1LWR7	168h	40S ribosomal protein S19-1 (Glycine soja)	Down-accumulated	structural constituent of ribosome	translation	Cytoplasm	Protein biosynthesis
C6L8B7	168h	50S ribosomal protein L16, chloroplastic (Fragment) (Glycine max)	Up-accumulated	structural constituent of ribosome	translation	Cytoplasm	Protein biosynthesis
C6T030	168h	50S ribosomal protein L19, chloroplastic (Glycine soja)	Up-accumulated	structural constituent of ribosome	translation	Cytoplasm	Protein biosynthesis
I1LXY1	168h	5-methyltetrahydropteroyltriglutamate--homocysteine methyltransferase (Glycine soja)	Up-accumulated	catalytic activity	metabolic process	Chloroplast	Cysteine and methionine metabolism
I1L692	168h	Acetyl-CoA carboxylase (Glycine max)	Down-accumulated	catalytic activity	carbon utilization	Cytoplasm	Fatty acid biosynthesis
O23960	168h	Acetyl-CoA carboxylase (Glycine max)	Up-accumulated	catalytic activity	carbon utilization	Cytoplasm	Fatty acid biosynthesis
I1M442	168h	Aconitate hydratase (Glycine max)	Up-accumulated	catalytic activity	carbon utilization	Cytoplasm	Citrate cycle (TCA cycle)
I1JY56	168h	Actin-7 (Glycine soja)	Up-accumulated	ATP binding	Unknown	Cytoplasm	Cytoskeleton
I1L7C1	168h	Acylamino-acid-releasing enzyme (Glycine soja)	Up-accumulated	hydrolase activity	metabolic process	Nucleus	Protein degradation
I1LGS5	168h	Acyl-coenzyme A oxidase (Glycine max)	Up-accumulated	oxidoreductase activity	metabolic process	peroxisome	Fatty acid biosynthesis
A0A0B2PXP0	168h	Adenylate kinase B (Glycine soja)	Down-accumulated	ATP binding	Unknown	Chloroplast	Phosphotransferase system
A8IKE5	168h	Alanine aminotransferase 2 (Glycine max)	Up-accumulated	transaminase activity	metabolic process	Chloroplast	Glyoxylate and dicarboxylate metabolism
A8IKE9	168h	Alanine aminotransferase 3 (Glycine max)	Up-accumulated	transaminase activity	metabolic process	Chloroplast	Glyoxylate and dicarboxylate metabolism
A0A0B2SHV7	168h	Aldo-keto reductase family 4 member C9 (Glycine soja)	Up-accumulated	oxidoreductase activity	Unknown	Chloroplast	Glycolysis / Gluconeogenesis
I1LU31	168h	Allene oxide synthase, chloroplastic (Glycine soja)	Up-accumulated	heme binding	metabolic process	Cytoplasm	Fatty acid biosynthesis
I1LWR4	168h	Alpha-1,4 glucan phosphorylase (Glycine max)	Up-accumulated	glycogen phosphorylase activity	metabolic process	Cytoplasm	Starch and sucrose metabolism
I1KYU6	168h	Alpha-1,4 glucan phosphorylase (Glycine max)	Up-accumulated	glycogen phosphorylase activity	metabolic process	Cytoplasm	Starch and sucrose metabolism
I1JEI0	168h	Alpha-1,4-glucan-protein synthase [UDP-forming] (Glycine soja)	Up-accumulated	catalytic activity	single-organism metabolic process	Golgi apparatus	Starch and sucrose metabolism
I1KXC2	168h	Alpha-glucan water dikinase, chloroplastic (Glycine soja)	Up-accumulated	catalytic activity	metabolic process	Chloroplast	Starch and sucrose metabolism
A0A0B2SD27	168h	Alpha-glucosidase (Glycine soja)	Down-accumulated	hydrolase activity	Unknown	Cell wall	Glycolysis / Gluconeogenesis
I1JMY1	168h	Alpha-L-arabinofuranosidase 1 (Glycine soja)	Down-accumulated	hydrolase activity	metabolic process	Cell wall	Amino sugar and nucleotide sugar metabolism
A0A0B2SPL4	168h	Alpha-mannosidase (Glycine soja)	Down-accumulated	metal ion binding	single-organism metabolic process	Cell wall	Glycolysis / Gluconeogenesis
G3E7M9	168h	Annexin (Glycine max)	Up-accumulated	calcium ion binding	response to stress	Cell membrane	Oxidative stress response
A0A0B2RR74	168h	Arginase (Glycine soja)	Up-accumulated	catalytic activity	metabolic process	Chloroplast	Arginine metabolism
Q43758	168h	Ascorbate peroxidase (Glycine max)	Down-accumulated	antioxidant activity	response to stress	Chloroplast	Oxidative stress response
Q42792	168h	Asparagine synthetase (Glycine max)	Up-accumulated	asparagine synthase activity	metabolic process	Mitochondrion	Alanine, aspartate and glutamate metabolism
Q42794	168h	Aspartate aminotransferase (Glycine max)	Up-accumulated	catalytic activity	cellular metabolic process	Mitochondrion	Alanine, aspartate and glutamate metabolism
Q8SAG1	168h	ATP sulfurylase (Glycine max)	Up-accumulated	nucleotide binding	carbon utilization	Cytoplasm	Sulfur metabolism
I1MFH3	168h	ATP synthase gamma chain, chloroplastic (Glycine soja)	Up-accumulated	ATPase activity	single-organism metabolic process	Chloroplast	Oxidative phosphorylation
K7LWI4	168h	ATP synthase subunit alpha (Glycine max)	Up-accumulated	ATPase activity	single-organism metabolic process	Chloroplast	Oxidative phosphorylation
C6SYC1	168h	ATP synthase subunit d, mitochondrial (Glycine soja)	Down-accumulated	hydrogen ion transmembrane transporter activity	single-organism metabolic process	Mitochondrion	Oxidative phosphorylation
I1JML1	168h	ATP synthase subunit delta', mitochondrial (Glycine soja)	Down-accumulated	ATPase activity	single-organism metabolic process	Mitochondrion	Oxidative phosphorylation
I1KD11	168h	ATP synthase subunit gamma (Glycine max)	Up-accumulated	ATPase activity	single-organism metabolic process	Chloroplast	Oxidative phosphorylation
I1KRI0	168h	ATP-and Zn(2+)-dependent metalloprotease 2 (Glycine max)	Up-accumulated	ATP binding	metabolic process	chloroplast	Cell cycle
I1KIN3	168h	Bark storage protein A (Glycine soja)	Down-accumulated	catalytic activity	metabolic process	Chloroplast	Storage protein
I1M138	168h	Basic 7S globulin (Glycine soja)	Down-accumulated	nutrient reservoir activity	Unknown	Cell membrane	Storage protein
K7M9X3	168h	Basic form of pathogenesis-related protein 1 (Glycine soja)	Up-accumulated	Unknown	signaling	Cell membrane	Plant-pathogen interaction
K7LFL4	168h	Beta-fructofuranosidase, soluble isoenzyme I (Glycine soja)	Down-accumulated	sucrose alpha-glucosidase activity	metabolic process	Vacuole	Starch and sucrose metabolism
I1KJ35	168h	Beta-glucosidase 44 (Glycine soja)	Down-accumulated	catalytic activity	metabolic process	Vacuole	Glycolysis / Gluconeogenesis
B0M1A5	168h	Betaine aldehyde dehydrogenase (Glycine max)	Up-accumulated	oxidoreductase activity	single-organism metabolic process	Mitochondrion	Glycine, serine and threonine metabolism
B0M1A6	168h	Betaine aldehyde dehydrogenase (Glycine max)	Up-accumulated	oxidoreductase activity	single-organism metabolic process	Mitochondrion	Glycine, serine and threonine metabolism
A0A0B2PTQ4	168h	Bifunctional dihydroflavonol 4-reductase/flavanone 4-reductase (Glycine soja)	Up-accumulated	oxidoreductase activity	Unknown	Golgi apparatus	Flavonoid biosynthesis
I1LMV8	168h	Biotin carboxyl carrier protein of acetyl-CoA carboxylase (Glycine soja)	Down-accumulated	Unknown	Unknown	Chloroplast	Biotin metabolism
C6SVC4	168h	Caffeoyl-CoA O-methyltransferase (Glycine soja)	Up-accumulated	methyltransferase activity	regulation of biological process	Unknown	Phenylpropanoid biosynthesis
I1LGL7	168h	Calcium-binding EF-hand family protein (Theobroma cacao)	Down-accumulated	calcium ion binding	signaling	Cell membrane	Calcium signaling pathway
Q6LEG8	168h	Calmodulin (Glycine max)	Down-accumulated	calcium ion binding	signaling	Cell membrane	Calcium signaling pathway
I1LIR5	168h	Carboxypeptidase (Glycine max)	Down-accumulated	catalytic activity	cellular metabolic process	Vacuole	Protein degradation
I1LXX8	168h	Carboxypeptidase (Glycine max)	Down-accumulated	catalytic activity	cellular metabolic process	Vacuole	Protein degradation
I1MGT5	168h	Carboxypeptidase (Glycine max)	Down-accumulated	catalytic activity	cellular metabolic process	Vacuole	Protein degradation
I1M4G0	168h	Carboxypeptidase (Glycine max)	Down-accumulated	catalytic activity	cellular metabolic process	Vacuole	Protein degradation
A0A0B2NYA8	168h	Carboxypeptidase (Glycine soja)	Down-accumulated	catalytic activity	cellular metabolic process	Vacuole	Protein degradation
A0A0B2PAB4	168h	Carboxypeptidase (Glycine soja)	Down-accumulated	catalytic activity	cellular metabolic process	Vacuole	Protein degradation
A0A0B2RGT9	168h	Catalase (Glycine soja)	Up-accumulated	antioxidant activity	response to stress	Peroxisome	Oxidative stress response
I1KM26	168h	CBS domain-containing protein CBSX1, chloroplastic (Glycine soja)	Down-accumulated	Unknown	signaling	Chloroplast	MAPK signaling pathway
A0A0B2SUY4	168h	Chaperone protein ClpB1 (Glycine soja)	Up-accumulated	ATP binding	metabolic process	Chloroplast	Protein folding and assembly
A0A0B2NTK4	168h	Chaperone protein ClpB3, chloroplastic (Glycine soja)	Up-accumulated	ATP binding	metabolic process	Chloroplast	Protein folding and assembly
I1JU82	168h	Chaperone protein ClpB4, mitochondrial (Glycine soja)	Up-accumulated	ATP binding	metabolic process	Mitochondrion	Protein folding and assembly
Q93YG3	168h	Chlorophyll a/b binding protein type II (Glycine max)	Up-accumulated	chlorophyll binding	photosynthesis, light harvesting	chloroplast	Photosynthesis
A0A0B2R7F2	168h	Chlorophyll a-b binding protein CP26, chloroplastic (Glycine soja)	Up-accumulated	chlorophyll binding	photosynthesis, light harvesting	chloroplast	Photosynthesis
C6T868	168h	Chlorophyll a-b binding protein, chloroplastic (Glycine max)	Up-accumulated	chlorophyll binding	photosynthesis, light harvesting	chloroplast	Photosynthesis
C6TLM4	168h	Chlorophyll a-b binding protein, chloroplastic (Glycine max)	Up-accumulated	chlorophyll binding	photosynthesis, light harvesting	chloroplast	Photosynthesis
I1J7A8	168h	Chlorophyll a-b binding protein, chloroplastic (Glycine max)	Up-accumulated	chlorophyll binding	photosynthesis, light harvesting	chloroplast	Photosynthesis
I1KUE5	168h	Chlorophyll a-b binding protein, chloroplastic (Glycine max)	Up-accumulated	chlorophyll binding	photosynthesis, light harvesting	chloroplast	Photosynthesis
K7M9Q3	168h	Chlorophyll a-b binding protein, chloroplastic (Glycine max)	Up-accumulated	chlorophyll binding	photosynthesis, light harvesting	chloroplast	Photosynthesis
K7MIQ9	168h	Clp protease-related protein, chloroplastic (Glycine soja)	Down-accumulated	hydrolase activity	metabolic process	Chloroplast	Protein modification
C6SVX9	168h	Copper transport protein ATOX1 (Glycine soja)	Down-accumulated	metal ion binding	establishment of localization	Cytoplasm	Oxidative stress response
K7LKJ0	168h	Copper transport protein ATOX1 (Glycine soja)	Down-accumulated	metal ion binding	establishment of localization	Cytoplasm	Oxidative stress response
I1JFN5	168h	Copper transport protein ATOX1 (Glycine soja)	Down-accumulated	metal ion binding	establishment of localization	Cytoplasm	Oxidative stress response
I1L7G1	168h	Cyanate hydratase (Glycine max)	Down-accumulated	catalytic activity	metabolic process	Cytoplasm	Nitrogen metabolism
Q39840	168h	Cysteine proteinase inhibitor (Glycine max)	Down-accumulated	cysteine-type endopeptidase inhibitor activity	metabolic process	Chloroplast	Protein degradation
I1M0K3	168h	Cysteine proteinase inhibitor (Glycine max)	Down-accumulated	cysteine-type endopeptidase inhibitor activity	metabolic process	Chloroplast	Protein degradation
U5ZHV3	168h	Cytochrome b6 (Glycine soja)	Up-accumulated	electron transporter activity	metabolic process	chloroplast	Oxidative phosphorylation
I1MAW4	168h	Cytochrome c oxidase subunit 6b-1 (Glycine soja)	Down-accumulated	oxidoreductase activity	single-organism metabolic process	Cytosol	Oxidative phosphorylation
C6TJ17	168h	Cytochrome c1-1, heme protein, mitochondrial (Glycine soja)	Up-accumulated	electron carrier activity	Unknown	Mitochondrion	Oxidative phosphorylation
I1JUD5	168h	DEAD-box ATP-dependent RNA helicase 56 (Glycine soja)	Up-accumulated	ATP binding	metabolic process	Cytoplasm	Spliceosome
C6TI21	168h	Dehydration-responsive protein RD22 (Glycine soja)	Down-accumulated	Unknown	response to stimulus	Cell wall	Unknown
I1JUR2	168h	Dehydration-responsive protein RD22 (Glycine soja)	Down-accumulated	Unknown	response to stimulus	Cell wall	Unknown
Q70EM0	168h	Dehydrin (Glycine max)	Up-accumulated	Unknown	response to stimulus	Cytosol	Unknown
C6TAX7	168h	Dehydrin COR47 (Glycine soja)	Down-accumulated	Unknown	response to stimulus	Cytosol	Unknown
I1MTR0	168h	Delta-1-pyrroline-5-carboxylate dehydrogenase 12A1, mitochondrial (Glycine soja)	Up-accumulated	oxidoreductase activity	single-organism metabolic process	mitochondrion	Arginine metabolism
K7MQY6	168h	Dipeptidyl peptidase family member 6 (Glycine soja)	Down-accumulated	catalytic activity	localization	Cell wall	Cell senescence
C6ZS00	168h	Disease resistance protein/LRR protein-related protein (Glycine max)	Down-accumulated	Unknown	response to stimulus	Cell wall	Cell death
I1J7J5	168h	Dirigent protein (Glycine soja)	Down-accumulated	guiding stereospecific synthesis activity	metabolic process	Cell wall	Oxidative stress response
I1MJ86	168h	Elongation factor 2 (Glycine soja)	Up-accumulated	GTPase activity	metabolic process	Cytoplasm	Protein biosynthesis
I1MC32	168h	Endoplasmin like (Glycine soja)	Up-accumulated	ATP binding	response to stimulus	Endoplasmic reticulum	Protein processing in endoplasmic reticulum
I1M307	168h	Epidermis-specific secreted glycoprotein EP1 (Glycine soja)	Down-accumulated	Unknown	establishment of localization	Cell membrane	Storage protein
A0A0B2RJS8	168h	Eukaryotic initiation factor 4A-11 (Glycine soja)	Up-accumulated	ATP binding	regulation of transcription	Nucleus	Protein biosynthesis
C6ZHS3	168h	Eukaryotic translation initiation factor 5A (Glycine max)	Down-accumulated	ribosome binding	regulation of biological process	Nucleus	Protein biosynthesis
A0A0B2RS73	168h	Far upstream element-binding protein 2 (Glycine soja)	Down-accumulated	RNA binding	regulation of biological process	Nucleus	Spliceosome
A0A0B2RX31	168h	Far upstream element-binding protein 2 (Glycine soja)	Down-accumulated	RNA binding	regulation of biological process	Nucleus	Spliceosome
I1JN60	168h	Ferredoxin-dependent glutamate synthase 1, chloroplastic (Glycine soja)	Up-accumulated	oxidoreductase activity	metabolic process	Chloroplast	Glyoxylate and dicarboxylate metabolism
I1N8T0	168h	Ferredoxin-dependent glutamate synthase 1, chloroplastic (Glycine soja)	Up-accumulated	oxidoreductase activity	metabolic process	Chloroplast	Glyoxylate and dicarboxylate metabolism
I1JCG8	168h	Ferredoxin--NADP reductase (Glycine max)	Up-accumulated	catalytic activity	single-organism metabolic process	Chloroplast	Glyoxylate and dicarboxylate metabolism
C6SX79	168h	Ferredoxin-thioredoxin reductase, variable chain (Glycine soja)	Down-accumulated	oxidoreductase activity	single-organism metabolic process	Chloroplast	Oxidative stress response
C6TCN5	168h	Ferritin (Glycine max)	Down-accumulated	metal ion binding	establishment of localization	Chloroplast	Storage protein
I1J7H3	168h	Ferritin (Glycine max)	Down-accumulated	metal ion binding	establishment of localization	Chloroplast	Storage protein
I1MYZ8	168h	Ferritin (Glycine max)	Down-accumulated	metal ion binding	establishment of localization	Chloroplast	Storage protein
I1KQY1	168h	Fructose-1,6-bisphosphatase, chloroplastic (Glycine soja)	Up-accumulated	hydrolase activity	carbon utilization	Chloroplast	Pentose phosphate pathway
C6TM26	168h	Fructose-1,6-bisphosphatase, cytosolic (Glycine soja)	Up-accumulated	hydrolase activity	carbon utilization	Cytoplasm	Pentose phosphate pathway
Q43453	168h	G.max mRNA from stress-induced gene (H4) (Glycine max)	Down-accumulated	abscisic acid binding	response to stimulus	Cytoplasm	Plant-pathogen interaction
A0A0B2RV20	168h	Gamma-glutamyl hydrolase (Glycine soja)	Up-accumulated	hydrolase activity	metabolic process	Cell membrane	Alanine, aspartate and glutamate metabolism
I1NIP8	168h	GDP-mannose 3,5-epimerase (Glycine soja)	Up-accumulated	catalytic activity	metabolic process	Golgi apparatus	Ascorbate and aldarate metabolism
C7S917	168h	Germin-like protein 21 (Glycine max)	Down-accumulated	nutrient reservoir activity	metabolic process	Cell wall	Cell cycle
C7S8C0	168h	Germin-like protein 6 (Glycine max)	Down-accumulated	manganese ion binding	metabolic process	Cell wall	Cell cycle
C6TCC9	168h	Glu S.griseus protease inhibitor (Glycine soja)	Down-accumulated	enzyme inhibitor activity	response to stimulus	Cell membrane	Protein degradation
A0A0B2PIB2	168h	Glucan endo-1,3-beta-glucosidase (Glycine soja)	Up-accumulated	hydrolase activity	carbon utilization	Vacuole	Glycolysis / Gluconeogenesis
I1JRD8	168h	Glucose and ribitol dehydrogenase like 1 (Glycine soja)	Down-accumulated	oxidoreductase activity	single-organism metabolic process	Cell membrane	Pentose phosphate pathway
A0A0B2QR00	168h	Glucose-1-phosphate adenylyltransferase (Glycine soja)	Up-accumulated	catalytic activity	metabolic process	chloroplast	Starch and sucrose metabolism
I1L3Z2	168h	Glutamate decarboxylase (Glycine max)	Up-accumulated	catalytic activity	metabolic process	Mitochondrion	Alanine, aspartate and glutamate metabolism
C6TIB8	168h	Glutamate-1-semialdehyde 2,1-aminomutase, chloroplastic (Glycine max)	Up-accumulated	isomerase activity	metabolic process	Chloroplast	Porphyrin and chlorophyll metabolism
I1K6J1	168h	Glutamate--cysteine ligase, chloroplastic (Glycine soja)	Up-accumulated	glutamate-cysteine ligase activity	metabolic process	Chloroplast	Glutathione metabolism
Q9FUK4	168h	Glutamine synthetase (Glycine max)	Up-accumulated	catalytic activity	metabolic process	Cytoplasm	Glyoxylate and dicarboxylate metabolism
Q95AG1	168h	Glutamine synthetase (Glycine max)	Up-accumulated	catalytic activity	metabolic process	Cytoplasm	Glyoxylate and dicarboxylate metabolism
A0A0B2P3G4	168h	Glutathione reductase, chloroplastic (Glycine soja)	Up-accumulated	oxidoreductase activity	single-organism metabolic process	Chloroplast	Glutathione metabolism
Q9FQF0	168h	Glutathione S-transferase GST 8 (Glycine max)	Up-accumulated	glutathione transferase activity	metabolic process	Cytoplasm	Glutathione metabolism
Q38IX0	168h	Glyceraldehyde-3-phosphate dehydrogenase (Glycine max)	Up-accumulated	oxidoreductase activity	carbon utilization	Chloroplast	Glycolysis / Gluconeogenesis
A0A0B2SQP1	168h	Glyceraldehyde-3-phosphate dehydrogenase (Glycine soja)	Up-accumulated	oxidoreductase activity	carbon utilization	Chloroplast	Glycolysis / Gluconeogenesis
A0A0B2RJW0	168h	Glycine cleavage system H protein, mitochondrial (Glycine soja)	Down-accumulated	glycine binding	carbon utilization	mitochondrion	Unknown
I1M923	168h	Glycine dehydrogenase [decarboxylating], mitochondrial (Glycine soja)	Up-accumulated	glycine binding	carbon utilization	mitochondrion	Glyoxylate and dicarboxylate metabolism
I1LJ01	168h	Glycine-rich protein 2 (Glycine soja)	Down-accumulated	DNA binding	regulation of transcription	Nucleus	mRNA surveillance pathway
C6SXA0	168h	Glycine-rich RNA-binding protein 2, mitochondrial (Glycine soja)	Down-accumulated	nucleic acid binding	response to stimulus	Cell membrane	mRNA surveillance pathway
A0A0B2NR06	168h	GrpE protein homolog (Glycine soja)	Down-accumulated	copper ion binding	metabolic process	Mitochondrion	Protein biosynthesis
C6TJD3	168h	Guanine nucleotide-binding protein subunit beta-like protein (Glycine max)	Up-accumulated	Unknown	signaling	Cytoplasm	G protein signaling pathway
C6SXX0	168h	Harpin binding protein 1 (Glycine max)	Down-accumulated	Unknown	Unknown	Chloroplast	Unknown
I1ME25	168h	Heat shock 70 kDa protein, mitochondrial (Glycine soja)	Down-accumulated	ATP binding	response to stimulus	mitochondrion	Protein folding and assembly
A0A0B2R6C6	168h	Heat shock protein 83 (Glycine soja)	Up-accumulated	ATP binding	response to stimulus	Cytoplasm	Protein folding and assembly
I1L314	168h	Heat shock protein 90-1 (Glycine max)	Up-accumulated	protein binding	response to stimulus	Cytoplasm	Protein folding and assembly
I1M6E1	168h	Heat shock protein 90-2 (Glycine max)	Up-accumulated	protein binding	response to stimulus	Cytoplasm	Protein folding and assembly
I1J9Y0	168h	Heat shock protein STI (Glycine soja)	Down-accumulated	Unknown	response to stimulus	Nucleus	Protein folding and assembly
I1LGM2	168h	Heat shock protein STI (Glycine soja)	Down-accumulated	Unknown	response to stimulus	Nucleus	Protein folding and assembly
I1N5J6	168h	Heterogeneous nuclear ribonucleoprotein 27C (Glycine soja)	Down-accumulated	nucleic acid binding	localization	Nucleus	Spliceosome
I1JHW4	168h	HMG-Y-related protein A (Glycine max)	Down-accumulated	DNA binding	regulation of transcription	nucleus	Transcription regulation
Q39819	168h	Hsp22.3 (Glycine max)	Down-accumulated	Unknown	response to stimulus	Endoplasmic reticulum	Protein processing in endoplasmic reticulum
I1LS00	168h	Inositol methyltransferase (Glycine max)	Up-accumulated	catalytic activity	metabolic process	Cytosol	Inositol phosphate metabolism
C6T857	168h	Isocitrate dehydrogenase [NADP] (Glycine max)	Up-accumulated	catalytic activity	carbon utilization	Cytoplasm	Citrate cycle (TCA cycle)
K7LNG5	168h	Isoflavone reductase (Glycine soja)	Up-accumulated	Unknown	Unknown	Cytoplasm	Unknown
I1JLV8	168h	Laccase (Glycine max)	Down-accumulated	catalytic activity	single-organism metabolic process	Cell membrane	Oxidative stress response
I1KPY5	168h	Lactoylglutathione lyase (Glycine max)	Up-accumulated	catalytic activity	metabolic process	Cytoplasm	Pyruvate metabolism
Q2XV15	168h	Lectin (Glycine max)	Down-accumulated	nutrient reservoir activity	response to stimulus	Cytoplasm	Storage protein
Q42780	168h	Lipoxygenase (Glycine max)	Up-accumulated	oxidoreductase activity	metabolic process	Cytoplasm	Fatty acid biosynthesis
Q43440	168h	Lipoxygenase (Glycine max)	Up-accumulated	oxidoreductase activity	metabolic process	Cytoplasm	Fatty acid biosynthesis
I1KH67	168h	Lipoxygenase (Glycine max)	Up-accumulated	oxidoreductase activity	metabolic process	Cytoplasm	Fatty acid biosynthesis
K7KYV8	168h	Lipoxygenase (Glycine max)	Up-accumulated	oxidoreductase activity	metabolic process	Cytoplasm	Fatty acid biosynthesis
I1MD22	168h	Lipoxygenase (Glycine max)	Up-accumulated	oxidoreductase activity	metabolic process	Cytoplasm	Fatty acid biosynthesis
I1KH70	168h	Lipoxygenase (Glycine max)	Up-accumulated	oxidoreductase activity	metabolic process	Cytoplasm	Fatty acid biosynthesis
A7LCD6	168h	Lipoxygenase (Glycine max)	Up-accumulated	oxidoreductase activity	metabolic process	Cytoplasm	Fatty acid biosynthesis
A0A0B2RE16	168h	Lipoxygenase (Glycine soja)	Up-accumulated	oxidoreductase activity	metabolic process	Cytoplasm	Fatty acid biosynthesis
A0A0B2S249	168h	Lipoxygenase (Glycine soja)	Up-accumulated	oxidoreductase activity	metabolic process	Cytoplasm	Fatty acid biosynthesis
I1KL89	168h	LL-diaminopimelate aminotransferase, chloroplastic (Glycine soja)	Up-accumulated	cofactor binding	metabolic process	Chloroplast	Lysine biosynthesis
K7N4G1	168h	Malate dehydrogenase [NADP], chloroplastic (Glycine soja)	Up-accumulated	oxidoreductase activity	carbon utilization	Chloroplast	Citrate cycle (TCA cycle)
I1LCM5	168h	Malate dehydrogenase [NADP], chloroplastic (Glycine soja)	Up-accumulated	oxidoreductase activity	carbon utilization	Chloroplast	Citrate cycle (TCA cycle)
I1JMI9	168h	Malic enzyme (Glycine max)	Up-accumulated	oxidoreductase activity	carbon utilization	Cytoplasm	Citrate cycle (TCA cycle)
I1J4J6	168h	Malic enzyme (Glycine max)	Up-accumulated	oxidoreductase activity	carbon utilization	Cytoplasm	Citrate cycle (TCA cycle)
Q71EW8	168h	Methionine synthase (Glycine max)	Up-accumulated	catalytic activity	metabolic process	Chloroplast	Cysteine and methionine metabolism
I1JWB8	168h	Methyl-CpG-binding domain-containing protein 10 (Glycine soja)	Down-accumulated	DNA binding	regulation of biological process	Nucleus	Spliceosome
A0A0B2SGP6	168h	Methyl-CpG-binding domain-containing protein 10 (Glycine soja)	Down-accumulated	DNA binding	regulation of biological process	Nucleus	Spliceosome
C6T9F2	168h	Methyl-CpG-binding domain-containing protein 10 (Glycine soja)	Down-accumulated	DNA binding	regulation of biological process	Nucleus	Spliceosome
I1KG04	168h	Methylenetetrahydrofolate reductase (Glycine max)	Up-accumulated	oxidoreductase activity	metabolic process	Cytoplasm	Cysteine and methionine metabolism
I1LVS0	168h	Mitochondrial outer membrane protein porin 6 (Glycine soja)	Down-accumulated	anion channel activity	localization	Cell membrane	Metabolite transport
A0A0B2PI21	168h	Momilactone A synthase (Glycine soja)	Down-accumulated	oxidoreductase activity	Unknown	Chloroplast	Diterpenoid biosynthesis
A0A0B2STH8	168h	Monodehydroascorbate reductase (Glycine soja)	Up-accumulated	oxidoreductase activity	single-organism metabolic process	Cytoplasm	Ascorbate and aldarate metabolism
R9RLH7	168h	NAD(P)H-quinone oxidoreductase subunit J, chloroplastic (Glycine soja)	Up-accumulated	NADH dehydrogenase (ubiquinone) activity	photosynthesis, light harvesting	Chloroplast	Oxidative stress response
K7KYR9	168h	NADH dehydrogenase subunit 7 (Glycine max)	Up-accumulated	oxidoreductase activity	single-organism metabolic process	Mitochondrion	Oxidative phosphorylation
I1K1F4	168h	NADH-cytochrome b5 reductase (Glycine max)	Down-accumulated	oxidoreductase activity	single-organism metabolic process	Mitochondrion	Oxidative phosphorylation
I1J7P1	168h	Non-specific lipid-transfer protein (Glycine max)	Down-accumulated	lipid binding	localization	Cell membrane	Fatty acid degradation
A0A0B2PPT4	168h	Nuclease domain-containing protein 1 (Glycine soja)	Up-accumulated	transcription cofactor activity	regulation of biological process	Chloroplast	Spliceosome
I1L4U3	168h	Oligopeptidase A (Glycine soja)	Up-accumulated	metal ion binding	metabolic process	Cytoplasm	Protein degradation
I1LQB0	168h	Peptidyl-prolyl cis-trans isomerase (Glycine max)	Down-accumulated	catalytic activity	cellular metabolic process	endoplasmic reticulum	Protein modification
C6TFQ0	168h	Peptidyl-prolyl cis-trans isomerase (Glycine max)	Down-accumulated	catalytic activity	cellular metabolic process	endoplasmic reticulum	Protein modification
I1JM67	168h	Peptidyl-prolyl cis-trans isomerase (Glycine max)	Down-accumulated	catalytic activity	cellular metabolic process	endoplasmic reticulum	Protein modification
I1MN74	168h	Peptidyl-prolyl cis-trans isomerase (Glycine max)	Down-accumulated	catalytic activity	cellular metabolic process	endoplasmic reticulum	Protein modification
C6T190	168h	Peptidyl-prolyl cis-trans isomerase (Glycine max)	Down-accumulated	catalytic activity	cellular metabolic process	endoplasmic reticulum	Protein modification
I1NJE9	168h	Peptidyl-prolyl cis-trans isomerase (Glycine max)	Down-accumulated	catalytic activity	cellular metabolic process	endoplasmic reticulum	Protein modification
I1KS46	168h	Peptidyl-prolyl cis-trans isomerase FKBP65 (Glycine soja)	Up-accumulated	catalytic activity	cellular metabolic process	endoplasmic reticulum	Protein modification
I1MZT0	168h	Peroxidase (Glycine max)	Down-accumulated	antioxidant activity	response to stress	Peroxisome	Oxidative stress response
I1L738	168h	Peroxidase (Glycine max)	Down-accumulated	antioxidant activity	response to stress	Peroxisome	Oxidative stress response
C6TB83	168h	Peroxidase (Glycine max)	Down-accumulated	antioxidant activity	response to stress	Peroxisome	Oxidative stress response
A0A0B2PYZ5	168h	Peroxidase (Glycine soja)	Down-accumulated	antioxidant activity	response to stress	Peroxisome	Oxidative stress response
I1LY94	168h	Peroxiredoxin Q, chloroplastic (Glycine soja)	Down-accumulated	oxidoreductase activity	single-organism metabolic process	Chloroplast	Oxidative stress response
C6T073	168h	Peroxiredoxin-2F, mitochondrial (Glycine soja)	Down-accumulated	oxidoreductase activity	single-organism metabolic process	Mitochondrion	Oxidative stress response
I1L4J2	168h	Peroxisomal fatty acid beta-oxidation multifunctional protein AIM1 (Glycine soja)	Up-accumulated	oxidoreductase activity	metabolic process	Peroxisome	Fatty acid biosynthesis
B0M1A2	168h	Peroxisomal glycolate oxidase (Glycine max)	Up-accumulated	oxidoreductase activity	carbon utilization	Peroxisome	Carbon fixation in photosynthetic organisms
B0M1B1	168h	Peroxisomal glycolate oxidase (Glycine max)	Up-accumulated	oxidoreductase activity	carbon utilization	Peroxisome	Carbon fixation in photosynthetic organisms
I1MJ29	168h	Peroxisomal glycolate oxidase (Glycine max)	Up-accumulated	oxidoreductase activity	carbon utilization	Peroxisome	Carbon fixation in photosynthetic organisms
I1N104	168h	Phi class glutathione S-transferase (Glycine max)	Up-accumulated	glutathione transferase activity	metabolic process	Cytoplasm	Glutathione metabolism
I1LKJ7	168h	Phosphatidylglycerol/phosphatidylinositol transfer protein (Glycine soja)	Down-accumulated	Unknown	Unknown	Nucleus	Phosphatidylinositol signaling system
Q6Q2Z8	168h	Phosphoenolpyruvate carboxylase (Glycine max)	Up-accumulated	catalytic activity	carbon utilization	Chloroplast	Citrate cycle (TCA cycle)
I1LCU6	168h	Phosphoenolpyruvate carboxylase 4 (Glycine soja)	Up-accumulated	catalytic activity	carbon utilization	Chloroplast	Citrate cycle (TCA cycle)
I1KQ93	168h	Phosphoglucomutase, cytoplasmic (Glycine soja)	Up-accumulated	catalytic activity	metabolic process	Cytosol	Pentose phosphate pathway
K7MUH9	168h	Phosphoglycolate phosphatase (Glycine soja)	Up-accumulated	catalytic activity	metabolic process	Cytosol	Carbon fixation in photosynthetic organisms
I1L677	168h	Phosphoglycolate phosphatase (Glycine soja)	Up-accumulated	catalytic activity	metabolic process	Cytosol	Carbon fixation in photosynthetic organisms
I1M5T2	168h	Phospholipase D (Glycine max)	Up-accumulated	catalytic activity	single-organism metabolic process	Cell membrane	Endocytosis
I1KVD8	168h	Phospholipase D (Glycine max)	Up-accumulated	catalytic activity	single-organism metabolic process	Cell membrane	Endocytosis
I1L540	168h	Phosphoribulokinase (Glycine max)	Up-accumulated	phosphoribulokinase activity	carbon utilization	Cytosol	Carbon fixation in photosynthetic organisms
R9RLI0	168h	Photosystem I P700 chlorophyll a apoprotein A1 (Glycine soja)	Up-accumulated	chlorophyll binding	photosynthesis, light harvesting	Chloroplast	Photosynthesis
U5ZE82	168h	Photosystem I P700 chlorophyll a apoprotein A2 (Glycine soja)	Up-accumulated	chlorophyll binding	photosynthesis, light harvesting	Chloroplast	Photosynthesis
I1KA98	168h	Photosystem II 22 kDa protein, chloroplastic (Glycine soja)	Up-accumulated	Unknown	photosynthesis, light harvesting	chloroplast	Photosynthesis
R9RNP1	168h	Photosystem II CP47 reaction center protein (Glycine soja)	Up-accumulated	chlorophyll binding	photosynthesis, light harvesting	Chloroplast	Photosynthesis
R9RLI4	168h	Photosystem II D2 protein (Glycine soja)	Up-accumulated	chlorophyll binding	photosynthesis, light harvesting	Chloroplast	Photosynthesis
I1JE12	168h	Polyadenylate-binding protein (Glycine max)	Down-accumulated	nucleic acid binding	Unknown	Cytoplasm	mRNA surveillance pathway
I1KM25	168h	Polyadenylate-binding protein (Glycine max)	Down-accumulated	nucleic acid binding	Unknown	Cytoplasm	mRNA surveillance pathway
A0A0B2SNE1	168h	Polyphenol oxidase A1, chloroplastic (Glycine soja)	Down-accumulated	metal ion binding	pigment biosynthetic process	Chloroplast	Cell senescence
A0A0B2SP68	168h	Polyphenol oxidase A1, chloroplastic (Glycine soja)	Down-accumulated	metal ion binding	pigment biosynthetic process	Chloroplast	Cell senescence
C6T1G1	168h	PR10-like protein (Glycine max)	Down-accumulated	Unknown	response to stimulus	Cytoplasm	Unknown
I1KB07	168h	Pre-mRNA-splicing factor SF2 (Glycine soja)	Down-accumulated	nucleic acid binding	regulation of biological process	Nucleus	Spliceosome
A7XZJ7	168h	Profilin (Glycine max)	Down-accumulated	actin monomer binding	establishment of localization	Cell membrane	Cytoskeleton
I1K302	168h	Programmed cell death protein 5 (Glycine soja)	Down-accumulated	DNA binding	death	Cytoplasm	Cell senescence
I1NF29	168h	Protease 2 (Glycine soja)	Up-accumulated	serine-type peptidase activity	metabolic process	Cytoplasm	Protein degradation
K7K8I2	168h	Protease Do-like 2, chloroplastic (Glycine soja)	Up-accumulated	serine-type endopeptidase activity	metabolic process	Cytoplasm	Protein degradation
I1LWK0	168h	Protease Do-like 8, chloroplastic (Glycine soja)	Down-accumulated	serine-type endopeptidase activity	metabolic process	Cytoplasm	Protein degradation
I1KC82	168h	Protein CbbY (Glycine soja)	Up-accumulated	catalytic activity	metabolic process	Chloroplast	Unknown
I1K4I3	168h	Protein CbbY, chromosomal (Glycine soja)	Up-accumulated	catalytic activity	metabolic process	Chloroplast	Unknown
B1Q2X5	168h	Protein disulfide-isomerase (Glycine max)	Down-accumulated	isomerase activity	regulation of biological process	endoplasmic reticulum	Protein processing in endoplasmic reticulum
I1L4Z3	168h	Protein vip1 (Glycine soja)	Down-accumulated	nucleic acid binding	Unknown	Chloroplast	Unknown
K7KM26	168h	PsbP domain-containing protein 4, chloroplastic (Glycine soja)	Down-accumulated	calcium ion binding	photosynthesis, light harvesting	chloroplast	Photosynthesis
K7K7C6	168h	PsbP-like protein 1, chloroplastic (Glycine soja)	Down-accumulated	calcium ion binding	photosynthesis, light harvesting	chloroplast	Photosynthesis
I1KX25	168h	ADP-ribosylation factor GTPase-activating protein AGD8 (Glycine soja)	Down-accumulated	GTPase activator activity	metabolic process	Golgi apparatus	Unknown
A0A0B2RDN1	168h	Aldo-keto reductase 1 (Glycine soja)	Up-accumulated	oxidoreductase activity	Unknown	Chloroplast	Glycolysis / Gluconeogenesis
I1KTB0	168h	ATP synthase 24 kDa subunit, mitochondrial (Glycine soja)	Down-accumulated	Unknown	growth	mitochondrion	Oxidative phosphorylation
A0A0B2PSI9	168h	Calcium-binding protein CML27 (Glycine soja)	Down-accumulated	calcium ion binding	signaling	Cell membrane	Calcium signaling pathway
I1NFH7	168h	DNA repair protein RAD23-3 (Glycine soja)	Down-accumulated	DNA binding	metabolic process	nucleus	DNA repair
I1JQS1	168h	Glutamyl endopeptidase, chloroplastic (Glycine soja)	Up-accumulated	hydrolase activity	metabolic process	Cell membrane	Protein degradation
A0A0B2R290	168h	Glutathione S-transferase (Glycine soja)	Up-accumulated	glutathione transferase activity	metabolic process	Cytoplasm	Glutathione metabolism
A0A0B2R907	168h	Glycerophosphoryl diester phosphodiesterase 1 (Glycine soja)	Up-accumulated	hydrolase activity	metabolic process	Cell membrane	Glycerophospholipid metabolism
I1MQN7	168h	NAD(P)H-dependent oxidoreductase 1 (Glycine soja)	Up-accumulated	oxidoreductase activity	carbon utilization	Chloroplast	Glyoxylate and dicarboxylate metabolism
C6TFE2	168h	Peroxygenase 5 (Glycine soja)	Down-accumulated	antioxidant activity	response to stress	Peroxisome	Oxidative stress response
I1LNP4	168h	Quinone-oxidoreductase like, chloroplastic (Glycine soja)	Down-accumulated	oxidoreductase activity	single-organism metabolic process	Chloroplast	Oxidative stress response
C6SVH9	168h	Small nuclear ribonucleoprotein G (Glycine soja)	Down-accumulated	RNA binding	localization	Nucleus	Spliceosome
I1N1B9	168h	Pyruvate dehydrogenase E1 component subunit alpha (Glycine max)	Up-accumulated	catalytic activity	metabolic process	Mitochondrion	Citrate cycle (TCA cycle)
I1LZE1	168h	Pyruvate kinase (Glycine max)	Up-accumulated	catalytic activity	carbon utilization	Cytoplasm	Glycolysis / Gluconeogenesis
K7MJI6	168h	Pyruvate, phosphate dikinase, chloroplastic (Glycine soja)	Up-accumulated	catalytic activity	carbon utilization	Chloroplast	Carbon fixation in photosynthetic organisms
I1N5R5	168h	Quinone oxidoreductase-like protein, chloroplastic (Glycine soja)	Down-accumulated	oxidoreductase activity	single-organism metabolic process	Chloroplast	Unknown
I1K489	168h	Rab GDP dissociation inhibitor alpha (Glycine soja)	Up-accumulated	ATP binding	signaling	Cytoplasm	G protein signaling pathway
C6SW04	168h	Ras-related protein Rab7 (Glycine soja)	Up-accumulated	GTP binding	response to stimulus	Nucleus	G protein signaling pathway
C6SVM4	168h	Remorin (Glycine soja)	Down-accumulated	Unknown	localization	Cell membrane	Unknown
C6SVC8	168h	Remorin (Glycine soja)	Down-accumulated	Unknown	localization	Cell membrane	Unknown
A0A0B2S0V2	168h	Ribonuclease UK114 (Glycine soja)	Down-accumulated	Unknown	metabolic process	Chloroplast	RNA degradation
A0A0B2NR47	168h	Ribonuclease UK114-like protein (Glycine soja)	Down-accumulated	Unknown	metabolic process	Chloroplast	RNA degradation
I1JFA3	168h	Ribosome-recycling factor, chloroplastic (Glycine soja)	Down-accumulated	Unknown	translation	Chloroplast	RNA degradation
R9RPL1	168h	Ribulose bisphosphate carboxylase large chain (Glycine soja)	Up-accumulated	catalytic activity	photorespiration	chloroplast	Carbon fixation in photosynthetic organisms
Q9FUJ5	168h	Ribulose bisphosphate carboxylase small chain (Glycine max)	Up-accumulated	catalytic activity	photorespiration	chloroplast	Carbon fixation in photosynthetic organisms
I1LK48	168h	RNA and export factor-binding protein 2 (Glycine soja)	Down-accumulated	nucleic acid binding	regulation of biological process	Nucleus	mRNA surveillance pathway
D4N5G1	168h	Rubisco activase (Glycine max)	Up-accumulated	ATP binding	Unknown	Chloroplast	Photosynthesis
I1LMN5	168h	Sedoheptulose-1,7-bisphosphatase, chloroplastic (Glycine soja)	Up-accumulated	catalytic activity	carbon utilization	Chloroplast	Carbon fixation in photosynthetic organisms
I1LN34	168h	Selenium-binding protein 1 (Glycine soja)	Up-accumulated	selenium binding	Unknown	Cytoplasm	Unknown
B7U527	168h	Serine glyoxylate aminotransferase 2 (Glycine max)	Up-accumulated	transaminase activity	carbon utilization	Peroxisome	Glycine, serine and threonine metabolism
C6TK73	168h	Serine glyoxylate aminotransferase 3 (Glycine max)	Up-accumulated	transaminase activity	carbon utilization	Peroxisome	Glycine, serine and threonine metabolism
K4FZF8	168h	Serine hydroxymethyltransferase (Glycine max)	Up-accumulated	catalytic activity	carbon utilization	Mitochondrion	Glyoxylate and dicarboxylate metabolism
A0A0B2SL14	168h	Serine hydroxymethyltransferase (Glycine soja)	Up-accumulated	catalytic activity	carbon utilization	Mitochondrion	Glyoxylate and dicarboxylate metabolism
A0A0B2P2R5	168h	Serine hydroxymethyltransferase (Glycine soja)	Up-accumulated	catalytic activity	carbon utilization	Mitochondrion	Glyoxylate and dicarboxylate metabolism
I1JH69	168h	Serine/arginine-rich splicing factor 12 (Glycine soja)	Down-accumulated	nucleic acid binding	regulation of biological process	Nucleus	Spliceosome
I1M9U5	168h	Serine/arginine-rich splicing factor 7 (Glycine soja)	Down-accumulated	nucleic acid binding	regulation of biological process	Nucleus	Spliceosome
C6THQ1	168h	Small heat shock protein, chloroplastic (Glycine soja)	Down-accumulated	Unknown	response to stimulus	Chloroplast	Protein processing in endoplasmic reticulum
I1KAZ9	168h	Small heat shock protein, chloroplastic (Glycine soja)	Up-accumulated	Unknown	response to stimulus	Chloroplast	Protein processing in endoplasmic reticulum
C6TGX7	168h	Stem 28 kDa glycoprotein (Glycine max)	Down-accumulated	nutrient reservoir activity	localization	Cell wall	Storage protein
A0A0B2RJ79	168h	Stem 31 kDa glycoprotein (Glycine soja)	Down-accumulated	nutrient reservoir activity	localization	Cell wall	Storage protein
I1NBQ5	168h	Uncharacterized protein (Glycine max)	Up-accumulated	catalytic activity	Unknown	Golgi apparatus	Storage protein
C6T3A2	168h	Stress-induced protein SAM22 (Glycine soja)	Down-accumulated	abscisic acid binding	response to stimulus	Cytoplasm	Plant-pathogen interaction
C6TFW4	168h	Stress-induced protein SAM22 (Glycine soja)	Down-accumulated	abscisic acid binding	response to stimulus	Cytoplasm	Plant-pathogen interaction
I1JFL5	168h	Subtilisin-like protease (Glycine soja)	Down-accumulated	catalytic activity	cellular metabolic process	Cytoplasm	Protein degradation
I1LYN0	168h	Succinyl-CoA ligase subunit beta (Glycine max)	Down-accumulated	ATP binding	carbon utilization	Mitochondrion	Unknown
A0A0B2SGU5	168h	Sucrose synthase (Glycine soja)	Up-accumulated	sucrose synthase activity	carbon utilization	Chloroplast	Starch and sucrose metabolism
A0A0B2P0C0	168h	Superoxide dismutase (Glycine soja)	Up-accumulated	antioxidant activity	response to stress	Cytoplasm	Oxidative stress response
[truncated: 53 more rows]
