# Supplementary material for: Quantitative proteomic, physiological and biochemical analysis of cotyledon, embryo, leaf and pod reveals the effects of high temperature and humidity stress on seed vigor formation in soybean
Source: BMC Plant Biol. 2020 Mar 26;20:127. doi: 10.1186/s12870-020-02335-1 (PMC7098090; doi:10.1186/s12870-020-02335-1)
Supplement: Supplementary file 10 — Additional file 10 : Table S10. Key KEGG pathways for seed vigor formation in leaves, cotyledons, and embryos between the stressed and control in soybean cvs. Ningzhen No. 1 and Xiangdou No. 3, respectively, and between both the cultivars [file 12870_2020_2335_MOESM10_ESM.xls]

## Sheet: Ningzhen No. 1
Additional files 10: Table S10. The key KEGG pathways for seed vigor formation in leaves, cotyledons, and embryos between the stressed and control in soybean cv. Ningzhen No. 1
KEGG Pathways	Ningzhen No. 1
	Leaf				Cotyledon				Embryo
	Abundance	ID	Protein name		Abundance	ID	Protein name		Abundance	ID	Protein name
Signal transduction
	down	I1K180	Calcium sensing receptor, chloroplastic		up	A0A0B2PMR9	Em-like protein GEA6		up	A0A0B2PMR9	Em-like protein GEA6
	down	I1J992	CBS domain-containing protein CBSX1, chloroplastic		up	I1KSQ3	Rab GDP dissociation inhibitor alpha		down	I1LGL7	Calcium-binding EF-hand family protein
	down	I1MBN4	CBS domain-containing protein CBSX3, chloroplastic		up	I1MBN4	CBS domain-containing protein CBSX3, mitochondrial		down	I1KSJ8	Rho guanine nucleotide exchange factor 6
	down	I1L9L9	Phosphatidylglycerol/phosphatidylinositol transfer protein
Arginine biosynthesis
					down	K7KST6	Ornithine carbamoyltransferase, chloroplastic		down	K7KST6	Ornithine carbamoyltransferase, chloroplastic
Carbon fixation in photosynthetic organisms
					up	I1LL25	RuBisCO large subunit-binding protein subunit alpha, chloroplastic		down	R9RPL1	Ribulose bisphosphate carboxylase large chain
					up	R9RPL1	Ribulose bisphosphate carboxylase large chain		down	A0A0B2R3J8	RuBisCO large subunit-binding protein subunit beta, chloroplastic
Citrate cycle (TCA cycle)
	up	I1JDR2	2-oxoglutarate dehydrogenase		up	K7LNL2	Aconitate hydratase		down	K7LNL2	Aconitate hydratase
	up	C6T857	Isocitrate dehydrogenase [NADP]		up	I1KZY9	Fumarylacetoacetase		down	A0A0B2SXQ2	Citrate synthase
	up	I1LRR9	Isocitrate lyase
	up	I1MUM7	Malate synthase
Biosynthesis of terpenoids
					up	C6T871	Hydroxysteroid 11-beta-dehydrogenase 1-like protein		up	A0A0B2RFQ6	Oxysterol-binding protein-related protein 3B
Protein processing in endoplasmic reticulum
	up	C6T5U3	17.3 kDa class I heat shock protein		up	I1ND86	17.9 kDa class II heat shock protein
	up	C6T5U3	17.4 kDa class I heat shock protein		up	A0A0B2PQU6	18.5 kDa class I heat shock protein
	up	C6T5U3	17.5 kDa class I heat shock protein		up	I1LC12	22.0 kDa class IV heat shock protein
	up	I1K8F1	17.9 kDa class II heat shock protein		up	C6TDB4	26.5 kDa heat shock protein, mitochondrial
	up	I1J732	18.2 kDa class I heat shock protein		up	A0A0B2SNT8	Heat shock 22 kDa protein, mitochondrial
	up	A0A0B2PQU6	18.5 kDa class I heat shock protein		up	I1MT10	Heat shock 70 kDa protein
	up	K7MQU7	25.3 kDa heat shock protein, chloroplastic		up	A0A0B2RLQ7	Protein disulfide-isomerase
	up	A0A0B2SNT8	Heat shock 22 kDa protein, mitochondrial		up	I1JYK1	Small heat shock protein, chloroplastic
	up	I1KPN3	Luminal-binding protein 5		up	Q9XER5	Seed maturation protein PM22
	up	I1J9Y0	Heat shock protein STI		up	Q9XET1	Seed maturation protein PM31
	up	I1JBH8	Protein disulfide isomerase-like protein		up	Q39801	51 kDa seed maturation protein
	up	A0A0B2QWU0	Small heat shock protein, chloroplastic		up	A0A0B2PVX0	T-complex protein 1 subunit delta
	up	I1JPP3	Cell division cycle protein 48 like		up	I1MFL0	UBA and UBX domain-containing protein
	up	I1MC32	Endoplasmin like
Protein folding and assembly
	up	A0A0B2SUY4	Chaperone protein ClpB1		up	I1MT10	Heat shock 70 kDa protein
	up	A0A0B2NTK4	Chaperone protein ClpB3, chloroplastic		up	A0A0B2QKL2	Heat shock cognate 70 kDa protein
	up	I1KBY3	Chaperone protein ClpC, chloroplastic		up	I1L314	Heat shock protein 90
	up	I1MT10	Heat shock 70 kDa protein
	up	I1J9Y0	Heat shock protein STI
	up	K7KF32	Activator of 90 kDa heat shock protein ATPase like 1
	up	A0A0B2R6C6	Heat shock protein 83
	up	A0A0B2PQ07	Hsc70-interacting protein
Plant-pathogen interaction
	down	Q43453	G.max mRNA from stress-induced gene		up	Q43453	G.max mRNA from stress-induced gene (H4)
	down	C6T3A2	Stress-induced protein SAM22
Oxidative phosphorylation
									down	Q6I8E6	Pseudo-atpA
									down	C6TJ91	Cytochrome c
									down	I1MAW4	Cytochrome c oxidase subunit 6b-1
									down	I1KTB1	ATP synthase 24 kDa subunit, mitochondrial
									down	C6SWQ6	ATP synthase subunit O, mitochondrial
									down	A0A0B2SPQ8	NAD(P)H-dependent 6-deoxychalcone synthase
									down	C6T5D6	NADH dehydrogenase [ubiquinone] 1 beta subcomplex subunit 9
									down	I1KTB1	ATP synthase 24 kDa subunit, mitochondrial
									down	C6SYN5	Soluble inorganic pyrophosphatase
									down	I1KPH4	V-type proton ATPase subunit E
Oxidative stress response
	down	Q9FQF0	Glutathione S-transferase GST 8						down	C6T072	Peroxiredoxin-2B
	down	I1L8Q0	Lambda class glutathione S-transferase						down	G3E7M9	Annexin
									down	I1MGM0	Translationally-controlled tumor protein like
									down	Q9FQ95	In2-1 protein
									down	A0A0B2R1B7	Quinone oxidoreductase-like protein, chloroplastic
									down	C6T0D4	Translationally-controlled tumor protein homolog
									down	A0A0B2R290	Glutathione S-transferase
									down	C6TNT2	EF1Bgamma class glutathione S-transferase
									down	I1MQS8	EF1Bgamma class glutathione S-transferase
									down	I1NA39	Lambda class glutathione S-transferase
									down	I1LFD6	DHAR class glutathione S-transferase
Starch and sucrose metabolism
									down	K7MZJ1	Sucrose synthase
									down	I1J7A4	Alpha-amylase
									down	A0A0B2QRY5	Beta-amylase
									down	I1M6B5	Glucose-1-phosphate adenylyltransferase
									down	A0A0B2R9G7	Neutral alpha-glucosidase AB
									down	C6TD94	Alpha-1,4-glucan-protein synthase [UDP-forming]
Photosynthesis
	down	Q93YG3	Chlorophyll a/b binding protein type II
	down	A0A0B2R7F2	Chlorophyll a-b binding protein CP26, chloroplastic
	down	I1JLH0	Chlorophyll a-b binding protein, chloroplastic
	down	K7M9Q3	Chlorophyll a-b binding protein, chloroplastic
	down	C6TLM4	Chlorophyll a-b binding protein, chloroplastic
	down	I1M657	Chlorophyll a-b binding protein, chloroplastic
	down	C6TNE6	Chlorophyll a-b binding protein, chloroplastic
	down	C6TC92	Oxygen-evolving enhancer protein 1, chloroplastic
	down	I1MNK0	Oxygen-evolving enhancer protein 1, chloroplastic
	down	C6T7N2	Oxygen-evolving enhancer protein 1, chloroplastic
	down	I1N123	Oxygen-evolving enhancer protein 2, chloroplastic
	down	U5ZHS7	Photosystem II CP43 reaction center protein
	down	R9RNP1	Photosystem II CP47 reaction center protein
	down	R9RLI4	Photosystem II D2 protein
	down	A0A0B2QFV5	Plastocyanin, chloroplastic
	down	A0A0B2QFV5	Plastocyanin, chloroplastic
	down	D4N5G3	Rubisco activase
	down	I1KC20	Thylakoid lumenal 17.9 kDa protein, chloroplastic
	down	C6TBZ8	Thylakoid lumenal 29 kDa protein, chloroplastic
Storage protein
					up	Q39873	Lea protein
					up	A0A0B2PLY0	Lectin
					up	I1L849	Late embryogenesis abundant protein D-34

## Sheet: Xiangdou No. 3
Additional files 10: Table S10. The key KEGG pathways for seed vigor formation in leaves, cotyledons, and embryos between the stressed and control in soybean cv. Xiangdou No. 3
KEGG Pathways	Xiangdou No. 3
	Leaf				Cotyledon				Embryo
	Abundance	ID	Protein name		Abundance	ID	Protein name		Abundance	ID	Protein name
Signal transduction
	up	I1K5E6	Guanine nucleotide-binding protein subunit beta-like protein		down	A0A0B2PEP7	EMB-1 protein		up	C6TJD3	Guanine nucleotide-binding protein subunit beta-like protein
	up	I1KSQ3	Rab GDP dissociation inhibitor alpha		down	I1L957	Embryonic protein DC-8
					down	A0A0B2QGH4	Em-like protein GEA1
					down	A0A0B2PMR9	Em-like protein GEA6
					down	A0A0B2Q657	Ran-binding protein 1 like c
					down	I1JHP9	CBS domain-containing protein CBSX3, mitochondrial
Arginine biosynthesis
	up	A0A0B2RR74	Arginase		up	A0A0B2Q260	Argininosuccinate synthase, chloroplastic
Ascorbate and aldarate metabolism
	up	I1KCH8	Aldehyde dehydrogenase family 2 member B4, mitochondrial
	up	A0A0B2STH8	Monodehydroascorbate reductase
Carbon fixation in photosynthetic organisms
	up	I1K1G3	Carbonic anhydrase		up	I1LR60	RuBisCO large subunit-binding protein subunit alpha, chloroplastic
	up	I1N5Q1	Carbonic anhydrase		up	A0A0B2QVA3	RuBisCO large subunit-binding protein subunit beta, chloroplastic
	up	B0M1B1	Peroxisomal glycolate oxidase
	up	I1MJ29	Peroxisomal glycolate oxidase
	up	I1KTX8	Phosphoglycerate kinase
	up	A0A0B2QJ60	Phosphoglycerate kinase
	up	I1L677	Phosphoglycolate phosphatase
	up	I1L540	Phosphoribulokinase
	up	I1J4L6	Phosphoribulokinase
	up	R9RPL1	Ribulose bisphosphate carboxylase large chain
	up	I1N6Q6	Ribulose bisphosphate carboxylase small chain
	up	I1LMN5	Sedoheptulose-1,7-bisphosphatase, chloroplastic
	up	I1MZ53	Sedoheptulose-1,7-bisphosphatase, chloroplastic
Citrate cycle (TCA cycle)
	up	I1LRR9	Isocitrate lyase
	up	I1KQU5	Malate dehydrogenase
	up	I1KL87	Malate dehydrogenase
	up	H2D5S3	Malate dehydrogenase
	up	I1LU53	Aconitate hydratase
	up	I1KTQ4	Citrate synthase
	up	I1L903	Isocitrate dehydrogenase [NAD] subunit, mitochondrial
	up	C6T857	Isocitrate dehydrogenase [NADP]
	up	I1JMI9	Malic enzyme
	up	I1J4J6	Malic enzyme
Cofactors and vitamins metabolism
					up	Q45FF0	Pyridoxine biosynthesis protein		down	I1M1P1	Pyridoxine biosynthesis protein
					up	I1LCC3	Electron transfer flavoprotein subunit beta, mitochondrial
Fatty acid degradation
	up	I1KMX5	Peroxisomal fatty acid beta-oxidation multifunctional protein		up	A0A0B2P724	Glyoxysomal fatty acid beta-oxidation multifunctional protein MFP-a
Oxidative stress response
	up	C6TNT2	EF1Bgamma class glutathione S-transferase		up	K7LKJ0	Copper transport protein ATOX1		up	I1LGG2	Glutathione peroxidase
	up	I1NA39	Lambda class glutathione S-transferase	Lambda class glutathione S-transferase					up	I1MT23	Leucine aminopeptidase 3, chloroplastic
	up	I1L8Q0	Lambda class glutathione S-transferase						up	I1LLC1	Annexin
	up	I1N7G4	Leucine aminopeptidase 1
	up	C6SZX7	Glutathione peroxidase
Protein biosynthesis
									up	A0A0B2QF13	Elongation factor 1-alpha
									up	I1KQ69	40S ribosomal protein S15
									up	C6T048	40S ribosomal protein S18
									up	I1N954	40S ribosomal protein S20-1
									up	I1KUX8	60S ribosomal protein L28-2
									up	C6TBI4	60S ribosomal protein L35a-1
									up	A0A0B2P319	60S ribosomal protein L6
									up	C6SYG1	60S ribosomal protein L7-2
Protein processing in endoplasmic reticulum
	up	17.3 kDa class I heat shock protein			up	I1MK54	17.4 kDa class III heat shock protein
	up	17.4 kDa class I heat shock protein			up	A0A0B2PJT7	17.5 kDa class I heat shock protein
	up	17.9 kDa class II heat shock protein			up	I1ND86	17.9 kDa class II heat shock protein
	up	18.5 kDa class I heat shock protein			up	I1JU00	17.9 kDa class II heat shock protein
	up	25.3 kDa heat shock protein, chloroplastic			up	I1J732	18.2 kDa class I heat shock protein
	up	Heat shock 22 kDa protein, mitochondrial			up	C6SVX0	18.5 kDa class I heat shock protein
	up	Small heat shock protein, chloroplastic			up	I1LC12	22.0 kDa class IV heat shock protein
	up	Cell division cycle protein 48 like			up	A0A0B2QS07	22.0 kDa heat shock protein
	up	Endoplasmin like			up	K7MQU7	25.3 kDa heat shock protein, chloroplastic
	up	Calreticulin-1			up	C6TDB4	26.5 kDa heat shock protein, mitochondrial
					up	I1MEM7	DnaJ like subfamily B member 13
					up	A0A0B2SNT8	Heat shock 22 kDa protein, mitochondrial
					up	Q39889	Heat shock protein
					up	Q9XER5	Seed maturation protein PM22
					up	I1JYK1	Small heat shock protein, chloroplastic
					up	I1KAZ9	Small heat shock protein, chloroplastic
					up	K7MPB1	Small heat shock protein, chloroplastic
					up	Q39819	Hsp22.3
Protein folding and assembly
	up	A0A0B2SUY4	Chaperone protein ClpB1		up	C6T249	10 kDa chaperonin
	up	A0A0B2NTK4	Chaperone protein ClpB3, chloroplastic		up	I1ND96	10 kDa chaperonin
	up	I1MT10	Heat shock 70 kDa protein		up	I1MT10	Heat shock 70 kDa protein
	up	A0A0B2P470	Heat shock cognate 70 kDa protein		up	I1LCI1	Chaperonin CPN60-2, mitochondrial
	up	A0A0B2QKL2	Heat shock cognate 70 kDa protein		up	I1M2K9	Heat shock 70 kDa protein, mitochondrial
	up	I1LQR4	Heat shock cognate 70 kDa protein		up	I1L314	Heat shock protein 90-1
	up	I1K670	Endoplasmic reticulum HSC70-cognate binding protein		up	I1J9Y0	Heat shock protein STI
	up	A0A0B2PNU6	Heat shock protein 83		up	I1LGM2	Heat shock protein STI
	up	A0A0B2SPS6	Heat shock protein 90
	up	D6C500	HSP90-2
Plant-pathogen interaction
	down	K7M9X3	Basic form of pathogenesis-related protein 1		down	Q43453	G.max mRNA from stress-induced gene
	down	Q43453	G.max mRNA from stress-induced gene (H4)		down	C6T3A2	Stress-induced protein SAM22
	down	I1MRM5	Major allergen Pru av 1
	down	C6T3A2	Stress-induced protein SAM22
Photosynthesis
	down	I1JSY7	Plastocyanin
	down	A0A0B2QFV5	Plastocyanin, chloroplastic
	down	D4N5G3	Rubisco activase
	down	I1KUE5	Chlorophyll a-b binding protein, chloroplastic
	down	I1JCY2	Chlorophyll a-b binding protein, chloroplastic
	down	I1M657	Chlorophyll a-b binding protein, chloroplastic
	down	I1MNK0	Oxygen-evolving enhancer protein 1, chloroplastic
	down	C6TC92	Oxygen-evolving enhancer protein 1, chloroplastic
	down	I1JJ05	Oxygen-evolving enhancer protein 2, chloroplastic
	down	I1N123	Oxygen-evolving enhancer protein 2, chloroplastic
	down	C6TC81	Photosystem I reaction center subunit IV A, chloroplastic
	down	A5Z2K3	Photosystem I subunit PsaD
	down	C6SWI3	Photosystem II 10 kDa polypeptide, chloroplastic
	down	A0A0B2QFV5	Plastocyanin, chloroplastic
	down	K7MS61	Thylakoid lumenal 16.5 kDa protein, chloroplastic
	down	I1KAV5	Thylakoid lumenal 17.4 kDa protein, chloroplastic
	down	K7K9U4	Thylakoid lumenal 29 kDa protein, chloroplastic
Starch and sucrose metabolism
	down	I1MKC8	Starch synthase, chloroplastic/amyloplastic		down	K7MJY8	Sucrose synthase
	down	A0A0B2PAJ8	Starch synthase, chloroplastic/amyloplastic			I1JEI0	Alpha-1,4-glucan-protein synthase [UDP-forming]
Storage protein
	up	I1JL80	Ferritin		up	Q541U1	Seed maturation protein LEA 4		up	Q9XER5	Seed maturation protein PM22
	up	I1MYZ8	Ferritin						up	Q9LLQ6	Seed maturation protein PM34
	up	C6TL09	Lectin
	up	A0A0B2RJ79	Stem 31 kDa glycoprotein
	up	C6TGX7	Stem 28 kDa glycoprotein

## Sheet: between both cultivars
Additional files 10: Table S10. The key KEGG pathways for seed vigor formation in leaves, cotyledons, and embryos between both the cultivars under HTH stress
KEGG Pathways	Ningzhen No. 1 and Xiangdou No. 3
	Leaf				Cotyledon				Embryo
	Abundance	ID	Protein name		Abundance	ID	Protein name		Abundance	ID	Protein name
Signal transduction
	up	C6SW04	Ras-related protein Rab7		up	A0A0B2QGH4	Em-like protein GEA1		up	K7LX92	Calmodulin
	up	C6TJD3	Guanine nucleotide-binding protein subunit beta-like protein		up	Q6LEG8	Calmodulin		up	I1LKJ7	Phosphatidylglycerol/phosphatidylinositol transfer protein
	up	I1K489	Rab GDP dissociation inhibitor alpha		up	A0A0B2PSI9	Calcium-binding protein CML27		up	C6TJD3	Guanine nucleotide-binding protein subunit beta-like protein
Amino acid biosynthesis
	up	I1MTR0	Delta-1-pyrroline-5-carboxylate dehydrogenase 12A1, mitochondrial			A0A0B2RS98	5-methyltetrahydropteroyltriglutamate--homocysteine methyltransferase			A0A0B2RS98	5-methyltetrahydropteroyltriglutamate--homocysteine methyltransferase
	up	I1LXY1	5-methyltetrahydropteroyltriglutamate--homocysteine methyltransferase		up	Q71EW8	Methionine synthase
	up	Q71EW8	Methionine synthase		up
	up	I1KG04	Methylenetetrahydrofolate reductase
	up	B0M1A5	Betaine aldehyde dehydrogenase
	up	B0M1A6	Betaine aldehyde dehydrogenase
Photosynthesis
	up	Q93YG3	Chlorophyll a/b binding protein type II
	up	A0A0B2R7F2	Chlorophyll a-b binding protein CP26, chloroplastic
	up	C6T868	Chlorophyll a-b binding protein, chloroplastic
	up	C6TLM4	Chlorophyll a-b binding protein, chloroplastic
	up	I1J7A8	Chlorophyll a-b binding protein, chloroplastic
	up	I1KUE5	Chlorophyll a-b binding protein, chloroplastic
	up	K7M9Q3	Chlorophyll a-b binding protein, chloroplastic
	up	R9RLI0	Photosystem I P700 chlorophyll a apoprotein A1
	up	U5ZE82	Photosystem I P700 chlorophyll a apoprotein A2
	up	I1KA98	Photosystem II 22 kDa protein, chloroplastic
	up	R9RNP1	Photosystem II CP47 reaction center protein
	up	R9RLI4	Photosystem II D2 protein
	up	D4N5G1	Rubisco activase
Carbon fixation in photosynthetic organisms (up)
	up	B0M1A2	Peroxisomal glycolate oxidase		up	I1N6Q6	Ribulose bisphosphate carboxylase small chain
	up	B0M1B1	Peroxisomal glycolate oxidase
	up	I1MJ29	Peroxisomal glycolate oxidase
	up	K7MUH9	Phosphoglycolate phosphatase
	up	I1L677	Phosphoglycolate phosphatase
	up	I1L540	Phosphoribulokinase
	up	R9RPL1	Ribulose bisphosphate carboxylase large chain
	up	Q9FUJ5	Ribulose bisphosphate carboxylase small chain
	up	I1LMN5	Sedoheptulose-1,7-bisphosphatase, chloroplastic
Citrate cycle (TCA cycle) (up)
	up	I1N1B9	Pyruvate dehydrogenase E1 component subunit alpha
	up	I1M442	Aconitate hydratase
	up	I1LRR9	Isocitrate lyase
	up	I1JMI9	Malic enzyme
	up	I1J4J6	Malic enzyme
	up	K7N4G1	Malate dehydrogenase [NADP], chloroplastic
	up	I1LCM5	Malate dehydrogenase [NADP], chloroplastic
	up	K7MVB9	2-oxoglutarate dehydrogenase, mitochondrial
	up	C6T857	Isocitrate dehydrogenase [NADP]
	up	Q6Q2Z8	Phosphoenolpyruvate carboxylase
	up	I1LCU6	Phosphoenolpyruvate carboxylase 4
	up	I1N1B9	Pyruvate dehydrogenase E1 component subunit alpha
Fatty acid biosynthesis
	up	I1LU31	Allene oxide synthase, chloroplastic
	up	I1L4J2	Peroxisomal fatty acid beta-oxidation multifunctional protein AIM1
	up	I1LGS5	Acyl-coenzyme A oxidase
	up	Q42780	Lipoxygenase
	up	Q43440	Lipoxygenase
	up	I1KH67	Lipoxygenase
	up	K7KYV8	Lipoxygenase
	up	I1MD22	Lipoxygenase
	up	I1KH70	Lipoxygenase
	up	A7LCD6	Lipoxygenase
	up	A0A0B2RE16	Lipoxygenase
	up	A0A0B2S249	Lipoxygenase
Fatty acid degradation
	down	I1J7P1	Non-specific lipid-transfer protein						down	A0A0B2P6D2	Allene oxide synthase, chloroplastic
Protein biosynthesis
					up	A0A0B2Q4Z1	Elongation factor 1-alpha
					up	I1MJ86	Elongation factor 2
					up	I1LWR7	40S ribosomal protein S19-1
					up	C6TGA6	60S acidic ribosomal protein P0
Protein folding and assembly
	up	A0A0B2SUY4	Chaperone protein ClpB1		up	C6TJG0	20 kDa chaperonin, chloroplastic
	up	A0A0B2NTK4	Chaperone protein ClpB3, chloroplastic		up	I1L314	Heat shock protein 90-1
	up	I1JU82	Chaperone protein ClpB4, mitochondrial
	up	A0A0B2R6C6	Heat shock protein 83
	up	I1L314	Heat shock protein 90-1
	up	I1M6E1	Heat shock protein 90-2
Protein processing in endoplasmic reticulum
					up	C6T1V2	18.2 kDa class I heat shock protein
					up	I1LC12	22.0 kDa class IV heat shock protein
					up	Q9XET0	Seed maturation protein PM30
					up	A0A0B2QU60	Small heat shock protein, chloroplastic
					up	I1JXA0	Cell division cycle protein 48 like
					up	I1LTL9	Cell division cycle protein 48 like
					up	I1J9Y0	Heat shock protein STI
Glycolysis / Gluconeogenesis
					up	I1MYI8	Glyceraldehyde-3-phosphate dehydrogenase
					up	I1JXG9	Glyceraldehyde-3-phosphate dehydrogenase
					up	Q2I0H4	Glyceraldehyde-3-phosphate dehydrogenase
					up	I1KKN7	Pyrophosphate--fructose 6-phosphate 1-phosphotransferase subunit alpha
Oxidative phosphorylation
									up	I1MJN7	ATP synthase subunit O, mitochondrial
									up	I1MAW4	Cytochrome c oxidase subunit 6b-1
Oxidative stress response
	up	C6TFW8	Heme-binding protein 2		up	I1KRJ7	1-Cys peroxiredoxin		up	I1JBN4	Heme-binding protein 2
	up	G3E7M9	Annexin		up	I1JBN4	Heme-binding protein 2		up	I1JRI7	Superoxide dismutase [Cu-Zn]
	up	A0A0B2RGT9	Catalase		up	I1LKZ4	Superoxide dismutase [Cu-Zn]
	up	C6TF32	Peroxidase		up	I1LLC0	Annexin
	up	I1NH45	Peroxidase		up	G3E7M9	Annexin
	up	K7MTR6	Peroxidase
	up	A0A0B2P9E8	Peroxidase
	up	Q9FQF0	Glutathione S-transferase GST 8
	up	I1N104	Phi class glutathione S-transferase
	up	C6TAT2	Tau class glutathione S-transferase
	up	R9RLH7	NAD(P)H-quinone oxidoreductase subunit J, chloroplastic
Starch and sucrose synthesis
	up	A0A0B2SGU5	Sucrose synthase		up	Q42795	Beta-amylase
	up	Q588Z6	Beta-amylase
Storage protein
									up	A0A0B2SIS4	Late embryogenesis abundant protein 2
									up	I1L849	Late embryogenesis abundant protein D-34
									up	Q9SPJ6	Maturation protein pPM32
									up	O64458	34 kDa maturing seed protein
									up	A0A0B2P0S6	Seed maturation protein PM36
									up	A0A0B2P6L4	Seed maturation protein PM36
									up	Q42447	Maturation protein
