# Supplementary material for: Quantitative proteomic, physiological and biochemical analysis of cotyledon, embryo, leaf and pod reveals the effects of high temperature and humidity stress on seed vigor formation in soybean
Source: BMC Plant Biol. 2020 Mar 26;20:127. doi: 10.1186/s12870-020-02335-1 (PMC7098090; doi:10.1186/s12870-020-02335-1)
Supplement: Supplementary file 11 — Additional file 11 : Table S11. 7-plex iTRAQ experimental design [file 12870_2020_2335_MOESM11_ESM.xls]

## Sheet: Sheet1
Additional files 11: Table S11. 7-plex iTRAQ Experimental Design
No	Experiment Group	Tissue	Cultivar	7-plex iTRAQ Labeling
				Repeat 1							Repeat 2							Repeat 3
				113（mixed control)	114	115	116	117	118	119	113（mixed control)	114	115	116	117	118	119	113（mixed control)	114	115	116	117	118	119
1	iTRAQ_Gmax7plex_1	Cotyledon	cv.Ningzhen NO.1	C-N24&C-X24	C-N24	C-N96	C-N168	T-N24	T-N96	T-N168	C-N24&C-X24	C-N24	C-N96	C-N168	T-N24	T-N96	T-N168	C-N24&C-X24	C-N24	C-N96	C-N168	T-N24	T-N96	T-N168
2	iTRAQ_Gmax7plex_1	Leaf		C-N24&C-X24	C-N24	C-N96	C-N168	T-N24	T-N96	T-N168	C-N24&C-X24	C-N24	C-N96	C-N168	T-N24	T-N96	T-N168	C-N24&C-X24	C-N24	C-N96	C-N168	T-N24	T-N96	T-N168
3	iTRAQ_Gmax7plex_1	Embryo		C-N24&C-X24	C-N24	C-N96	C-N168	T-N24	T-N96	T-N168	C-N24&C-X24	C-N24	C-N96	C-N168	T-N24	T-N96	T-N168	C-N24&C-X24	C-N24	C-N96	C-N168	T-N24	T-N96	T-N168
4	iTRAQ_Gmax7plex_1	Cotyledon	cv.Xiangdou NO.3	C-N24&C-X24	C-X24	C-X96	C-X168	T-X24	T-X96	T-X168	C-N24&C-X24	C-X24	C-X96	C-X168	T-X24	T-X96	T-X168	C-N24&C-X24	C-X24	C-X96	C-X168	T-X24	T-X96	T-X168
5	iTRAQ_Gmax7plex_1	Leaf		C-N24&C-X24	C-X24	C-X96	C-X168	T-X24	T-X96	T-X168	C-N24&C-X24	C-X24	C-X96	C-X168	T-X24	T-X96	T-X168	C-N24&C-X24	C-X24	C-X96	C-X168	T-X24	T-X96	T-X168
6	iTRAQ_Gmax7plex_1	Embryo		C-N24&C-X24	C-X24	C-X96	C-X168	T-X24	T-X96	T-X168	C-N24&C-X24	C-X24	C-X96	C-X168	T-X24	T-X96	T-X168	C-N24&C-X24	C-X24	C-X96	C-X168	T-X24	T-X96	T-X168
7	iTRAQ_Gmax7plex_1	Cotyledon	both the cultivars	C-N24&C-X24	T-N24	T-N96	T-N168	T-X24	T-X96	T-X168	C-N24&C-X24	T-N24	T-N96	T-N168	T-X24	T-X96	T-X168	C-N24&C-X24	T-N24	T-N96	T-N168	T-X24	T-X96	T-X168
8	iTRAQ_Gmax7plex_1	Leaf		C-N24&C-X24	T-N24	T-N96	T-N168	T-X24	T-X96	T-X168	C-N24&C-X24	T-N24	T-N96	T-N168	T-X24	T-X96	T-X168	C-N24&C-X24	T-N24	T-N96	T-N168	T-X24	T-X96	T-X168
9	iTRAQ_Gmax7plex_1	Embryo		C-N24&C-X24	T-N24	T-N96	T-N168	T-X24	T-X96	T-X168	C-N24&C-X24	T-N24	T-N96	T-N168	T-X24	T-X96	T-X168	C-N24&C-X24	T-N24	T-N96	T-N168	T-X24	T-X96	T-X168
Notes:
C: Control Condition; T: HTH Stress Condition; N: cv. Ningzhen No.1；X，cv. Xiangdou No.3; 24, 96, and 168 indicate 24, 96 and 168 h under HTH stress or control condition, respectively.
C-N24&C-X24 was the mixed sample from cv. Ningzhen No. 1 and cv. Xiangdou No. 3 at 24 h under the control condition.
In each group, three samples with the same label represent three biological repeats
