# Supplementary material for: Quantitative proteomic, physiological and biochemical analysis of cotyledon, embryo, leaf and pod reveals the effects of high temperature and humidity stress on seed vigor formation in soybean
Source: BMC Plant Biol. 2020 Mar 26;20:127. doi: 10.1186/s12870-020-02335-1 (PMC7098090; doi:10.1186/s12870-020-02335-1)
Supplement: Supplementary file 12 — Additional file 12 : S1-S9. The list of all the identified proteins [file 12870_2020_2335_MOESM12_ESM.xls]

## Sheet: S1
Additional files 12 S1. All the identified proteins in cotyledons between the stressed and control in soybean cv. Ningzhen No. 1
Protein IDs	Peptides 1	Peptides 2	Peptides 3	Unique peptides 1	Unique peptides 2	Unique peptides 3	Sequence coverage [%]	Mol. weight [kDa]	Sequence length	Score	C-N24/C-X24-1	C-N24/C-X24-2	C-N24/C-X24-3	C-N24-1	C-N24-2	C-N24-3	T-N24-1	T-N24-2	T-N24-3	p-value	C-N96-1	C-N96-2	C-N96-3	T-N96-1	T-N96-2	T-N96-3	p-value	C-N168-1	C-N168-2	C-N168-3	T-N168-1	T-N168-2	T-N168-3	p-value
I1MAE7	2	1	1	2	1	1	7.4	38.628	337	3.5533	2.98608	1.50655	2.63543	3.04272	2.45374	3.3305	1.64454	2.99405	3.5072	0.72965	3.52283	1.75518	3.90666	2.87772	1.38201	2.34834	0.340322	2.35287	0.852275	1.33651	2.00076	0.442281	1.46092	0.754939
A0A068JKG3	1	1	1	1	1	1	14.6	14.815	130	17.065	0.990019	0.249433	0.663271	0.694515	0.704899	1.58081	1.4129	0.96226	2.0776	0.324466	0.89483	0.888849	1.24155	0.955666	0.61971	1.74146	0.79625	1.35522	2.20286	2.33656	1.11257	0.227195	0.485427	0.0284483
A0A097PLN0	0	1	1	0	1	1	10.9	17.551	156	1.9205	0	0	0.333292	0	0.53992	0.184653	0	0.430706	0.47109	0.80043	0	0.266299	0.308425	0	0.388482	0.676402	0.496117	0	0.318953	0.49482	0	0.464094	0	0.611553
I1MCN3	3	2	3	0	0	1	7.5	95.719	863	1.325	0	0	0.329979	0	0	0.384023	0	0	0.480528	0.882934	0	0	0.648324	0	0	0.416219	0.778223	0	0	0.485726	0	0	0.494978	0.989995
K7M8W8	0	2	1	0	2	1	11.9	23.429	210	2.9972	0	2.05421	1.32942	0	1.89372	0.965722	0	1.8512	0.829206	0.941581	0	0.672176	0.919832	0	1.55449	0.373148	0.846869	0	2.33832	0.829626	0	2.11634	1.00002	0.98595
I1MCR5	1	1	1	1	1	1	1.2	112.12	988	2.6785	0	0	0	0.186419	0	0	0.304745	0	0	0.757103	0	0	0	0.209386	0.20386	0	0.116188	0.171243	0	0	0	0.231848	0	0.843738
C6TFC7	1	1	1	1	0	0	17.9	22.354	201	20.482	0.493318	0	0.329854	0.441229	0.351692	0.391369	1.02785	0.410806	0.323225	0.437071	0.386604	0.976459	0	0.579025	0.592908	0.190463	0.999467	1.03057	0.648525	0.334513	0.440869	0.695942	0.499918	0.591231
A0A0B2NQH6	1	1	0	1	1	0	16.4	16.274	140	2.4359	0.32773	0.761093	0	0.356402	0.681381	0	0.776256	0.698692	0	0.668339	0.251523	0.235946	0	1.02973	1.24003	0	0.203914	0.670749	0.479916	0	0.657877	0.918041	0	0.696723
R9RPL1	10	8	9	10	8	9	37.3	52.609	475	118.22	41.2945	27.2109	30.3478	47.8902	41.2371	29.8508	37.9562	35.3721	26.1464	0.365216	31.7437	29.3175	23.6047	40.9175	38.2373	26.4018	0.241574	35.9503	24.0508	20.3615	52.217	44.9118	34.5416	0.0698534
I1N3R8	2	1	1	2	1	1	13	22.77	200	3.7186	1.64551	1.29593	1.71017	1.40699	1.0157	0.326157	1.89218	0.701845	1.00754	0.58307	1.42788	1.94084	0.300522	1.61881	0.810138	0.78746	0.79956	1.12143	0.799725	0.29861	0.871968	0.454852	1.77229	0.555803
C6T0G9	0	1	0	0	1	0	8	15.154	137	0.99265	0	0.246855	0	0	0.704478	0	0	0.391801	0	0.717857	0	0.599183	0	0	1.48388	0	0.609816	0	0.311032	0	0	0.676356	0	0.649319
K7MRB1	1	0	0	1	0	0	4.4	20.984	180	1.2801	0.659092	0	0	0.513869	0	0	0.935298	0	0	0.713066	1.59307	0	0	1.19863	0	0	0.85281	0.625416	0	0	1.35663	0	0	0.65013
A0A0B2NRE7	0	1	0	0	1	0	0.8	183.34	1572	2.1173	0	18.6409	0	0	26.0598	0	0	18.708	0	0.829975	0	28.8756	0	0	28.2952	0	0.989232	0	39.2031	0	0	61.1756	0	0.777416
K7KU10	0	1	1	0	1	1	3.8	38.114	344	2.0327	0	1.55837	0.989438	0	0.63273	1.18055	0	0.87188	1.2746	0.837565	0	0.914628	1.22655	0	0.518327	1.70017	0.969004	0	0.992661	1.32503	0	1.66648	2.25643	0.532483
C6T002	0	1	0	0	1	0	8.4	23.747	214	1.2208	0	0.254565	0	0	0.167596	0	0	0.291891	0	0.730635	0	0	0	0	0.177709	0	0.373901	0	0.159568	0	0	0.468725	0	0.566224
C6T3F0	1	0	1	1	0	1	13	18.111	162	2.8364	0.972666	0	0.989313	1.6513	0	1.18814	1.11937	0	0.990642	0.708633	0.424966	0	0.556327	0.495649	0	1.05778	0.613453	0.845283	0	0.465574	1.82465	0	1.51434	0.332941
I1KPH4	0	1	1	0	1	1	6.9	22.029	188	1.6729	0	0.5066	0.323167	0	0.510127	0.790992	0	0.70872	0.463613	0.896915	0	0.589668	0.602291	0	1.02684	0.853627	0.573063	0	0.834947	0.486668	0	0.450088	0.989509	0.921475
I1JFX0	2	2	2	2	2	2	14.1	20.693	191	16.15	17.623	13.4797	18.3029	20.2472	18.6545	22.3324	33.1961	23.8172	27.2334	0.0594822	17.6542	20.6578	19.5653	26.4675	25.0829	25.624	0.00263969	34.4398	25.824	25.9881	19.0371	21.1903	20.5356	0.0434953
A0A0B2NT30	7	8	6	1	1	1	28.6	35.467	332	122.02	36.5728	36.8397	31.0556	51.3488	54.6413	40.8347	48.7641	60.8199	39.1658	0.936119	26.6167	32.6938	22.7208	39.5332	44.6213	34.1949	0.044321	28.1833	31.4879	21.0272	32.2627	38.0834	28.0116	0.238173
I1NBF8	3	4	2	3	4	2	30.7	17.678	153	18.02	3.59457	3.4997	1.64908	4.50556	6.80254	2.76676	5.2195	6.89729	3.44337	0.763396	7.09253	4.95802	2.00165	4.12132	4.68505	2.32559	0.584417	4.731	6.47636	3.33945	3.69632	4.90715	1.46141	0.332788
A0A0B2P1L1	1	1	1	1	1	1	15.1	9.9024	93	2.0536	0.651921	0	0	0.909001	0.174231	0.398678	0.610307	0.265344	0.323305	0.716748	1.1933	0.644158	0.658265	0.811991	0.39542	0.204574	0.228959	0.472286	0.664237	0.317804	0.440213	0.463961	0.247559	0.45274
A0A0B2PWM7	1	1	1	1	1	1	11.9	11.343	101	16.406	1.9661	1.94594	3.30136	2.15752	2.27542	3.7373	2.19534	1.89949	4.18768	0.968117	1.47759	1.03941	3.01547	2.18037	2.90679	3.83937	0.214621	1.6578	1.35379	2.6537	2.12886	2.72475	3.74703	0.186428
I1L7F3	1	1	1	1	1	1	9.1	15.411	132	1.7328	0.331176	0.513928	0.999781	0.166078	0	0.562342	0.795932	0.410394	0.602167	0.147024	0.583561	0.664307	0.186278	0.15665	0.606077	0.39581	0.664728	1.03589	0.657173	1.72908	0.449813	0.45933	0.747477	0.14787
I1JCB6	1	1	0	1	1	0	5.4	31.884	298	3.1752	0.98648	1.01559	0	0.888977	0.853223	0	1.20729	1.1343	0	0.70264	1.84088	1.57627	0	1.94574	1.34366	0	0.960737	1.33628	1.30935	0	3.15332	2.59352	0	0.387402
I1N4I0	0	0	1	0	0	1	1.5	109.77	974	1.2205	0	0	0	0	0	1.02478	0	0	0.140632	0.440859	0	0	0.960674	0	0	0.663164	0.811397	0	0	0.142142	0	0	0.489591	0.532952
A0A0B2NTL1	0	2	0	0	2	0	8.3	38.08	349	4.073	0	1.01325	0	0	1.01622	0	0	1.44539	0	0.82003	0	1.56823	0	0	1.42821	0	0.950534	0	1.10413	0	0	0.441266	0	0.606924
K7MGT1	2	0	1	2	0	1	8.7	38.197	356	2.9332	2.98958	0	0.996469	2.84924	0	0.760831	1.99689	0	0.636272	0.768889	2.4966	0	0.604212	1.93884	0	0.860538	0.919862	2.72411	0	0.479604	2.7004	0	0.737315	0.949778
I1JCG0	1	1	3	1	1	3	26.8	42.841	403	16.061	0.990019	0.761141	5.73808	0.694861	0.677932	2.87271	1.24374	1.02989	3.19012	0.705934	0.864672	0.568432	3.37388	1.5392	0.565499	2.90645	0.954437	0.82815	0.820803	2.4085	2.70886	0.696537	2.83503	0.450492
I1LR60	12	11	12	0	1	0	37.2	61.704	584	2.398	0	0.498628	0	0	1.0648	0	0	0.504027	0	0.658899	0	1.21815	0	0	1.87153	0	0.784383	0	1	0	0	1.40044	0	0.827414
I1LNN7	1	1	1	1	1	1	1.1	115.98	1010	2.6993	1.63107	17.6193	1.31173	2.20381	27.4712	2.02323	2.42325	38.1191	2.59535	0.806495	1.90579	18.2853	0.855501	2.2514	37.3453	2.15333	0.623694	3.38283	55.1701	3.17788	1.83279	27.8452	1.43996	0.626328
A0A0B2R397	2	2	1	1	1	1	35.3	9.557	85	22.144	17.437	1.67235	10.9865	15.2105	1.64292	10.8652	15.3826	1.38048	9.95707	0.956327	10.4103	0.608271	8.48964	12.4062	1.16146	9.00706	0.830746	11.622	1.04437	7.09071	10.5895	1.39239	7.43996	0.97948
I1MCM4	1	0	1	1	0	1	2	48.086	451	1.4875	0.324501	0	0.666677	0.535418	0	0.364948	0.459592	0	0.646675	0.796243	0.914381	0	1.00131	0.602606	0	0.39503	0.449895	0.309268	0	0.644247	0.440361	0	0.747501	0.798114
I1JD78	3	0	3	0	0	1	14	54	501	1.0928	0	0	0.565558	0	0	0.377545	0	0	0.31213	0.900218	0	0	0.289088	0	0	0.357743	0.888567	0	0	0.449482	0	0	0.420644	0.964883
C6T244	0	1	1	0	1	1	19.7	13.975	122	52.763	0	0.506576	0.496531	0	0.873107	0.888366	0	0.880815	0.490674	0.754893	0	0.472031	0.284893	0	0.503317	0.321107	0.916344	0	0.393114	0.334302	0	0.229731	0.371033	0.80879
I1ND48	1	0	1	1	0	1	10.9	11.657	101	2.5281	0.993465	0	0.660021	0.504421	0	0.763551	0.10047	0	0.442629	0.40723	1.20644	0	1.69415	0.575826	0	0.810274	0.416858	1.04767	0	1	1.14326	0	1.7718	0.665725
I1ND31	1	0	0	1	0	0	4.9	42.827	391	1.229	0	0	0	0	0	0	0.1542	0	0	0.373901	0	0	0	0	0	0	#DIV/0!	0	0	0	0	0	0	#DIV/0!
A0A0B2PXF7	0	1	0	0	1	0	8.6	16.103	140	1.2682	0	0.380618	0	0	0.335358	0	0	0.171697	0	0.686408	0	0.633523	0	0	1.05933	0	0.74749	0	0.494625	0	0	0.685686	0	0.832293
A0A0B2NV18	0	0	1	0	0	1	3.3	27.748	243	1.0469	0	0	0.663271	0	0	0.568196	0	0	0.479499	0.910789	0	0	1.00007	0	0	0.634782	0.773184	0	0	0.302215	0	0	0.742255	0.612165
I1NE40	1	0	0	1	0	0	1.6	91.451	772	1.6924	0.658937	0	0	0.521809	0	0	0.603429	0	0	0.923433	0.895231	0	0	0.799256	0	0	0.9401	0.659964	0	0	0.662762	0	0	0.997757
I1LCN2	0	1	0	0	1	0	3.3	35.754	332	1.5125	0	0.490822	0	0	1.60877	0	0	1.16404	0	0.83376	0	1.13008	0	0	0.545979	0	0.665855	0	1.31886	0	0	0.933282	0	0.823108
I1LNX8	1	1	0	1	1	0	3.8	38.57	340	1.2118	0	1.02346	0	0.37282	0.305548	0	0.142195	0.265173	0	0.548322	0	0.270391	0	0.425311	0.39542	0	0.326061	0.171127	0.673677	0	0	0.463961	0	0.644143
I1NHW4	6	12	10	1	2	1	28.9	61.249	575	44.157	11.2435	16.2642	19.63	8.99015	19.7951	23.0255	9.72691	16.8445	20.2454	0.767248	7.83077	17.0569	15.8093	11.3491	22.2146	21.0935	0.359574	8.18512	17.9843	17.3638	7.50344	15.6762	22.207	0.912883
I1NI06	2	1	2	1	0	1	6.5	47.989	476	2.3576	1.32778	0	0.659928	0.497885	0	0.767686	0.942021	0	0.844047	0.666942	0.565089	0	1.32944	1.03615	0	0.401118	0.770956	0.654414	0	0.453071	0.431184	0	0.495307	0.819949
A0A0B2NVH3	2	1	2	2	1	2	14.1	20.747	192	8.1347	3.92549	3.67777	5.78901	4.69384	5.14484	7.86213	4.40487	5.41142	7.00363	0.825215	4.09085	5.19047	7.31491	4.64705	6.53855	9.83946	0.45542	6.50874	9.50554	9.00458	3.34532	4.27547	7.16967	0.0823402
I1NI56	1	1	2	1	1	2	7.8	39.817	371	45.741	0.976546	2.5509	2.29523	1.43849	1.30424	3.55694	0.779078	1.60774	1.23411	0.309552	1.09287	0.936457	1.39582	0	0.749919	1.96767	0.709303	1.18067	1.45986	2.01552	0.906244	1.63776	1.23199	0.416449
I1KYB6	0	0	1	0	0	1	3.7	32.586	301	1.0434	0	0	0.326573	0	0	0.587158	0	0	0.328016	0.719627	0	0	0.656108	0	0	0.423044	0.780154	0	0	0	0	0	0.494837	0.373901
K7K1R2	2	2	3	2	2	3	8.8	47.811	443	21.956	1.13648	2.26502	1.98416	2.01588	3.67623	2.44986	2.07275	4.23419	3.05489	0.637387	0.545724	2.86623	1.77065	1.79784	2.92803	3.23772	0.311246	2.68655	3.24044	2.71638	0.981456	2.80437	2.47489	0.248803
I1KEY6	2	2	2	2	2	2	3.8	97.347	885	7.2598	4.70159	1.525	4.75033	2.42831	1.16774	1.58648	3.44189	1.40926	3.94472	0.233568	2.12878	1.82468	2.51343	2.05583	1.10369	3.07977	0.906165	4.11632	2.34785	2.94128	3.37746	2.38619	5.04905	0.642159
A0A0B2NW31	1	1	1	1	1	1	25.4	14.694	134	3.7641	0.996787	0	1.33664	0.321053	0.0904431	0.534297	0.61979	0.284079	0.45784	0.436921	0.927147	0	1.33065	0.529209	0	0.605555	0.440441	0.480612	0.0865594	0.834854	1.59736	0	1.27219	0.410787
A0A0B2NW37	2	2	2	2	2	2	24.5	11.313	102	7.9619	2.66868	3.07053	4.68596	2.11539	2.68808	3.41435	2.1864	2.83766	3.57795	0.827411	2.62451	4.43716	4.54052	1.12618	3.20819	3.71068	0.304068	2.51805	3.25095	2.53597	1.3355	2.76533	1.93519	0.19
K7LA88	0	1	1	0	1	1	3.8	43.898	417	1.2772	0	0.256952	0.33326	0	0	0.188151	0	0.43001	0	0.633524	0	0.514898	0	0	0.503682	0.463992	0.556953	0	0.226655	0.347813	0	0.343405	0	0.64172
K7LA75	0	2	1	0	2	1	25.6	9.4313	86	2.4645	0	2.54064	1.70689	0	2.02409	0.522191	0	1.48658	0.75484	0.89784	0	3.10183	0.936108	0	2.10555	1.76406	0.962669	0	3.36685	1.35454	0	3.78209	1.49888	0.905255
I1JWB7	1	1	1	1	1	1	7	32.113	287	17.293	3.68211	2.85141	1.32645	1.52151	1.84325	1.14421	1.50631	1.84325	2.68957	0.277197	1.98079	3.26629	3.10201	1.79508	3.08379	1.69809	0.38215	2.76249	1.03936	0.871342	1.79714	2.31914	1.24829	0.751311
A0A0B2PXT8	0	1	0	0	1	0	6	31.756	285	2.6208	0	0	0	0	0	0	0	0	0	#DIV/0!	0	0	0	0	0	0	#DIV/0!	0	0	0	0	0	0	#DIV/0!
A0A0B2PDU7	0	1	0	0	1	0	5.9	20.827	185	1.6294	0	0.761141	0	0	0.678824	0	0	0.657302	0	0.982919	0	0.482106	0	0	1.02318	0	0.657356	0	2.22711	0	0	0.922805	0	0.617202
K7MEL3	0	1	0	0	1	0	0.6	203.14	1815	1.2079	0	0.507435	0	0	0.451787	0	0	0.384813	0	0.915584	0	0.979488	0	0	0.334554	0	0.566988	0	0.372214	0	0	0.299868	0	0.88702
I1KV92	0	2	0	0	2	0	3.2	102.21	905	8.1827	0	1.35186	0	0	0.700188	0	0	0.993935	0	0.820965	0	0.681724	0	0	0.880269	0	0.867134	0	0.628498	0	0	2.0839	0	0.540325
A0A0B2NWF6	1	2	2	1	2	2	6.3	53.584	476	17.688	0	0.506552	0.329917	0.183211	0.872132	0.591086	0.13787	0.568825	0.308946	0.423299	0.28108	0.567017	0.295976	0.157467	0.619023	0.183549	0.745266	0.520444	0.477524	0.675733	0.902903	0.459043	0.752111	0.364312
I1MQB5	2	2	3	2	2	3	18.3	26.182	235	7.7038	5.948	2.57668	3.21449	5.57644	1.30043	4.91237	5.69336	1.84197	3.20122	0.850242	4.35296	2.92576	5.39478	6.57794	2.62724	3.66561	0.964331	7.03053	1.93389	5.31503	7.83562	2.32907	6.29649	0.759745
A0A0B2Q8A2	1	0	1	1	0	1	13.3	8.601	75	2.8339	1.30732	0	1.63165	1.6268	0	3.00737	1.40971	0	2.93784	0.941077	1.36214	0	0.558012	0.496112	0	1.62939	0.917875	1.87578	0	2.85668	1.59806	0	2.25798	0.798918
A0A0B2QNR7	2	1	0	2	1	0	3.8	27.082	239	2.1427	3.62406	1.01549	0	4.72279	0.860322	0	3.61444	0.854964	0	0.848016	2.64157	0.888157	0	3.20346	1.01564	0	0.860104	2.80587	0.993373	0	2.44709	0.92296	0	0.901735
I1MM44	2	1	3	0	0	1	8.1	44.81	418	3.4255	0	0	0.999875	0	0	0.557224	0	0	0.642526	0.924934	0	0	0.63818	0	0	0.211702	0.560358	0	0	0.914797	0	0	0.7515	0.896959
I1MXX5	2	2	2	2	2	2	7	30.975	284	3.861	1.95604	3.28082	3.30511	3.2719	4.16173	3.51785	2.90096	3.71078	2.1744	0.235176	1.87274	4.30942	2.64792	4.06941	4.44595	3.14499	0.312009	2.86054	3.54013	3.18161	2.88182	3.98103	4.78017	0.3049
I1MQD0	2	1	1	2	1	1	8.8	60.192	554	6.88	0.979992	0.256952	0.656271	1.24779	0	0.987517	1.21924	0.584535	0.828016	0.770124	1.45668	0.321944	1.65607	2.04698	0.177686	0.64815	0.801824	0.971592	0.484895	0.619158	1.76914	0.232422	0.237868	0.923134
Q9XES9	1	1	1	1	1	1	5.3	14.628	131	1.0811	3.00976	0.752858	2.98	1.7352	1.25527	2.84117	1.74801	0.983254	3.26569	0.94957	3.66776	3.74839	8.10885	2.54655	2.45954	5.15643	0.355703	8.28333	12.3053	16.5341	10.9342	14.0304	22.9997	0.451047
Q8RU23	1	1	1	1	1	1	7.6	13.01	118	2.3553	2.00602	1.29576	1.66624	1.79848	1.02634	0.940755	1.15415	1.20962	1.71469	0.764959	0.115448	0.911006	0	0.371993	0.380108	0.392755	0.897067	0.121447	0.265659	0.27672	0.218679	0	0	0.168554
Q9LLR1	2	4	4	2	4	4	17.4	58.773	539	51.256	2.64236	4.19501	5.66183	2.09736	4.91135	6.02606	3.15153	5.03444	5.72115	0.845467	2.66503	4.15764	4.97388	2.63287	2.32098	4.80869	0.547812	2.13485	3.17562	4.20983	1.08564	2.43957	6.00409	0.998582
I1K670	21	19	23	2	3	2	44.6	73.639	668	323.31	110.262	79.6992	106.262	137.37	118.549	145.685	170.483	136.085	168.446	0.149344	83.9077	84.0582	81.941	151.974	141.235	146.837	3.71705e-05	161.723	141.633	139.989	112.387	109.603	107.546	0.00599182
C6THK5	0	1	0	0	1	0	2.7	33.002	293	1.1834	0	0.501182	0	0	0.887423	0	0	1.28575	0	0.811319	0	0.865637	0	0	1.38961	0	0.764952	0	1.32062	0	0	1.64733	0	0.884518
K7MLT6	0	1	0	0	1	0	18.1	8.0038	72	1.8888	0	1.55026	0	0	1.19819	0	0	0.708194	0	0.742566	0	0.500872	0	0	1.0354	0	0.666294	0	0.836127	0	0	0.686215	0	0.896469
K7MLU0	0	0	1	0	0	1	4.4	38.461	342	1.1198	0	0	0.656334	0	0	0.983777	0	0	0.811358	0.898977	0	0	0.194581	0	0	0.838786	0.495957	0	0	0.848365	0	0	0.989838	0.918808
K7KPK4	0	1	0	0	1	0	11.2	10.969	98	1.0841	0	0.76126	0	0	0.670934	0	0	1.1561	0	0.734999	0	1.24558	0	0	0.776519	0	0.765292	0	1.31761	0	0	0.691906	0	0.695771
C6SY63	2	2	2	2	1	1	21.7	22.524	203	4.2929	0.655429	0	0	1.08568	0.361769	0.406138	1.41615	0.272275	0.125096	0.978719	0.500517	0	0	0.798974	0.204163	0.690766	0.183389	1.01324	0.680385	0.516433	0.893621	0	0	0.256539
I1KYW3	2	4	3	2	4	3	31	22.633	203	24.609	8.32627	12.9519	6.04775	7.11765	19.6101	8.47101	7.67837	17.2763	8.33869	0.905508	6.06843	9.6622	4.51929	5.62869	14.4795	6.61517	0.5356	6.26962	17.2068	8.01192	5.72601	11.7814	7.3915	0.598263
A0A0B2PRR8	1	1	0	1	1	0	1.7	69.439	599	1.4679	1.67854	0.756009	0	1.42774	1.03622	0	1.44093	1.12294	0	0.959098	1.12333	2.68436	0	0.962386	2.22591	0	0.848086	0.61538	0.760026	0	1.36164	2.33789	0	0.34064
I1KQH2	1	0	0	1	0	0	3.6	53.114	474	1.4788	1.98926	0	0	2.72477	0	0	1.56729	0	0	0.731361	2.32536	0	0	1.78134	0	0	0.861701	0.769141	0	0	2.02398	0	0	0.593293
C6TA09	1	1	1	1	1	1	6.4	29.826	266	38.303	1.68875	0.379353	1.15293	0.863822	0.424265	1.46179	0.906031	0.41842	1.45964	0.979893	1.49692	0.789155	0.849638	1.52646	0.375536	1.67653	0.768819	1.00297	0.653051	1.04787	3.1622	0.700706	2.13091	0.204675
A0A0B2NYC0	0	1	0	0	1	0	8.1	25.063	234	1.3163	0	0.38057	0	0	0.339075	0	0	0.276082	0	0.892416	0	0.27369	0	0	0.178004	0	0.784035	0	0.586487	0	0	0.468725	0	0.88296
C6TN99	0	1	0	0	1	0	3.8	34.511	315	1.5159	0	0.246784	0	0	0.708246	0	0	0.737383	0	0.97863	0	0.234313	0	0	0.591856	0	0.604308	0	0.478639	0	0	0.459638	0	0.978529
H2D5S3	7	8	6	1	1	1	29	35.204	328	2.3409	3.6579	8.88793	14.0616	4.70199	14.5165	14.0495	4.56076	17.2223	19.3385	0.6652	2.70167	10.211	7.43286	3.7809	12.3675	11.5534	0.522875	7.64738	18.7667	24.184	2.91058	8.07036	9.4258	0.128075
I1JC42	1	1	1	1	1	1	8.1	28.91	259	23.774	1.32414	0.12338	0	0.698415	0.355326	0.199339	0.618741	0.138257	0.157158	0.627712	1.20545	0	0.329139	0.79837	0.726778	0.225474	0.866659	0.65021	0.426041	0.158999	0.667329	0.456683	0	0.886016
C6TK22	4	4	5	4	4	5	21.7	33.198	309	20.88	10.2743	7.61404	8.6504	8.4288	8.38823	7.73182	8.75376	7.1406	7.44967	0.500952	6.62195	7.52873	7.50396	5.63131	8.05122	7.42027	0.825953	6.66844	7.24335	7.04979	5.2955	8.87406	8.20564	0.693399
C6THE1	2	0	1	2	0	1	26	13.538	123	5.2857	1.32452	0	1.66627	0.677698	0	0.938659	1.7423	0	1.96585	0.36405	1.15793	0	1.97796	1.24617	0	1.71514	0.943301	1.5115	0	1.2781	1.33297	0	1.47475	0.993182
I1NA39	8	8	9	8	8	9	48.1	27.008	237	103.59	23.3878	15.3238	21.0418	24.3161	15.8364	23.4995	24.7891	15.5718	25.6544	0.860595	27.3849	26.7675	29.4204	28.2863	21.8343	29.1988	0.594171	44.5947	33.4244	44.0908	37.2825	31.0454	39.2604	0.333417
C6SYC1	4	5	5	1	1	0	39.3	19.923	168	48.509	12.9471	15.3436	26.4996	14.0028	17.6822	20.5968	11.8521	15.0448	24.3986	0.941653	13.2831	16.0231	18.4206	11.4177	12.6096	15.6313	0.238539	9.34386	15.3297	16.6136	13.0347	15.6273	15.9149	0.673963
I1NHF4	0	0	1	0	0	1	5.5	47.074	435	1.6838	0	0	0	0	0	0	0	0	0	#DIV/0!	0	0	0	0	0	0	#DIV/0!	0	0	0.162385	0	0	0	0.373901
A0A0B2NZI1	2	3	3	1	1	1	10.3	58.603	545	74.77	1.68733	1.12663	3.4051	1.21974	2.25002	3.7305	2.32163	1.6245	3.99714	0.818921	0.926592	1.01788	5.00657	1.08701	2.05235	4.29175	0.927239	1.15681	2.33929	2.62804	3.80944	1.58789	5.07304	0.263177
Q1ERH0	0	0	2	0	0	2	20.9	18.311	172	20.649	0	0	2.00294	0	0	0.922814	0	0	0.962551	0.977654	0	0	0.253102	0	0	0.571518	0.637275	0	0	1.172	0	0	1.49978	0.871636
A0A0B2NZP9	1	0	1	1	0	1	3.4	51.815	468	5.5229	0	0	0.336385	0.186419	0	0	0.165287	0	0.172353	0.580176	0.160834	0	0	0.215522	0	0	0.848777	0.0844119	0	0	0	0	0	0.373901
A0A0B2P059	0	1	0	0	1	0	14.6	13.22	123	0.97111	0	0.252106	0	0	0.338184	0	0	1.04831	0	0.554243	0	1.01034	0	0	0.795554	0	0.875456	0	0.097918	0	0	0.455161	0	0.485679
I1NGB7	0	1	1	0	1	1	2.1	57.924	532	1.4356	0	0	0.329854	0	0	0.391369	0	0.285499	0.157967	0.915863	0	0	0	0	0.177826	0	0.373901	0	0.333549	0.341398	0	0.468725	0.252052	0.93503
I1NGI9	3	2	2	1	1	1	27	27.999	244	4.6016	0	0.503998	0.992844	0.365868	0.691491	0.976941	0.308877	1.03119	0.970125	0.767738	0.612455	0.556843	1.26012	0.392958	0.348248	0.845957	0.366716	0.146551	0.994601	1.16331	0.444802	0.701301	0.737621	0.690806
A0A0B2QMQ5	1	1	1	1	1	1	11.3	14.683	133	2.2974	0.658875	0	0	0.525346	0.35536	0.199849	1.10304	0.418334	0.283766	0.422393	0.583407	0.621901	0.284297	0.157209	0.375536	0.642365	0.584003	1.18237	0.65748	0.868939	1.58258	0.700706	0.74209	0.761858
A0A0B2P0C0	5	6	7	1	2	2	33	29.063	261	66.272	12.8559	13.3696	14.066	15.3452	23.0906	17.8132	16.5765	24.614	22.2746	0.50692	10.3067	17.3822	13.9896	15.6036	23.3696	19.024	0.147769	17.6677	23.2652	18.2245	11.7905	20.2448	18.6636	0.420938
K7K9M8	1	0	0	1	0	0	12.2	10.428	90	1.4991	1.68192	0	0	1.24082	0	0	1.29097	0	0	0.978996	1.15426	0	0	0.745536	0	0	0.780931	0.443239	0	0	1.11702	0	0	0.604942
A0A0B2P0E8	0	1	0	0	1	0	3.2	28.429	250	0.98675	0	0.509154	0	0	0.332077	0	0	0.284107	0	0.917883	0	0.300945	0	0	0.408245	0	0.842791	0	0.151711	0	0	0.227349	0	0.795693
I1LE08	3	3	4	3	3	4	27	23.412	200	14.92	3.25619	3.56367	5.00844	4.74221	4.14474	5.67894	3.85175	4.44455	8.27952	0.669679	2.26526	4.51454	4.13682	3.64992	4.02257	3.6563	0.855232	3.92838	4.73272	6.39261	1.96606	2.53485	3.49321	0.0506511
I1NI24	0	0	1	0	0	1	5.5	27.728	253	1.022	0	0	0	0	0	0	0	0	0.338082	0.373901	0	0	0	0	0	0	#DIV/0!	0	0	0.160406	0	0	0	0.373901
C6TCC9	0	1	1	0	1	1	28.6	7.6497	70	2.3491	0	0	0.672802	0	0	0	0	0.132749	0.1323	0.116118	0	0	0	0	0.184542	0.690658	0.230512	0	0.34058	0.342519	0	0.468593	0	0.73019
I1KMT1	1	3	1	0	0	0	28.5	22.119	193	8.5902	0.990081	3.04141	0.996469	0.691325	2.93217	0.760963	0.746943	3.18637	0.446247	0.998923	1.1761	3.71942	0.593024	1.2463	2.71705	1.13805	0.911185	1.19779	2.92395	0.661654	0.653289	3.53242	0.479194	0.975371
A0A0B2P0M3	3	2	3	3	2	3	18.1	28.511	260	26.869	10.9585	4.83113	5.76839	9.39895	5.34705	7.07347	11.4328	7.866	5.98887	0.59095	10.6295	6.05209	5.30548	12.5583	5.68088	5.22381	0.873433	11.0842	6.47458	6.13978	8.47927	5.33414	4.57387	0.424657
C6T3N4	1	1	1	1	1	1	18.2	12.346	110	7.8745	0.66527	0	0	0.172716	0	0	0.474364	0	0.15697	0.368422	0.310992	0	0	0.209507	0	0.225474	0.760413	0.341324	0.161642	0.167646	0	0	0	0.0192025
I1KU74	1	0	0	1	0	0	10.3	12.727	116	2.7535	0.657229	0	0	0.617038	0	0	0.453532	0	0	0.841367	0.723499	0	0	0.481565	0	0	0.794526	0.582311	0	0	0.669486	0	0	0.926462
I1N318	1	2	1	1	2	1	13.6	27.349	250	4.8832	1.6787	2.81418	0.639085	1.42015	2.6514	2.01398	1.55264	2.52021	2.3138	0.838457	1.78978	2.27119	0.750025	1.79468	2.92338	1.24807	0.59465	1.14365	3.49519	1.6422	1.79714	2.67711	1.25812	0.835671
C6TKH0	14	15	12	14	15	12	66.3	31.661	294	323.31	267.163	253.921	291.013	293.02	346.494	323.985	402.661	446.174	420.343	0.00700544	186.94	248.372	200.964	376.158	445.829	411.192	0.00190606	445.216	529.637	425.481	332.798	412.439	398.367	0.100826
I1NG45	4	4	6	1	1	2	20.3	49.411	449	117.62	17.7562	11.8415	28.2698	18.3419	18.2138	36.44	18.2495	16.4851	35.3518	0.915013	12.5834	13.8587	23.688	16.8074	10.4422	30.1694	0.738539	7.44032	8.20997	16.6607	11.2211	11.0285	26.7884	0.405274
A8IKE1	3	3	1	3	3	1	7.2	53.32	486	7.1372	2.66511	2.82062	2.30576	2.86589	2.21183	2.92729	2.16296	1.68984	2.10413	0.0667732	3.85556	2.76552	3.15852	1.95835	2.45752	1.42484	0.0396169	2.67841	2.11703	1.91923	2.24684	1.60024	1.9852	0.375027
C6TFW4	5	5	3	0	0	0	68.4	16.729	158	24.851	18.5071	3.68922	0.326636	5.94293	2.55905	0.583532	6.29998	2.47049	0.291854	0.997536	12.5084	5.04	0.977051	12.773	4.51675	0.656339	0.970549	15.0219	5.17643	0.658845	19.4855	9.11712	0.489732	0.712548
A0A0B2P259	2	1	0	2	1	0	16.5	23.944	224	15.03	0.648258	0.503998	0	1.11106	1.04618	0	0.952861	0.132844	0	0.487291	1.46146	1.24239	0	0.771329	0.197714	0	0.320592	1.18041	0.653617	0	0.894466	0.70461	0	0.866352
A0A0B2P2A4	4	2	3	3	1	2	31	15.26	145	8.6509	11.7287	2.55305	7.50266	5.63486	2.93924	5.96563	6.13406	1.68686	5.92375	0.886122	7.69817	2	4.82224	7.82979	2.60802	3.82464	0.971711	5.47148	1.61539	4.81586	7.15201	2.80216	4.75571	0.617777
C6TCW0	1	0	0	1	0	0	3.5	44.081	405	2.8276	1.67503	0	0	1.62208	0	0	1.09947	0	0	0.80289	0.437671	0	0	1.24567	0	0	0.573632	0.64913	0	0	0.426744	0	0	0.788886
K7MLV5	4	4	5	1	1	1	19.2	46.278	421	26.509	3.33069	1.78463	3.64883	3.95981	1.52195	3.08555	3.03974	1.15969	3.40687	0.763938	1.94381	1.24512	3.00354	1.76625	0.802472	2.81524	0.745248	0.765352	0.968302	2.93138	2.02351	1.64599	1.45993	0.838145
A0A0B2P2L1	0	1	0	0	1	0	2.4	54.966	510	1.6207	0	0.249505	0	0	0.52012	0	0	0.39869	0	0.862017	0	0.921509	0	0	0.3759	0	0.612697	0	1.18797	0	0	0.700706	0	0.741704
I1LWR7	1	2	3	0	1	1	25.2	15.879	143	7.5639	4.63454	4.56904	3.95975	4.28765	3.91612	4.59943	5.09722	5.59053	4.84532	0.0366913	2.79587	2.30455	3.18881	4.02133	2.60074	4.30822	0.207806	6.15994	8.27625	6.94131	9.9742	11.4279	12.6593	0.0130292
D6C500	12	13	15	0	0	0	25.9	80.183	699	145.49	26.3901	22.4368	21.3349	24.6177	27.1011	24.2493	36.1552	32.6747	32.6441	0.00443643	26.0243	26.2598	23.0012	29.7007	29.9782	27.9834	0.0277881	44.8307	35.4174	33.69	30.2518	30.4654	26.0803	0.0730752
I1KYU6	3	2	0	3	2	0	5.3	95.826	846	22.427	2.30432	1.27056	0	1.93561	0.992245	0	1.36573	1.58161	0	0.993477	1.72879	2.58901	0	1.35625	1.1256	0	0.520098	1.69582	1.78275	0	2.46337	1.86581	0	0.778386
C6ZHS3	2	2	4	1	1	1	22	17.397	159	2.7116	1.6854	1.01045	0.645897	1.05036	1.21185	1.60659	0.730952	0.825149	0.779248	0.0379214	1.49884	1.90692	0.827094	1.65116	1.85743	1.31242	0.607849	1.18842	0.967219	1.18082	1.1205	1.40075	1.25673	0.246965
I1KYV5	0	1	1	0	1	1	3.1	69.121	616	4.6327	0	0	0.232254	0	0	0.192672	0	0	0.164732	0.917542	0	0.353571	0	0	0	0.151582	0.627295	0	0	0.0451414	0	0.236326	0.0722989	0.286726
Q9ATY1	13	12	12	12	11	11	51.9	24.149	216	323.31	1244.05	1132.64	1244.64	1437.28	1684.44	1554.26	1688.64	1773.36	1783.03	0.0704529	1149.45	1418	1219.14	1698.12	2011.98	1885.45	0.0077112	3195.05	3401.6	3321.26	1219.65	1413.98	1202.21	2.36834e-05
A0A0B2PXS6	0	1	0	0	1	0	4.2	64.799	597	5.0221	0	0.254613	0	0	0.164262	0	0	0.292047	0	0.722324	0	0.322602	0	0	0.177711	0	0.714096	0	0.151241	0	0	0.468725	0	0.554286
Q2VA66	1	2	2	1	2	2	13.4	36.403	344	5.167	0.655553	0.249361	2.66265	0.708713	1.23991	1.70372	0.934835	0.83468	2.82126	0.68112	0.863531	1.28588	2.20849	1.02317	1.00785	1.58512	0.604302	0.842042	1.1395	1.93319	0.658026	0.686811	2.73788	0.944926
A0A0B2RWK6	1	0	0	1	0	0	2.7	50.288	448	1.4528	10.0439	0	0	4.54093	0	0	9.47187	0	0	0.663209	11.6746	0	0	7.19582	0	0	0.760357	2.30967	0	0	4.65079	0	0	0.675459
A0A0B2P363	1	1	2	1	1	2	2.2	110.7	991	2.1645	0.324346	0.504165	1.64555	0.543202	0.6799	2.17639	0.584972	0.724231	2.1112	0.992687	0.230251	1.6782	2.14467	1.27947	0.796181	1.91245	0.975407	0.679191	0.615291	2.15453	0.199473	0.691464	1.97452	0.803026
I1JBL1	3	1	3	1	0	1	28.6	13.551	119	6.8352	2.86013	1.60253	4.49222	3.16633	1.49603	4.95222	3.17389	1.71314	3.93748	0.836005	2.94503	1.1714	5.79107	3.30004	1.81162	4.68325	0.98219	2.92601	2.52307	5.77929	4.43871	2.27614	5.39225	0.842114
A0A0B2P3I1	1	0	0	1	0	0	6.4	21.243	188	1.7516	1.32113	0	0	0.864481	0	0	1.92117	0	0	0.64231	1.13706	0	0	0.462733	0	0	0.612025	1.50462	0	0	1.82534	0	0	0.8987
I1JQ22	1	0	1	1	0	1	9.2	17.481	153	16.632	1.31735	0	1.00353	1.07375	0	0.338017	0.907079	0	1.29136	0.625694	0.78064	0	2.04674	1.02363	0	1.29097	0.822672	1.55812	0	1.30511	0.658004	0	1.2572	0.62851
A0A0B2Q129	0	1	0	0	1	0	4.2	45.297	431	1.4323	0	0	0	0	0.180893	0	0	0.278653	0	0.783195	0	0	0	0	0.204042	0	0.373901	0	0.506975	0	0	0	0	0.373901
I1NAI0	1	1	1	1	1	1	9.6	16.208	146	2.5528	2.63205	2.06017	4.37004	2.29309	1.47709	2.19093	2.3756	3.51136	2.58618	0.125318	5.15935	5.9464	4.43673	11.3024	12.9695	15.8083	0.00412193	4.78285	4.75358	6.99717	6.39883	8.31716	10.8701	0.113372
K7KGK8	0	1	0	0	1	0	1.8	100.45	912	1.0322	0	0.763409	0	0	0.520843	0	0	0.687868	0	0.855935	0	1.75613	0	0	1.60583	0	0.952669	0	0.80535	0	0	1.359	0	0.74366
C6T1E6	1	0	0	1	0	0	19	8.8041	79	33.44	0.986108	0	0	0.909903	0	0	0.761592	0	0	0.90656	0	0	0	1.02997	0	0	0.373901	1.05199	0	0	0.657877	0	0	0.766651
C6TBJ8	1	0	0	1	0	0	4	53.113	470	0.98658	0.165597	0	0	0.0828647	0	0	0.230282	0	0	0.579422	0.307171	0	0	0.199807	0	0	0.784098	0.248382	0	0	0.10905	0	0	0.634577
A0A0B2P3S7	3	3	1	3	3	1	32.1	19.639	184	23.529	7.96834	5.3035	4.69158	6.58663	8.38604	5.09443	7.52016	9.48326	4.79772	0.745042	4.88459	7.16195	3.20512	6.53649	6.35043	3.43119	0.827127	6.02501	6.95563	2.88347	6.54515	5.65042	2.69742	0.857749
C6TBG9	2	3	4	2	3	4	22.9	37.587	341	56.447	1.628	4.04726	6.63365	2.37232	4.46403	9.06327	3.6092	4.85547	10.3372	0.752125	1.851	4.4421	7.28997	2.75097	5.13715	10.9598	0.577741	3.40327	5.23462	9.40648	2.43398	5.8187	10.3966	0.948116
A0A0B2P3V0	0	0	1	0	0	1	13.2	13.735	121	5.9523	0	0	5.68214	0	0	4.19112	0	0	2.84651	0.803818	0	0	5.52452	0	0	4.54242	0.897417	0	0	2.73083	0	0	4.21067	0.782766
C6SYM8	1	1	1	1	1	1	5	21.939	200	4.8213	14.0079	5.40184	5.63996	8.94213	4.96804	8.72106	7.22795	6.56961	8.02258	0.851702	6.91336	4.83225	5.58012	8.80962	5.01679	7.06755	0.396501	7.38299	4.65934	5.68007	8.06018	7.02669	6.22215	0.279291
A0A0B2P3W9	11	11	13	8	8	8	62.2	33.16	307	323.31	607.652	461.63	509.124	411.636	416.308	387.951	438.76	404.983	383.747	0.842766	471.005	492.148	454.827	698.697	668.46	590.584	0.00610057	1157.29	1057.88	832.906	614.594	679.422	614.5	0.0181177
A0A0B2PPH5	1	2	3	1	2	3	8.5	53.111	481	6.3936	0	0	0.992907	0	0.174231	1.9762	0.309432	0.258498	1.11735	0.833271	0	0.64396	2.68084	0.202827	0.421373	1.55724	0.697025	0.342919	0.837954	1.96113	0	0	0.984263	0.282977
I1JRI3	2	1	1	2	1	1	12.4	14.061	129	9.7852	13.6199	3.07507	4.17255	8.22492	2.37232	3.94882	11.4253	3.35369	3.99939	0.675023	9.1068	3.46591	4.19747	9.03234	3.43737	4.35956	0.994036	8.01246	1.84789	3.01403	7.98765	2.54764	2.04702	0.972783
I1JP97	2	3	3	2	3	3	16.7	39.61	372	30.533	6.23174	7.36484	6.12493	10.2063	11.424	9.89367	9.99938	9.13938	8.98315	0.114561	9.28597	7.32954	7.69806	6.52201	7.32078	8.05486	0.340985	10.6178	7.77645	7.25732	8.3579	11.0644	10.6617	0.332793
A0A0B2SG32	0	1	1	0	1	1	8.8	37.436	328	2.8151	0	0.766416	0.315887	0	0.311436	1.22459	0	0.118076	0.298865	0.379125	0	1	0	0	0.606097	0.642105	0.843576	0	0.314604	0.508168	0	0.695633	0.74209	0.507551
K7MMV2	0	1	1	0	1	1	11.7	11.387	103	1.5985	0	0.49846	0.655959	0	1.07738	1.00631	0	0.25783	0.308271	0.233476	0	0	0	0	0.40873	0.218671	0.151259	0	0.870476	0.682618	0	0.227349	0	0.183481
K7KFI7	2	2	3	2	2	3	21.6	13.422	125	8.406	3.98913	3.0259	7.62265	3.02521	4.01353	8.8406	3.59763	2.96237	7.1625	0.762455	1.42002	2.43374	5.10666	2.19768	3.35464	5.89761	0.620819	3.77184	3.83222	6.59901	4.55268	4.70004	10.331	0.44485
C6TGN0	0	0	2	0	0	2	11.6	33.971	302	5.5417	0	0	1.00328	0	0	0.35373	0	0	0.150119	0.624249	0	0	0.66059	0	0	0.225604	0.566961	0	0	0.324884	0	0	0.235233	0.83409
A0A0B2P4D2	19	19	21	12	10	12	62.2	54.167	481	323.31	672.13	645.304	699.956	722.6	824.053	789.518	401.52	433.149	427.563	0.000334922	285.974	337.866	325.425	472.069	562.849	521.384	0.002694	424.311	463.558	403.9	471.381	513.167	483.334	0.0521936
C6T2B0	0	1	0	0	1	0	10.9	13.698	128	1.6749	0	1.01289	0	0	1.0418	0	0	1.44738	0	0.831243	0	0.845027	0	0	1.09968	0	0.863242	0	1.31368	0	0	2.83524	0	0.651786
I1LV79	1	1	1	1	1	1	1.9	52.178	476	2.0504	0.525759	0.583005	0.484813	0.495267	0.558055	1.38533	0.51148	1.18428	1.11498	0.746206	0.434093	0.815757	1.27767	0.615361	0.75886	1.60462	0.721583	0.67723	0.564568	0.702851	0.177088	0.999493	1.60319	0.539538
I1K282	1	0	0	1	0	0	1.8	82.257	763	1.0164	2.17276	0	0	1.81842	0	0	1.87137	0	0	0.984782	5.94785	0	0	8.1016	0	0	0.8408	3.52009	0	0	5.44711	0	0	0.781161
I1JG11	8	10	9	1	1	0	38.5	41.663	377	1.0612	0	0	0	0.552633	0.17768	0	0.144218	0.124965	0	0.414624	0.581155	0.310839	0	0.196654	0.415082	0	0.674151	0.332749	0.33245	0	0.222401	0.227195	0	0.619719
I1NGD3	0	0	1	0	0	1	10.1	16.775	148	1.8723	0	0	0.985876	0	0	1.3919	0	0	0.283959	0.479005	0	0	0.509385	0	0	0.642365	0.879008	0	0	0.861469	0	0	0.74209	0.921436
I1M965	2	2	2	1	1	1	19.5	17.863	159	5.9523	0.986574	0.509154	1.65943	0.884522	0.50974	1.54383	1.03385	1.40708	1.79493	0.311428	0.592349	0.613242	1.89874	2.32282	3.22093	5.24374	0.0568774	0.826256	0.436337	1.80637	0.857061	0.207922	1.18118	0.611095
Q9BBU5	1	0	0	1	0	0	3.9	32.479	304	1.4603	1.96601	0	0	2.16255	0	0	1.0577	0	0	0.670104	2.66765	0	0	1.34824	0	0	0.68172	1.12165	0	0	2.03316	0	0	0.714674
I1MUX7	1	1	1	1	1	1	4.9	66.723	592	12.259	0.32773	1.02351	0.328167	0.356298	0.301763	0.491936	0.278885	0.562064	0.402367	0.770354	0.26098	0.636124	0.0923336	0.784971	0.803443	0.194046	0.361252	0.514079	0.476845	0.503004	1.13884	0.69131	0.373833	0.346768
Q8SAG1	2	2	2	2	2	2	10.2	51.842	462	6.4606	0.992969	1.01057	1.32279	1.09122	1.2037	2.17092	0.323927	0.702868	1.15449	0.142875	0	0.943239	0.318783	0.430723	0.599239	0.860148	0.528723	0.704682	1.15477	0.819899	0	0.695787	1.24142	0.554281
A0A0B2P586	0	1	0	0	1	0	11.2	13.757	125	1.1903	0	3.07006	0	0	2.72223	0	0	5.43556	0	0.678451	0	4.6245	0	0	4.81532	0	0.978568	0	6.38552	0	0	3.72254	0	0.736855
I1KMN3	0	0	2	0	0	2	10.4	33.57	307	2.9017	0	0	4.00506	0	0	3.89651	0	0	3.64147	0.964151	0	0	2.30837	0	0	2.52578	0.952387	0	0	2.08486	0	0	2.74235	0.857931
C6SVI7	0	0	1	0	0	1	6.4	20.995	188	1.4588	0	0	0.982657	0	0	1.58436	0	0	1.33144	0.908625	0	0	1.45796	0	0	2.68199	0.708937	0	0	3.24933	0	0	1.22676	0.591587
A0A0B2P5C9	0	1	0	0	1	0	1.8	66.381	608	10.306	0	0.5066	0	0	0.509875	0	0	1.49383	0	0.566826	0	0.613242	0	0	0.762481	0	0.886161	0	0.434236	0	0	0.692214	0	0.76801
K7MQU7	1	2	3	1	1	1	18.7	25.907	230	8.5835	0	1.0158	1.993	0.552633	0.838419	1.51566	0.416246	0.922262	2.13371	0.763067	0.581526	1.25697	1.73752	1.72931	3.17845	4.68845	0.0940458	0.319654	0.788362	1.16981	0	1.3481	2.56922	0.522967
C6T1G1	7	5	5	3	1	1	69	16.772	158	13.396	11.7206	1.56346	1.33304	2.38653	0.280146	0.749991	2.00891	0.273227	0.100482	0.716039	1.57741	0	0.230514	2.74815	0.151717	1.13834	0.456377	1.96535	0.680514	0.684989	5.49257	0.94195	0.731246	0.471896
A0A0B2P5G0	1	2	1	0	1	0	5.4	66.164	606	2.8278	0	1.30118	0	0	0.649502	0	0	0.561823	0	0.923592	0	0.592072	0	0	0.816611	0	0.834743	0	0.47741	0	0	0.454698	0	0.974169
I1L0Q8	0	1	0	0	1	0	2.2	49	458	1.7394	0	1.02351	0	0	0.302099	0	0	0.717739	0	0.6218	0	0.603069	0	0	0.59222	0	0.990374	0	1.00829	0	0	0.459638	0	0.646478
A0A0B2Q3T6	2	3	1	2	3	1	13.8	46.013	429	19.4	0.986636	1.0106	0	1.06373	1.20093	0.406138	1.45498	1.26273	0.338098	0.776763	1.22627	1.212	0	0.810663	1.77814	0	0.942633	0.821819	1.14212	0.159805	0.440509	2.0878	0	0.856233
A0A0B2RLY5	0	0	1	0	0	1	4.5	29.852	266	1.5842	0	0	0.993032	0	0	0.96457	0	0	0.639101	0.792444	0	0	0.558113	0	0	0.365543	0.787198	0	0	0.846562	0	0	1.27743	0.792533
C6T588	8	5	8	0	0	0	69	16.761	158	199.59	371.44	262.346	340.416	179.467	187.016	196.015	236.558	235.189	235.577	0.000549934	555.098	572.746	552.586	422.856	410.389	426.467	6.20842e-05	425.408	414.354	413.319	483.623	487.737	501.917	0.00040787
K7L3S3	0	1	0	0	1	0	0.4	410.71	3789	1.6073	0	0.380666	0	0	0.333406	0	0	0.270983	0	0.891507	0	0.821684	0	0	0.586212	0	0.82699	0	0.312147	0	0	0.9324	0	0.562411
C6T552	1	1	1	1	1	1	9.3	24.538	216	2.3497	0.993403	0.509106	0	0.50794	0.335189	0.609216	1.42376	0.104582	0.330637	0.760389	0.896989	0	0	1.4079	0.619508	0	0.497316	0.623688	0.68782	0.334026	1.12564	0.459021	0.252052	0.834106
A0A0B2P6L4	4	5	5	4	5	5	37.1	25.987	229	33.278	7.29437	6.34372	10.7603	5.4244	7.3851	7.08839	7.24522	6.27047	9.626	0.407175	9.54469	12.9872	16.5193	15.2505	16.2208	23.2364	0.180639	21.2139	22.3115	31.7398	13.1573	18.313	21.4196	0.144423
I1MRM5	0	1	0	0	1	0	9.6	17.112	157	1.3265	0	2.0676	0	0	0.961241	0	0	1.52366	0	0.770495	0	3.31248	0	0	2.37135	0	0.828634	0	2.11266	0	0	3.28011	0	0.779674
Q43453	5	5	3	1	1	1	68.4	16.757	158	22.152	2.94314	5.09249	2.63893	3.5687	3.79265	3.12144	1.93783	3.22018	0.659297	0.111891	4.96076	9.85909	4.42291	4.65872	9.79165	5.29747	0.946694	5.16738	10.4568	5.65392	8.6239	18.4305	9.31053	0.233131
A0A0B2P6T4	0	1	2	0	1	2	5	46.353	438	7.2002	0	1.01836	1.6423	0	0.660941	2.3711	0	1	1.56658	0.862754	0	0.913081	2.89523	0	1.22629	2.37066	0.95178	0	0.986212	1.96551	0	0.91835	2.49371	0.876043
I1MR65	3	1	1	2	1	0	9	44.432	402	3.2126	2.35794	0.504165	0	0.821209	0.679783	0	1.26178	0.737852	0	0.727828	1.16987	1.68893	0	0.962105	0.605025	0	0.494193	0.979419	0.441106	0	1.11243	0.223026	0	0.95196
A0A0B2P735	13	13	12	5	5	5	45.6	41.153	379	323.31	197.178	153.269	198.191	243.924	250.017	276.563	292.995	288.07	314.317	0.0317366	214.167	211.609	236.839	303.888	318.048	323.425	0.000682693	340.144	344.621	344.143	271.52	281.165	293.077	0.000672085
A0A0B2P7A0	0	0	1	0	0	1	6.7	25.679	240	2.7091	0	0	0.999938	0	0	0.553617	0	0	0.821697	0.800109	0	0	0.956327	0	0	0.387382	0.610708	0	0	1.00382	0	0	0.747665	0.847838
O64970	0	1	0	0	1	0	6.6	37.204	331	2.7106	0	1.01289	0	0	1.04103	0	0	0.450989	0	0.630465	0	0.919797	0	0	0	0	0.373901	0	0.127203	0	0	0.708955	0	0.464566
A0A0B2P7F2	2	1	2	2	1	2	4.8	47.394	439	7.8304	2.79686	0.75725	0.989594	2.41826	1.30994	2.17564	2.08833	0.775379	2.25753	0.67445	1.74664	0.69519	1.21793	1.79363	0.996925	2.2125	0.39307	2.2073	1.5909	2.13699	3.29245	0.928121	0.73748	0.719365
C6TN38	0	1	1	0	1	0	12.5	29.729	255	1.5646	0	0	0	0	0.361769	0	0	0.291834	0	0.887684	0	0	0	0	0	0	#DIV/0!	0	0.332805	0	0	0.472629	0	0.82076
I1L7Y6	0	0	1	0	0	1	8.7	22.233	206	8.0802	0	0	0.656053	0	0	1.39469	0	0	0.60757	0.632169	0	0	1.56586	0	0	0.663532	0.623799	0	0	1.32669	0	0	1.2457	0.966638
I1L7W6	2	2	2	2	2	2	26.1	9.6836	88	20.786	4.77299	2.9266	5.36123	4.02223	1.98473	3.26648	3.95291	1.8404	3.3932	0.974964	2.90485	3.20551	3.11184	4.33721	2.44316	2.71254	0.887407	2.72494	1.33324	2.47605	3.11145	1.95505	3.31796	0.364135
I1JFI7	1	0	0	1	0	0	11.2	14.262	134	2.2153	1.31406	0	0	1.25606	0	0	1.0843	0	0	0.92254	1.15321	0	0	1.76182	0	0	0.786919	0.451431	0	0	2.70399	0	0	0.457413
I1L860	25	26	27	16	15	16	56.7	57.99	504	323.31	1139.56	853.753	1011.09	1357.82	1344.9	1325.76	1405.62	1333.11	1283.8	0.959375	1251.31	1325.52	1188.51	1661.95	1720.02	1609.45	0.00130244	1574.48	1590.82	1418.03	1844.46	1918.42	1849.83	0.00462645
A0A0B2QC88	1	1	1	1	1	1	3.8	36.014	320	5.1259	0.662196	0.766177	0	0.342568	0.328645	1.00495	0.602797	0.390154	0.630724	0.944399	0.252087	0.63405	0.919629	0.812354	0.810502	0.627697	0.505329	0.678493	1.00501	0.820077	0.435921	0.691156	0.747336	0.194223
A0A0B2P873	11	10	11	1	1	1	59.5	29.981	284	323.31	134.674	105.955	159.906	70.5506	78.6555	90.5968	82.2948	80.7153	102.206	0.40177	392.309	390.215	471.441	311.353	300.935	380.774	0.0765267	345.046	314.847	375.272	421.479	433.017	532.333	0.0405455
I1LEY1	1	1	0	1	1	0	3.2	65.396	585	1.5924	0.163846	0	0	0.17964	0	0	0	0.152181	0	0.912774	0	0.176555	0	0	0	0	0.373901	0.445399	0	0	0	0	0	0.373901
C6T7K0	1	2	2	0	1	1	10.9	27.778	258	25.576	0	0.509321	0.663365	0	0.321311	0.564193	0	0.264605	0.654682	0.966325	0	1.34323	1.35222	0	0.599502	0.365283	0.29738	0	0.472416	0.460557	0	0.695787	1.27743	0.435627
K7LSM3	6	4	3	1	0	0	7	148.5	1310	2.0003	0.658875	0	0	0.525363	0	0	0.285716	0	0	0.709103	0.582852	0	0	0.799276	0	0	0.837529	0.326085	0	0	0.889307	0	0	0.584104
A0A0B2QKB2	2	1	2	2	1	2	3.6	75.805	671	17.178	2.64189	0.761213	1.99313	1.75011	0.674046	1.50982	1.90082	0.569947	1.08826	0.817173	2.04922	0.944918	2.25193	1.79506	0.586071	1.24905	0.37167	1.12057	0.468068	1.65487	1.5479	0.696074	1.73699	0.628107
I1NJ52	0	1	2	0	0	0	18.7	22.162	193	5.0316	0	0	0.654553	0	0	1.0891	0	0	1.14627	0.97289	0	0	1.6582	0	0	0.947981	0.728878	0	0	0.971583	0	0	0.861424	0.936467
C6T5G6	0	1	1	0	1	1	6.7	21.866	195	2.0426	0	0.506504	0	0	0.516217	0.406138	0	0.603241	0.509165	0.808301	0	0	0	0	0	0.210993	0.373901	0	0.144799	0	0	0.472629	0	0.543468
I1JR62	2	5	4	1	3	3	26	39.868	362	16.234	2.29402	1.26227	2.98569	2.50373	3.01797	2.70312	1.41407	3.63948	3.88796	0.78026	0.979231	2.65071	2.3477	0.955043	2.51315	3.88682	0.667162	1.70645	3.26016	3.64246	1.34371	2.5483	2.68754	0.406354
I1JRI7	2	2	2	1	1	1	15.1	15.236	152	33.164	6.48972	8.07805	6.76458	3.34732	6.4999	3.83909	3.55476	6.00386	3.14558	0.817002	3.33873	5.87002	3.64516	3.32438	6.15665	4.45251	0.769242	2.47003	5.2621	2.69705	3.75848	7.23798	3.93545	0.356964
A0A0B2P903	0	0	1	0	0	1	1.9	90.649	782	1.1624	0	0	16.9827	0	0	20.4136	0	0	19.3289	0.97107	0	0	18.4782	0	0	20.7366	0.9391	0	0	3.27904	0	0	17.0636	0.471995
I1M9F8	3	5	1	1	2	0	19.1	40.36	371	3.8312	0.98291	1.77124	0	1.08725	1.91525	0	0.580192	1.33922	0	0.621933	0.809627	1.76762	0	1.00981	3.09167	0	0.651888	1.03668	2.33234	0	1.13408	2.55514	0	0.9202
Q76LA6	4	3	4	1	1	2	24.8	27.125	250	7.5811	20.9009	9.94367	16.0362	19.5538	12.5836	16.6769	19.9041	14.1725	15.1251	0.963999	12.5297	6.37013	6.11457	8.44042	4.75241	4.77554	0.388317	6.03016	3.54627	4.74473	7.50174	5.40185	8.31385	0.110669
A0A0B2P945	2	0	1	2	0	1	16.1	13.518	118	3.1997	3.82895	0	3.37979	2.64155	0	3.08234	5.17401	0	5.05451	0.485908	2.94765	0	4.94524	2.7234	0	3.76874	0.810529	10.3278	0	8.80728	3.95238	0	4.25278	0.356526
A0A0B2P9K5	1	0	0	1	0	0	6.1	16.352	148	1.1962	3.6787	0	0	1.70355	0	0	2.49557	0	0	0.806173	2.37748	0	0	2.80911	0	0	0.912285	1.79768	0	0	2.22887	0	0	0.887594
I1L9L9	1	1	1	1	1	1	11.2	13.259	125	3.3816	3.66162	1.00508	1.31579	2.64571	1.5858	1.78028	2.58762	1.53999	1.23376	0.700055	3.19534	0.756297	0.773446	3.43303	2.46318	2.39882	0.246123	3.03436	1.65667	1.68523	2.91798	1.62375	2.24114	0.829142
I1K0K8	1	1	1	1	1	1	4.8	55.187	495	3.4996	0.663997	0.507913	0	0.243213	0.419369	0.203078	0.300813	0.264989	0.321183	0.922268	0.785544	0.61209	0	0.526674	0.41492	0.450819	0.994574	0.231233	0.664657	0.160469	0	0.113747	0	0.124607
A0A0B2P9Q4	1	1	1	1	1	1	4.1	19.458	171	0.98819	0.778021	3.30159	2.50903	1.32766	4.49818	2.8423	1.28602	3.87498	3.02724	0.899658	1.72475	3.14803	2.69678	1.74856	4.50562	2.77255	0.620898	2.53002	7.29055	4.20951	1.63952	5.05271	2.485	0.40295
I1MUY0	0	0	1	0	0	1	3	43.231	397	1.1941	0	0	1.32957	0	0	0.956808	0	0	1	0.976599	0	0	1.70524	0	0	0.845437	0.674868	0	0	0.436572	0	0	0.737644	0.743124
A0A0B2PA24	0	1	0	0	1	0	1.2	120.13	1050	1.5324	0	0.503998	0	0	0.691373	0	0	0.548641	0	0.87937	0	0.566951	0	0	0.803686	0	0.821623	0	0.842787	0	0	0.69131	0	0.896195
I1JTG3	3	3	0	3	3	0	14.4	42.729	389	6.7111	2.96267	2.5299	0	2.49125	2.75957	0	3.84836	1.9725	0	0.899763	2.92511	1.99062	0	1.99129	2.63452	0	0.938228	2.25749	2.12301	0	1.77033	2.09263	0	0.868638
I1KHS3	0	0	1	0	0	1	16.9	15.787	142	1.1608	0	0	1.32595	0	0	1.17333	0	0	0.465333	0.604792	0	0	0.533446	0	0	0.416479	0.871177	0	0	0.853935	0	0	0.494978	0.734506
I1KIF7	1	0	0	1	0	0	8.7	14.16	127	1.4734	0.986294	0	0	0.900212	0	0	1.11724	0	0	0.887092	0.852398	0	0	0.79165	0	0	0.960857	0.638162	0	0	0.436365	0	0	0.806959
I1MKC8	2	1	5	2	1	3	11	68.109	619	13.791	2.15302	2.56618	7.10081	2.90905	2.03216	8.47498	2.12533	2.81948	8.59403	0.98934	1.91489	2.18158	7.18079	1.89387	1.79725	6.15456	0.841396	1.20174	1.04044	4.76438	1.54583	0.905801	5.81355	0.841141
C6SV97	4	5	4	3	3	3	23.5	21.954	204	26.258	13.8412	12.169	17.1049	10.7678	13.3002	15.1224	12.0613	14.19	15.3039	0.644203	10.8969	13.3105	13.6401	9.03777	10.3352	13.7839	0.399409	9.92663	14.425	15.0073	7.42097	11.6125	11.3178	0.225633
I1MYZ8	3	3	3	0	0	0	15.7	28.155	248	3.7663	0.979558	1.55326	1.3367	1.27118	0.988628	0.530746	0.485636	1.15073	1.06546	0.926294	1.04023	1.50956	1.6428	1.96073	2.22995	1.72209	0.0706839	2.45939	2.08971	2.19512	3.37957	2.21967	2.0039	0.551659
I1KSE0	5	3	6	2	1	3	26.1	27.884	245	10.063	1.74646	1.01337	2.91279	1.36788	1.00888	2.83834	2.09403	1.46201	5.71118	0.400504	1.22232	2.27742	5.03151	2.44334	1.37487	5.47101	0.887174	1.90237	1.08512	5.57176	1.37559	1.38772	3.68916	0.679615
I1KSJ8	1	1	1	1	1	1	4.6	38.971	348	31.535	0	0.10132	0.268174	0.37282	0.242867	0.0564457	0	0.159823	0.118691	0.273927	0	0.124502	0	0.107719	0.098669	0.102128	0.214231	0.266728	0.110429	0.047332	0.113279	0.0464535	0.249818	0.957833
I1KSL6	3	1	2	3	1	2	7.7	59.093	545	12.691	3.68553	0.32813	3.0329	1.51735	0.413078	2.08971	1.52832	0.484141	2.26991	0.908524	2.334	0.379778	2.529	1.17968	0.482037	1.48098	0.40191	2.37763	0.435093	2.46972	1.81016	0.296625	1.22782	0.460718
I1LMW7	1	2	2	1	1	2	13.8	32.606	289	4.0955	0.665642	0.251963	0.656334	0.524392	0.348614	1.38927	0.779525	0.138684	1.28197	0.966365	1.29658	0	0.250581	1.04647	0.210515	1.26967	0.557945	0.316647	0.166298	1.15782	0	0	1.23246	0.804168
K7LRU7	0	0	1	0	0	1	2.4	77.697	704	1.5553	0	0	0.663084	0	0	0.579528	0	0	0.807548	0.829809	0	0	0	0	0	1.35564	0.373901	0	0	0.487821	0	0	0.474442	0.985255
A0A0B2SLQ7	1	0	0	1	0	0	12.1	12.948	116	1.6084	1.32445	0	0	0.681148	0	0	0.556121	0	0	0.893809	0.854619	0	0	1.606	0	0	0.700773	1.03665	0	0	2.0277	0	0	0.685882
I1J4S9	3	1	4	3	1	4	21.9	29.769	279	8.995	6.34971	0.496026	8.89788	3.68538	1.24637	7.01454	3.50804	1.29472	6.94478	0.978811	1.98329	1.16452	7.09351	4.16538	0.968181	6.53003	0.85641	4.11366	1.48564	4.71307	4.51103	1.42027	5.8559	0.779959
I1LMV5	1	3	3	1	3	3	15.3	29.545	274	8.2403	4.62771	3.54744	5.00844	4.66541	5.26748	4.24325	3.68923	5.58456	6.21511	0.61985	2.38953	4.48425	1.79404	2.80247	4.2374	3.71696	0.490055	0.879681	2.9448	2.14819	1.52659	1.58352	1.94427	0.644997
K7N4Z2	1	1	0	1	1	0	6.2	52.037	466	14.751	0	0	0	0.0549201	0.162799	0	0.0753959	0.0834652	0	0.738009	0.0883852	0	0	0.100888	0.0829092	0	0.498863	0.0831789	0.221272	0	0.0658322	0	0	0.308036
I1MSG0	4	3	3	4	3	3	21.8	39.611	344	18.14	7.27264	4.10335	6.31336	6.24892	4.13818	8.68064	6.71108	4.15281	9.79177	0.812797	4.33538	4.16883	6.47717	6.82159	3.76204	6.91048	0.546871	5.32741	4.59921	9.26131	5.54226	4.21835	7.23366	0.687662
A0A0B2RD88	1	0	1	1	0	1	7.9	22.341	216	2.0529	0.990019	0	1.33998	0.69474	0	0.334655	0.951936	0	0.636191	0.617362	0.875372	0	1.01402	0.772114	0	0.874643	0.856906	0.645075	0	0.469845	0.889899	0	0.484957	0.800777
C6TJ25	3	3	2	3	3	2	19.1	24.944	225	130.87	6.89173	5.91884	7.35048	9.10683	9.14609	8.40718	7.08671	9.43369	10.141	0.999654	5.20776	11.0167	8.58433	10.0114	12.9915	8.97521	0.312631	6.88364	10.6849	5.15069	7.51824	8.59771	8.32279	0.748158
A0A0B2RDT8	1	1	1	0	0	1	6.4	33.889	313	1.1812	0	0	1.31579	0	0	1.78026	0	0	1.96939	0.946628	0	0	0.774288	0	0	1.21237	0.775908	0	0	1.656	0	0	1.73779	0.974454
C6THI3	2	0	0	2	0	0	8.3	39.131	362	6.1373	2.31699	0	0	3.0819	0	0	2.81168	0	0	0.951462	2.51307	0	0	2.99904	0	0	0.907146	1.97383	0	0	2.45131	0	0	0.886754
I1NIG1	0	0	1	0	0	1	4.3	27.068	254	1.2741	0	0	0.669958	0	0	0.169564	0	0	1.00765	0.458168	0	0	0.309924	0	0	0.626722	0.673962	0	0	0.47293	0	0	0.490391	0.980781
A0A0B2Q0C9	0	0	1	0	0	1	3.5	35.455	314	1.514	0	0	0.32648	0	0	0.591747	0	0	0.810217	0.83828	0	0	0.251828	0	0	0.63476	0.604889	0	0	0.656052	0	0	0.490203	0.8494
C6TLE3	2	1	3	2	1	3	9.8	39.079	357	4.7443	2.02328	1.00525	2.64855	0.845602	1.57399	2.5458	0.782347	1.16052	1.95154	0.584469	0.24274	1.89784	1.42126	0.805432	1.02854	1.91067	0.923552	0.84839	0.952057	1.44706	0.662635	0.450044	1.72252	0.767707
I1LXG2	1	0	1	1	0	1	1.8	56.141	503	1.6622	12.3744	0	6.73989	6.88326	0	3.30576	10.7082	0	6.15369	0.57863	11.9515	0	7.79309	6.63709	0	5.85796	0.58564	4.93656	0	3.23552	9.69213	0	3.95498	0.595007
I1LEI9	3	3	2	3	3	2	8.9	62.612	594	42.187	1.31781	2.03676	0.99325	1.2338	1.31835	1.15131	2.01724	1.50604	0.992057	0.417803	1.45878	2.16936	1.99933	1.31007	1.67238	0.394662	0.160755	2.00706	2.85396	0.603699	2.01129	3.76798	1.25158	0.626847
I1MA65	1	1	2	1	1	2	16.8	21.298	191	23.928	1.3143	0.629956	0.656615	1.24082	0.867068	1.57316	0.733034	0.788716	2.17102	0.994286	0.853138	0.433148	1.94298	1.15982	0.67821	1.43734	0.977026	1.18888	0.644241	0.729807	1.78792	0.812219	1.73287	0.175434
I1MEX0	1	2	0	1	2	0	11.7	34.612	309	5.7219	0.658875	0.57773	0	0.525589	0.925863	0	0.445267	0.441629	0	0.571997	0.562931	0.258453	0	0.615925	0.884093	0	0.50361	0.676416	0.785856	0	0.21352	0.500485	0	0.431389
A0A0B2PCA9	0	1	0	0	1	0	9.8	18.975	164	1.2181	0	13.5047	0	0	9.75321	0	0	9.02888	0	0.959151	0	11.9616	0	0	13.9734	0	0.918174	0	5.64794	0	0	7.3262	0	0.864858
I1KV08	1	2	1	1	1	1	5.7	54.387	505	6.748	0	0.249385	0.33326	0.186419	0.526882	0.188151	0.310219	0.125202	0.315716	0.718239	0	0.266691	0	0.163772	0.401914	0.204697	0.219242	0.342603	0.333015	0.509321	0.67621	0.463807	0.247559	0.646283
C6T2G5	1	1	1	1	1	1	11.9	17.406	159	35.426	6.96562	5.10944	8.70789	4.74186	3.867	6.30633	3.41074	4.18562	5.59574	0.581188	5.19265	4.33016	5.83589	6.77189	4.99899	7.49198	0.204618	4.37988	2.47733	4.73077	5.3621	5.37274	8.75844	0.118538
K7L935	1	0	0	1	0	0	2.1	105.91	957	1.9186	0.423345	0	0	0.613727	0	0	0.684785	0	0	0.942116	0.225154	0	0	0.454545	0	0	0.674548	0.622043	0	0	0.602098	0	0	0.982722
I1LPJ9	2	1	1	1	0	1	3.6	77.569	744	2.0799	1.64197	0	4.3991	1.60126	0	2.4678	1.99241	0	2.28245	0.949527	2.39018	0	1.39094	3.54429	0	2.12243	0.639242	1.28405	0	1.99182	1.05777	0	2.24718	0.991666
K7KIL0	2	2	2	2	2	2	9.5	25.047	220	6.0596	5.3265	4.10073	8.36729	4.82421	6.11029	8.57413	6.33807	5.28727	11.6933	0.605409	3.90798	7.65087	7.76108	4.49736	7.37135	12.1401	0.574985	4.09422	7.78065	23.45	4.25475	8.91266	10.4465	0.564249
K7LSL9	1	1	1	1	1	1	3	44.177	403	4.667	1.00259	0	0.326573	0	0.358892	0.587517	0.460826	1.35611	0.662175	0.18623	0.631451	0.279294	0.625543	0.38652	0.347641	0.176207	0.192163	0.496564	0.44977	0.47876	0.444928	0.464998	0.500247	0.825642
I1LWT5	0	1	0	0	1	0	5.1	46.282	410	2.5322	0	0.509202	0	0	0.328746	0	0	0.746588	0	0.635489	0	0.623942	0	0	0.157246	0	0.508426	0	0.642544	0	0	0.469188	0	0.838179
A0A0B2PCY4	5	4	6	5	4	6	12.6	104.14	922	113.97	1.30095	2.54589	2.97572	2.22028	2.01349	3.56072	2.14091	2.62205	3.79277	0.73161	1.65086	2.3515	3.76209	3.00065	4.77891	3.73429	0.196484	3.91874	3.48808	4.35858	2.97232	2.75452	4.22832	0.313284
A0A0B2RHA2	2	2	0	2	2	0	13.6	16.17	140	3.6344	2.34744	3.06194	0	1.40049	3.29116	0	1.9113	3.03041	0	0.951981	1.08525	2.12521	0	0.935607	3.72421	0	0.724164	1.30914	1.7223	0	1.113	1.15562	0	0.71242
K7LSQ5	4	4	4	1	1	1	20.2	41.508	392	2.685	0	0.758563	0.996438	0.183107	0.85864	1.16746	0.459206	0.869409	0.937789	0.956278	0.291521	0.60004	0.560472	0.602585	0.544866	1.05081	0.254189	0.327498	0.636321	1.33872	0.440361	1.1976	1.24725	0.650365
I1LEX2	0	0	1	0	0	1	1.5	103.63	925	0.94393	0	0	0.659865	0	0	0.771917	0	0	1.00082	0.865091	0	0	0.955754	0	0	0.626852	0.787826	0	0	0.630168	0	0	0.490391	0.869543
A0A0B2PD73	2	1	2	1	0	1	12.1	27.511	257	1.9381	0.658875	0	0.992719	0.525571	0	0.984929	0.785647	0	0.466169	0.824703	0.563362	0	0.555619	0.791912	0	0.372736	0.961339	0.661427	0	0.853659	0.66291	0	1.27727	0.768788
Q6S4K9	1	1	1	1	1	1	6.4	22.125	204	2.8184	0.648785	1.51216	0.996594	1.08217	2.06245	0.752861	0.7549	1.40387	0.837857	0.535075	0.832262	2.83182	1.30723	1.10443	1.7585	0.154452	0.440865	0.653982	1.4183	0.819931	2.74057	3.03352	0.752746	0.182957
I1JNK9	9	11	11	1	1	1	42.7	41.652	377	2.6416	1.65895	1.00785	1.68986	0.66558	1.39306	1.53985	1.06706	0.966692	1.90652	0.791081	1.00695	1.88789	2.59313	1.42953	1.62054	1.93331	0.744588	1.27765	1.48132	2.50089	0.989258	1.64226	1.74724	0.546643
C6SVI5	1	0	1	1	0	1	14.8	15.174	142	73.113	1.31781	0	1.99325	1.41339	0	1.50159	0.393564	0	1.1997	0.504248	2.05844	0	2.9788	1.38888	0	1.70827	0.5623	1.72174	0	2.67692	1.78308	0	2.73506	0.973356
C6TGU0	3	3	2	1	1	1	14.6	29.044	261	2.3707	1.32101	1.00773	1.99972	0.87126	1.40055	1.11432	0.943208	1.315	1.46212	0.635263	2.18141	1.16515	1.2863	1.02305	0.782851	1.50871	0.317501	0.607968	1.13775	1.163	0.658026	0.455448	0.975183	0.310897
C6T1N8	1	0	1	1	0	1	7.1	18.947	169	2.3146	0.331145	0	0	0.169282	0	0.402682	0.14286	0	0.337744	0.851311	0.30196	0	0.306345	0.399638	0	0	0.699109	0.162901	0	0.152064	0.444654	0	0.504081	0.275814
I1ME74	1	1	0	1	1	0	13.6	21.158	198	16.815	0.227502	0.997446	0	0.355241	2.11813	0	0.453393	1.66172	0	0.891451	0.718843	1.799	0	0.437704	3.48592	0	0.719285	0.61857	1.44899	0	1.05557	3.01919	0	0.531938
C6TN80	0	1	1	0	1	1	11.4	9.9922	88	5.4591	0	0.243991	0.656271	0	0.904196	0.987781	0	1.02169	0.795874	0.95801	0	0.542027	1.63299	0	0.809208	1.06537	0.870777	0	0.821288	0.986603	0	0.218544	1.51417	0.9666
C6TAE4	1	0	1	1	0	1	8.4	19.647	179	3.8741	0.644936	0	0	1.29498	0	1.02502	0.468104	0	0.662095	0.419021	0.164599	0	0.939309	0.360183	0	0.190315	0.581152	0.329076	0	0.470154	0.898611	0	0.247889	0.720994
I1JXE8	2	2	0	1	1	0	5.2	77.908	705	1.8155	0.0986636	0	0	0.646181	0	0	0.460964	0	0	0.826949	0.192457	0	0	0.353101	0.407557	0	0.255812	0.525778	0.173103	0	0.673503	0.463674	0	0.593218
I1J702	1	0	1	1	0	1	7.8	42.789	386	2.1964	0.993403	0	0.989376	0.507836	0	1.18404	0.44428	0	0.626865	0.624008	0.90587	0	0.918821	0.818913	0	1.11663	0.938722	0.488322	0	0.471209	0.435773	0	0.731716	0.807273
I1J728	1	3	1	1	2	1	17.1	18.375	164	2.6649	2.68203	1.52493	1.96844	1.37934	1.17339	2.98376	2.7153	2.37888	3.13384	0.216828	1.7291	1.27841	1.30689	1.61133	0.965511	1.8886	0.878803	1.64756	1.43293	2.48124	0.419005	0.223026	1.21891	0.0491359
A0A0B2PEP7	5	6	4	2	3	2	59.4	11.141	101	177.79	7.06154	10.3086	17.7711	5.33754	8.64208	11.4937	6.0272	9.50798	11.4003	0.847407	13.1239	28.872	33.8837	13.8031	27.8522	27.4807	0.78691	12.8415	25.0707	29.4404	22.4092	52.1107	52.203	0.148918
C6T1E0	3	4	4	1	1	1	65.6	10.113	90	4.4776	1.68192	1.55038	2.67221	1.24094	1.19115	3.14221	1.09201	2.36979	2.8092	0.79186	1.14399	1.18013	2.46635	1.43566	1.38278	2.29114	0.849371	0.629936	1.26212	1.57604	0.875838	0.91491	2.99969	0.590533
I1KEA0	1	0	1	0	0	1	9.3	37.858	343	5.1239	0	0	0	0	0	0	0	0	0.0401563	0.373901	0	0	0.505375	0	0	0.550654	0.954598	0	0	0.594914	0	0	0.492037	0.900426
A0A0B2PFB2	1	0	1	1	0	1	1.7	52.925	467	1.2955	9.68816	0	1.32282	5.73212	0	1.36055	10.4675	0	1.843	0.659449	6.56182	0	1.94527	13.2126	0	2.30674	0.632004	7.80624	0	1.63132	3.8437	0	1.36101	0.620091
I1NDC6	1	1	1	1	1	1	12.9	17.029	155	8.5681	7.05658	1.29593	2.36288	3.41666	1.01544	1.52555	4.06717	1.45903	1.11627	0.856503	5.01072	1.96662	1.19478	2.69966	1.19166	1.54636	0.506498	4.36176	0.937331	1.15769	3.36392	1.17905	0.97436	0.827336
I1K3Y4	0	1	0	0	1	0	4.9	26.074	243	2.7535	0	0.252011	0	0	0.345619	0	0	0.438419	0	0.876042	0	0.289586	0	0	0.171112	0	0.742446	0	0.318484	0	0	0.46888	0	0.803865
A0A0B2PFN4	0	0	1	0	0	1	5	40.622	361	1.7933	0	0	217.94	0	0	161.515	0	0	151.687	0.966748	0	0	148.671	0	0	141.065	0.972175	0	0	148.094	0	0	210.649	0.820004
A0A0B2PFY3	2	3	1	2	2	1	29.2	11.921	120	20.606	6.62848	5.90357	2.32235	4.91262	4.03994	1.9373	5.7609	4.62012	2.78975	0.571848	6.16186	4.59421	2.52344	6.20351	4.55073	2.03549	0.923912	4.4284	3.52574	2.2742	5.35132	4.88641	3.0051	0.350316
C6TBC1	1	0	1	1	0	1	13.2	23.293	205	1.8962	0	0	0	0.0548663	0	0	0.115654	0	0	0.659643	0.0930139	0	0	0	0	0	0.373901	0	0	0.0487155	0	0	0	0.373901
I1JV02	1	0	0	1	0	0	2.5	61.042	557	1.8755	0.324501	0	0	0.535782	0	0	0.291591	0	0	0.70938	0.88302	0	0	0.0449132	0	0	0.39685	0.870591	0	0	2.74036	0	0	0.550971
I1K4H6	0	1	0	0	1	0	8	18.284	163	0.99	0	0.246855	0	0	0.70436	0	0	0.29199	0	0.617338	0	0.609719	0	0	0.190881	0	0.547897	0	0.142932	0	0	0.232135	0	0.759912
I1JW44	3	5	4	3	5	4	13.2	46.958	439	55.763	8.01925	5.05383	9.96219	5.62324	8.09451	11.7686	5.25975	5.80742	10.7953	0.65518	7.45795	5.12692	8.07245	6.50692	5.20471	11.6332	0.699292	4.0555	3.95312	6.36696	12.0284	12.056	14.2634	0.00178828
I1MWP7	1	1	1	1	1	1	9	14.491	122	1.9016	1.31741	1.29321	1.99931	1.07032	1.20451	1.13902	0.886201	1.00926	1.15861	0.243601	1.08257	1.18816	0.900017	1.03709	0.809451	0.808866	0.204343	2.08533	1.15154	0.798675	0.431163	0.21854	1.26774	0.230693
K7K9H0	1	1	1	1	1	1	8	20.976	187	2.848	0.321024	0.76126	1.66655	0.726795	0.670816	0.922927	0.915344	1.30048	1.59004	0.0777037	0.490433	1.2576	1.57294	0.824124	1.20337	1.77234	0.725308	1.56672	1.11957	2.00058	0	0.70086	0.717367	0.0349266
A0A0B2RRR1	1	0	0	1	0	0	2.9	40.909	373	0.96502	0.983003	0	0	1.08204	0	0	0.822917	0	0	0.858113	1.26787	0	0	0.877722	0	0	0.812735	1.72639	0	0	1.00093	0	0	0.734603
I1M266	4	5	4	4	5	4	16.8	52.867	477	19.102	6.73341	6.19334	10.2615	8.3409	9.63411	11.972	5.88919	4.8792	9.41134	0.134099	4.28265	7.92085	8.65072	4.17424	6.1439	9.49974	0.874935	7.41357	7.68367	10.992	6.00617	7.14358	11.0082	0.751953
I1JBN4	3	2	1	3	2	1	17.9	26.016	234	26.981	5.11478	4.09023	4.39598	5.63382	5.05131	2.65175	4.72221	3.45781	1.99881	0.431631	5.61358	6.0027	3.08677	6.40008	3.11291	2.73854	0.61009	4.57696	3.3696	4.05021	6.0269	5.20159	4.27536	0.130053
I1L7P0	1	0	0	1	0	0	4	32.952	303	1.6642	0.986232	0	0	0.904112	0	0	1.11886	0	0	0.888553	0.509213	0	0	0.521865	0	0	0.986986	0.844136	0	0	1.37096	0	0	0.759909
I1JBG1	0	1	0	0	1	0	3.7	35.435	324	1.7059	0	0.766416	0	0	0.311419	0	0	0.278781	0	0.941509	0	1.0002	0	0	0.368841	0	0.585542	0	0.307395	0	0	0.937164	0	0.55786
I1K8K3	0	0	1	0	0	1	6.9	29.94	277	1.7663	0	0	1.3331	0	0	0.745741	0	0	0.654264	0.930966	0	0	0.605055	0	0	0.366691	0.75312	0	0	0.479231	0	0	1.25219	0.595159
C6TL71	0	0	1	0	0	1	11	18.259	163	1.7033	0	0	0.333385	0	0	0.180297	0	0	0	0.373901	0	0	0.692738	0	0	0.436541	0.77	0	0	0.156085	0	0	0.494531	0.549594
I1K8M2	0	1	1	0	1	1	2.5	73.201	637	2.2344	0	7.10825	4.38348	0	2.45492	1.39562	0	6.5054	4.29798	0.318954	0	6.59994	4.677	0	4.75504	2.61353	0.615218	0	2.17587	1.11315	0	3.25121	2.36245	0.539293
C6THH9	1	1	1	1	1	1	4.7	29.851	254	1.3113	0.982817	2.06196	0.656521	1.09114	1.35221	0.971558	0.921312	1.33183	0.622958	0.485936	0.46786	0.514141	1.27215	0.995886	1.21697	0.628109	0.56495	1.20979	0.269086	1.00315	1.13438	0.445898	0.742396	0.886129
C6TFY7	1	2	1	1	2	1	26.8	10.604	97	7.2744	5.04338	3.62072	2.36295	2.00583	1.96689	1.52115	2.76279	2.14636	1.11035	0.746859	3.61904	3.16949	1.58302	3.02158	2.83235	1.48865	0.684234	3.19438	1.73895	1.32235	2.45089	2.30106	2.00901	0.786701
K7KF32	1	0	0	1	0	0	3.2	38.075	341	1.0736	0.327823	0	0	0.35264	0	0	0.585403	0	0	0.750549	0.583407	0	0	1.26637	0	0	0.649905	0.669486	0	0	0.4263	0	0	0.774587
I1JZ73	1	0	1	1	0	1	7.6	35.044	329	15.995	1.65898	0	0.989844	0.662702	0	1.15594	1.42989	0	1.11849	0.680241	1.25945	0	1.60364	0.698717	0	1.04407	0.552175	1.1483	0	1.13072	1.82033	0	1.2374	0.713158
K7KF08	1	1	1	1	1	1	14.1	9.6179	85	3.118	7.63058	4.05156	5.03875	6.77369	5.95014	4.4542	8.82299	6.04719	5.88098	0.366632	6.06719	4.14645	4.57557	3.99577	5.03682	3.84652	0.409635	9.34153	6.43352	5.8017	11.1302	7.04985	6.04055	0.666835
I1N6Q6	2	4	2	2	4	2	19.4	19.131	170	13.814	29.9213	21.0961	28.2054	23.9589	28.6724	39.2786	25.446	27.8681	35.3132	0.849765	11.9941	21.0259	20.7397	19.2284	23.2563	26.0898	0.23883	15.4152	21.0006	18.9309	14.931	18.182	23.3485	0.905629
A0A0B2PJ13	1	2	2	1	2	2	18.5	31.73	286	42.683	0.0658875	0.225225	0.863915	0.108516	0.475052	0.84289	0.195926	1.12772	1.23852	0.389677	0.0534129	0.455075	1.05368	0.248116	0.802431	1.00529	0.678165	0.239159	1.65182	1.19251	0.0432178	1.02217	1.0366	0.570613
A0A0B2PJ57	1	3	4	1	3	4	14.8	49.634	447	19.448	0.979992	2.31001	2.96016	1.24791	1.97312	4.63569	0.897673	1.97662	3.53759	0.726578	1.44623	1.73463	2.13688	1.2307	3.43454	4.28568	0.263644	1.16484	3.28118	4.63171	0.444928	3.27547	4.10012	0.793494
I1LIN2	7	5	6	2	1	3	9	153.3	1357	65.581	6.73527	1.9002	4.65252	5.28224	2.06228	4.00831	4.94518	3.07828	5.16915	0.621248	4.41217	3.93442	4.23286	3.26362	1.66211	1.51172	0.023921	6.28773	1.95975	3.9341	3.26983	1.64583	3.80302	0.458708
I1MS53	0	0	1	0	0	1	6.1	36.549	344	1.5395	0	0	0	0	0	0	0	0	0.330846	0.373901	0	0	0	0	0	0	#DIV/0!	0	0	0.334919	0	0	0	0.373901
Q8W0V9	2	2	2	2	2	2	22.8	24.569	219	19.068	3.98044	3.54863	4.30629	2.20121	3.40135	3.99924	3.10558	2.00233	2.36075	0.315746	5.05265	4.76739	8.18568	3.40586	3.47662	6.58484	0.374732	6.20464	4.49349	7.43805	6.33963	6.37517	10.3159	0.357859
A0A0B2PJL2	0	1	0	0	1	0	1.5	105.49	957	1.2733	0	4.85404	0	0	5.55128	0	0	4.96002	0	0.94051	0	3.66773	0	0	6.04296	0	0.753749	0	9.82543	0	0	5.3498	0	0.709558
K7KXX0	18	21	22	18	21	22	29.2	116.47	1056	227.52	29.835	21.9838	46.3627	21.5232	21.4387	36.7271	19.847	20.7008	31.131	0.690942	30.4032	39.3376	64.2325	36.0525	39.9668	66.6089	0.84626	128.802	136.006	190.12	78.2611	90.9175	138.31	0.13856
C6TIJ0	0	1	1	0	1	1	9.7	31.987	290	21.289	0	0.637713	0	0	0.867977	0	0	0.646819	0.160442	0.956489	0	0.305916	0	0	0.420807	0.225409	0.514207	0	1.08779	0.0838199	0	0.688575	0	0.719763
C6T5Y4	1	0	1	1	0	1	13.9	22.61	202	3.1485	3.32759	0	0.656396	2.64329	0	0.979906	1.81817	0	0.269231	0.621112	4.61631	0	0.534861	2.63367	0	0.656729	0.727444	1.94076	0	1.21045	2.00594	0	0.489732	0.804794
C6TNR9	1	1	0	1	1	0	4.5	32.223	291	2.3115	0.334187	0	0	0	0.17413	0	0.127998	0.271494	0	0.48426	0.642675	0.654891	0	0.602847	0.408488	0	0.750345	0.3323	0.490245	0	0.666906	0.227349	0	0.926458
K7LRE0	1	1	1	1	1	1	12.5	10.296	88	3.2073	1.32126	0.249361	1.65633	0.85694	0.529641	1.53314	1.56343	0.739031	1.81309	0.415115	1.80089	0	1.52499	1.19048	0.170546	0.782152	0.567514	1.50083	0.849414	1.66152	0.672044	0.232576	1.24311	0.18069
I1JXQ0	1	0	0	1	0	0	2.1	77.962	706	1.5038	0.327699	0	0	0.359263	0	0	0.301861	0	0	0.908539	0	0	0	0.379981	0	0	0.373901	0.342503	0	0	0.671643	0	0	0.684959
I1ND96	3	3	4	3	3	4	57.7	10.613	97	10.749	12.6625	9.01945	14.7478	11.268	7.14959	11.2359	11.1058	6.39944	12.1516	0.999629	7.27693	6.51039	11.0861	11.5157	7.71422	14.1095	0.293329	7.41157	6.6991	9.24816	7.77642	5.78584	12.9237	0.668347
I1ND86	2	3	3	0	1	1	24.7	17.923	158	54.592	4.60132	8.38596	7.63109	4.27534	4.74177	6.34278	7.49719	10.3561	11.5597	0.0260502	4.00974	6.6592	5.07464	19.8636	30.1582	24.3587	0.00314917	2.21096	5.62677	5.17359	9.1855	13.0441	13.2288	0.0116407
K7MF61	0	1	0	0	1	0	17	13.154	112	4.3576	0	1.02086	0	0	0.487131	0	0	1.61314	0	0.540575	0	0.216495	0	0	0.915001	0	0.498812	0	1.14991	0	0	2.13039	0	0.706198
Q5NT70	4	4	4	2	2	3	12.5	61.974	546	13.368	2.67145	1.50116	2.92372	2.51916	2.82821	6.60548	2.63697	3.15967	4.86075	0.784298	1.53128	2.308	4.08458	2.33027	3.40582	5.40666	0.413267	2.8843	2.59711	4.09194	2.94124	3.25739	4.67056	0.571479
D2DJQ4	0	1	0	0	1	0	7.4	28.442	258	1.248	0	0.243895	0	0	0.909797	0	0	0.263994	0	0.532848	0	0	0	0	0.599502	0	0.373901	0	0.506134	0	0	0.695787	0	0.836335
I1KLM0	0	1	1	0	1	1	8	21.425	188	2.3153	0	0.509106	0.336385	0	0.335189	0	0	0.431416	0.298688	0.480947	0	0	0.329095	0	0.197332	0.656209	0.477272	0	0.499685	0.501624	0	0	0.489732	0.505594
I1M0B5	2	2	1	2	2	1	9.4	53.807	490	21.927	3.93884	0.758229	1.97572	4.49811	1.05842	2.5475	5.67701	1.64155	3.50785	0.58583	3.2086	0.523096	2.13864	3.88351	0.538636	2.14375	0.860978	4.30427	0.775867	1.53936	3.76927	0.697133	0.961304	0.79825
C6TLS9	2	2	2	2	2	2	26	19.034	173	6.7523	3.64237	3.57919	3.35229	1.86211	3.06759	2.70179	2.15093	3.39389	1.37696	0.748045	3.32424	3.65423	2.80495	2.64272	4.64985	2.61071	0.95831	2.32063	3.67736	2.16638	1.98308	4.45876	2.48853	0.789554
A0A0B2SDB4	0	1	0	0	1	0	13.1	16.176	145	1.6125	0	1.54532	0	0	1.54233	0	0	1.58502	0	0.985523	0	2.2333	0	0	1.55405	0	0.815153	0	1.27035	0	0	2.35267	0	0.706338
A0A0B2PL11	3	2	5	1	1	3	24.4	28.209	250	5.8146	0.655491	0	0.999844	0.712025	0.721587	1.16074	0.559282	0.71889	2.23453	0.609953	0.572922	0.189497	1.14049	1.02864	0.37497	1.72047	0.44125	1.57974	1.1918	2.72011	0.440213	0.464402	0.737762	0.051967
I1LWV7	1	1	2	0	0	1	8.1	40.496	357	1.0645	0	0	0	0	0	0.195354	0	0	0.315652	0.762126	0	0	0.681281	0	0	0.380947	0.719991	0	0	0.317706	0	0	1.25189	0.509535
A0A0B2PLG9	0	1	1	0	1	1	9.3	17.937	161	6.9458	0	0	0	0	0	0	0	0.284803	0.160792	0.145964	0	0	0	0	0.197597	0	0.373901	0	0.333581	0	0	0.468306	0	0.826243
A0A0B2PQU6	4	4	3	2	2	1	26.2	18.401	160	35.106	26.3308	16.8586	22.2577	22.3588	17.7579	24.8121	50.1318	32.5398	51.222	0.0228908	18.2025	11.5971	18.1186	83.4284	68.9437	84.756	0.000333947	22.0481	17.6465	21.4965	20.8445	21.2905	29.3736	0.329216
I1M208	0	1	0	0	1	0	8.2	15.98	146	1.2136	0	1.29836	0	0	0.845653	0	0	1.0023	0	0.910676	0	0.878543	0	0	0.955033	0	0.955824	0	1.16032	0	0	1.89321	0	0.757918
I1M214	1	1	1	1	1	1	12.3	11.593	106	2.6744	1.6488	1.52214	3.03278	1.22458	1.36678	2.30179	1.04517	1.74865	3.27277	0.624699	1.06456	1.83258	1.73307	0.767064	0.696011	3.03363	0.958543	2.07885	1.81169	2.63908	0.890005	1.66257	2.22726	0.271708
I1JUS6	3	2	3	3	2	3	12.7	45.308	416	38.667	3.63368	2.3035	4.66658	2.34267	2.42733	2.57092	3.70233	2.30871	3.98476	0.165467	3.71124	2.03194	5.58012	3.58513	2.14621	4.06534	0.687491	2.68622	2.12479	4.77623	2.86935	2.81231	5.63242	0.664568
I1M241	0	1	1	0	1	1	1.3	102.81	919	2.1171	0	1.79592	1.98169	0	1.98557	4.20132	0	2.34436	1.77965	0.649963	0	1.82975	1.32657	0	2.1454	2.8421	0.579841	0	1.15791	0.582297	0	2.81231	2.23145	0.297442
I1L7G1	1	0	1	1	0	1	12.7	18.639	165	2.272	0.990081	0	0.996375	0.691099	0	0.765061	0.57922	0	0.420408	0.637233	1.19602	0	0.230086	1.21278	0	1.80828	0.456749	0.847991	0	0.671414	1.35633	0	0.96862	0.60497
A0A0B2PLS8	1	3	1	1	3	1	19.8	23.591	207	5.7643	0.655553	2.00511	1.70355	0.708367	3.52281	0.720982	0.451219	3.00939	0.705268	0.842968	0.89409	2.56445	1.32644	0.818792	3.18068	1.24361	0.87104	0.30975	2.75244	0.54537	0.435794	3.52228	0.476888	0.840486
K7KKS0	2	1	1	2	1	1	46.2	2.9495	26	2.5375	3.34404	2.31433	3.35573	1.73642	1.67315	2.50274	2.03281	1.96994	2.56802	0.539134	2.35086	3.19178	2.43353	2.06589	2.16057	2.4324	0.203621	1.64093	2.61456	2.65029	3.853	2.81209	4.78606	0.0830412
A0A0B2PLY0	9	10	9	9	10	9	44.9	30.928	285	323.31	1050.62	743.907	1123.34	1143.11	1028.45	1367.03	1708.84	1450.79	1925.97	0.0383493	667.407	680.539	796.529	1229.86	1133.14	1441.85	0.00520333	1698.31	1459.11	1776.66	1011.9	973.864	1221.66	0.00937518
A0A0B2PLY6	0	1	0	0	1	0	3.8	44.309	390	1.2294	0	0.381883	0	0	0.248217	0	0	0.428362	0	0.734372	0	0.306608	0	0	0.485921	0	0.770568	0	0.231714	0	0	2.61248	0	0.415357
I1JBH2	6	6	5	0	1	0	45.1	25.994	237	3.5826	0	1.01831	0	0	0.664609	0	0	1.33693	0	0.675813	0	0.558917	0	0	0.321648	0	0.731562	0	0.980538	0	0	0.9382	0	0.976606
I1L9H8	2	2	1	2	2	1	21.9	16.615	146	26.218	3.25308	1.76381	1.98591	4.90968	2.43221	1.9407	3.48985	2.04579	0.605673	0.445939	3.94591	2.53093	1.89607	2.27755	1.14485	1.29821	0.157938	2.22209	1.56979	0.794502	2.89705	1.62909	1.23182	0.580307
C6TK65	2	2	2	1	1	1	14.3	32.847	300	2.0799	0	1.01566	1.99631	0	0.848748	1.51328	0.150534	0.73031	1.65102	0.931479	0	0.257215	1.93469	0.209386	0.348815	0.866778	0.709426	0.171559	0.478332	0.925969	0	0.937605	0.74656	0.925006
I1K964	1	1	1	1	1	1	6.4	25.113	233	6.6788	2.67235	2.58384	2.00647	1.9136	2.58647	0.712087	2.55247	2.67006	1.91295	0.34302	3.96441	2.72341	0.91535	4.71807	4.31588	3.11054	0.207725	2.63986	2.60858	1.3065	3.09454	3.26092	1.46943	0.58857
A0A0B2PML7	0	1	0	0	1	0	29.9	11.174	107	3.8794	0	1.54517	0	0	1.55334	0	0	1.61811	0	0.978347	0	1.1663	0	0	1.17164	0	0.997579	0	0.776384	0	0	1.41581	0	0.712318
A0A0B2PML9	1	0	1	1	0	1	1.6	77.476	682	5.5415	0.993248	0	0.659865	0.515395	0	0.772181	0.609736	0	0.994613	0.788387	0.241858	0	0.932671	0.812233	0	0.380189	0.987741	0.499921	0	0.997045	0.435921	0	0.74783	0.786436
A0A0B2PMR9	5	5	5	3	3	3	48.6	11.491	105	175.3	23.8805	20.3876	25.5272	17.4092	15.3743	16.4068	17.184	17.7535	17.3157	0.170678	60.786	72.1694	64.1382	57.0052	62.4848	63.3265	0.291071	59.9958	64.3417	60.4203	93.5403	111.281	112.917	0.00222366
Q2TFP1	7	5	8	0	0	1	24.1	50.431	449	2.6475	0	0	0.498281	0	0	0.376355	0	0	0.301888	0.884812	0	0	0.659545	0	0	0.765448	0.92157	0	0	0.318275	0	0	0.613371	0.691334
K7MSK8	1	2	1	1	2	1	44.7	5.4001	47	105.26	7.20993	6.84998	3.81476	4.16802	4.34308	3.21832	5.52004	6.14349	2.65227	0.488143	3.95054	7.2255	3.77928	4.53881	5.86597	2.80679	0.704992	3.41656	4.30534	2.38495	4.11795	3.794	3.01357	0.693747
A0A0B2QTT1	1	0	0	1	0	0	14	11.86	107	1.0304	1.31424	0	0	1.2446	0	0	0.562011	0	0	0.643432	2.16103	0	0	1.49061	0	0	0.811028	0.820273	0	0	7.76204	0	0	0.424058
I1K9P5	1	1	0	1	1	0	6.7	29.418	269	4.8162	1.49504	0.509345	0	0.488957	0.319578	0	0.465236	0.552604	0	0.770538	0.740984	1.51019	0	0.271858	0.892487	0	0.516509	0.492543	0.628045	0	0.560633	1.04382	0	0.674746
I1K7H1	1	0	0	1	0	0	3.3	45.129	392	1.0651	1.31409	0	0	1.25282	0	0	2.03035	0	0	0.760834	1.43824	0	0	1.57201	0	0	0.952951	1.84637	0	0	1.57529	0	0	0.916447
I1KYY8	0	1	0	0	1	0	2.4	75.028	665	1.3452	0	0.507435	0	0	0.452173	0	0	0.56553	0	0.883181	0	0.942153	0	0	1.16698	0	0.888095	0	0.398885	0	0	2.33745	0	0.459523
K7L9K4	0	0	1	0	0	1	1.1	80.874	743	1.3774	0	0	2.01287	0	0	2.33862	0	0	2.78943	0.907412	0	0	2.50298	0	0	1.84022	0.841496	0	0	2.46598	0	0	2.7574	0.940992
A0A0B2SJZ9	0	0	1	0	0	1	5.1	27.571	253	2.1669	0	0	2.02631	0	0	1.53634	0	0	2.30512	0.795133	0	0	1.57264	0	0	1.65714	0.972266	0	0	1.44789	0	0	2.25737	0.777816
I1MAE6	12	11	10	4	3	3	30.3	40.832	380	10.16	3.7622	1.87125	1.2902	4.47107	3.89846	3.30916	3.7893	2.54662	2.10445	0.149312	4.59164	3.64008	2.14915	4.49293	4.39053	2.21033	0.828729	3.36637	1.77338	1.21198	2.75961	2.03044	2.06883	0.817838
I1NGW2	0	0	1	0	0	1	3.6	28.05	249	1.5364	0	0	0.659928	0	0	0.767951	0	0	0.457004	0.745415	0	0	1.30591	0	0	0.649298	0.675872	0	0	0.835147	0	0	0.489897	0.739422
A0A0B2PNX3	18	18	16	5	5	3	44.4	71.474	653	286.63	44.1971	43.6711	50.8968	50.2774	54.7927	60.1001	61.0738	71.6006	71.268	0.0445465	37.427	44.849	47.0497	48.1445	57.0172	65.9481	0.0778292	54.6866	64.2997	58.3807	46.7659	52.7878	57.571	0.183142
K7MFI0	1	0	1	1	0	1	1.7	91.924	801	2.0543	0.591385	0	2.3032	0.560903	0	3.08159	0.822162	0	3.79888	0.837772	0.981914	0	3.90329	1.31784	0	3.91455	0.947197	2.57289	0	11.0625	1.58068	0	6.6945	0.671056
A0A0B2PPC0	0	0	1	0	0	1	10.8	8.6618	74	1.9161	0	0	0.663209	0	0	0.572427	0	0	0.644986	0.936988	0	0	0.626386	0	0	0.627719	0.998872	0	0	0.479134	0	0	0.742396	0.780577
C6TIS4	1	0	1	1	0	1	7.2	19.149	167	1.4403	0.327761	0	1.33998	0.356177	0	0.334655	0.384404	0	0.662368	0.624358	0.271135	0	1.01402	0.402837	0	0.176207	0.508716	0.33122	0	0.469277	0.218024	0	0.500247	0.898067
I1KUQ0	10	9	9	0	0	0	12.6	96.742	860	2.2369	24.9388	21.0794	27.9151	32.7884	31.6214	48.5741	47.788	44.8077	59.1732	0.138622	60.268	49.0897	63.5619	76.1571	69.7366	83.4778	0.0334223	73.594	56.0818	65.4574	103.58	93.3502	138.211	0.0322298
A0A0B2PPH7	1	2	1	0	1	0	3.6	56.524	496	3.4042	0	0.504046	0	0	0.687588	0	0	0.405025	0	0.741153	0	0.933131	0	0	0.703576	0	0.853852	0	0.649269	0	0	2.60763	0	0.506523
I1KBC0	0	0	1	0	0	1	4.3	41.213	368	5.4881	0	0	0.0659678	0	0	0.0782757	0	0	0.0628988	0.885708	0	0	0	0	0	0.0846542	0.373901	0	0	0.06694	0	0	0.0989673	0.801912
A0A0B2PPR3	1	2	2	1	2	2	27.2	8.7256	81	8.1145	8.07606	4.08784	10.3847	4.32596	5.22778	6.62512	5.46946	5.61993	7.03997	0.479803	4.93856	5.59345	6.91761	5.97837	3.96816	6.7755	0.823413	3.74592	2.20383	4.69666	2.36568	2.51235	5.54798	0.956513
I1JY56	8	9	9	1	1	1	37.1	41.715	377	4.6801	1.9901	0.763814	3.9685	0.833241	0.492884	4.08178	1.48416	1.15992	3.67764	0.837328	1.45021	0.957495	4.02662	2.79161	1.35634	4.6046	0.594385	1.86947	0.613707	3.78016	3.61111	2.35708	7.03206	0.250643
I1KBV2	4	7	5	2	2	1	16.7	108.81	990	54.935	4.60411	3.14238	3.15918	5.96425	4.85734	3.42229	5.35181	3.76546	2.72559	0.492409	4.64345	4.20143	2.71134	5.8315	5.80164	3.20392	0.355972	6.44892	2.79253	2.33867	4.20379	4.90626	3.33255	0.844971
C6SZG1	1	1	1	1	1	1	12.2	11.571	98	14.492	0.817385	0.250698	0.327948	0.999411	0.43636	0.505137	0.87462	0.577305	0.383699	0.884955	0.940808	0.267814	0.720168	0.639847	0.368699	0.469755	0.520244	0.646188	0.485767	0.278588	0.620811	0.70086	0.443415	0.417335
A0A0B2PQ07	8	7	6	3	1	2	31.5	42.036	384	48.843	24.4418	16.2645	14.1857	17.8028	19.7749	12.6661	23.0451	24.3725	19.6376	0.0924739	19.283	18.9728	12.5503	21.2706	20.4082	14.4566	0.593453	16.1954	18.6293	11.133	20.801	18.4336	18.562	0.166683
C6T214	0	1	1	0	1	1	16.1	13.06	112	1.4839	0	2.4707	13.256	0	1.52204	7.92106	0	2.34692	12.2265	0.721113	0	3.0216	12.0239	0	2.85986	12.3717	0.991052	0	1.64746	7.83378	0	2.04043	9.50883	0.862984
A0A0B2PQW4	2	1	1	1	0	0	11	30.235	282	11.201	2.89698	2.56833	0.992719	2.4271	1.8811	0.984665	2.40505	2.02562	0.246189	0.807087	2.25037	1.03605	0.578467	2.28278	1.51934	2.04816	0.293361	2.05409	2.16488	0.494999	3.93906	2.61337	0.963374	0.409822
K7LLW5	1	1	0	1	1	0	8	30.211	275	22.146	0.493349	0.76897	0	0.438941	0.13395	0	0.385962	0.111275	0	0.891326	0.588063	0.657163	0	0.262039	0.619387	0	0.682151	0.411283	0.49747	0	0.78741	0.459043	0	0.703405
I1L564	0	1	1	0	1	1	10.1	33.279	306	2.899	0	0.256952	0	0	0	0	0	0.292203	0	0.373901	0	0.332269	0	0	0	0	0.373901	0	0.324804	0.0811926	0	0.236326	0	0.675393
I1K970	2	1	1	2	1	1	7.6	46.903	422	16.945	1.32778	0.503998	0.669896	0.497885	0.691373	0.173076	0.577293	0.52475	0	0.734315	0.564688	0.566951	0	1.67225	1.47753	0	0.296387	0.669968	0.843369	0.34817	0.870827	0.676511	0	0.745573
I1JUS5	1	0	0	1	0	0	1.6	110.36	998	1.1477	0.0658999	0	0	0.0518134	0	0	0.0771137	0	0	0.79885	0.121748	0	0	0.0563392	0	0	0.651369	0.0822002	0	0	0.0894318	0	0	0.955382
A0A0B2Q5P0	1	1	1	1	1	1	4	32.877	301	1.4813	2.6857	1.27547	1.99278	1.1773	0.650949	1.52912	0.873032	0.716362	1.48915	0.802326	1.45018	0.581437	2.34241	1.83514	0.566308	1.18957	0.698393	1.16542	0.644177	0.747783	1.56972	0.932841	2.51958	0.167389
C6TGM2	1	1	0	1	1	0	4.1	26.963	243	1.2589	1.15179	5.10323	0	0.988593	6.08707	0	1.12977	6.24206	0	0.972498	0.674499	4.83554	0	1.72772	10.9857	0	0.554875	3.61913	24.7329	0	1.34544	9.92038	0	0.530979
I1LAL4	5	11	9	0	1	0	27.8	61.09	575	1.279	0	0.251987	0	0	0.345855	0	0	0.418164	0	0.90043	0	0.268113	0	0	0.375536	0	0.827338	0	0.666645	0	0	0.700706	0	0.973594
I7ARP9	3	2	2	2	1	1	19.5	28.702	257	17.085	1.14344	1.00518	1.32607	1.54064	1.57841	1.16557	1.9241	2.65244	1.58622	0.14033	1.33774	1.47019	1.21682	1.5299	1.08538	2.42677	0.445605	2.47734	2.1083	1.48626	2.36906	2.12667	1.48439	0.941469
I1JFN5	3	3	3	2	2	2	31.9	12.485	119	32.318	40	36.7944	44.5628	29.7077	39.5868	42.7007	31.7805	41.217	40.0823	0.944925	27.2279	35.6205	30.5496	16.1235	20.9058	19.9157	0.0128979	12.7395	16.9417	14.2709	11.3038	20.3604	16.527	0.651322
I1L571	1	0	1	1	0	1	15.5	23.821	207	15.118	0.327699	0	0.666615	0.359263	0	0.36933	0.308276	0	0.458098	0.94801	0	0	0.615131	0.406056	0	0.416609	0.79305	0.163928	0	1.02757	0.21796	0	0.494978	0.671713
I1J7Q2	1	1	1	1	1	1	4.5	26.041	224	1.9898	0.663904	0.763767	0.479095	0.620159	0.496181	0.695977	0.372423	0.290826	0	0.0394513	0	0.638791	1.3598	0.819778	0.514585	0.232083	0.753292	0.552748	0.0630938	0.400036	0.448882	0	0	0.415165
A0A0B2PSD2	3	3	1	3	3	1	11.8	50.294	449	15.506	1.32445	1.91028	1.33973	1.51687	1.35718	0.349858	1.62141	1.09238	1.4727	0.465149	1.12999	2.32216	1.33193	1.9055	2.02039	1.26176	0.773834	1.94358	2.48719	1.12418	1.54558	1.86004	1.23262	0.521647
I1KXG9	5	6	6	1	1	1	19.4	58.387	536	2.1366	0.655553	0.506648	0.31948	0.708713	0.506325	1.01084	0.762687	0.861412	0.603888	0.9968	0.863315	0.956244	0.929132	0.738977	1.19192	1.51536	0.363285	0.849769	0.627592	0.646065	1.59292	1.65168	1.50434	0.000459068
I1L1P5	0	1	1	0	1	1	4.7	22.005	192	2.9035	0	0.324478	0.652865	0	0.667065	1.19073	0	0.874906	0.802852	0.899067	0	0.326313	1.65725	0	0.690084	1.07936	0.910613	0	0.782074	0.811179	0	0.528386	1.26181	0.891579
A0A0B2SJP8	3	3	2	3	3	2	24.3	31.746	284	33.392	3.97858	3.07268	1.32276	3.96866	3.41195	1.36457	4.11913	2.16099	1.6515	0.816109	3.7356	2.81052	1.95181	4.3702	2.36265	1.28295	0.884774	3.09202	1.72893	0.94867	3.05204	3.26114	0.980123	0.624881
A0A0B2PSI9	2	2	2	2	2	2	18.8	15.791	144	110.42	4.37532	3.29586	3.62509	1.99248	3.11503	4.50425	2.29696	3.26492	3.07741	0.700677	7.22328	9.24571	5.74625	5.45204	6.37329	5.15794	0.181121	4.53691	5.80942	4.47436	5.84315	6.66608	5.45741	0.135656
C6T0P8	1	0	1	1	0	1	11.7	15.136	137	5.0656	0.648382	0	0.992719	1.10452	0	0.98491	1.12452	0	1.65809	0.720229	0.508503	0	0.557102	0.765334	0	1.27619	0.473355	0.468996	0	0.804277	0.890026	0	1.25751	0.544141
A0A0B2PSP9	22	22	21	0	0	0	51.9	59.049	526	323.31	4062.71	3575.84	3706.64	3874.52	4399.43	3799.81	4259.3	4558.04	3941.83	0.428055	3838.29	4796.37	3846.34	3961.37	4630.23	3914.33	0.984142	5745.34	6272.37	4828.2	4754.83	5544.33	4813.81	0.305874
A0A0B2PSZ5	25	25	24	5	4	3	61.3	55.817	496	323.31	9065.42	7023.03	7989.81	9820.05	9767.34	9430.03	11318.4	10596.8	10149.1	0.0484874	7376.54	8032.46	7096.55	9160.51	9436.04	8650.66	0.0118171	13499.4	13483.1	11309.5	8944.24	9487.65	8876.06	0.00824884
I1N7P5	1	1	1	1	1	1	11.2	18.546	169	15.017	2.96956	1.27041	1.33664	2.11088	1.36182	0.534391	2.16111	1.57266	1.14309	0.621398	1.92679	1.83489	1.32162	1.73549	1.3954	1.0291	0.32971	2.55627	1.80183	0.963577	2.00228	0.919122	1.48976	0.614343
C6T249	2	2	2	2	2	2	19.4	14.727	134	32.311	4.95801	5.26483	7.36579	3.04098	5.57449	6.09783	3.56479	4.21871	5.4917	0.685597	3.05321	6.3619	4.44448	3.50888	5.59208	4.6566	0.977483	2.92368	3.92888	3.69248	2.41791	3.61998	4.25843	0.899925
I1KZ75	0	0	1	0	0	1	1.6	68.871	616	1.1137	0	0	133.698	0	0	262.455	0	0	265.404	0.994075	0	0	119.323	0	0	203.109	0.740044	0	0	284.125	0	0	240.597	0.912562
A0A0B2PTF7	5	3	6	2	0	2	29.8	39.686	376	8.4981	2.02009	0	1.32301	1.02209	0	1.34871	1.57947	0	1.82966	0.647916	1.12731	0	1.19636	0.921463	0	1	0.803167	1.34088	0	1.47759	1.58907	0	1.49039	0.906752
K7MFE5	0	0	1	0	0	1	8.3	30.472	278	1.0097	0	0	0.32648	0	0	0.591747	0	0	0.482361	0.892997	0	0	0.251407	0	0	0.155308	0.761331	0	0	0.669806	0	0	1.00478	0.795225
C6T599	4	3	4	4	3	4	25.2	25.884	238	37.163	6.10539	6.61105	15.0294	4.26268	6.65635	12.5135	3.54597	6.79488	11.1907	0.857227	6.20072	8.64485	10.1257	5.3108	8.9983	11.7569	0.875752	4.52561	8.74129	10.1478	3.30852	6.5139	8.36278	0.480552
A0A0B2PTQ2	0	0	1	0	0	1	2.2	64.865	588	1.1958	0	0	5.98869	0	0	3.97394	0	0	4.60188	0.922715	0	0	3.77759	0	0	5.59971	0.800695	0	0	1.50083	0	0	1.86869	0.885449
I1LTA4	6	4	8	3	1	3	28.9	47.467	418	47.226	16.0124	6.1308	15.3056	14.5163	8.0787	20.1322	16.4639	8.26371	15.5898	0.862349	15.9788	6.46462	17.7452	17.2327	10.5725	17.3148	0.712572	14.9086	9.0733	15.0211	15.8114	8.61513	21.0451	0.627056
A0A0B2PTZ4	1	2	1	1	2	1	9.6	38.129	344	3.8867	1.6854	1.51698	0.659928	1.05034	1.72616	0.7678	1.2711	2.13485	0.439317	0.867946	1.49942	2.08916	1.31801	0.529833	2.24209	1.31937	0.645263	1.16575	2.65255	0.643435	1.12158	1.60498	0.979323	0.710053
A0A0B2SNQ5	3	2	1	2	1	0	15.3	44.579	398	5.3	1.31573	0.381907	0	1.16331	0.24645	0	0.891474	0.205645	0	0.82628	1.10721	0.478221	0	1.07667	0.283275	0	0.876687	1.46021	0.3244	0	1.24593	0.584583	0	0.979888
A0A0B2PU74	7	6	7	0	0	1	10.9	97.182	864	1.4912	0	0	0.0326448	0	0	0.0594599	0	0	0.0644118	0.957661	0	0	0	0	0	0.0655928	0.373901	0	0	0.0494982	0	0	0.0237703	0.663787
I1MGG9	1	4	1	0	0	0	28.5	22.117	193	1.8818	0	0.509154	1.3331	0	0.332414	0.746006	0	0.715282	1.14753	0.547234	0	0.269374	0.582645	0	1.02211	1.09459	0.342139	0	0.652453	0.824965	0	0.922828	0.732187	0.882871
I1NFH7	3	5	4	3	4	3	26.6	42.355	402	34.285	6.14575	5.67991	6.35523	3.88977	3.67792	4.1864	3.40812	3.98676	3.53277	0.296194	6.06442	4.23139	3.29223	3.91127	3.97969	4.25925	0.590682	2.98617	3.86018	3.09051	6.75935	7.073	4.19162	0.0474656
A0A0B2QNB8	1	0	0	1	0	0	16.2	14.753	136	2.9408	2.64503	0	0	3.42134	0	0	1.23961	0	0	0.581117	4.25922	0	0	1.53799	0	0	0.580282	0.888139	0	0	2.73148	0	0	0.555947
I1NFG9	0	1	0	0	1	0	3.2	65.503	585	3.4944	0	0	0	0	0.180893	0	0	0.304277	0	0.744996	0	0	0	0	0	0	#DIV/0!	0	0	0	0	0.236326	0	0.373901
I1L0V3	2	2	2	2	2	2	19	16.886	158	31.442	5.35134	6.96145	8.95975	1.61598	1.95125	1.32295	0.721469	1.14796	1.03845	0.040903	2.35413	3.55711	1.96849	1.17342	0.732948	0.912167	0.0271056	1.77026	1.0655	1.03749	3.4189	3.43405	3.65999	0.000928043
I1MI57	1	3	2	1	3	2	17.5	28.313	269	7.2122	0.655491	3.30636	1.32307	0.712146	2.38157	1.34461	0.483215	2.47987	1.48228	0.997667	0.562006	1.40171	1.55882	0	1.08393	0.599164	0.23632	0.318408	2.65433	1.4829	0	2.36303	1.49916	0.847593
I1JS67	5	3	5	5	3	5	28	42.355	379	55.048	6.44439	1.80496	5.005	6.39437	1.8885	5.67535	5.871	1.47863	6.69363	0.990061	3.96657	2.43209	4.45998	4.81203	3.26746	4.6969	0.462293	5.94641	2.49947	6.29892	6.94416	2.7876	8.29032	0.622706
I1N447	2	2	1	2	2	1	19.6	31.712	291	13.6	0.648661	1.2729	0.329854	1.27544	1.19087	0.391369	1.08476	1.56442	0.510741	0.82006	0.230251	0.859645	0	0.988602	1.61249	0	0.399847	0.842208	1.82753	0.152774	1.12074	0.9191	0	0.684143
I1N4A7	3	4	3	1	2	1	15.9	29.785	276	3.855	4.99899	5.38608	1.66199	4.46136	6.0758	3.20415	3.70603	6.93933	1.58565	0.789576	2.58664	4.49478	0.985307	3.26523	5.38211	2.45624	0.491387	4.24793	6.74727	1.48912	1.29023	4.41906	0.954459	0.359673
I1LRM2	1	1	1	1	1	1	12.8	34.296	313	2.5244	0	0.5066	0.32648	0.186419	0.510346	0.591747	0	1.00115	1.17335	0.487057	0	0.568597	0.25227	0.215281	1.00904	0.619659	0.293227	0.35608	1.16888	0.64121	0	0.923114	0.490532	0.521549
I1L5Z2	0	0	2	0	0	2	7.3	40.706	371	3.4106	0	0	3.35573	0	0	2.51048	0	0	2.08403	0.902321	0	0	1.751	0	0	2.32992	0.852238	0	0	1.99052	0	0	3.25092	0.757504
I1M7W9	0	1	0	0	1	0	6.3	23.411	222	1.8135	0	0.503998	0	0	0.691474	0	0	1.16877	0	0.742968	0	0.557074	0	0	0.763108	0	0.838048	0	0.987941	0	0	0.928518	0	0.967141
A0A0B2PVA2	0	0	1	0	0	1	2.4	55.976	507	1.302	0	0	0.336385	0	0	0	0	0	0	#DIV/0!	0	0	0.361011	0	0	0.204255	0.724691	0	0	0	0	0	0.499612	0.373901
A0A0B2PVB1	7	6	6	1	1	1	45.9	25.503	233	140.82	16.5439	18.2762	11.423	20.2351	17.4719	14.9379	23.443	22.705	15.5047	0.367509	17.6299	16.3204	12.4714	19.096	22.2692	13.6073	0.390997	18.0765	17.147	10.3254	15.5909	17.0457	11.5024	0.881285
K7LFP0	1	0	0	1	0	0	9.3	25.78	227	1.0292	0	0	0	0	0	0	0.137441	0	0	0.373901	0	0	0	0.170569	0	0	0.373901	0.528719	0	0	0.676062	0	0	0.872027
A0A0B2RKF8	1	1	1	1	1	1	5.3	43.429	379	15.398	0	0	0	0	0.0504677	0.0406138	0.236727	0.29165	0.0503007	0.0950438	0	0	0	0	0.393155	0	0.373901	0.33235	0.159846	0.0327287	0.113279	0.673247	0.285644	0.384475
K7MRS3	1	1	1	1	1	1	0.9	131.38	1154	6.0047	519.333	518.415	583.682	409.729	536.724	508.159	423.71	508.913	464.561	0.696578	466.072	683.963	557.978	431.548	548.871	497.27	0.344596	438.935	547.838	474.993	834.817	1109.37	1016.35	0.00450945
C6SXV7	4	5	4	2	2	1	78.9	10.077	90	20.888	36.2809	18.6695	30.1662	28.3919	18.7117	26.6308	29.3349	17.4083	24.8472	0.883516	22.0587	16.9812	19.8942	31.2942	20.0623	28.4297	0.131678	11.5206	8.96306	10.3723	18.7713	12.7695	17.6766	0.0369826
A0A0B2PVX0	2	1	1	2	1	1	10.9	30.583	276	8.1155	0.494032	0.179229	0.323167	0.400576	0.0449078	0.790992	0.348692	0.140815	0.47207	0.717752	0.680821	0	0.602291	0.594356	0.19756	0.634912	0.86085	0.60619	0.114684	0.486473	1.02958	0.231981	0.742255	0.390886
I1M6P9	0	0	1	0	0	1	3.5	49.863	461	1.9602	0	0	0.992782	0	0	0.981058	0	0	0.960059	0.988527	0	0	0.89722	0	0	1.11615	0.885897	0	0	1.17273	0	0	0.479688	0.613478
K7LSD2	0	1	1	0	1	1	3.1	102.58	934	3.3384	0	0.509202	0.66649	0	0.328629	0.376298	0	0.417013	0.48741	0.74739	0	0.634248	0	0	0.592787	0.416089	0.673203	0	0.483682	0.327661	0	0.695942	0.494978	0.640894
I1N0P5	1	1	2	1	1	2	17.1	20.027	187	4.5756	1.3139	1.55047	7.03862	1.26431	1.1838	5.56223	1.39682	2.34365	6.41948	0.751613	0.428049	1.89254	6.40505	1.1792	1.57284	5.28122	0.922315	1.54633	1.76497	3.97113	1.35705	1.40699	5.7571	0.814865
A0A0B2PW43	1	2	1	1	2	1	15.6	17.014	154	8.2595	1.64855	1.78468	0.98622	1.23879	0.979359	1.37141	0.748161	1.00047	0.638024	0.0634395	1.45551	1.23699	0.524179	0.96971	1.38951	0.613745	0.832361	0.993029	0.786422	0.655045	1.33882	1.88366	0.994754	0.0983658
I1N4I6	2	3	3	1	2	1	10.4	52.981	480	18.331	2.80279	4.8803	5.68871	2.09233	3.70988	3.81322	2.55725	3.26321	4.67665	0.742882	4.15591	4.94452	3.0189	2.84915	3.5021	3.03861	0.198892	1.8153	3.75398	2.35523	3.36075	4.93295	5.25158	0.0847881
Q9FQD4	2	2	2	2	2	2	11.2	24.772	215	12.518	0.652231	0.506552	1.66983	1.26194	0.513105	0.726799	1.02789	0.531867	1.28364	0.73488	1.40543	0.301129	0.946184	1.41502	1.46422	1.00739	0.3069	1.87329	0.659436	1.33294	0.88529	0.913123	1.7675	0.836966
I1M6R4	4	5	5	4	5	5	34.6	20.208	188	17.479	10.3323	8.61726	10.7262	8.92306	6.53573	8.32219	8.12046	6.95084	7.46286	0.627839	5.56918	8.42064	9.92047	6.86806	7.22126	9.11951	0.880127	7.31253	7.92645	6.81173	4.4717	4.44883	8.94968	0.414156
A0A0B2PWM4	1	1	0	1	1	0	0.8	116.01	1037	1.8162	1.32778	0.758444	0	0.498232	0.866715	0	0.921312	1.71129	0	0.488571	0.533913	1.56876	0	0.995886	1.57414	0	0.822553	1.20889	1.9764	0	1.13438	1.8796	0	0.946079
I1JJ05	3	4	4	3	4	4	19.4	28.017	258	42.113	16.6252	11.0658	16.9014	13.9033	13.7085	15.228	16.4176	12.2293	15.4181	0.77735	8.63685	7.37497	8.70935	7.54187	7.58111	8.41299	0.488187	6.51639	6.77928	8.0582	8.3137	8.79003	9.41897	0.0398316
I1N4C1	1	1	0	1	1	0	2.9	56.714	511	2.3748	1.63129	2.57907	0	2.1915	1.13011	0	1.73459	1.45448	0	0.96012	1.34931	1.89135	0	1.55855	0.967271	0	0.758223	0.951003	1.28632	0	2.02869	0.924019	0	0.751051
K7KZ92	1	1	0	1	1	0	3.8	29.233	261	1.5259	3.00983	0.76391	0	1.73229	0.485533	0	1.91208	1.00195	0	0.774098	2.28382	1.66865	0	2.92339	0.994559	0	0.992127	3.44797	1.14052	0	4.74108	1.18337	0	0.811553
I1N570	9	10	9	2	2	1	36.9	41.804	377	72.126	8.92759	12.6994	13.6541	9.90274	15.9051	17.0901	12.6828	18.2464	18.5008	0.497936	9.09786	21.1316	11.3217	10.1693	22.2105	15.1989	0.71292	11.2077	20.1406	18.8074	10.5235	25.2139	16.4588	0.90022
A0A0B2PX53	3	1	3	3	1	3	56.1	10.837	98	19.295	8.63329	4.06827	8.68571	4.92545	3.0077	5.63966	5.05729	4.09684	5.38671	0.731253	12.4936	8.85918	9.20607	9.26412	4.4148	7.54723	0.164726	9.51867	5.34923	5.85691	9.13814	7.32333	12.059	0.244195
A0A0B2SRY9	1	0	1	1	0	1	3.9	28.119	254	1.2053	0.324377	0	0.326448	0.542856	0	0.594599	0.474781	0	0.629213	0.968837	0.260225	0	0	0.37318	0	0.642083	0.287637	0.149024	0	0.861453	0.67177	0	0.490038	0.886937
A0A0B2Q7J7	1	0	0	1	0	0	3.4	32.067	291	1.1321	1.6619	0	0	2.34649	0	0	3.24343	0	0	0.833692	2.35065	0	0	1.36164	0	0	0.734236	1.05289	0	0	0.650857	0	0	0.761618
K7L5V1	1	0	1	1	0	1	2.6	72.944	662	6.7704	1.00005	0	0.659865	0.141703	0	0.771671	0.143776	0	0.851364	0.942364	0.293455	0	0.977523	0.209507	0	0.386884	0.508951	0.341573	0	0.28747	0	0	0.747665	0.890983
K7KQ85	1	1	1	1	1	1	17.6	7.9453	68	4.1219	0.494963	0.509249	2.26964	0.349312	0.325079	1.06799	0.385376	0.556581	1.68543	0.568271	0.266494	0.978303	0.725156	0.281696	0.762724	0.99922	0.937975	0.420556	0.641671	1.21709	0.447149	1.42479	1.61643	0.40463
I1MUN0	5	5	5	5	5	5	35.6	19.884	180	66.978	13.6537	19.6821	18.4267	12.4526	18.5284	15.2425	11.5879	18.3657	15.1733	0.89618	10.9715	19.0472	13.9417	10.0448	18.0116	13.58	0.825795	10.8391	15.8241	10.6695	8.85353	16.5055	12.7181	0.933208
C6TJG0	7	8	5	7	8	5	41.5	26.656	253	101.11	63.5468	39.4606	50.0344	41.571	40.0259	39.3919	46.263	39.2455	40.8155	0.468462	30.9758	32.118	33.8265	46.6636	36.17	40.8549	0.0470488	24.9362	24.0297	24.2863	35.9186	34.5831	29.5524	0.0102974
K7MR78	1	1	0	1	1	0	11.7	28.833	264	4.5683	0	0.100298	0	0.559239	0.173155	0	0.303049	0.138399	0	0.631514	0	0.242393	0	0.176989	0.075174	0	0.974483	0.520577	0.299184	0	0.449369	0.092876	0	0.673347
I1KS58	6	4	3	2	1	1	19.2	53.839	484	41.372	6.24292	3.27581	5.36841	5.9008	4.51349	4.84551	7.22826	4.69341	5.02235	0.566175	5.89852	5.29615	4.56984	5.03677	3.67141	4.61955	0.218802	6.52835	2.79318	4.61628	5.82919	4.66939	5.74651	0.537305
A0A0B2PXV9	1	0	1	1	0	1	1.4	104.72	931	1.9483	4.93473	0	7.65421	8.00302	0	8.96752	12.2155	0	15.7358	0.545668	7.76262	0	11.7048	9.33897	0	12.6402	0.877886	12.0989	0	12.3309	6.91625	0	9.90614	0.639947
C6TFP4	2	2	2	1	1	1	19.5	13.65	123	2.9564	2.67539	3.66297	5.37529	1.74474	4.38816	4.44948	1.72195	3.20867	3.86738	0.615628	2.40434	4.97251	3.6519	1.49331	3.2893	4.81909	0.715136	1.29685	2.57561	3.25858	3.16284	3.75607	3.47369	0.144178
C6T181	0	1	0	0	1	0	16.3	13.32	123	4.6965	0	0.246784	0	0	0.708129	0	0	0.575757	0	0.891694	0	0.244823	0	0	0.599118	0	0.613201	0	0.31239	0	0	0.459484	0	0.804293
K7KGI6	0	0	1	0	0	1	3.5	55.362	508	1.2784	0	0	0.663209	0	0	0.572805	0	0	0.804058	0.826295	0	0	0.592553	0	0	0.85302	0.81434	0	0	1.0134	0	0	0.73748	0.836536
I1KRR8	1	1	0	1	1	0	1.1	89.183	794	1.3418	1.3211	0.755675	0	0.86703	1.0597	0	1.41688	0.499751	0	0.995213	0.913425	0.412109	0	1.00411	0.356967	0	0.977512	5.49026	2.60034	0	0.205303	0.937428	0	0.223914
I1MXZ6	2	2	2	2	2	2	16.3	13.376	123	3.9219	4.03011	1.95224	2.46288	4.43899	1.83585	5.61889	4.24835	1.52948	3.16327	0.511852	4.79948	1.52803	3.37051	4.13903	1.33769	3.71523	0.90205	6.7816	1.77629	4.61758	3.28801	1.60121	3.37183	0.352891
K7MVL0	3	2	2	3	2	2	36	17.353	161	29.157	4.13597	2.78148	1.99978	4.18623	3.85691	1.11093	5.97231	4.34186	1.83786	0.553711	2.4254	3.06654	1.58507	4.8072	2.42516	0.365803	0.904036	7.77201	5.33145	1.4508	3.71471	3.53882	0.748136	0.352151
K7MZP5	0	0	1	0	0	1	1.9	108.21	996	1.1253	0	0	0	0	0	0	0	0	0.160841	0.373901	0	0	0	0	0	0.211574	0.373901	0	0	0.0803839	0	0	0.247418	0.555774
K7MP24	15	13	13	1	0	0	24.5	93.163	813	1.4489	0.986356	0	0	0.897022	0	0	1.19082	0	0	0.853384	1.13342	0	0	2.2013	0	0	0.688477	1.53511	0	0	2.46823	0	0	0.764263
I1MXM6	4	4	4	1	0	0	14.1	71.925	654	0.96616	2.01313	0	0	1.40642	0	0	1.878	0	0	0.850511	1.78087	0	0	1.75522	0	0	0.992307	1.30805	0	0	2.25107	0	0	0.735519
K7LBC5	2	3	3	2	3	3	26.5	15.405	132	21.849	4.75002	5.89999	5.52465	3.44527	7.86354	5.55996	4.48351	8.85658	6.69974	0.587567	2.68357	3.94726	5.42106	2.2188	7.21822	3.71934	0.837184	3.96411	7.44912	5.29229	2.44518	6.51478	5.63995	0.683601
A0A0B2PYK6	1	0	0	1	0	0	2.8	54.918	502	1.1468	0.658875	0	0	0.525571	0	0	0.951227	0	0	0.715271	0.563547	0	0	0.79833	0	0	0.821939	0.654198	0	0	0.436217	0	0	0.795344
A0A0B2PYN3	2	1	2	1	0	1	11.6	25.029	225	1.2442	0.982848	0	0.316011	1.09079	0	1.21832	0.611617	0	0.307885	0.337039	0.498635	0	0.553766	0.583049	0	0.409286	0.939227	0.670084	0	0.493943	0.667329	0	0.747171	0.801234
K7MNV8	0	1	0	0	1	0	9.5	16.203	147	1.6796	0	0	0	0	0.913162	0	0	0.723875	0	0.878835	0	0.90722	0	0	0.796181	0	0.931127	0	0.634818	0	0	0.691464	0	0.954774
I1MXV2	1	1	1	1	1	1	2.2	58.248	503	1.5735	5.65464	7.76918	12.4473	5.17007	6.53624	10.0004	3.80441	6.58907	9.69819	0.820958	5.0875	7.40724	10.9378	4.06197	6.0727	11.7742	0.868061	5.43675	5.49034	11.0977	6.07637	9.83921	12.4707	0.466884
A0A0B2PZ11	0	0	1	0	0	1	1.6	107.89	979	1.5519	0	0	8.12637	0	0	2.8797	0	0	3.92398	0.840611	0	0	4.07279	0	0	4.43301	0.955155	0	0	1.00084	0	0	2.90231	0.569212
A0A0B2PZ71	0	0	1	0	0	1	3.3	71.329	640	1.0625	0	0	1.45982	0	0	1.21443	0	0	1.25122	0.984176	0	0	1.75437	0	0	1.61894	0.957481	0	0	3.21149	0	0	2.03136	0.771644
I1N4U1	1	4	3	1	3	1	15.4	53.651	486	5.5768	0.993403	2.27545	0.656115	0.507732	2.95387	0.996261	0.62568	2.53768	1.13508	0.95767	0.916139	1.99118	0.885594	0.582808	2.64261	0.867103	0.899153	0.30204	3.3106	1.34025	0.667329	2.06881	0.233081	0.560099
I1L0S5	2	2	3	0	0	1	24.9	19.002	181	4.5998	0	0	0.961815	0	0	0.820963	0	0	1.01243	0.890324	0	0	0.811087	0	0	0.713233	0.932167	0	0	1.1036	0	0	0.589306	0.702084
I1MGG5	4	4	4	2	2	2	42.2	14.626	135	20.308	11.6206	13.6782	12.3458	9.75192	13.7741	12.0491	12.8552	18.0362	12.9357	0.255075	9.95729	12.332	9.75569	11.019	15.2696	12.1243	0.234672	10.4891	12.6558	8.88425	8.01768	14.1983	8.40512	0.846818
A0A0B2SBU4	2	2	2	1	1	1	9.6	28.573	270	3.3708	0	0.251963	0	0.369751	0.348614	0.203078	0.301753	0.438419	0.305232	0.581831	0.270278	0	0	0.393079	0	0.683465	0.284328	0.334826	0.499491	0.335163	0.444802	0	0	0.201217
I1NGY5	1	1	0	1	1	0	6.2	36.374	340	4.5221	0	0	0	0.186419	0.180893	0	0.165287	0.437339	0	0.608739	0	0	0	0	0.190881	0	0.373901	0	0.326259	0	0	0.704764	0	0.651497
A0A0B2PZV6	4	6	4	4	5	4	55.6	17.293	153	53.954	123.697	91.6052	110.365	91.7097	82.4103	92.95	144.022	122.179	135.251	0.00333745	75.0883	81.7437	77.8804	194.537	165.361	183.008	0.000294471	106.673	86.7922	95.4029	114.078	102.003	110.955	0.134642
I1MGI7	2	1	2	1	0	2	12.6	58.629	531	8.2138	3.66162	0.761189	0.986282	2.64554	0.674618	1.57101	1.34513	0.521398	1.03271	0.34331	1.56233	0.890166	0.830834	1.89435	1.02998	2.24131	0.218121	2.06622	1.35581	2.04086	4.30994	0.922651	4.79029	0.287213
C6SZW1	0	1	1	0	1	1	9	27.164	245	3.8352	0	0	0.666677	0	0	0.364948	0	0.596992	0.845623	0.26714	0	0.33352	1.00155	0	0	0.154314	0.258298	0	0.310741	0.63629	0	0.472629	0.75277	0.762142
I1N628	4	2	3	2	0	1	18.5	29.704	276	30.709	24.3865	12.0897	13.0889	18.9938	9.85936	11.8803	20.5687	12.3312	11.683	0.76339	16.3162	10.5972	5.58652	21.4174	14.6759	10.7377	0.338345	21.2887	10.3514	10.4534	14.6808	9.93383	9.19174	0.529327
I1KXQ3	5	4	4	1	1	1	25.4	29.804	276	2.7267	1.99025	0.761093	1.3192	0.824954	0.681381	1.57619	1.86104	0.722214	0.638716	0.927829	2.17919	0.235966	0.850548	2.24134	1.01341	0.395182	0.878985	1.28025	0.479011	0.838248	1.31191	0.6867	0.747501	0.87904
A0A0B2Q0T3	1	1	1	1	1	1	2.5	70.063	635	1.0612	3.66131	6.39909	6.3821	2.6601	7.09912	4.58659	3.66671	7.74654	5.22414	0.685104	1.92926	5.38077	5.50598	2.29083	10.3528	5.84084	0.509272	1.93644	2.29419	2.80683	2.91946	6.46052	4.96366	0.0825502
A0A0B2Q107	0	0	1	0	0	1	5.7	21.841	194	0.96141	0	0	0.824511	0	0	0.984079	0	0	0.371623	0.59165	0	0	1.2952	0	0	0.864373	0.795736	0	0	0.611948	0	0	0.863259	0.823939
C6T0B0	3	1	1	3	1	1	20.9	20.536	187	9.8327	2.63171	1.76071	0.672802	2.31095	2.64753	0	2.50374	1.41177	0.843662	0.948374	1.94758	0.965265	0.691356	2.2019	1.60195	0.401118	0.774216	1.7912	1.82947	0.470381	1.5393	1.61903	0.495307	0.812341
A0A0B2RSN5	0	0	1	0	0	1	12.9	7.2994	62	1.7219	0	0	2.26598	0	0	3.29462	0	0	4.98054	0.791702	0	0	1.37685	0	0	4.71423	0.534082	0	0	4.78825	0	0	4.08083	0.915888
A0A0B2Q5G5	0	1	0	0	1	0	13.6	6.8306	59	1.0863	0	0.506671	0	0	0.505131	0	0	1.02383	0	0.673147	0	1.07184	0	0	1.22194	0	0.930862	0	4.48428	0	0	0.918438	0	0.479485
C6SX05	4	3	3	4	3	3	37.7	21.23	191	45.614	10.2109	7.63122	8.47885	8.97888	10.0594	6.53352	11.5042	9.40485	8.92028	0.339646	11.5972	13.7678	5.48239	10.3095	9.6806	6.44402	0.621587	12.732	11.3963	7.3744	9.2648	13.352	9.61798	0.912009
K7LGP0	0	1	0	0	1	0	18.8	11.368	101	1.6913	0	0.5066	0	0	0.510464	0	0	0.53742	0	0.972731	0	0.557238	0	0	0.573509	0	0.984741	0	1.36428	0	0	0.932686	0	0.806868
I1N2I4	3	3	5	0	0	1	28.6	27.631	255	1.8376	0	0	0.989313	0	0	1.18827	0	0	0.809911	0.805463	0	0	0.545139	0	0	1.09474	0.676416	0	0	0.647413	0	0	0.984239	0.789142
A0A0B2Q1W1	3	2	2	3	2	2	13	48.532	432	59.815	2.42387	1.06667	1.42516	1.42455	0.87521	1.27528	1.00682	0.752013	1.29705	0.488941	1.54648	1.58901	1.43498	1.63338	0.978396	1.14852	0.251274	1.6915	1.32686	1.23198	1.23416	1.27825	1.31072	0.372108
I1N2G8	1	1	0	1	1	0	43.6	5.7805	55	4.8208	1.32452	2.56093	0	0.677126	2.39873	0	1.10111	1.29124	0	0.794808	1.20841	1.7563	0	0.779216	1.64756	0	0.811509	0.629155	0.93051	0	0.663185	0.909087	0	0.991831
K7MBR2	1	0	0	1	0	0	5.4	29.316	260	1.9641	0	0	0	0.366093	0	0	0.475783	0	0	0.863908	0.592534	0	0	0	0	0	0.373901	0.496714	0	0	0.453111	0	0	0.951403
I1KWE8	0	1	0	0	1	0	2.3	73.845	657	1.0765	0	0.501444	0	0	0.868851	0	0	0.53242	0	0.75785	0	0.910875	0	0	1.45105	0	0.768305	0	0.643094	0	0	1.14971	0	0.720124
C6TIT1	1	0	1	1	0	1	5.4	44.551	386	22.722	0.0976484	0	0	0.291356	0	0.142151	0.227367	0	0.153317	0.877847	0.34186	0	0	0.269041	0	0.128432	0.89957	0.394583	0	0.341869	0.403379	0	0.0742843	0.648079
I1MUM8	0	1	0	0	1	0	1.8	62.774	556	2.1891	0	1.29572	0	0	1.03035	0	0	1.31172	0	0.874228	0	0.52336	0	0	1.21274	0	0.629293	0	0.807904	0	0	0.918637	0	0.932229
I1LK73	1	1	1	1	1	1	8.6	17.232	151	2.397	1.68847	0.49858	4.70221	0.879824	1.06879	4.45439	3.38545	1.15748	10.981	0.394831	0.090957	0.832219	4.09065	0.672441	0.54608	4.50884	0.900647	2.36168	1.50116	8.23585	0.891992	0.933282	3.22834	0.356023
A0A0B2RRH4	4	3	2	1	1	0	12.9	49.831	451	35.386	0.327699	0.249385	0	0.359263	0.526882	0	0.31651	0.583455	0	0.984935	0	0.267306	0	0.196409	0.381766	0	0.505231	0.163737	0.311921	0	0.109122	0.464248	0	0.854532
A0A0B2Q267	2	1	1	1	0	1	5.8	74.435	674	8.0059	0.663593	0.254613	0	0.264901	0.164375	0	0.615087	0.132911	0.134229	0.44435	0.0954007	0.311658	0.329746	0.468407	0.184542	0.444709	0.365848	0.697038	0.332256	0.508493	0.783033	0.468593	0.242314	0.942036
K7MVB9	0	0	2	0	0	2	3.6	116.12	1025	8.9719	0	0	0.565715	0	0	0.774259	0	0	0.73749	0.974217	0	0	1.12067	0	0	0.994735	0.937059	0	0	0.810691	0	0	1.16285	0.816036
A0A0B2Q286	0	1	0	0	1	0	4.9	31.418	286	1.2698	0	0.761308	0	0	0.667166	0	0	0.536881	0	0.886443	0	1.61005	0	0	0.776256	0	0.665144	0	1.16329	0	0	1.18818	0	0.988775
I1JGR4	0	0	1	0	0	1	1.4	86.189	784	2.5612	0	0	1.69627	0	0	1.15685	0	0	0.986526	0.9162	0	0	0.524044	0	0	0.569265	0.956198	0	0	1.00702	0	0	1.52502	0.790899
I1JQX3	1	1	0	1	1	0	2.9	58.613	515	1.3511	0.165535	0.126001	0	0.216844	0.172768	0	0.0452931	0.0730352	0	0.263158	0	0.149956	0	0.12102	0	0	0.887906	0.0513232	0.0791918	0	0.112086	0.118158	0	0.499923
I1JQZ0	0	0	1	0	0	1	1.4	85.247	763	1.6056	0	0	0.790794	0	0	0.989311	0	0	0.801003	0.889554	0	0	0.966874	0	0	0.705022	0.837497	0	0	1.21258	0	0	0.891934	0.841733
C6TI33	0	1	1	0	1	1	2.3	44.438	394	1.4171	0	0.758301	0.329854	0	0.876977	0.391369	0	0.430877	0.660326	0.862181	0	0.576137	0	0	0.388482	0.408896	0.768035	0	0.310386	0.320581	0	0.464094	0.495142	0.59847
A0A0B2Q2V9	0	0	1	0	0	1	5.6	21.499	196	7.6934	0	0	0.323167	0	0	0.790878	0	0	0.479579	0.75336	0	0	0.613277	0	0	0.620678	0.993639	0	0	0.311682	0	0	0.994613	0.5481
K7MEU1	1	0	0	1	0	0	2.7	55.021	490	0.91488	5.02321	0	0	3.13096	0	0	3.56371	0	0	0.931699	4.74891	0	0	7.00428	0	0	0.803016	4.38818	0	0	8.32512	0	0	0.697182
I1MKN4	2	2	2	1	1	1	11.9	37.416	344	5.6361	2.64189	1.80697	2.3697	1.75046	1.21561	1.32164	1.53925	1.60064	1.26478	0.850067	2.02871	0.456195	1.24081	1.7818	0.934319	1.99081	0.588701	1.49348	1.48992	1.32466	2.02398	1.3974	1.21667	0.683693
K7LBB0	1	2	0	1	2	0	12.6	21.71	199	2.6671	0.324501	1.26254	0	0.535886	1.55104	0	0.762795	1.18042	0	0.937194	0.873553	2.81869	0	0.589709	2.50121	0	0.867158	1.02816	2.67777	0	0.440636	1.59929	0	0.576341
I1MG61	9	6	8	1	1	1	30.7	50.164	446	85.998	15.5635	11.2572	21.1134	16.2508	17.0312	22.8366	13.9051	12.3265	22.8791	0.58033	13.8446	11.8144	15.8972	10.346	10.2128	16.8999	0.61416	8.89801	6.98909	10.9761	15.8892	11.5152	17.55	0.047707
A0A0B2Q3I5	0	3	3	0	3	3	23.7	22.979	211	7.6364	0	2.56069	4.35254	0	2.41017	3.25024	0	1.8262	3.96594	0.978107	0	2.39854	4.20859	0	2.62461	3.19525	0.875079	0	1.94633	2.35491	0	2.77812	2.97993	0.707581
K7KZX9	1	0	1	1	0	1	13	10.63	92	5.2785	1.30036	0	2.63193	2.38116	0	3.54013	2.19642	0	5.07525	0.814999	0.613658	0	3.35703	1.51751	0	4.07574	0.748535	1.87844	0	3.91543	2.02956	0	2.98582	0.865094
I1LSZ7	3	2	2	3	2	2	17.1	27.412	246	33.537	6.44346	2.89891	2.80904	5.90063	3.90586	3.00755	5.89336	5.1333	4.0941	0.485412	3.55428	2.98268	3.06187	5.66491	2.82264	3.40519	0.436347	5.85019	3.70145	3.24998	5.22678	3.97905	2.84914	0.825238
I1LBX4	1	1	3	1	1	1	6.7	66.914	608	12.323	0	0.511708	2.00647	0	0.154169	0.711218	0.830242	0.277559	0.949624	0.254869	0.312565	0	0.991643	0	0.408366	1.31909	0.786668	0.311512	0.333484	0.805154	0.453111	0.227349	1.23138	0.677857
I1LBD0	1	1	1	1	1	1	7.4	51.365	447	5.5125	0	0.24676	0.309118	0.0932059	0.891562	1.62927	0.0785971	0.26881	0.470125	0.260881	0	0	0.156013	0.104635	0.938021	0.881706	0.0977417	0	0.332272	0.322237	0	0.454411	0.484816	0.645372
I1NIW9	1	1	1	1	1	1	4.4	31.784	293	2.9612	0.32773	0.755866	1.33645	0.35642	1.04586	0.948669	0.303342	1.48701	1.15018	0.658846	0.250927	0	0.604617	0	0.775771	0.204571	0.893215	0.692202	0.622905	1.15565	0.226566	0.455602	0.499612	0.0836398
I1MGE4	0	1	1	0	1	1	14.5	12.218	110	2.3249	0	0	1.00334	0	0.180893	0.350293	0	0.124814	1.55507	0.493747	0	0	0.964886	0	0.415082	1.27234	0.651224	0	0.340467	1.21721	0	0.227195	0.980358	0.815439
I1MU97	1	1	0	1	1	0	5.5	13.844	128	0.95054	2.97558	3.06719	0	3.62141	2.93015	0	2.02819	3.05257	0	0.74849	1.85063	2.03674	0	1.99107	3.24703	0	0.714746	1.47397	1.5511	0	1.79297	2.31539	0	0.697416
C6TKA3	0	1	0	0	1	0	2.5	35.079	319	1.6459	0	2.05953	0	0	1.523	0	0	1.73118	0	0.932399	0	1.50453	0	0	1.39605	0	0.960383	0	1.62935	0	0	1.17457	0	0.831974
A0A0B2Q4Z1	9	10	8	0	1	1	28.9	49.265	447	1.0216	0	1.00773	0.649584	0	1.40019	1.38636	0	0.862293	0.999405	0.61124	0	1.19784	0.53476	0	1.1524	0.845437	0.865211	0	0.619866	0.465623	0	2.36149	0.737644	0.405156
A0A0B2Q4Z7	1	1	1	1	1	1	3.7	38.661	348	2.3115	0.321024	0.766321	0	0.726344	0.670446	0.598281	0.786649	0.99402	0.829383	0.0489464	0.530459	1.2679	0.965897	0.562728	0.987843	0.401356	0.382758	0.858278	0.960155	0.811552	0.894318	0.923577	0.495307	0.506642
I1N8V4	0	2	1	0	2	1	4.2	53.421	477	2.3779	0	0.756057	0.663209	0	1.03333	0.572314	0	0.704331	0.141658	0.529459	0	1.21177	0.636731	0	0.36882	0.444579	0.410657	0	1.14824	0.325339	0	1.17349	0.242314	0.970808
I1KPV1	0	3	0	0	2	0	8.8	54.789	509	4.7726	0	2.55567	0	0	2.75537	0	0	1.89836	0	0.810484	0	4.01705	0	0	3.05243	0	0.857685	0	3.66928	0	0	3.73776	0	0.990195
I1KPN3	20	16	22	1	0	1	40	73.476	667	2.9313	0.326116	0	1.31579	0.446032	0	1.78002	0.532744	0	1.62063	0.974647	0.572799	0	0.796933	0.484845	0	1.70127	0.651802	0.67256	0	1.30347	0.556129	0	1.97916	0.802952
C6SW87	0	2	2	0	2	2	9.5	22	190	16.118	0	2.04936	2.34279	0	2.23017	2.72653	0	2.12889	3.12661	0.940142	0	3.13443	2.82224	0	2.16684	2.10094	0.669639	0	2.43433	2.42587	0	2.57543	1.9956	0.935811
K7K596	1	1	1	1	1	1	2.1	93.719	838	9.9021	0	0	0	0.186419	0	0.0406138	0	0.125137	0.0825058	0.928293	0	0.687025	0	1.28983	0.415082	0.172227	0.387439	0.533505	0.323026	0.344874	0.430381	0.227195	0.174148	0.296684
A0A0B2Q5M8	2	0	2	2	0	2	18.8	17.305	160	70.869	6.95196	0	3.3426	5.50016	0	3.69084	4.4354	0	3.41571	0.842119	4.13463	0	3.37759	4.31145	0	2.74374	0.936252	5.97034	0	2.74658	6.32039	0	2.73764	0.966108
A0A0B2Q5M9	1	1	1	1	1	1	5.6	40.993	377	3.2448	0.331083	0.249457	0.666552	0.172716	0.523215	0.37305	0.310373	0.438831	0.496446	0.636888	0	0.621671	0.286258	0	0.157942	0	0.252664	0.521025	0.30961	0.49456	0	0.705492	0	0.445566
A0A0B2QEE1	0	1	1	0	1	1	9.5	35.365	327	3.4371	0	0.506504	1.33648	0	0.516217	0.545231	0	0.430337	0.46633	0.824452	0	0	0.366133	0	0.401651	0.663229	0.365206	0	0.325871	0.614985	0	0.227503	0.237539	0.459151
A0A0B2Q657	3	4	2	1	2	1	30.2	23.932	215	66.36	31.2394	20.8194	21.2724	21.9289	17.5072	17.362	26.9202	23.6979	18.1213	0.251933	23.3575	21.1846	18.1607	20.6267	22.5038	18.0501	0.810781	20.2185	22.1951	14.2486	12.2733	14.3465	10.1658	0.0685191
C6SZJ2	3	5	5	0	1	0	37.5	19.956	168	1.7036	0	2.04394	0	0	2.60766	0	0	2.47759	0	0.972887	0	1.64577	0	0	1.53289	0	0.962378	0	2.30049	0	0	1.62056	0	0.82095
I1MLE9	0	0	1	0	0	1	5.8	19.065	173	2.4182	0	0	2.01594	0	0	2.15486	0	0	1.3308	0.761207	0	0	0.784162	0	0	0.801673	0.988289	0	0	0.810513	0	0	1.26788	0.776329
C6T594	1	0	0	1	0	0	8.4	18.521	166	1.8597	0.651766	0	0	0.917964	0	0	0.420842	0	0	0.648316	0.507671	0	0	1.03077	0	0	0.672536	0.874181	0	0	0.884423	0	0	0.993823
I1N5D5	2	3	4	2	3	4	12.5	59.021	535	13.434	0.990019	2.30354	2.6543	0.695035	2.42379	2.20283	0.594717	2.18996	2.96565	0.879477	0.849808	2.72245	4.32418	0.570233	4.35593	3.19027	0.963441	1.10722	2.97777	3.19574	0.89417	2.76378	3.38312	0.940136
I1KWT3	3	5	2	2	5	2	21.9	37.487	342	26.093	4.6454	7.02399	3.9935	3.68087	8.32868	2.97696	3.88922	7.84512	3.45205	0.977126	5.30799	5.75775	2.87046	2.36326	7.56958	3.07739	0.876255	4.53924	8.00291	4.01302	5.20606	9.94817	5.02411	0.585802
I1K6S5	0	1	0	0	1	0	1.1	89.596	805	1.1362	0	1.13376	0	0	1.57193	0	0	1.72834	0	0.949838	0	1.44688	0	0	2.71199	0	0.701747	0	2.51435	0	0	0.885708	0	0.574251
A0A0B2Q788	0	1	0	0	1	0	3.4	59.292	526	1.3287	0	27.0892	0	0	6.78975	0	0	14.6769	0	0.65127	0	20.0527	0	0	4.39619	0	0.488164	0	25.1693	0	0	7.53661	0	0.538906
I1MKC6	1	0	0	1	0	0	3.5	47.898	432	1.661	0	0	0	0.13049	0	0	0.159766	0	0	0.894001	0	0	0	0.140735	0	0	0.373901	0	0	0	0.0649885	0	0	0.373901
A0A0B2QCN6	0	1	0	0	1	0	5.1	24.314	215	1.6478	0	0	0	0	0.355242	0	0	0.408832	0	0.925941	0	0.632634	0	0	0.836496	0	0.855352	0	0.483876	0	0	0.217947	0	0.642623
I1MKL5	0	1	0	0	1	0	2	98.986	892	1.3175	0	20.4182	0	0	13.2375	0	0	15.4724	0	0.91789	0	19.7057	0	0	10.5367	0	0.702595	0	21.6051	0	0	7.63807	0	0.575115
C6SVT0	1	2	1	1	2	1	21.6	18.023	162	19.252	0.334187	0.939396	0.663334	0	0.791871	0.565439	0.634578	1.02493	1.2734	0.154922	0.301537	0.895203	1.24209	0.176734	0.683712	0.788587	0.47381	0.498492	3.30946	2.1974	0.222824	1.26109	1.52022	0.33258
I1NJ48	2	1	1	1	0	1	10.7	45.946	413	2.277	1.3279	0	0.999938	0.490465	0	0.55322	0.779202	0	0.827213	0.589345	1.21806	0	0.990396	0.751411	0	0.8244	0.668723	0.83935	0	0.462359	1.3661	0	1.2422	0.432176
I1NJ15	2	3	4	1	2	3	13.8	39.855	355	46.197	2.61495	4.17472	6.31929	3.23671	2.74292	6.31728	1.67646	3.41093	6.67642	0.927851	2.56765	4.05426	5.34086	1.80862	3.31054	5.10746	0.666353	2.18288	4.11881	5.81582	2.02341	3.18858	6.86999	0.99506
A0A0B2Q7W6	10	12	9	2	3	2	40.6	31.828	293	275.47	124.123	93.1567	106.284	141.545	133.216	132.89	172.179	151.3	152.06	0.0377312	107.279	107.79	96.2999	162.368	166.51	156.071	0.000276616	228.192	218.46	193.92	164.308	166.01	147.007	0.0101408
I1LB97	2	1	3	0	0	1	27.4	14.065	124	1.0419	0	0	0.659803	0	0	0.775902	0	0	0.836008	0.9605	0	0	0.603606	0	0	0.577476	0.976545	0	0	0.471648	0	0	1.49964	0.548855
I1LBK9	1	0	1	1	0	1	8	19.666	176	3.4983	0.97279	0	1.32935	1.64441	0	0.970331	1.87245	0	1.28785	0.815676	1.02983	0	0.513564	1.37558	0	1.16763	0.557326	1.86432	0	1.51746	1.35289	0	1.38592	0.784308
I1MKP2	0	1	0	0	1	0	11	16.463	145	42.355	0	1.79451	0	0	2.08431	0	0	1.22098	0	0.738855	0	1.03483	0	0	2.66789	0	0.598742	0	1.83658	0	0	2.09191	0	0.931329
K7KKI9	2	1	1	2	1	1	15.2	30.425	276	4.4527	2.49639	1.01289	0	2.40231	1.04169	0.203078	2.4857	1.15383	0.32144	0.912939	2.61304	0.855332	0	2.29586	1.01549	0.437256	0.92602	2.14731	1.15358	0.160469	1.78652	0.686656	0.242478	0.752086
A0A762	11	9	9	2	3	3	34.5	48.173	420	53.249	60.104	35.5747	42.9254	60.1227	47.5876	48.221	79.1815	52.9992	57.5412	0.28114	33.378	37.6617	30.0479	45.706	43.2215	35.6443	0.104692	53.0879	45.5023	37.9234	43.3024	40.075	35.3132	0.296666
I1N7B1	1	2	1	1	2	1	21.4	17.433	159	5.8899	1.31741	0.937821	3.02275	1.06983	0.901504	2.29745	2.25054	1.13488	3.11214	0.361581	1.12435	2.54917	2.15178	0.704753	1.31904	3.2362	0.839587	1.3118	0.919971	1.74645	1.14053	1.48346	2.47489	0.467577
C6T9Y3	1	2	1	1	2	1	9	45.073	431	28.928	0.329406	1.01554	0.32648	0.264623	1.39955	0.591615	0.466377	1.29064	1.5019	0.509387	0.120733	1.22168	0.262837	0.514079	1.30668	0.880839	0.427967	0.242832	1.4846	0.801549	0.102396	1.18352	0.23278	0.533639
C6T5C9	2	1	4	2	1	4	21.3	27.656	253	38.045	2.31087	0.509202	7.70233	1.57358	0.328528	4.09726	2.06026	0.568456	3.4289	0.989467	2.39172	0.645211	4.03471	1.34367	0.803321	2.61959	0.529337	1.28285	0.302853	2.90312	1.78403	0.69131	4.52989	0.573629
A0A0B2Q9B8	4	4	4	2	2	2	29.5	17.488	166	270.62	123.558	72.0444	104.422	139.98	108.285	134.451	201.755	133.223	183.93	0.116562	117.489	90.5936	109.136	164.968	123.823	147.725	0.0501169	196.868	143.706	168.101	160.74	129.879	161.429	0.36654
A7XZJ7	2	2	2	2	2	2	17.6	14.062	131	44.099	31.9503	33.3095	46.9846	25.7689	31.7526	36.8178	29.4753	35.2499	41.6275	0.4462	20.8493	27.0517	31.0666	26.1174	31.4184	35.5122	0.30872	16.0856	20.0436	27.4317	17.5265	23.0834	30.1734	0.651816
I1LNU5	1	1	2	1	1	2	15.5	14.799	129	4.7537	0.655615	1.29853	2.31914	0.705055	0.833844	2.12956	0.25739	0.738264	1.96762	0.74799	1.18479	2.02133	1.83056	0.812856	0.591856	1.46692	0.119041	1.04092	0.432264	1.4544	0.662466	0.459638	1.75743	0.976006
K7L4F4	1	1	0	1	1	0	2.8	104.18	922	7.3204	0.999457	0.513928	0	0.172716	0	0	0.634871	0.125202	0	0.388387	0.310591	0.331215	0	0.143993	0.401914	0	0.850524	0.497977	0.332207	0	1.12974	0.463807	0	0.517653
I1KPU2	1	0	1	1	0	1	2.6	63.422	567	2.3968	0.331083	0	0.536435	0.359124	0	0.506704	0.418729	0	0.397238	0.938652	0	0	1.08728	0.506715	0	0.623581	0.973767	0.479947	0	1.3489	0	0	0.994543	0.61818
A0A0B2QA39	5	4	3	3	2	2	17.1	61.611	538	20.948	9.95173	8.32176	10.6365	10.5844	14.7527	13.681	14.1396	15.3218	13.3536	0.409226	10.0372	14.7285	8.67869	14.011	16.1016	13.2052	0.179558	12.7448	14.4854	12.7763	7.91809	13.0457	9.8685	0.128744
I1K6J2	0	0	1	0	0	1	2.6	56.822	500	1.89	0	0	0	0	0	0.609216	0	0	0.32993	0.70748	0	0	0	0	0	0.218281	0.373901	0	0	0.159681	0	0	0	0.373901
I1KP94	4	3	4	1	0	0	21.8	25.137	225	29.588	17.0111	14.7953	17.5652	22.1144	18.2928	21.7885	22.5455	19.3344	24.4758	0.513229	12.958	12.2533	14.8937	13.0899	11.0304	16.7528	0.896637	11.9922	12.091	13.3695	12.0477	14.575	15.7896	0.236459
I1K547	0	0	2	0	0	2	5.9	39.564	372	3.2523	0	0	2.32951	0	0	1.51042	0	0	2.2601	0.796376	0	0	2.66217	0	0	2.90233	0.954301	0	0	1.42126	0	0	1.19675	0.909649
C6TG37	1	1	0	1	1	0	3.4	36.877	323	1.7045	0.658999	0.769066	0	0.518255	0.126845	0	0.911088	0.541	0	0.430525	1.20665	1.34438	0	1.4688	1.01513	0	0.972459	1.01159	0.823842	0	0.422029	1.18293	0	0.876814
I1MM01	1	1	0	1	1	0	1.3	106.23	951	1.2193	19.7824	2.78148	0	14.874	4.92447	0	17.9211	5.0691	0	0.884895	19.9966	4.78846	0	15.3095	3.55348	0	0.80785	22.0597	5.06021	0	22.6038	6.84605	0	0.938448
A0A0B2SK96	1	1	1	1	1	1	2.3	102.21	919	27.011	0	0.102554	0	0.13049	0.0160597	0.0598281	0.0495875	0.0298979	0	0.308902	0	0.067718	0.277425	0	0	0	0.240363	0	0.0662168	0.084575	0	0.0236326	0.0756134	0.640233
K7LKW3	2	2	1	1	1	1	20	16.805	145	19.985	1.3306	0.766416	0	0.342342	0.311655	0.203078	0.930456	0.424755	0.319012	0.231687	1.23573	0.978731	0	0.37984	0	0	0.198472	1.17153	0.821757	0.341658	0.445076	1.41791	0	0.760892
I1MT39	3	2	2	3	2	2	21.7	21.223	184	7.34	3.90811	0.729872	1.31598	5.63729	2.85664	1.76806	6.18711	1.72763	1.59067	0.900768	4.79023	1.69532	1.85166	4.28188	2.06226	1.90487	0.982581	3.91409	1.08434	1.8179	4.73516	0.899978	2.50406	0.768277
A0A0B2QAS8	1	1	1	1	1	1	11.3	16	141	47.626	1.30713	3.07793	1.69968	1.6372	2.1834	0.952861	1.12452	1.87733	0.470575	0.467135	0.44686	2.46894	0.591441	0.765314	1.91407	0.867601	0.986709	0.46986	1.23213	0.312185	0.890026	3.05382	0.73715	0.328865
I1JF84	0	1	0	0	1	0	10.9	15.837	137	1.9011	0	0.761093	0	0	0.681263	0	0	0.277957	0	0.612756	0	0.246067	0	0	0.395198	0	0.764749	0	0.326259	0	0	0.463961	0	0.820117
I1KZL9	1	3	1	1	3	1	9.3	46.166	421	17.492	1.65923	2.53515	0.656115	0.649197	5.11271	1.78644	1.98224	3.76149	1.55094	0.957757	2.44729	5.31788	2.83767	2.48619	3.61518	1.22662	0.389907	2.17673	7.03128	3.39775	1.08016	6.34848	1.7627	0.632951
A0A0B2QBA6	4	3	3	3	2	2	9.7	88.426	813	20.138	2.89031	2.51534	4.32254	2.79585	3.77515	4.26043	2.97759	4.26473	5.49026	0.494336	2.62476	3.57192	4.79393	3.57568	3.8035	3.90393	0.885464	3.47887	3.6216	2.71134	3.52653	3.01213	5.35885	0.41553
E9KNA6	6	7	6	3	4	2	39.7	29.063	257	30.361	2.98549	2.9741	1.58978	3.78385	4.21725	1.48846	5.30493	4.28135	2.71836	0.453903	2.2846	2.22224	2.14655	4.58307	3.2448	1.13712	0.485512	5.98745	5.40693	2.77581	2.9423	2.10053	1.31095	0.0759695
K7M1X9	2	2	2	1	0	1	30.4	12.04	112	161.9	16.4458	9.13498	8.48166	10.888	10.365	9.77318	13.8474	8.6137	10.3269	0.727979	12.1766	11.5975	7.23033	8.95569	7.0301	4.82169	0.158833	8.56433	6.54781	4.84736	11.7275	11.6614	8.56484	0.0558232
I1M2K9	7	7	4	1	0	0	19.1	72.427	674	1.5159	1.31763	0	0	1.05837	0	0	1.69743	0	0	0.765358	2.13319	0	0	1.81456	0	0	0.914899	1.66308	0	0	1.3436	0	0	0.888448
I1JM01	3	3	3	2	2	2	19	35.167	316	6.8069	0.477827	0.758229	0.999781	1.38778	0.882208	0.763683	0.919554	1.12542	0.959046	0.963228	0.808517	1.82238	0.339579	1.01454	0.948074	0.807479	0.88715	0.825325	0.714039	0.647364	0.444928	1.53888	0.612453	0.711845
A0A0B2QC42	0	1	0	0	1	0	23.9	7.4053	67	1.0322	0	2.83113	0	0	1.47157	0	0	2.48938	0	0.742625	0	2.58252	0	0	2.05862	0	0.881646	0	1.39286	0	0	4.25584	0	0.557374
A0A0B2QC89	0	1	1	0	1	1	18.2	6.2312	55	4.8777	0	0.509249	0.495032	0	0.325584	0.570444	0	0.45393	0.519392	0.917035	0	0.928818	1.46612	0	0.698782	0.508623	0.452686	0	1.44545	1.52579	0	0.693604	0.871022	0.451407
K7KEG7	0	0	1	0	0	1	8.7	14.134	127	1.0515	0	0	0.528529	0	0	0.57932	0	0	0.388892	0.798427	0	0	0.549958	0	0	0.613225	0.942465	0	0	1.69368	0	0	0.339442	0.476868
I1MSU1	3	2	3	3	2	3	10	54.209	480	19.937	3.30058	2.53276	2.61527	2.29361	3.09468	4.53409	2.3113	3.65638	4.20327	0.92817	2.69063	4.5659	5.29638	1.77649	4.32357	3.10707	0.355811	3.3122	5.51491	5.83498	2.2959	5.41134	3.48592	0.391695
A0A0B2QCN7	1	1	1	1	1	1	0.6	184.08	1669	1.4509	82.1513	73.7773	87.2445	47.6093	53.4368	59.2446	49.276	50.3402	55.8914	0.706116	45.4878	54.0315	59.5484	38.1993	44.3139	41.9642	0.0610292	60.4578	70.1802	64.0171	46.2013	55.5536	59.2694	0.0803878
I1MS39	1	0	1	1	0	1	9.6	18.882	167	5.0737	0.331114	0	0	0.16975	0	1.02941	0.105543	0	0.275502	0.453237	0.260734	0	0.55289	0.641738	0	0.86108	0.491517	0.896448	0	0.861096	0	0	0.989344	0.592786
A0A0B2QCS2	1	1	0	1	1	0	3.7	30.238	267	1.0364	0	0.375486	0	0.55298	0.692702	0	1.08375	0.725594	0	0.649068	0.551151	1.08791	0	1.4489	0.381443	0	0.910943	0.844319	0.994941	0	0.648997	0.346096	0	0.480328
K7MJY8	6	7	7	5	6	6	17.6	92.189	805	93.555	10.4863	13.1534	9.44535	11.4778	16.3199	14.8149	12.8926	14.4767	14.675	0.907918	8.21715	8.44533	6.52064	5.90393	9.29444	4.92244	0.522147	4.92643	9.02061	5.54269	5.26907	8.65395	6.0415	0.927544
I1LVC1	5	3	4	4	2	3	65.2	14.87	135	136.87	11.0013	10.2215	12.8686	8.87729	11.1219	8.96846	9.69438	8.20192	7.26267	0.280973	30.9419	36.1604	26.8623	34.1089	38.029	30.1456	0.475374	43.1573	38.3884	33.1168	35.4831	32.0843	29.5618	0.15781
I1JYN0	2	1	1	2	1	1	19.9	19.938	181	4.9829	1.98674	0.766416	0.65974	1.01832	0.311318	0.779906	1.05647	0.284448	0.660214	0.911287	1.58034	1.01093	0.251427	1.3755	0.408245	0.423	0.693719	1.15437	0.133405	0.313631	1.56122	0.227349	0.242784	0.804728
I1JYL8	1	2	3	1	2	3	48.5	15.276	134	17.604	2.66546	3.01778	7.07206	2.2943	4.57203	5.56978	2.30343	4.76911	4.73727	0.877158	3.29001	4.43058	5.61348	2.1685	3.33846	6.90636	0.854984	2.68904	5.25742	5.64402	2.2424	2.76246	6.98172	0.776941
I1MS56	0	1	0	0	1	0	7.1	20.746	197	1.8136	0	2.06989	0	0	0.801578	0	0	0.70166	0	0.929784	0	1.24594	0	0	1.06186	0	0.915885	0	0.991255	0	0	0.212995	0	0.485526
A0A0B2QDB8	1	1	1	1	1	1	6.8	29.694	266	9.5747	0.331083	0	1.3367	0.908238	0.358556	0.531048	0.443925	0.292203	0.388587	0.253214	0.891161	0.311046	1.61665	1.02116	0.216441	1.13617	0.770735	0.506585	0.67143	2.04962	0.667075	0.236326	0.237233	0.244096
I1KCD7	10	10	6	0	1	0	23.1	90.943	814	0.91923	0	0.509202	0	0	0.328746	0	0	0.410622	0	0.883845	0	0.623514	0	0	0.592908	0	0.973328	0	0.657674	0	0	0.695942	0	0.970036
Q4JR86	3	3	2	1	1	1	23.9	28.863	259	11.793	4.6513	2.29605	2.63512	5.21428	2.94613	3.3492	5.39437	2.54847	4.48546	0.793045	4.85838	2.6248	2.26527	3.18656	2.51436	4.55802	0.874349	4.12663	3.50198	4.83826	5.21134	3.77305	2.67272	0.761381
A0A0B2QDW3	0	0	2	0	0	2	24.4	18.39	164	3.0017	0	0	2.33651	0	0	1.09163	0	0	1.2842	0.914544	0	0	1.95808	0	0	1.00739	0.688186	0	0	1.30675	0	0	1.7675	0.844213
I1JYQ8	0	1	1	0	1	1	2.3	45.133	398	2.9447	0	0.254613	0.323074	0	0.16437	0.794995	0	0.430465	0.496302	0.971708	0	0.31207	0.250369	0	0.401651	0.183272	0.962615	0	0.318387	0.320516	0	0.227503	0.500082	0.877208
I1JYK1	2	2	1	2	2	1	12.6	25.986	231	5.7358	3.31083	2.29163	3.65915	1.72497	1.464	2.46874	2.31053	2.03088	2.3339	0.344003	1.72012	4.29164	2.4491	19.1821	17.7312	18.0241	6.2293e-05	2.50658	2.39829	2.45656	5.55241	6.53463	7.21766	0.00119387
I1N9E6	2	2	5	2	2	5	19.7	49.109	452	31.806	2.62823	0.959924	5.62121	2.5039	1.15095	5.82191	1.88231	1.32129	4.63564	0.767456	1.39371	1.05248	4.76495	1.84787	1.12831	4.73351	0.923124	1.13522	0.602926	5.12098	1.32897	1.65309	5.23982	0.822617
I1N5J6	1	1	2	1	1	0	15.4	39.305	377	7.1926	1.69574	0.124697	5.05937	0.478659	0.263441	3.22342	0.302385	0.203784	3.38162	0.986248	0.917372	0.13355	3.7941	0.379981	0.520289	2.88543	0.810401	0.316298	0.159754	3.80062	0.671643	0.224901	4.77618	0.816071
I1JML1	2	2	2	1	1	1	14.7	20.771	197	1.349	0.32773	1.0132	1.00322	0.729136	1.01936	0.357847	0.76224	0.5757	0.496028	0.683673	0.260983	1.26474	0.298093	0.779578	0.58597	0.197381	0.82595	0.848955	0.307492	0.319947	0.88973	0.696074	0.247724	0.671694
I1JSG1	0	1	0	0	1	0	5.7	28.344	265	0.97274	0	0.763767	0	0	0.49635	0	0	0.292374	0	0.74115	0	0.623119	0	0	0	0	0.373901	0	0.316479	0	0	0.236326	0	0.849093
K7KSI0	1	1	1	1	1	1	9.8	17.544	163	25.51	3.46325	1.2548	2.6693	2.53545	2.27037	1.30644	1.82434	1.52792	1.94913	0.530148	2.13611	1.51026	1.61692	1.83709	2.72393	2.38907	0.156529	2.17191	1.27895	1.96632	2.4621	2.79974	1.46494	0.417364
K7MR09	0	1	0	0	1	0	10.8	17.873	157	3.2898	0	2.55377	0	0	1.10255	0	0	1.53445	0	0.830405	0	2.936	0	0	2.61469	0	0.938791	0	1.60128	0	0	2.80194	0	0.728732
K7LR89	0	0	1	0	0	1	3.8	43.712	399	2.0059	0	0	0.996594	0	0	0.752597	0	0	0.636931	0.912265	0	0	1.33004	0	0	0.846434	0.774336	0	0	0.461206	0	0	0.989673	0.653687
I1MT35	4	4	2	4	4	2	13.1	53.159	497	10.322	2.28054	1.89677	1.92122	2.28078	2.93369	2.18754	3.5321	2.59151	2.2154	0.531463	2.93338	4.10628	1.86086	3.35295	2.92702	2.25886	0.875548	3.03685	4.41526	3.01078	3.57664	3.16189	4.46214	0.703752
A0A0B2QSW5	3	2	3	2	1	2	13.8	36.332	325	121.37	3.02249	1.21466	4.4791	2.93402	1.82996	3.76808	3.58637	1.95958	4.05325	0.696144	3.57772	1.05913	3.42241	3.8151	2.27162	4.72441	0.445355	3.72797	1.72052	3.48982	3.43307	1.83553	3.02557	0.800246
A0A0B2QF99	1	0	0	1	0	0	1.3	62.506	540	1.0335	2.91409	0	0	7.01623	0	0	6.81069	0	0	0.984236	1.883	0	0	3.92214	0	0	0.663695	5.76794	0	0	2.65832	0	0	0.650039
A0A0B2QFI7	2	2	2	2	2	2	14.4	37.345	340	38.312	0.165535	0.761069	0.833229	0.828941	1.26265	0.463154	0.720714	1.16721	0.552836	0.903722	0.270663	0.171708	0.636664	0.594739	0.771786	0.977966	0.0786379	0.850484	0.897228	0.50872	0.671643	0.896383	0.497307	0.724359
C6ZHS4	3	3	5	1	1	1	29.4	17.47	160	11.092	17.5193	17.1464	26.5393	12.5082	17.4013	18.2263	17.7345	18.4836	17.3736	0.372839	13.3222	14.8764	16.0647	13.9253	16.5618	18.7915	0.359095	10.7269	11.9555	10.1494	12.5285	17.9036	22.0463	0.0799285
I1MTX5	1	1	1	1	1	1	3.1	26.755	228	1.9073	10.9917	79.3842	29.7716	7.57741	58.3776	18.0568	8.13896	51.9552	17.6888	0.923882	6.76257	69.2457	18.2382	6.97249	61.4876	18.3363	0.926779	7.01259	48.8822	18.3398	9.00535	69.7111	21.5017	0.717932
I1NB69	0	1	0	0	1	0	2.8	32.091	285	1.0017	0	0.766368	0	0	0.315187	0	0	0.898016	0	0.57338	0	0.635729	0	0	0.367789	0	0.733718	0	0.461699	0	0	0.464557	0	0.996728
K7MQ21	1	0	0	1	0	0	10.8	11.31	102	1.6726	1.31747	0	0	1.06597	0	0	0.77308	0	0	0.834879	1.46476	0	0	0.576068	0	0	0.602492	1.18838	0	0	0.667477	0	0	0.721768
A0A0B2QFU8	0	2	3	0	2	3	22.7	29.947	269	7.6441	0	2.27228	7.16486	0	2.8129	6.04344	0	2.15474	8.58631	0.849985	0	1.63092	6.46066	0	2.24634	5.80206	0.995803	0	2.12414	4.47241	0	1.13225	4.78794	0.91299
A0A0B2QFV5	2	2	1	1	1	1	46.5	10.605	101	12.849	3.32386	4.08832	1.98584	2.84491	3.39143	1.94448	1.89974	2.47987	2.39565	0.365113	3.29186	2.99157	1.56303	1.5565	2.06125	1.01991	0.155549	0.944041	1.72634	0.290393	1.57562	1.1451	0.733834	0.749422
C6TFH9	1	0	2	1	0	2	16.3	17.562	166	2.6848	0	0	2.00319	0.370098	0	0.907856	0.595689	0	1.44951	0.633568	0.23949	0	1.5725	0.786278	0	0.889288	0.939615	0.875244	0	2.02446	0.889582	0	0.988732	0.635721
A0A0B2QFX8	0	1	0	0	1	0	15	10.753	100	1.9941	0	1.26495	0	0	1.38367	0	0	0.815136	0	0.741194	0	1.49847	0	0	1.14512	0	0.860496	0	1.49873	0	0	2.12534	0	0.821443
A0A0B2QFZ4	1	0	0	1	0	0	5.1	17.534	157	1.1281	3.64455	0	0	3.59436	0	0	4.84603	0	0	0.84579	1.79348	0	0	2.98134	0	0	0.749973	5.39903	0	0	1.65874	0	0	0.544036
I1JFA3	2	1	2	2	1	2	15.8	27.48	247	25.007	2.64562	2.01585	4.67815	1.54506	2.77555	3.89216	1.69003	2.80073	2.51479	0.62236	2.042	3.05376	1.8337	1.97835	1.18078	3.01391	0.718181	1.66507	2.05851	3.88474	2.24642	3.80238	2.70659	0.667117
C6T097	1	0	1	1	0	1	17.1	8.0692	76	17.229	0.591975	0	0.328198	0.528172	0	0.490066	0.426763	0	0.63394	0.957981	0.577825	0	0.257628	0.505065	0	0.627914	0.716783	0.409455	0	0.750365	0.283826	0	0.742396	0.891441
Q9XER5	8	11	10	8	11	10	56.6	16.688	152	55.187	35.1727	35.3741	44.8409	37.4467	44.282	48.5288	60.1517	67.6335	85.966	0.0286994	118.251	132.819	157.543	350.385	363.804	424.582	0.000677663	269.818	264.673	312.413	218.806	240.075	308.508	0.440787
I1ME21	1	0	1	1	0	1	3.1	38.68	357	2.1183	0	0	0.065974	0.110594	0	0.0780397	0.0893911	0	0.0605914	0.774744	0.110273	0	0.0207471	0.0773502	0	0.107962	0.717855	0.171011	0	0.101335	0.0889857	0	0.0984569	0.655029
B2CM88	2	2	1	1	1	1	11.3	23.493	212	2.8706	0.990019	0.256952	0.672802	0.694757	0	0	0.620422	0.424911	0.314848	0.422055	0.874971	0.299223	0.701668	0.353745	0	0.423282	0.163771	0.659865	0.857141	0.317479	0.898759	0.236326	0.494837	0.797776
A0A0B2QGH4	7	6	5	5	4	4	60.2	12.402	113	235.54	62.631	40.8569	35.4915	42.3529	33.9311	30.0529	57.3499	41.7454	35.7249	0.268564	86.9605	79.1822	49.8534	92.6633	70.6853	53.8327	0.981412	81.4657	70.4421	47.5772	96.9319	83.1429	59.514	0.417399
I1M2L4	1	1	1	1	1	1	1.3	61.653	551	1.279	44.4548	115.548	39.31	64.2211	250.993	59.1143	90.9022	385.509	83.6555	0.626907	34.9076	128.292	34.7195	83.4063	330.488	72.7424	0.344089	127.089	576.788	104.813	41.9386	185.247	41.3328	0.326109
A0A0B2S8C8	3	3	3	1	1	1	51.3	12.347	119	15.61	4.6187	3.07793	3.99288	3.68208	2.35129	3.23173	3.93888	2.87672	3.55255	0.502154	5.29812	3.72897	5.47262	4.74523	4.31548	5.72667	0.896799	4.71372	5.17482	5.33451	5.35957	6.56948	7.78904	0.107845
C6T522	1	0	0	1	0	0	12.9	10.049	93	0.99732	0.310625	0	0	1.30139	0	0	0.435907	0	0	0.562529	0.817984	0	0	1.03512	0	0	0.877255	0.489701	0	0	0.431205	0	0	0.932875
K7KYM0	1	1	0	1	1	0	1.2	82.192	736	1.4744	3.00905	9.24908	0	3.61898	12.6339	0	4.15984	19.2407	0	0.748926	1.93907	8.52336	0	3.17207	14.377	0	0.665309	4.56882	21.1816	0	1.83594	6.93913	0	0.449794
C6SVX9	2	2	2	1	1	1	20	13.639	130	3.0676	8.28933	8.38215	11.6933	9.15884	12.1622	10.8389	6.98262	8.99095	9.69868	0.14342	8.67046	9.53709	11.5939	3.52699	6.17384	4.9831	0.0120858	5.38673	5.99176	4.93505	5.65729	5.72519	4.47814	0.780924
A0A0B2QHL2	1	1	1	1	1	1	3.1	32.838	289	1.3824	1.31725	0.758587	3.03297	1.07822	0.857092	1.68799	1.14629	1.05362	2.02775	0.639041	0.38756	0.74935	2.13385	2.29506	1.65584	1.97075	0.191763	2.64534	3.25903	3.72674	0.857653	0.90891	0.965068	0.00186359
A0A0B2QHP1	1	2	1	1	2	1	12.1	22.943	206	4.0704	0.651828	1.01571	1.33339	0.913959	0.845535	0.729273	0.627099	1.59453	0.818417	0.574107	0.861064	0.568169	2.05695	0.366742	0.921272	0.634652	0.341023	0.481309	1.66136	0.435566	0.671918	1.63399	0.490203	0.898696
I1KAY3	3	1	2	3	1	2	11.8	27.743	255	5.5587	3.26705	0.498532	2.67496	4.13769	1.07202	0.969839	4.50355	0.731844	1.44895	0.91903	4.57715	0.519968	0.5569	4.1173	0.374747	1.46663	0.956398	4.88754	0.83527	1.50956	4.26279	0.464402	1.73223	0.88545
A0A0B2QI13	7	7	5	4	4	3	15.5	89.632	796	42.106	2.69343	1.85029	1.45541	0.750823	1.95259	1.68138	2.04592	2.0046	1.25831	0.526821	1.55104	3.33355	1.7814	2.74554	4.26289	2.8473	0.226043	3.37551	4.53213	2.48433	4.97156	5.88531	3.28997	0.263919
I1JYG8	3	3	3	3	3	3	30.1	14.763	136	55.86	23.0296	23.9169	25.6609	14.5848	23.7787	20.4665	15.6204	26.3128	23.8198	0.612117	18.0042	23.4471	22.4731	15.061	26.1894	25.5416	0.821862	13.7842	17.8421	17.3281	11.0856	17.4087	19.3025	0.896778
I1LVH0	1	2	2	1	2	2	8.2	40.19	376	7.6924	0.617711	1.49373	1.63234	2.79793	3.34584	4.3728	1.52767	2.34379	3.68858	0.275563	0.88009	3.02045	3.71559	1.34987	4.33874	4.18364	0.592013	2.23821	2.7851	3.59586	2.03311	2.32422	2.47395	0.224396
Q8L7J4	3	3	5	3	3	5	11.8	55.316	510	43.418	4.65471	2.52441	4.93375	3.3572	3.14128	7.73636	3.62893	2.94433	5.92552	0.757157	2.57638	3.5976	5.6556	3.78915	3.59111	5.4331	0.776029	6.07137	4.51532	5.74908	3.81663	3.96206	7.11486	0.703597
C6TMQ6	1	0	0	1	0	0	4.2	44.074	404	1.3148	0.804812	0	0	1.69349	0	0	0.337774	0	0	0.476297	0.603605	0	0	0.477702	0	0	0.878009	0.55333	0	0	1.9383	0	0	0.529795
K7LV69	0	1	0	0	1	0	2.7	50.138	452	0.95424	0	3.04881	0	0	4.20766	0	0	5.82631	0	0.832842	0	2.78162	0	0	4.88065	0	0.727626	0	4.03685	0	0	2.27966	0	0.723929
I1N5J4	0	0	1	0	0	1	4.2	62.846	578	1.4746	0	0	1.33323	0	0	0.738017	0	0	1.10784	0.794917	0	0	1.2865	0	0	1.76367	0.837676	0	0	1.15672	0	0	1.24685	0.960276
I1K1N3	1	1	1	1	1	1	4.7	40.214	358	1.4063	0.334187	0	0.323167	0	0	0.79101	0.142419	0.132277	0.134693	0.654721	0	0	0.601887	0.412736	0.210636	0.430605	0.517682	0.171742	0.34058	0.500422	0.217812	0	0.494672	0.591307
Q9SWB2	4	3	3	4	3	3	59	8.1778	78	161.26	36.0016	24.5256	26.7374	17.9415	17.1775	18.4482	18.339	15.9482	19.0861	0.952312	61.7482	51.8026	67.3867	95.4077	72.3562	105.802	0.046996	71.9388	49.1069	55.0924	95.8091	78.9016	106.923	0.0297422
A0A0B2QJ54	0	0	1	0	0	1	10.7	16.642	150	1.093	0	0	9.65252	0	0	12.1775	0	0	8.74952	0.830383	0	0	1.88785	0	0	8.50377	0.489848	0	0	5.6333	0	0	4.90532	0.927051
I1K9V8	9	8	9	2	2	1	45.6	29.13	259	186.22	29.473	24.1198	36.5352	35.6038	33.8133	40.2323	44.0749	52.4097	56.6391	0.0252132	30.6342	33.4047	29.1784	32.105	34.1431	39.7976	0.177159	41.3759	52.6744	50.3248	18.4385	18.8222	26.4802	0.00341244
C6TIB8	1	2	4	0	0	1	11.4	49.629	466	1.416	0	0	0	0	0	0.602134	0	0	0.653187	0.956929	0	0	0.624701	0	0	0.42313	0.80256	0	0	0.478939	0	0	0.242784	0.682801
A0A0B2QJA9	0	1	1	0	1	1	1.2	73.442	671	1.2225	0	0.753288	1.69811	0	1.22641	1.04644	0	1.54141	1.39748	0.739482	0	1.79656	1.29955	0	0.710312	0.921137	0.464061	0	3.29637	3.25274	0	1.54409	1.11406	0.335072
C6SVP9	2	5	1	1	4	1	30.3	23.234	218	10.141	0.648382	3.04189	0	2.04986	4.00663	0.399075	0.704045	4.03193	0.457454	0.800024	0.9825	4.76706	0.624431	1.1603	4.95509	0.605555	0.954473	1.93395	6.68698	0.85296	1.78792	5.82267	1.27219	0.935789
O48562	1	0	1	1	0	1	9.1	35.766	308	3.0386	0.331145	0	1.00322	0.169179	0	0.357847	0.315246	0	0.305924	0.840663	0.310899	0	0.29788	0.366662	0	0.656079	0.556421	0	0	0.327385	0.898484	0	0.489732	0.277734
C6TI67	4	3	1	4	3	1	18.9	36.384	349	94.893	2.97285	1.50378	1.6564	2.29916	2.64619	1.52939	2.20953	1.24574	2.25769	0.615067	1.74581	2.39436	1.8556	2.72662	1.73766	2.5819	0.394991	2.45125	1.60933	2.15631	1.98131	2.82135	2.76634	0.286362
A0A0B2QJV1	2	2	0	2	2	0	10.5	22.137	200	18.031	1.6312	1.68443	0	2.19618	2.59185	0	1.59134	1.83117	0	0.66955	0.923385	1.4987	0	1.12177	1.21098	0	0.961853	0.862681	0.738915	0	0.732751	1.32042	0	0.763515
I1NGT9	9	5	7	1	0	0	27.9	50.42	448	1.7228	2.0163	0	0	1.23135	0	0	0.576306	0	0	0.655113	0.770834	0	0	0.732921	0	0	0.973274	1.39451	0	0	1.81961	0	0	0.861914
C6TLC2	2	4	2	0	1	0	14.5	37.88	352	1.3546	0	2.32464	0	0	0.954024	0	0	0.899805	0	0.969003	0	2.71155	0	0	0.326948	0	0.431889	0	0.407031	0	0	1.19804	0	0.565763
I1LJW6	1	0	1	1	0	1	12.8	16.38	148	1.4869	0	0	0.333385	0	0	0.180185	0.158764	0	0	0.933212	0.653499	0	0.702544	0	0	0.436715	0.318534	0.152848	0	0	0.226566	0	0.494531	0.279987
I1LJX3	3	4	3	2	2	2	31.3	16.181	147	109.54	3.49957	3.91049	3.64915	2.74782	5.05064	3.05231	3.79994	3.86887	3.17581	0.997963	3.00051	4.37395	4.74069	3.093	4.05514	5.15079	0.94236	4.09322	7.48404	4.65477	2.42657	4.18835	3.84442	0.178199
Q9LLQ6	9	10	8	1	1	1	36.5	31.767	293	19.629	7.24501	9.23428	8.34354	9.61166	15.4621	14.0212	12.5688	18.6952	21.0429	0.225806	5.4264	13.2265	9.22763	11.3976	18.2733	18.663	0.1048	14.98	22.95	20.6327	8.68522	12.5015	11.8663	0.0324406
A0A0B2QKL2	16	16	15	2	0	2	41.6	70.724	646	13.01	5.9955	0.249505	8.07418	4.79768	0.519767	6.79037	6.38633	0.378961	6.60792	0.885692	3.81485	0.954795	3.25867	5.06997	1.49727	6.80475	0.376258	6.0732	0.649576	5.95661	5.85118	0.439744	6.98407	0.944864
A1KR24	11	13	11	9	11	9	64	25.384	242	323.31	51.4738	41.2531	42.8629	41.3595	44.0785	41.9585	43.8652	35.9871	37.9711	0.271762	120.764	110.42	100.6	212.987	172.289	179.095	0.00502182	147.394	123.249	127.172	275.474	218.992	247.442	0.0030722
C6TG34	1	1	1	1	1	1	4.1	39.883	363	8.0985	0.650182	0.3029	0.33326	0.635502	0.379147	0.428178	0.161709	0.236013	0.571311	0.347431	0.180631	0.289283	0.323013	0.251617	0.36528	0.141563	0.889418	0.254298	0.258224	0.306226	0.379824	0.256661	0.148131	0.876993
I1NJ59	4	6	5	0	2	0	43.7	23.472	213	56.097	12.407	11.8219	11.9436	14.3048	13.3189	13.4121	16.6967	17.2763	17.1003	0.000730037	11.6358	12.1822	9.3385	10.8598	12.7007	11.3396	0.60305	24.4759	25.651	21.8944	7.06468	8.17336	6.58183	0.000156093
C6SY43	2	2	2	2	2	2	13.6	21.311	184	28.246	5.24206	3.83148	6.98425	7.64814	3.381	6.80151	8.97442	5.27236	9.34686	0.355872	5.06067	7.06088	6.5813	7.11373	5.23889	8.90003	0.523358	6.7389	6.22468	9.81813	6.35168	4.42214	9.761	0.716664
A0A0B2QYA8	1	1	2	1	1	2	19	12.943	116	3.6715	5.69841	2.80749	5.34498	2.74696	3.1221	4.244	2.19611	2.53171	4.845	0.858352	3.26996	2.27719	3.98315	4.20683	4.09782	4.88257	0.0918878	3.77949	2.45228	4.09909	4.71402	3.00573	5.33744	0.350339
K7MBG4	2	4	2	1	3	1	10	87.89	770	8.8264	0.331207	0.504094	1.49772	0.341528	1.03973	0.959093	0.455336	0.907035	0.884213	0.911786	1.54842	2.88529	0.840067	0.35964	1.60654	1.05468	0.343628	1.20123	2.67292	0.950862	0.903178	2.35157	1.64042	0.974241
C6TGA6	3	3	3	1	1	1	19.4	34.189	319	12.596	4.89468	3.52739	3.68602	6.53445	4.8851	3.27347	5.1074	4.89241	3.79936	0.785701	4.27371	4.81842	2.99751	4.53639	5.29715	4.94562	0.198722	5.40036	4.04316	4.34234	8.60381	6.8315	4.98318	0.120446
C6T1V2	5	5	4	4	3	3	34.4	17.74	157	59.238	73.4249	65.0364	72.8579	64.4239	62.6136	60.5968	90.1019	90.3356	92.8576	3.55224e-05	41.1089	59.2599	50.861	133.03	153.712	155.65	0.000408409	62.2824	65.0529	58.5317	75.415	97.3202	84.3076	0.0232601
C6TJ91	3	2	2	3	2	2	28.6	12.33	112	6.6839	7.3875	3.82361	2.32942	3.60043	3.93732	1.5152	4.83339	3.28281	1.60651	0.861557	4.03534	5.7752	2.24017	4.91887	4.27705	1.99021	0.841772	3.64073	2.49947	1.80767	5.85435	3.47442	0.964644	0.631817
I1K7N6	1	1	2	1	1	2	18.8	12.978	117	11.636	3.29065	0.503998	1.88569	2.83711	0.691256	1.89821	4.03093	0.723463	1.34009	0.860731	2.47051	0.579001	0.667565	1.09799	0.809349	1.29097	0.797919	3.154	0.64366	1.40544	1.10955	0.454852	0.80351	0.285255
C6T072	6	6	6	6	6	6	46.9	17.453	162	137.09	299.471	116.58	203.187	363.874	183.181	257.243	551.572	255.259	364.082	0.293684	206.864	120.577	158.238	342.075	179.65	240.792	0.159911	418.03	218.524	271.687	299.896	163.022	210.211	0.336974
A0A0B2QLJ2	1	0	0	1	0	0	1.5	80.728	725	1.2596	0.264258	0	0	0.17126	0	0	0.269217	0	0	0.774158	0.371371	0	0	0.189206	0	0	0.684624	0.102108	0	0	0.267862	0	0	0.59411
I1LRA0	1	0	0	1	0	0	2.9	54.575	481	0.93316	1.32439	0	0	0.685257	0	0	0.541919	0	0	0.877633	0.492345	0	0	1.47007	0	0	0.562501	1.58249	0	0	0.648553	0	0	0.614036
A0A0B2S2M9	5	9	6	5	9	6	26.4	54.766	507	113.81	5.09833	9.01707	2.86923	4.51302	10.002	5.65911	5.43723	10.8633	4.35152	0.954389	4.2364	8.80947	4.25038	5.79206	7.11829	3.53822	0.885773	5.97765	8.24473	4.87789	4.89776	12.1363	4.11658	0.815221
C6SVS3	1	1	1	1	1	1	13.2	15.939	151	14.204	1.32452	2.28846	5.53528	0.677248	1.68528	4.92956	0.952599	2.32234	4.11098	0.985111	1.19719	2.14658	3.67009	0.569146	1.73095	4.19317	0.899371	0.832221	1.75851	2.09818	0.667625	2.08884	3.7141	0.568862
A0A0B2QLW2	0	1	0	0	1	0	3.6	57.813	521	16.374	0	0.077088	0	0	0	0	0	0	0	#DIV/0!	0	0.102772	0	0	0	0	0.373901	0	0.049372	0	0	0.0708955	0	0.815527
I1KVL0	2	2	3	2	2	3	30.7	14.897	140	53.433	9.53015	28.6478	28.6679	7.07274	21.7263	21.6903	8.12894	25.8029	20.2196	0.872583	5.629	16.1235	19.1896	8.01771	18.6016	21.5045	0.701016	7.63342	13.7802	15.0862	5.08638	19.064	21.5584	0.613794
I1M5X1	0	0	1	0	0	1	3	43.545	405	1.9385	0	0	0.833167	0	0	0.467195	0	0	0.224981	0.664734	0	0	0.28035	0	0	0.405776	0.811796	0	0	0.418255	0	0	0.87328	0.662878
K7KKJ7	0	1	0	0	1	0	1.1	193.41	1769	0.90948	0	1.42318	0	0	1.10095	0	0	1.37312	0	0.884592	0	1.80094	0	0	1.83368	0	0.990446	0	0.580748	0	0	1.40126	0	0.617269
Q42794	4	4	3	2	1	2	13.8	50.585	463	15.502	3.90904	4.54756	3.94475	5.95836	7.74847	6.72653	6.65156	6.40726	5.41291	0.366106	6.06195	4.40918	3.692	7.42216	5.21664	4.44059	0.440298	5.45935	4.82906	3.73145	3.02328	3.95015	3.68799	0.123533
I1NE09	3	2	1	1	0	0	29.4	17.248	153	6.2161	0.996787	0	0	0.3214	0	0	0.274198	0	0	0.916421	0.89557	0	0	0.367346	0	0	0.61428	1.04936	0	0	0.898463	0	0	0.918278
A0A0B2QMM4	2	2	2	2	2	2	15.2	8.869	92	11.945	48.7575	37.4913	56.7371	46.1634	41.1631	55.0727	49.9638	48.3332	60.236	0.3848	30.1608	35.2418	44.6807	45.547	46.5127	52.3096	0.0738437	32.2446	30.5957	32.8213	29.0318	36.577	39.3098	0.382079
C6T019	0	1	0	0	1	0	14.3	11.836	105	1.6857	0	0	0	0	0.358909	0	0	0	0	0.373901	0	0.277447	0	0	0	0	0.373901	0	0.512503	0	0	0.472629	0	0.957133
A0A0B2QMW5	1	1	1	1	1	1	19.6	10.995	102	30.16	4.5144	1.00812	0.829792	3.5323	1.37464	1.27777	3.88198	1.35656	1.48786	0.877837	4.08869	1.92006	0.445021	4.15331	0.551643	1.16674	0.905528	2.96839	0.414289	0.447858	4.85104	0.93315	0.856649	0.582124
K7LU19	0	1	0	0	1	0	1.1	99.991	887	1.0283	0	0.498532	0	0	1.07224	0	0	0.230601	0	0.485641	0	0.497843	0	0	0.804171	0	0.762255	0	1.20542	0	0	0.927614	0	0.863962
I1LLS2	0	2	1	0	2	1	10	28.232	259	4.6981	0	1.25688	1.30911	0	1.94603	2.17904	0	2.6283	2.14979	0.847779	0	1.38725	1.45432	0	1.75198	1.03796	0.981436	0	2.1277	1.631	0	1.85207	0.985486	0.73208
I1LLC6	1	2	3	1	2	3	9.4	51.77	478	7.0615	0	1.26516	0.666552	0.556395	1.36841	0.979056	0.633144	0.965215	0.916324	0.639377	0.249611	2.97392	0.570413	0.392817	1.61372	0.847019	0.753155	0.320668	1.10657	2.05401	0.218235	1.38247	0.742396	0.563805
C6TG12	2	1	1	1	0	0	9.6	34.142	311	1.6824	0.655491	0	0	0.712371	0	0	0.611864	0	0	0.91992	0.542085	0	0	0.569951	0	0	0.973436	0.669469	0	0	0.89417	0	0	0.850388
O82585	0	1	1	0	1	1	4.3	46.801	416	3.4662	0	0	0	0	0	0.203078	0	0	0.165182	0.891896	0	0	0	0	0	0	#DIV/0!	0	0	0.167175	0	0	0.252052	0.792912
A0A0B2QNI3	3	2	0	2	2	0	28.3	17.935	166	25.389	3.58494	1.26893	0	5.03866	1.10613	0	4.11636	1.02338	0	0.873018	4.5056	2.07839	0	5.27036	1.79527	0	0.940527	4.35146	1.8209	0	3.98917	2.34738	0	0.976033
Q2HZ34	8	8	6	1	0	1	17.6	89.769	807	4.5924	1.32445	0	1.32595	0.681131	0	1.17369	1.7571	0	1.30891	0.554945	0.855975	0	0.501533	0.98989	0	0.802063	0.730646	0.98477	0	1.34265	0.658723	0	1.26788	0.817852
A0A0B2QNK5	5	2	2	0	0	0	20.2	35.343	312	2.0988	0.822662	0	0	0.708991	0	0	0.675965	0	0	0.974721	0.23035	0	0	0.77644	0	0	0.537096	0.942761	0	0	1.00309	0	0	0.967146
I1M4N3	0	0	1	0	0	1	3.5	54.584	483	0.93086	0	0	0	0	0	0.602021	0	0	0.865674	0.814871	0	0	0.635922	0	0	0	0.373901	0	0	0.296077	0	0	0.756134	0.601298
A0A0B2QNT2	0	1	1	0	1	1	0.8	226.55	2014	5.5664	0	0	0	0	0	0	0	0.298354	0	0.373901	0	0.343825	0.351508	0	0	0.231996	0.329838	0	0.150811	0.165146	0	0.472629	0	0.769006
I1MQW1	1	1	1	1	1	1	11	17.347	155	6.219	0	0.629932	0.663084	0.186419	0.958566	0.782606	0.143867	1.94381	1.99495	0.332394	0	0.33082	0	0.196654	0.82005	1.10859	0.108848	0.349832	2.1715	1.13606	0.222401	2.6996	1.99212	0.667874
A0A0B2QNW7	0	0	1	0	0	1	1.4	78.782	693	1.3441	0	0	0	0	0	0.39881	0	0	0.298881	0.850864	0	0	0.647279	0	0	0.656209	0.992733	0	0	0.492969	0	0	0.489732	0.996507
I1LFC8	1	0	0	1	0	0	3.7	29.872	267	1.4556	2.61246	0	0	3.3735	0	0	4.12931	0	0	0.894132	2.01607	0	0	2.28158	0	0	0.9347	6.65498	0	0	2.30795	0	0	0.570539
I1MDN0	2	0	0	2	0	0	13.5	16.024	141	2.9807	1.31058	0	0	1.44744	0	0	1.73089	0	0	0.906089	0.72942	0	0	0.92943	0	0	0.873787	1.70147	0	0	1.33967	0	0	0.875423
C6TGR0	1	1	0	1	1	0	3.3	39.919	365	1.8779	1.30747	0.504046	0	1.61867	0.687471	0	0.748531	0.730395	0	0.630277	2.07685	0.944293	0	0.96971	0.362003	0	0.443942	0.974783	0.460842	0	1.33882	0.701015	0	0.695318
I1KAR6	1	0	1	1	0	1	9.4	34.252	299	2.2799	0.324315	0	0.999844	0.54582	0	0.557847	0.292733	0	0.969739	0.884172	0	0	0.582612	0.634696	0	0.845957	0.40237	0.342404	0	1.18111	0	0	0.737621	0.57394
I1K5M9	6	6	8	0	1	1	25.1	63.513	582	72.553	7.72278	9.17055	13.9401	7.41271	9.86929	11.2619	9.22175	9.19833	13.0661	0.596635	6.9109	8.62509	10.185	6.64313	10.3625	12.9452	0.531109	8.94055	7.3662	10.6456	10.9382	11.0212	15.1923	0.115174
I1LKE7	1	0	1	1	0	1	3.9	91.186	836	15.208	1.00017	0	0.656053	0.134373	0	1	0.462707	0	0.448434	0.841245	0.93794	0	0.554777	0.15733	0	0.853887	0.693051	0.66603	0	0.854032	0.676337	0	0.989509	0.906937
A0A0B2QPF0	1	0	0	1	0	0	5.1	31.29	272	0.98371	10.5096	0	0	15.7354	0	0	21.3073	0	0	0.84367	4.1923	0	0	13.6251	0	0	0.54434	11.948	0	0	12.6027	0	0	0.971732
I1KC47	2	3	0	2	3	0	23.2	29.262	272	4.4312	2.35145	0.750495	0	1.18035	2.14151	0	1.34036	1.07537	0	0.705025	2.39808	0.786686	0	1.573	2.32604	0	0.820655	2.56242	2.19672	0	2.0284	0.903705	0	0.572548
K7KRH2	1	2	2	1	2	2	4.8	100.31	920	3.8074	2.34735	2.57405	2.31204	1.40486	1.4747	2.55354	1.35278	1.68658	2.0903	0.825029	0.701266	3.57884	2.06844	1.59895	2.11931	1.44651	0.668634	2.253	2.46181	2.6623	1.57472	3.78187	2.00993	0.996131
A0A0B2QPR6	0	1	1	0	1	1	1.5	101.5	940	1.2124	0	1.30249	2.03319	0	0.558458	1.12599	0	2.91692	4.79161	0.233336	0	0.642149	1.91778	0	2.87766	4.18927	0.331129	0	1.51084	2.39908	0	0.882069	1.19381	0.480263
I1N5S0	10	12	9	0	2	0	52.4	42.859	389	5.4576	0	1.52481	0	0	1.41555	0	0	1.9323	0	0.839749	0	0.600204	0	0	1.31289	0	0.647403	0	1.62644	0	0	1.34182	0	0.89914
I1KAI6	0	0	1	0	0	1	14.3	10.887	98	15.749	0	0	0.655959	0	0	1.00631	0	0	0.857538	0.91583	0	0	0	0	0	0.414962	0.373901	0	0	0.137401	0	0	0.242972	0.724486
I1LK10	1	0	0	1	0	0	2.1	76.593	673	1.7559	3.6551	0	0	3.01012	0	0	2.35478	0	0	0.872174	3.95979	0	0	3.4459	0	0	0.926723	0.490615	0	0	2.89493	0	0	0.458851
C6T2W2	1	1	1	1	1	1	15.1	10.849	93	2.9795	0.993248	0.506648	4.026	0.515395	0.50646	2.65968	0.286179	0.884536	2.01376	0.859391	0.241473	0.944457	3.8524	0.622484	0.3812	3.27606	0.86939	0.514179	0.818217	2.8104	0.213372	0.227944	2.97805	0.84647
I1K6J6	4	4	4	1	1	0	29.5	18.376	166	1.3271	0.976267	5.63552	0	1.45373	6.60117	0	1.72966	4.64966	0	0.828723	1.39285	4.90139	0	0.990373	5.36411	0	0.993156	1.68252	10.6044	0	0.658702	6.09727	0	0.654228
K7KST6	2	2	1	2	2	1	15.1	39.879	358	39.159	1.29717	1.77415	0.993	2.18699	1.71203	0.9678	1.39709	1.77137	0.48823	0.481697	1.31906	2.16666	0.273173	1.1936	0.859758	0	0.43303	1.51954	1.41982	0.668572	1.10752	2.60432	1.00819	0.55877
Q43758	4	3	5	1	1	3	32.8	27.051	250	37.932	20.6854	12.5101	33.4198	21.1106	14.5936	33.2049	20.7167	13.9879	30.4332	0.870706	10.8352	8.95664	16.3987	9.91359	5.52067	18.4548	0.870228	5.37942	3.2933	9.57276	6.67752	3.43251	11.2961	0.737776
A0A0B2QQ54	3	4	3	3	4	3	18.6	39.147	350	64.192	2.67247	5.10156	4.63971	2.08869	5.13542	4.23418	2.59996	4.09997	4.14346	0.85286	3.31128	5.90327	6.4711	2.41095	5.63719	7.39297	0.965147	2.12638	4.14758	6.0318	2.75834	4.85311	5.6296	0.836588
A0A0B2QS95	0	1	0	0	1	0	1.9	98.576	872	3.0924	0	0	0	0	0	0	0	0.284079	0	0.373901	0	0	0	0	0	0	#DIV/0!	0	0	0	0	0	0	#DIV/0!
I1MQJ5	2	1	2	2	1	2	13.5	25.786	229	8.3087	7.3369	2.82086	6.06243	4.54735	2.1903	3.5813	4.63339	4.5302	5.36371	0.128063	4.55864	3.09732	4.07548	5.84397	3.82575	6.72979	0.180658	3.63242	3.01721	3.20402	4.9058	2.79907	5.97751	0.250794
I1LBL8	1	1	0	1	1	0	3.9	25.313	231	1.3529	30.8017	12.0086	0	24.6073	11.9349	0	27.6865	12.0221	0	0.926244	25.5507	13.1986	0	23.4133	9.83049	0	0.863654	35.0214	15.6054	0	16.7682	7.18086	0	0.472903
A0A0B2QQC5	2	1	1	1	0	0	6.1	64.328	592	1.248	1.31402	0	0	1.25618	0	0	1.30026	0	0	0.981718	1.14335	0	0	0.33946	0	0	0.537244	0.621727	0	0	0.672489	0	0	0.958458
I1M5V9	2	0	0	2	0	0	11.1	25.193	225	2.2088	2.67173	0	0	1.94723	0	0	2.88338	0	0	0.80119	1.00288	0	0	1.51161	0	0	0.793046	1.64213	0	0	2.02969	0	0	0.889173
B2YDR0	13	12	12	13	12	12	37.4	50.744	455	323.31	117.141	100.442	143.291	127.128	135.988	167.634	178.178	163.36	216.169	0.101342	111.818	133.461	160.189	165.965	181.874	217.502	0.0615583	225.45	251.338	271.816	195.796	222.056	265.931	0.427012
C6TGV3	1	1	1	1	1	1	2.2	41.556	363	1.509	69.6686	37.1261	45.6909	92.8245	59.456	59.8848	95.8813	56.8626	57.7357	0.975159	44.1464	31.4431	25.7136	66.8437	44.5445	41.6349	0.148455	152.838	90.7605	83.4919	39.2743	26.7887	24.7983	0.0247828
A0A0B2QQW6	4	3	3	2	1	2	14.4	35.961	327	35.742	4.6305	1.30118	3.31854	4.69124	1.00875	3.31804	4.62275	0.966635	3.70241	0.955479	4.80812	0.836829	3.5235	2.56687	1.59418	3.11097	0.639985	6.74804	1.50911	3.77675	4.86626	2.11548	4.24196	0.883535
A0A0B2QQX1	1	1	2	1	1	2	5.3	65.257	603	7.1396	0.327947	0	1.49438	1.08767	0.717802	1.15977	1.05408	0.674204	1.01277	0.702803	1.51678	0.555856	1.06362	1.78172	1.35565	2.10369	0.117087	0.799285	0.992888	1.06085	2.00131	2.35708	1.46626	0.0215409
I1MYB0	3	2	2	2	2	2	13.8	53.433	484	32.221	0.972883	2.02661	3.996	1.82379	2.0251	2.42871	1.98424	2.90939	1.98964	0.600174	1.65308	3.84453	2.85783	2.38459	2.23461	3.44397	0.901504	2.19733	2.2069	2.81933	2.46442	4.25187	3.73056	0.132116
I1M6B5	1	1	1	1	1	1	2.4	55.187	504	4.688	0.658813	0.766368	0.666615	0.529368	0.315204	0.369065	0.454226	0.271977	0.646209	0.695452	0.230834	0.634873	0.638416	0.360425	0.38213	0.409134	0.436432	0.685622	0.490536	0.653454	0.898611	0.700551	0.495142	0.53812
I1N438	2	1	1	2	1	1	10	54.211	489	4.8774	0.327823	0.50395	0.663209	0.535505	0.694805	0.572427	0.76978	0.569365	0.471813	0.979461	0.894676	0.234913	0.62615	0.76636	0.599239	0.649016	0.685242	0.652736	0.486382	0.486197	1.11657	0.459484	0.489897	0.543021
A0A0B2QRE4	3	2	2	3	2	2	13.8	41.985	385	94.518	3.01678	2.02399	5.3556	2.09181	2.20813	3.60642	2.18609	2.46041	4.01643	0.7534	1.79644	3.64765	4.65746	2.95619	2.96545	4.40441	0.941977	4.91114	5.0413	7.46192	3.5851	3.50331	5.72581	0.236944
C6SXA0	2	3	4	2	3	4	44.1	14.996	143	12.64	5.44789	4.38692	6.99238	3.66978	2.28854	4.30444	3.23172	2.02719	4.72472	0.929017	5.00393	4.94584	6.47717	1.44476	1.13205	2.94566	0.00840958	2.88364	2.06353	4.54727	2.55217	1.39305	6.00974	0.926691
I1N783	3	4	2	1	1	0	22.5	27.335	249	2.414	0.31733	0.498532	0	0.931816	1.0719	0	0.281229	0.394685	0	0.281968	0.506684	0.531327	0	0.352819	1.03621	0	0.754939	0.880811	0.659226	0	1.14799	0.922519	0	0.708106
I1L3K3	1	2	2	0	1	1	10.3	27.379	252	1.7853	0	0.766297	1.32976	0	0.318872	0.945364	0	0.264094	0.80364	0.86621	0	0.280298	0.923201	0	0.599502	0.620786	0.987682	0	0.499879	0.813014	0	0.695787	0.742561	0.907283
A0A0B2QRZ6	1	0	0	1	0	0	30.6	3.9176	36	1.3274	0.64832	0	0	1.1083	0	0	0.792401	0	0	0.828023	0.176009	0	0	0.791791	0	0	0.490025	0.492859	0	0	0.66291	0	0	0.846953
A0A0B2QS07	0	1	0	0	1	0	11.6	12.926	112	2.1238	0	0.511708	0	0	0.154169	0	0	0.224877	0	0.808175	0	0	0	0	1.6949	0	0.373901	0	0.508333	0	0	0.90805	0	0.720447
C6SW69	2	0	0	2	0	0	13.9	23.236	209	2.3243	2.97971	0	0	1.54988	0	0	1.85579	0	0	0.905423	2.04188	0	0	2.01217	0	0	0.992229	1.63992	0	0	1.54332	0	0	0.96784
I1NF54	0	1	1	0	1	1	2.1	63.707	567	1.7054	0	0.256952	0	0	0	0.203078	0	0.152252	0.172096	0.665718	0	0	0	0	0	0	#DIV/0!	0	0	0	0	0	0.487286	0.373901
I1LLR5	3	2	1	3	2	1	16.2	27.764	241	26.261	11.4564	10.569	9.33192	9.59554	13.7666	11.2376	10.2313	13.5935	8.56364	0.719623	7.92389	13.0244	10.8391	11.055	14.8234	10.864	0.447006	11.1071	12.4959	7.71346	12.2041	17.9418	11.3818	0.245788
I1KF95	1	1	1	1	1	1	1.7	59.52	528	1.5151	2.96158	2.56761	4.72189	2.55088	1.93089	3.28763	3.64312	4.18036	5.69028	0.0580695	2.61033	3.22194	3.04047	1.99529	3.27858	3.56422	0.983196	10.1018	11.8579	14.4912	1.95147	1.46405	3.60189	0.00236421
K7K1X1	0	1	0	0	1	0	7.1	14.937	140	1.3112	0	0.498675	0	0	1.06142	0	0	0.833161	0	0.87388	0	1.54423	0	0	0.559875	0	0.581283	0	2.01794	0	0	0.932973	0	0.651075
A0A0B2QTC9	1	1	1	1	1	1	3.8	44.578	417	4.6369	0	0.256952	0.33326	0	0.180893	0.188151	0.296742	0.603099	0.157245	0.189726	0.653499	0.342969	0	0.425311	0	0.211639	0.622732	0.153215	0.150822	0.167354	0	0.236326	0.247418	0.961825
A0A0B2QTL4	1	1	0	1	1	0	2.8	47.698	429	4.1043	0.29826	0.690584	0	1.98329	5.593	0	0.53808	0.595046	0	0.262473	1.54725	3.16999	0	0.297249	0.649628	0	0.24975	0.285771	0.938915	0	0.446831	0.694685	0	0.939687
A0A0B2QTP1	1	0	0	1	0	0	6.6	13.266	121	1.021	0.972914	0	0	1.63874	0	0	4.44311	0	0	0.585584	1.52745	0	0	4.87682	0	0	0.547991	5.33671	0	0	3.09116	0	0	0.734209
I1MPU1	0	1	1	0	1	1	18.3	12.035	104	3.3316	0	0	1.33979	0	0	0.346157	0	0.602702	0.990915	0.251557	0	0	0	0	0	0.416089	0.373901	0	0.159672	0.655565	0	0.472629	0.494978	0.851815
I1KJ84	3	3	1	3	3	1	10.6	46.088	424	18.28	1.65585	3.32975	0	0.835425	2.5328	0.203078	0.891043	4.75505	0.344723	0.630858	2.47616	2.39874	0	1.21235	2.66324	0	0.780864	1.31491	2.15825	0	1.33369	3.27349	0	0.756663
Q2I0H4	17	17	15	1	2	1	65.4	36.764	338	323.31	152.245	129.655	175.592	204.362	199.095	250.576	188.077	182.876	228.566	0.451753	167.183	195.888	211.697	209.728	241.16	276.107	0.0937803	217.922	214.499	236.969	220.857	258.183	296.935	0.198059
A0A0B2QU31	1	0	1	1	0	1	4	52.593	470	6.6277	0.327761	0	0.998531	0.356177	0	0.636431	0.799078	0	0.809509	0.562149	0.271635	0	2.61425	0.804768	0	0.736611	0.633214	0.312808	0	0.961937	0.43609	0	0.74002	0.930758
C6T9X5	4	5	2	4	5	2	18.5	43.58	400	32.444	5.65029	3.04165	2.97885	4.50262	2.92443	2.9118	5.55057	2.90882	2.58828	0.837093	4.79331	4.29757	3.67144	4.96192	4.19573	3.55793	0.977521	8.43571	4.46408	5.26469	9.38786	4.42148	5.76957	0.81769
A0A0B2QUA7	0	1	1	0	1	1	5	39.579	359	8.3034	0	2.29918	0.659865	0	0.938396	0.771804	0	0.930386	0.627139	0.904485	0	2.60221	0.966302	0	2.03111	1.10252	0.887271	0	1.63841	0.470608	0	2.08225	0.984075	0.701228
I1KC70	17	16	14	1	1	0	60.9	36.737	338	72.549	9.83376	8.21578	13.1914	10.6101	9.94735	15.8068	9.35051	8.96098	15.9492	0.822501	8.20914	14.0862	15.289	10.9238	9.51351	17.0628	0.993394	8.80047	11.2181	12.4445	12.1388	12.6467	20.3449	0.214216
C6SZN6	4	5	4	3	3	3	45.1	17.946	164	76.563	3.10811	6.53395	4.16318	3.86637	7.73821	4.70633	5.76167	8.09099	4.16468	0.745862	2.96662	6.70958	4.65442	5.08063	6.46654	4.22849	0.722429	5.54643	7.89946	4.70186	3.64388	8.33194	3.07144	0.61919
A0A0B2QUP6	1	1	1	1	1	1	8.1	46.68	419	12.186	0.658813	0.628428	0.329854	0.529489	0.972764	0.391369	0.280242	0.64797	0.321456	0.365393	0.219582	0.715241	0	0.393441	0.270026	0.437256	0.811734	0.889602	0.730284	0.16019	0.44478	0.466696	0.242478	0.420352
I1LJE5	0	0	1	0	0	1	6.8	17.139	148	0.9146	0	0	0.996594	0	0	0.753107	0	0	0.615449	0.894289	0	0	1.28502	0	0	0.642343	0.677776	0	0	1.17765	0	0	0.490038	0.618438
I1KAK6	1	0	2	1	0	2	11.8	27.39	237	3.1926	1.31052	0	1.98934	1.45075	0	1.73396	0.979476	0	3.08464	0.795206	0.43764	0	2.19953	1.39862	0	2.98509	0.622601	1.01109	0	2.61846	1.21646	0	3.23657	0.832109
A0A0B2SJ43	12	9	10	4	1	4	35.5	40.922	380	112.77	39.553	32.9634	41.7599	50.6501	46.8205	52.119	48.744	47.1003	43.0554	0.198311	40.1283	42.8604	43.8147	59.9547	63.0634	57.3858	0.000832965	69.6124	56.481	55.2694	60.7849	48.9744	52.657	0.335011
I1M6M0	0	1	0	0	1	0	2.9	65.315	582	2.7125	0	0.758348	0	0	0.873528	0	0	1.18984	0	0.840801	0	0.910282	0	0	0.558662	0	0.758507	0	0.613546	0	0	0.696692	0	0.932939
I1M6N5	3	2	2	3	2	2	10	38.775	360	7.6488	5.66116	1.26748	1.31239	4.80323	1.74904	2.78905	4.9441	2.76792	1.91134	0.944639	4.546	1.13604	1.36313	2.73185	1.79689	2.37174	0.968111	3.40742	2.45761	1.98954	5.19844	0.929091	2.21653	0.908374
I1KPA1	6	3	5	1	1	1	16.9	50.007	445	5.3101	1.64219	1.78935	2.3701	1.58979	2.44297	1.09424	1.58301	2.03372	1.30157	0.884094	1.75867	3.11724	1.59525	1.83437	1.71602	0.992547	0.307066	0.76851	1.72812	1.31522	1.09397	2.58536	2.01985	0.289697
C6T6S2	0	1	1	0	1	1	6.2	20.802	193	1.6366	0	0.504046	0.659865	0	0.687706	0.772068	0	0.869594	0.457342	0.905567	0	0.92197	0.943016	0	0.789587	0.621068	0.71946	0	0.818864	0.844338	0	0.691619	0.99459	0.985777
Q39819	1	0	0	1	0	0	4.6	22.316	197	1.1441	0.655491	0	0	0.712822	0	0	1.18866	0	0	0.748646	0.502644	0	0	2.4699	0	0	0.478707	1.35705	0	0	1.55628	0	0	0.927777
A0A0B2QVA3	16	13	12	16	13	12	43	58.117	546	183.44	47.3388	31.3975	41.3599	46.8482	32.2455	41.9773	51.8203	41.3462	48.8182	0.25897	30.8087	31.1471	37.1188	45.5651	35.9374	47.8118	0.0733874	42.0755	36.7914	41.5381	41.854	36.8218	44.6049	0.751902
A0A0B2QVE6	6	9	9	6	9	9	36.4	51.952	450	89.883	7.86154	8.80415	7.26611	5.09466	9.08267	7.23815	5.93144	12.3296	8.45205	0.465009	8.95324	18.3419	11.7402	7.15155	13.7198	9.0062	0.420255	12.0876	22.3794	17.3541	11.6977	26.9232	17.1184	0.819318
I1LN92	0	0	1	0	0	1	5.5	20.395	181	1.6584	0	0	2.36295	0	0	1.52115	0	0	1.49085	0.989331	0	0	1.58342	0	0	0.577585	0.582798	0	0	1.30746	0	0	0.995554	0.858709
C6T871	6	6	5	1	1	1	16.6	40.157	355	5.3821	0.989988	1.64542	2.99244	0.695312	1.72986	2.09839	1.73721	1.82279	3.97447	0.300069	0.825046	1.08899	1.91993	0.936532	2.64726	3.74643	0.25671	1.52137	4.53067	5.7762	1.58876	2.32863	5.5134	0.670732
A0A0B2QVK7	1	1	2	1	1	2	12.5	33.52	320	15.32	1.64917	0.241389	4.68189	1.20499	1.08511	3.66195	1.39477	0.56776	4.77891	0.872436	2.78684	0.552201	2.42625	1.81564	0.841816	4.3093	0.763502	0.926509	0.304017	2.5397	1.54748	0	3.20764	0.787821
I1MYI8	12	12	14	5	5	6	64.8	36.838	338	63.906	12.2738	13.4689	19.3504	21.6619	24.7611	27.6922	20.1416	23.4834	28.658	0.849996	15.9323	21.421	24.588	22.3208	31.7299	31.8767	0.119461	18.5667	20.1002	23.9615	16.5648	25.2029	28.9172	0.538335
I1LG73	0	0	1	0	0	1	3.1	68.322	610	2.3601	0	0	0	0	0	0.188857	0	0	0	0.373901	0	0	0	0	0	0	#DIV/0!	0	0	0	0	0	0	#DIV/0!
I1JA55	1	1	1	1	1	1	0.6	124.82	1090	1.3178	10.3537	4.88817	14.1222	5.88919	3.17257	8.42512	9.09084	3.88037	14.0415	0.390748	6.72649	4.38317	16.0977	9.54258	4.55093	14.3713	0.93127	5.15442	3.02918	7.09672	5.30332	1.5779	9.36416	0.905207
C6SZX7	4	5	6	0	1	1	35.3	18.503	167	1.9773	0	2.05974	5.40622	0	1.50833	2.60151	0	2.18968	4.96254	0.565688	0	2.92348	3.5326	0	1.82446	3.80709	0.867731	0	1.57137	2.6977	0	0.905205	3.74774	0.93026
I1JJF7	3	2	3	3	2	3	5.6	81.843	753	30.281	3.94909	1.25724	0.99325	3.37991	1.92029	1.14383	3.72037	1.86313	1.25187	0.901557	3.15247	2.12017	2.65857	3.96902	1.78467	1.51616	0.804122	3.51942	1.77984	1.6383	4.03929	1.87499	0.989956	0.992348
I1KB94	0	1	0	0	1	0	3.1	46.115	418	1.0568	0	2.05433	0	0	1.88547	0	0	1.13526	0	0.750354	0	1.45873	0	0	1.00267	0	0.809391	0	1.6578	0	0	0.923247	0	0.71839
C6TMX1	0	1	1	0	1	1	5.6	30.176	285	3.345	0	0	0	0	0.17768	0.199471	0	0.438419	0.15019	0.6486	0	0.31125	0.31815	0	0.171112	0.211764	0.541777	0	0.318193	0.333783	0	0.46888	0.247418	0.907709
I1J6K4	2	2	1	2	2	1	5.8	102.94	928	8.311	2.68197	1.53278	0.656334	1.383	0.626623	0.983513	1.56405	0.832351	0.316407	0.835898	1.40666	1.6355	0.217004	1.1522	1.4114	0.176482	0.779761	1.51113	0.784434	0.502647	1.33495	1.62322	0.752276	0.484144
A0A0B2QWF5	0	1	1	0	1	1	4	47.672	428	1.0783	0	0.249457	0	0	0.523333	0.598263	0	0.111038	1.50334	0.767449	0	0.610542	0.96674	0	0.632555	0.852089	0.939247	0	0.498036	0.783671	0	0.222431	0.237539	0.320087
C6T403	0	0	1	0	0	1	22.4	11.082	98	2.9394	0	0	1.32651	0	0	1.14036	0	0	0.965783	0.912632	0	0	1.64822	0	0	1.28356	0.869906	0	0	0.43883	0	0	1.23215	0.5769
I1JGV5	2	1	1	2	1	1	13.8	19.364	174	6.6457	4.32068	1.01289	5.3556	3.15748	1.04135	3.60907	3.8479	0.893257	3.28209	0.955265	3.32362	0.888223	4.42965	3.43906	0.287543	5.20712	0.958955	4.97163	0.627689	4.50067	5.63656	1.90785	5.25464	0.64623
B1ACD3	1	2	1	1	2	1	12.6	23.655	214	77.786	2.62827	15.0639	5.36716	3.05815	15.6965	2.91766	3.30481	17.4822	3.62699	0.891802	1.82207	11.8615	2.66955	2.1337	14.6436	2.85012	0.84328	2.50742	18.5355	3.80225	1.77603	9.8165	2.73529	0.573831
K7MPB1	1	1	1	1	1	1	5.8	19.839	171	1.7394	0.655429	0.755961	2.37345	0.71544	1.03965	1.29715	1.36542	1.12291	1.32152	0.242028	0.271635	0.600632	1.59555	2.72823	2.06267	5.46559	0.0803371	0.820838	0.970015	0.945016	1.07504	1.37261	2.14886	0.127589
A0A0B2QX34	1	1	1	1	1	1	10.6	19.665	180	1.5129	0.817385	0.885523	0.663177	1.00059	0.964555	0.57526	1.69481	0.495874	0.604065	0.844935	0.837134	0.210812	0.375569	0.735577	0.691419	0.387144	0.58099	0.702439	0.316447	0.435062	1.00395	0.811932	0.92409	0.0279124
A0A0B2QX80	1	0	0	1	0	0	15.9	9.3725	82	1.0953	0.651704	0	0	0.921622	0	0	0.785215	0	0	0.915726	0.187015	0	0	0.80501	0	0	0.496162	0.671447	0	0	0.436069	0	0	0.783387
Q6LEG8	7	4	6	7	4	6	37.6	16.862	149	51.823	76.7528	120.451	77.5483	57.9106	95.6682	53.7564	58.767	104.514	57.6055	0.835638	55.9631	109.4	61.7624	52.2147	102.106	55.1326	0.813705	38.4313	70.3758	32.0776	35.3942	59.034	33.9794	0.786617
I1MQH3	1	1	0	1	1	0	3.7	33.964	325	1.7494	1.30387	0.496026	0	1.81668	1.24605	0	0.753512	0.865063	0	0.4682	1.06854	1.1961	0	1.40854	0.696173	0	0.928234	0.842009	0.984563	0	1.57875	2.37142	0	0.405319
K7MIX6	0	1	0	0	1	0	4.1	25.654	218	1.1623	0	1.29061	0	0	1.38576	0	0	0.857961	0	0.762291	0	1.16544	0	0	0.73582	0	0.770834	0	1.15885	0	0	1.66169	0	0.816193
A0A0B2QXK7	1	0	1	1	0	1	4.7	57.665	527	28.612	0	0	0.166655	0.186419	0	0.0922644	0.16504	0	0.412191	0.490719	0	0	0.159707	0	0	0.310209	0.688442	0	0	0.159831	0.226566	0	0.371292	0.292202
K7MIQ9	2	1	1	1	0	0	10	28.292	260	4.1766	2.32124	0.763862	0.986095	1.00218	0.489234	1.37979	1.53896	0.876795	0.735609	0.806909	1.78315	1.31166	1.57678	1.8224	0.789465	2.04121	0.988693	1.48383	0.618039	1.16342	1.32077	0.691619	0.711486	0.609716
A0A0B2QXP8	0	0	2	0	0	2	11.6	34.908	310	5.4705	0	0	1.65258	0	0	1.75647	0	0	1.13444	0.780907	0	0	1.54497	0	0	0.811119	0.695689	0	0	0.956627	0	0	1.24248	0.864218
A0A0B2QXR5	2	1	3	2	1	3	11	51.38	471	17.703	0.782615	0.637188	0.492125	1.0747	0.36298	1.34593	0.451975	0.42261	1.16658	0.551277	1.00227	0.233154	1.14103	0.937558	0.654301	0.930562	0.877957	0.591201	0.285573	1.31845	0.61451	0.368438	1.56752	0.816171
A0A0B2QXS1	1	0	0	1	0	0	0.6	139.96	1310	0.98412	0.983035	0	0	1.08023	0	0	0.864967	0	0	0.883919	1.42702	0	0	1.21292	0	0	0.914494	2.4328	0	0	1.12977	0	0	0.65253
C6T0D4	3	2	2	3	2	2	33.3	18.995	168	43.661	14.7936	7.90405	8.38479	16.3968	11.6346	11.5517	20.4022	14.7281	16.8398	0.147517	9.14566	7.89484	8.37136	14.5944	9.77142	8.98193	0.213853	16.802	14.9593	11.1495	11.7893	8.84539	7.264	0.0783773
I1JVW2	0	0	1	0	0	1	2.1	94.221	824	1.0228	0	0	6.71489	0	0	4.79641	0	0	6.16237	0.869639	0	0	3.59023	0	0	3.55338	0.99453	0	0	3.51531	0	0	3.22411	0.954248
I1KFP3	2	0	1	2	0	1	28.8	16.218	146	35.961	4.64137	0	0.992719	3.91197	0	0.984778	3.04236	0	0.800923	0.824835	3.02151	0	0.568121	3.93079	0	1.34165	0.723937	3.53388	0	0.647332	5.17286	0	0.7268	0.783328
A0A0B2QY24	0	1	1	0	1	1	0.5	181.05	1643	1.5433	0	6.38787	7.08362	0	6.09683	2.87063	0	7.16319	5.03586	0.716119	0	13.1495	8.9968	0	8.57998	6.29951	0.630098	0	5.62661	2.72823	0	9.12241	5.20548	0.555859
A0A0B2QY25	0	0	1	0	0	1	1.8	68.548	625	1.2362	0	0	0	0	0	0.606138	0	0	0.133007	0.488287	0	0	0.272142	0	0	0.663272	0.614364	0	0	0.334724	0	0	0.489591	0.80689
I1KZJ1	8	8	9	7	7	8	37	42.999	392	96.042	20.976	17.2238	24.3029	23.347	28.6656	33.271	29.3195	30.3354	37.6238	0.361099	14.7787	22.0551	23.3331	20.9587	28.6876	26.5708	0.203529	19.1068	25.1402	25.4344	20.291	22.9554	25.7839	0.937516
A0A0B2R3M5	0	1	0	0	1	0	1	122.54	1085	1.1345	0	1.29591	0	0	1.01659	0	0	1.41427	0	0.830589	0	1.85599	0	0	1.19379	0	0.779065	0	2.15615	0	0	1.15538	0	0.703416
I1MH75	0	1	0	0	1	0	3.5	56.54	508	1.541	0	0.509106	0	0	0.335189	0	0	0.751104	0	0.639681	0	0	0	0	0.387552	0	0.373901	0	0.311404	0	0	0.227812	0	0.839082
A0A0B2SXQ2	1	1	1	1	1	1	2.6	50.914	454	2.4956	1.00002	0.763719	0	0.141815	0.499899	0	0.302663	0.29182	0.315973	0.579879	0.283593	0.279288	0	0.202948	0.190881	0.190591	0.942731	0.513215	0.151806	0.509597	0	0.232135	0.499918	0.475842
I1KJQ5	1	2	1	1	2	1	3.8	82.645	718	12.212	0	0.997374	0	0.186419	2.12217	0.203078	0.453039	0.982685	0.315973	0.726068	0	1.40793	0	0.412333	1.16407	0.190588	0.839552	0.692734	1.49214	0.509305	0	1.65229	0.499918	0.769001
A0A0B2SS66	0	1	1	0	1	1	3.8	38.417	338	1.7424	0	0.251987	0	0	0.345855	0.399188	0	0.112421	0.449109	0.756261	0	0.267702	0.613446	0	0.402136	0.663532	0.826077	0	0.680708	1.02775	0	0.463807	0.237539	0.366829
C6T611	1	0	1	1	0	1	6.3	19.694	189	1.6245	0.962577	0	2.02609	2.20797	0	1.54897	1.26704	0	2.1551	0.907822	0.694112	0	0.458366	0.982305	0	1.255	0.449813	0.829928	0	1.3083	1.13465	0	1.25798	0.885653
I1NGS1	1	1	1	0	1	1	16.4	24.872	225	4.7437	0	0	0.329979	0	0.177562	0.383777	0	0.421687	0.313079	0.748321	0	0.321987	0.670093	0	0.823084	0.670075	0.627506	0	0.14477	0.143399	0	0.454566	0.237397	0.390102
C6T372	0	2	2	0	2	2	16	20.543	175	10.187	0	2.55567	1.98638	0	2.76882	1.91256	0	4.6927	2.76756	0.591201	0	2.71429	2.58527	0	3.82535	3.01304	0.743288	0	2.34236	1.92443	0	2.30282	2.98393	0.783224
I1JM67	3	4	4	3	4	4	38.1	15.989	147	139.33	51.4955	37.6369	62.1836	35.2259	27.3703	43.1388	35.6124	31.3154	45.411	0.739449	34.5406	35.4624	45.7725	33.4329	34.8491	48.9059	0.942297	25.9815	24.7975	35.7718	31.2604	34.5633	45.9881	0.210849
A0A0B2QYV1	9	8	10	2	2	2	40.3	41.622	377	61.024	10.1113	8.46402	11.9352	20.7846	12.374	16.3917	20.0259	12.4452	15.7568	0.899377	17.356	13.1304	15.2398	16.2121	11.6324	16.4488	0.821778	22.068	15.5162	18.2017	17.0772	10.901	14.7527	0.171936
K7M5W5	1	1	0	1	1	0	23.2	7.7857	69	2.3687	1.3279	1.29841	0	0.49069	0.842003	0	0.938459	0.719884	0	0.786144	1.19814	1.23271	0	0.582486	0.348633	0	0.318553	1.18966	1.16465	0	0.440784	0.937605	0	0.53255
B2CM89	1	0	2	1	0	2	6	56.231	496	20.389	0.66558	0	1.65955	0.155776	0	1.33987	0.288137	0	0.935056	0.866125	0.27276	0	2.32778	0.380202	0	1.70712	0.85829	0.692269	0	0.770696	0.671622	0	1.97902	0.564152
A0A0B2QZH4	8	7	7	1	1	1	21.5	67.49	636	91.143	15.7672	13.5174	18.5532	21.0464	18.1667	21.8602	23.5956	19.1512	24.68	0.355492	14.7879	18.6765	13.6027	18.0216	18.1983	19.0788	0.154807	19.3262	21.1024	19.1062	21.7537	21.318	22.5236	0.049212
A0A0B2QZN2	4	4	3	2	1	0	16.6	35.836	313	4.3989	1.31092	0.506648	0	1.42842	0.506578	0	1.08011	0.404855	0	0.78869	0.761892	0.933066	0	0.779075	0.388968	0	0.65504	1.17632	1.014	0	0.67177	0.464094	0	0.447949
I1J7U9	1	1	1	1	1	1	2.1	55.858	525	10.545	0	0	1.33639	0.369855	0.53992	0.549386	0.808885	0.437936	0.485931	0.522457	0.26082	0.266299	0	0.372476	0.197215	0.648778	0.218692	0.491297	0.318759	0.153085	0.445224	0	0.489897	0.962026
I1NJ89	1	1	1	1	1	1	4.1	68.546	610	63.625	0	0	0	0.173364	0.123155	0	0.0713389	0.0389231	0	0.325749	0	0.335693	0	0.199817	0.137005	0.231996	0.537346	0.085871	0.0412608	0.174044	0.222337	0.233304	0	0.579229
A0A0B2R014	5	1	6	5	1	6	18	64.458	594	79.197	1.74376	0.252059	5.45685	1.51782	0.342188	6.27139	2.07815	0.418093	4.41552	0.859334	2.80035	0.622691	5.63471	2.20452	0.388705	4.48457	0.742387	2.64833	0.657496	6.44393	2.89853	0.464094	7.0951	0.931388
I1KHZ8	2	1	1	1	0	0	11.9	37.369	344	0.97654	0.655429	0	0	0.716029	0	0	0.461165	0	0	0.779656	0.219831	0	0	0.360304	0	0	0.755985	0.50705	0	0	0.898611	0	0	0.723608
A0A0B2R099	2	1	1	2	1	1	12.3	35.138	309	9.3792	0.959131	0.252011	0.661521	2.39902	0.345518	0.674164	1.40818	0.429385	0.428576	0.619829	1.92935	0.300323	0.614625	4.22273	0.605733	0.879041	0.492656	2.03382	0.144865	0.487935	1.27884	0.45933	0.560467	0.85639
A0A0B2R0K0	1	0	0	1	0	0	1.8	76.999	720	1.2838	0.331145	0	0	0.169396	0	0	0.135663	0	0	0.884008	0.291904	0	0	0.412856	0	0	0.822697	0.341772	0	0	0.217812	0	0	0.774966
I1L1I5	1	0	0	1	0	0	35.7	10.387	98	3.657	0.818968	0	0	2.03096	0	0	3.22031	0	0	0.770353	0.384107	0	0	0.543313	0	0	0.822655	0.379826	0	0	0	0	0	0.373901
A0A0B2R0Z0	7	7	8	1	2	3	46.8	24.329	218	5.4348	1.69589	1.5077	3.62227	0.471291	2.37299	6.67271	1.37777	1.94793	5.20147	0.887385	1.56489	2.56135	4.3417	2.04497	3.50069	10.0286	0.411444	1.159	2.30017	6.17599	1.31607	4.46052	7.66954	0.621941
K7KNN9	0	1	1	0	1	1	6.5	62.395	573	7.0825	0	0	0.666552	0	0.174113	0.37305	0	0.432197	0.29023	0.743682	0	0.655088	0.286045	0	0.171231	0.874924	0.920155	0	0.483036	0.502355	0	0.46888	0.737009	0.799576
I1K1Q3	1	1	1	1	1	1	9.7	15.808	145	2.7828	0.668405	1.01549	0.993125	0	0.860104	0.960434	0.625233	0.884565	1.48643	0.379945	0.64249	0.91071	0.923201	0.595926	0.558925	1.28973	0.968782	0.310631	0.627592	0.784612	0.440509	0.932995	0.727929	0.561517
A0A0B2R1B7	2	3	3	2	3	3	13.4	33.922	313	42.097	7.57718	3.99952	8.29229	6.59825	8.87104	11.4491	4.37372	7.39713	7.31718	0.203408	3.64864	5.32348	8.82359	2.99784	5.88518	5.95221	0.6144	3.81106	5.78065	6.65146	4.71698	5.55161	4.91543	0.707873
C6SVF6	6	6	5	6	6	5	57	11.298	107	76.822	20.6255	18.7366	20.5784	16.3056	14.0342	14.6206	11.4692	11.347	12.7161	0.0177852	18.9016	15.8687	13.7267	14.3544	9.06384	9.13099	0.0826	11.5271	8.45454	10.9339	12.8139	11.9949	11.8732	0.123114
C6SWI3	1	2	1	1	2	1	16.7	14.298	138	9.8381	1.29034	1.99174	1.3226	2.56371	4.45428	1.37243	2.62694	4.92266	1.37217	0.903596	0.997487	1.76242	0.897489	0.704653	1.6291	0.102983	0.478576	0.565577	2.37259	0.441752	0.891316	1.85476	1.28317	0.767438
I1KRD4	0	2	0	0	2	0	10.5	30.876	267	3.4625	0	1.26239	0	0	1.56125	0	0	1.27245	0	0.892915	0	1.8312	0	0	1.61304	0	0.933062	0	1.46846	0	0	1.14616	0	0.871042
I1JGX0	1	0	0	1	0	0	4	45.429	405	2.5138	0.334187	0	0	0	0	0	0.323079	0	0	0.373901	0.329957	0	0	0.176655	0	0	0.703084	0	0	0	0.449369	0	0	0.373901
A0A0B2R1S1	7	7	7	5	5	5	51.6	24.232	223	29.976	35.6663	17.9606	36.1946	34.5896	25.1194	36.2757	39.1066	31.6123	39.608	0.331416	20.2498	20.077	26.5769	25.1738	24.2232	36.9573	0.233184	26.3653	18.3771	32.9593	24.3651	21.6584	28.6044	0.83726
I1K302	0	0	1	0	0	1	12.4	13.074	113	3.1872	0	0	0.66649	0	0	0.376298	0	0	0.116893	0.54629	0	0	0	0	0	0.896222	0.373901	0	0	0.516661	0	0	0.484486	0.965945
I1LUU6	2	2	2	2	2	2	10.8	24.836	222	6.9151	15.0159	12.0914	13.1164	12.3378	9.74867	10.227	12.4704	13.7297	12.2747	0.0886021	6.26054	5.5309	6.2096	8.93034	6.72304	6.69187	0.13599	5.54493	4.97891	4.07749	6.44916	6.54014	5.23653	0.114013
C6T107	3	2	2	1	0	0	21.9	12.959	114	1.6439	0.993341	0	0	0.511615	0	0	0.452453	0	0	0.935133	0.573785	0	0	0.602706	0	0	0.973941	0.497545	0	0	0.440361	0	0	0.935551
I1MJ86	20	22	24	20	22	24	39.3	94.056	843	323.31	72.7016	64.6163	79.1138	85.583	91.0857	97.2408	76.1145	80.3801	82.1553	0.0368882	61.5878	82.3034	89.6849	91.0256	102.874	101.326	0.0891311	69.9913	75.078	73.1074	78.629	94.603	99.8353	0.0490932
A0A0B2RVG0	1	0	1	1	0	1	1	106.42	957	1.3112	0.784323	0	0.663334	0.980098	0	0.564325	1.03614	0	0.655325	0.911673	1.11939	0	1.34123	1.53534	0	0.176335	0.7157	2.80836	0	0.635153	1.39482	0	0.500223	0.613268
A0A0B2R278	1	0	1	1	0	1	2.9	69.501	614	0.96861	0.132107	0	69.3238	0.0867792	0	62.8291	0.2247	0	77.0935	0.891737	0.0846539	0	54.1264	0.0922569	0	67.0682	0.887757	0.0767313	0	63.491	0.111327	0	87.4291	0.835184
A0A0B2R286	5	6	6	2	2	1	24.6	53.114	500	47.763	1.34224	1.87765	0.336385	1.54341	1.86041	0	1.29643	2.09494	0.299251	0.907727	1.19676	1.27281	1.07468	0.597958	2.19172	0	0.721176	1.47544	2.14225	0.247231	1.48396	1.46564	0.201635	0.750617
I1NB44	7	6	4	1	1	0	36.1	31.548	294	1.8994	2.67179	0	0	1.94359	0.710265	0	2.71823	0.867832	0	0.767571	1.32374	1.28673	0	1.31533	1.0549	0	0.89902	1.83657	0.618524	0	1.80729	0.21315	0	0.862549
I1MMH4	3	3	3	3	3	3	10.6	44.264	398	22.831	1.47135	3.81239	3.63102	1.79675	4.71334	6.15279	2.43296	3.62144	4.43337	0.633478	0.575821	2.49672	3.59865	1.25195	3.1204	3.22277	0.79174	0.765087	2.72416	2.69543	0.879729	3.73622	3.2314	0.638831
A0A0B2R2L5	4	3	3	4	3	3	11	58.205	529	17.112	13.7608	8.36759	10.3059	13.3686	13.1773	11.7422	13.3873	14.0564	14.2805	0.119115	7.07032	9.40177	9.04667	10.8296	12.6497	12.5199	0.0200145	9.72191	11.1834	9.35273	10.1924	16.9261	8.62342	0.521881
C6T6P9	1	1	1	1	1	1	13.6	9.1051	81	88.403	2.40028	2.1287	3.38541	2.1726	2.07439	2.74561	1.97252	1.87535	2.345	0.35242	1.84544	2.05633	2.39029	1.64002	1.93717	3.42036	0.702561	1.55053	1.31241	1.75343	1.93635	1.46989	3.90746	0.301094
I1LAA7	0	0	2	0	0	2	2.5	107.04	969	2.5111	0	0	2.35626	0	0	1.92068	0	0	2.09673	0.953601	0	0	2.19815	0	0	1.65086	0.851907	0	0	2.31106	0	0	2.50947	0.956413
A0A0B2R3J3	2	2	2	1	1	1	18.1	23.694	204	3.0621	0.33279	1.02098	0.996531	0.0777175	0.479056	0.756714	0.058747	0.41869	0.637027	0.810732	0.151367	0.997333	0.967144	0.530678	1.03576	0.8309	0.779626	0.0817399	0	0.470397	0.102045	0.922519	1.26725	0.196735
I1KXF3	2	1	0	2	1	0	14.8	20.97	189	2.7646	1.61102	0.501182	0	4.05326	0.886969	0	3.51575	0.724103	0	0.893143	1.62225	0.908834	0	4.00423	0.782992	0	0.597223	4.10535	0.634818	0	3.5629	0.928077	0	0.962564
C6TBW6	1	1	1	1	0	1	21.8	11.892	119	57.757	0.660644	0	0.324855	0.428349	0	0.689122	0.702364	0	0.751367	0.739981	0.910896	0	0.625105	0.471546	0	0.295953	0.444246	0.566474	0	0.300672	0.669697	0	0.371598	0.830154
A0A0B2R6F6	1	0	3	1	0	1	10.8	35.494	333	3.983	0.986605	0	0.663146	0.881887	0	0.979226	0.756565	0	0.819671	0.827328	0.823936	0	0.569604	0.589306	0	0.373733	0.655579	1.18973	0	0.647235	0.449517	0	1	0.788051
I1KXE7	1	2	1	1	2	1	5.3	64.212	570	6.6788	0.644998	1.257	0.993125	1.85084	1.93661	0.960434	2.42448	1.86469	1.28697	0.57516	0.457468	0.547197	0.922999	0.940375	2.07258	1.55785	0.0691021	1.30381	1.10917	0.792569	0.672362	0.218244	0.232608	0.0301049
A0A0B2R4N3	1	1	1	1	1	1	7.6	15.863	145	3.286	2.31413	1.29316	1.32601	1.39433	2.10265	1.16895	1.88632	1.42167	1.00889	0.773955	1.74837	1.79735	0.920101	1.55803	2.2522	0.583001	0.967699	1.30878	0.923479	0.455977	1.55294	1.62839	1.27268	0.0941185
A0A0B2R4S4	8	6	9	0	1	2	31	50.51	448	3.2518	0	0.496097	1.98938	0	1.24204	1.73294	0	1.04432	0.921212	0.611688	0	1.58417	2.29088	0	0.537604	2.25236	0.725254	0	0.428837	0.637183	0	1.19341	0.958928	0.427461
A0A0B2R4T4	0	0	1	0	0	1	3.9	32.86	309	1.1377	0	0	0	0	0	0.406138	0	0	0.165198	0.611883	0	0	0	0	0	0	#DIV/0!	0	0	0.166867	0	0	0.252052	0.79207
A0A0B2RTD9	1	1	1	1	1	1	9	14.039	122	2.6477	0.32118	2.06478	1.31245	0.718907	1.1565	1.97923	0.937287	1.46855	0.959609	0.709922	1.18479	1.93586	1.1569	0.785474	0.749798	1.3051	0.199378	1.01127	1.11121	0.990338	0.663058	0.928805	1.25687	0.642744
K7LGI6	1	1	1	1	1	1	4.3	54.534	506	35.94	0	0	0	0.278804	0.0904431	0	0.270975	0.0666179	0.0788864	0.888554	0.0716746	0	0	0.133645	0.0790982	0.0917107	0.0556304	0.117747	0.170145	0.0838183	0.223733	0.470909	0.376067	0.0378116
C6SVB6	1	0	0	1	0	0	6.3	19.95	175	1.4823	2.01301	0	0	1.41413	0	0	0.904813	0	0	0.776726	1.10243	0	0	1.57887	0	0	0.816764	1.01325	0	0	2.25488	0	0	0.641874
C6SY85	0	1	0	0	1	0	8.3	22.583	204	1.2114	0	0.509106	0	0	0.335189	0	0	0.265046	0	0.877574	0	0	0	0	0.39542	0	0.373901	0	0.680611	0	0	0.463961	0	0.805528
I1KHZ0	0	0	1	0	0	1	6.9	28.881	259	0.91097	0	0	36.1259	0	0	26.3229	0	0	28.1419	0.964614	0	0	27.1414	0	0	35.4732	0.861101	0	0	3.55136	0	0	30.1498	0.430411
A0A0B2R5Y0	16	16	15	0	0	0	32.8	71.085	649	1.6423	0	1.01544	0	0.186419	0.864225	0	0.142183	0.834055	0	0.94948	0	0.5121	0	0.425311	1.2464	0	0.392511	0.171443	1.35068	0	0	0.681584	0	0.591871
K7L6J5	1	1	1	1	1	1	1.7	50.949	468	1.6441	0.55851	0.583769	0.66149	0.530998	0.504508	0.674561	0.349478	0.704544	0.276997	0.424678	0.451886	0.743588	0.580388	0.312801	0.735962	0.628391	0.839706	0.88008	1.21293	1.03524	0.673059	1	0.994425	0.348191
C6TFI3	0	1	1	0	1	1	11.8	10.341	93	2.0379	0	0.5066	1.70702	0	0.509791	0.513692	0	0.263185	1.47064	0.650196	0	0.622296	1.68479	0	0.803584	1.47402	0.988677	0	0.317191	0.958137	0	0.927614	2.00932	0.439164
A0A0B2R6F1	0	1	0	0	1	0	5.9	26.456	222	1.4992	0	1.47211	0	0	6.64188	0	0	0.704175	0	0.424236	0	4.50005	0	0	0.769318	0	0.459699	0	0.724319	0	0	1.18833	0	0.755563
E9KNA5	3	2	3	0	0	1	18.5	29.498	259	3.166	0.327699	1.01826	0.326448	0.359263	0.668041	0.594599	0.454565	0.731233	0.852055	0.407764	0	0.226059	0	0.157455	0.578809	0.168292	0.225151	0.888704	0.652631	0.486847	0.676337	0.696251	0.500412	0.715461
C6T8V3	1	2	2	0	1	0	7.9	51.603	468	3.8945	0	2.06755	0	0	0.964774	0	0	3.92782	0	0.504419	0	1.21931	0	0	1.0494	0	0.92097	0	1.0166	0	0	1.39486	0	0.837259
A0A0B2R6H9	9	9	9	0	0	2	33.3	49.406	447	64.322	66.9523	60.5084	113.459	86.4377	79.2241	141.326	76.1977	72.3463	120.453	0.638526	58.205	58.2293	95.8382	72.3807	75.4794	125.225	0.393596	73.3447	72.5483	107.473	84.2197	91.191	139.338	0.381022
A0A0B2R6K0	0	0	1	0	0	1	8.7	17.145	150	5.0111	0	0	2.69611	0	0	1.71445	0	0	1.72916	0.995468	0	0	1.1295	0	0	2.78664	0.610887	0	0	1.82992	0	0	3.24081	0.723883
B3TDK4	37	33	36	26	24	26	56.1	94.41	839	323.31	361.971	243.895	322.855	400.87	347.621	394.221	546.129	449.114	512.301	0.0211043	461.662	452.705	469.385	580.232	537.766	576.068	0.00196296	758.224	650.513	669.563	759.584	731.451	762.65	0.166747
I1M540	1	1	1	1	1	1	3.9	39.439	360	6.7313	0.331083	0	0	0.172716	0.17768	0	0.301584	0.139456	0.337937	0.166041	0	0.310839	0.714372	0.393079	0	0	0.437938	0.342819	0.332094	0.142314	0.444802	0.472629	0.739315	0.0704987
I1LTT3	1	1	1	1	1	1	26.1	11.173	111	77.164	11.164	5.17293	8.38073	7.28858	4.81865	7.77092	8.96285	4.79028	5.73032	0.936831	5.30336	2.94525	5.10834	7.17549	3.68294	6.0029	0.411202	4.86112	3.50796	3.31412	5.69323	3.98368	6.24544	0.166568
I1L6F7	1	1	0	1	1	0	8.8	19.673	170	2.2505	0.321055	0.753049	0	0.725876	1.24305	0	0.805708	0.757638	0	0.776441	0.571688	0.187736	0	0.829838	0.38743	0	0.62982	0.12511	0.131351	0	0	0.227812	0	0.918032
I1M4W2	9	11	10	1	1	0	42.7	41.728	377	1.4384	0.320931	0.252011	0	0.732378	0.345518	0	0.151352	0.139064	0	0.293067	0	0.299911	0	0.170333	0.197597	0	0.856442	0.170346	0.158553	0	0.676062	0.231981	0	0.401338
A0A0B2R6Y9	6	4	5	1	0	0	33.7	32.984	291	3.7793	0	0	0	0.183107	0	0	0.144032	0	0	0.874934	0.291136	0	0	0.196654	0	0	0.801288	0.341573	0	0	0.222401	0	0	0.784536
A0A0B2R753	0	1	0	0	1	0	2.3	53.193	488	1.4941	0	0.751784	0	0	1.32989	0	0	1.69169	0	0.874636	0	0.542916	0	0	1.84908	0	0.535095	0	8.50594	0	0	0.739237	0	0.414456
I1LUY8	0	1	0	0	1	0	6.5	21.882	199	1.3102	0	0.498532	0	0	1.07212	0	0	1.33744	0	0.884485	0	0.510058	0	0	0.293996	0	0.732209	0	0.98112	0	0	1.43509	0	0.806878
I1L6Y9	5	4	6	2	2	4	24.1	45.641	410	63.761	7.38285	3.78255	11.6499	7.53424	5.01312	11.4355	6.9945	4.14258	11.584	0.890254	5.65583	6.90613	9.30177	6.47251	3.79622	11.8942	0.97136	6.20282	4.33686	7.19252	14.2947	6.34451	25.1958	0.165394
I1MQ89	5	6	8	2	2	3	26.1	48.032	445	18.33	2.9835	3.14429	3.80695	1.34075	4.71503	3.68839	2.00583	4.39243	3.42842	0.983033	2.38627	3.96438	3.86992	2.22182	2.56291	1.92153	0.0974263	1.81995	3.36216	3.53561	1.53887	4.95368	5.04928	0.501862
K7K5K8	0	0	1	0	0	1	8	30.417	287	1.951	0	0	1.28579	0	0	1.56291	0	0	0.863745	0.715365	0	0	0.362527	0	0	0.67417	0.704757	0	0	0.562486	0	0	0.993437	0.724985
C6F117	0	0	1	0	0	1	6.9	14.774	130	1.0621	0	0	1.33301	0	0	0.750859	0	0	1.2613	0.745562	0	0	0.153985	0	0	1.45361	0.424191	0	0	1.8762	0	0	2.51394	0.848821
I1JAV0	1	0	1	1	0	1	4.1	35.198	320	1.3994	0.98319	0	1.69321	1.07176	0	1.33923	1.24413	0	1.14989	0.992589	2.17204	0	2.36313	1.41482	0	1.02264	0.465318	0.96885	0	0.778945	1.12549	0	2.0192	0.516451
A0A0B2R7N4	3	2	1	1	1	0	27.3	27.63	242	22.711	3.61164	2.01573	2.31914	3.56021	2.78413	2.13012	6.56505	3.59857	3.38484	0.201075	3.27983	2.2256	1.77557	2.92541	2.87685	3.65348	0.229501	4.90765	3.98416	3.50427	5.17159	4.21416	3.49909	0.810418
Q9LLX2	2	2	2	2	2	2	17.3	17.976	168	22.762	15.5645	13.3126	16.3662	15.8261	12.3999	13.0408	15.8594	10.9927	13.3344	0.847463	8.99024	10.6219	13.8706	11.9875	11.3593	13.2104	0.540628	17.7375	16.515	14.0192	7.29453	9.7232	9.35381	0.00536302
I1LV24	2	2	2	1	1	1	29.3	12.234	116	89.41	0.8009	0.174701	0.43216	0.240682	0.718609	0.307649	0.407056	0.310171	0.163622	0.479755	4.51455	1.67945	1.88121	2.17836	2.5004	1.98802	0.63863	2.59732	1.65441	1.73817	0.783076	0.606793	0.41681	0.012
I1M3P2	0	1	0	0	1	0	9.9	21.293	192	3.7502	0	1.02346	0	0	0.305767	0	0	0.710978	0	0.628245	0	0.249557	0	0	0.783235	0	0.551591	0	1.00023	0	0	0.928077	0	0.960365
Q9ZNZ4	9	8	8	9	8	8	54.8	17.835	155	196.2	780.225	581.478	724.955	371.242	348.513	372.937	664.647	575.885	647.64	0.000724366	570.486	574.951	597.136	568.865	563.8	599.402	0.81271	549.292	457.949	478.776	300.235	341.067	334.243	0.00499295
Q71UA1	5	4	5	1	0	0	30.7	27.466	244	1.2998	1.68875	0	0	0.863822	0	0	1.06954	0	0	0.888293	1.49711	0	0	1.6377	0	0	0.952517	0.995754	0	0	1.12078	0	0	0.937546
A0A0B2R887	6	8	7	6	8	7	34.5	26.577	235	221.64	17.5184	17.7372	28.8057	15.4982	16.8932	17.4827	17.2472	15.6542	18.6905	0.616463	42.1974	44.4144	38.6655	41.5432	46.7777	45.2249	0.293821	89.0416	85.9921	66.3684	59.0912	64.4795	62.2239	0.0634239
I1JWW7	0	1	0	0	1	0	8.2	21.482	183	2.1275	0	0	0	0	0	0	0	0.291578	0	0.373901	0	0.343825	0	0	0.407679	0	0.910469	0	0.150966	0	0	0.231848	0	0.784559
C6TIQ5	2	4	3	2	4	3	22.2	37.92	343	10.376	3.92891	3.04404	2.63862	4.49794	3.64545	3.14051	5.56183	4.55762	4.10278	0.169618	3.26873	2.94423	2.73853	4.06579	2.394	3.64026	0.506117	3.23775	3.20941	2.40379	4.44506	3.96493	3.22222	0.107656
K7KG78	1	0	1	1	0	1	4.6	28.526	263	1.4441	8.68824	0	4.31754	5.57921	0	5.33654	12.6672	0	7.9991	0.474553	7.25442	0	1.23225	5.56431	0	2.30848	0.944495	55.8863	0	28.6041	3.32586	0	2.49512	0.180085
Q38IW8	12	12	12	2	3	2	64.8	27.204	253	323.31	108.473	81.7281	105.44	126.52	125.888	136.489	142.883	136.716	151.648	0.0630526	86.2482	81.635	79.1811	105.971	107.76	120.156	0.00416787	124.051	124.251	121.859	99.8393	100.033	105.382	0.000391549
K7KVA0	0	1	0	0	1	0	1.7	88.346	778	2.5512	0	0	0	0	0.177781	0	0	0.569834	0	0.547183	0	0.300721	0	0	0.572902	0	0.695619	0	0.485525	0	0	0.932686	0	0.692525
A0A0B2R9S1	1	0	0	1	0	0	11	16.303	146	1.2224	0.665704	0	0	0.147991	0	0	0.476323	0	0	0.546326	0.957275	0	0	0.170197	0	0	0.463625	0.308305	0	0	0.449517	0	0	0.808371
A0A0B2R9U0	2	2	2	2	2	2	12.5	21.12	192	40.797	1.15387	1.12982	1.54475	0.872889	1.8451	2.16941	1.52685	1.31568	2.34178	0.852623	1.00634	1.28667	1.37921	0.608058	0.749919	1.09037	0.088215	0.883553	1.13387	1.10234	1.45977	1.04696	1.16076	0.279595
E6Y2N1	0	0	1	0	0	1	5.4	37.049	349	1.7138	0	0	0	0	0	0.199226	0	0	0	0.373901	0	0	0.339343	0	0	0	0.373901	0	0	0	0	0	0	#DIV/0!
C6T9B1	6	8	8	6	8	8	44.6	31.409	285	169.38	21.1632	16.3884	20.3784	17.9744	20.4529	23.1369	23.2919	20.6383	25.4518	0.270468	17.7023	14.0645	17.4015	17.4877	17.9205	19.1126	0.230605	14.6453	17.3685	19.2199	14.2471	22.468	17.6032	0.725696
C6SWQ6	1	3	2	1	1	1	19.6	26.893	245	2.8422	0.662258	0.381692	0.333323	0.338667	0.80427	0.790274	0.634686	1.02368	0.638748	0.577029	0.594045	0.31074	0.625341	0	0.565499	0.416219	0.405035	0.668074	0.983609	0.827677	0.226566	1.05101	0.494978	0.414959
I1L683	1	1	1	1	1	1	10.2	14.361	128	1.886	2.409	2.54756	0.979158	1.69169	3.32313	1.79488	2.29187	2.33967	0.804782	0.564315	3.12349	1.63125	0.815939	2.16307	2.37459	0.82479	0.937505	2.16044	1.07416	1.00591	1.6081	2.59462	1.24217	0.506208
A0A0B2RB19	1	0	0	1	0	0	1	164.71	1451	1.4062	0.989926	0	0	0.699369	0	0	0.28934	0	0	0.616756	0.468014	0	0	0.716845	0	0	0.785761	0.32896	0	0	0.446937	0	0	0.84204
K7L6D7	0	0	1	0	0	1	2.4	58.84	539	0.95208	0	0	2.02619	0	0	1.54436	0	0	1.13849	0.842807	0	0	0.865072	0	0	1.54597	0.720275	0	0	0.625037	0	0	0.97436	0.777871
I1L700	1	0	1	1	0	1	2.2	64.77	585	2.1736	0.976267	0	2.37679	1.45279	0	0.695505	0.752664	0	0.944366	0.782285	1.47518	0	0.915013	1.46226	0	1.33497	0.841317	0.831075	0	1.34739	0.648722	0	0.726941	0.588126
I1KTB1	7	8	6	7	8	6	49.5	25.338	222	181.01	22.3953	13.7257	14.6694	18.4182	16.6409	13.2202	17.0576	14.2082	14.5509	0.666943	16.4359	13.216	14.0408	15.9276	14.596	12.7999	0.93043	13.4976	10.3737	10.371	11.0169	7.63564	10.5486	0.320921
K7ME57	0	0	1	0	0	1	4.3	41.565	374	1.0085	0	0	9.70752	0	0	8.88895	0	0	8.55271	0.979559	0	0	8.73901	0	0	11.6687	0.850534	0	0	7.33445	0	0	9.04519	0.890313
K7MUH8	0	1	0	0	1	0	4.4	29.782	271	1.1833	0	2.29302	0	0	3.15692	0	0	3.90864	0	0.888308	0	1.50601	0	0	2.80403	0	0.704293	0	3.98788	0	0	1.37995	0	0.57002
I1LT59	1	0	0	1	0	0	9	16.94	155	1.9755	0.327885	0	0	0.348861	0	0	0.271777	0	0	0.87009	0.915152	0	0	0.812615	0	0	0.937256	0.674122	0	0	0.662466	0	0	0.990751
A0A0B2RBK5	1	2	0	1	0	0	24.1	17.818	166	2.6212	0	0	0	0.369873	0	0	0.144462	0	0	0.600607	0.260031	0	0	0	0	0	0.373901	0.520577	0	0	0.453111	0	0	0.92683
I1LWB8	7	6	6	5	4	4	41.5	24.258	224	81.843	13.2641	11.0249	15.355	13.1162	16.02	15.7692	15.6867	20.073	17.3688	0.157713	9.7587	11.4635	11.8564	12.5452	15.4875	15.9065	0.0430699	13.0389	17.0371	15.1574	9.81625	17.9508	16.6651	0.927991
I1KG43	0	1	2	0	0	1	6	37.418	348	1.3264	0	0	0.659678	0	0	0.782757	0	0	0.15825	0.47791	0	0	0	0	0	0	#DIV/0!	0	0	0.340814	0	0	0	0.373901
I1JXJ3	6	8	6	4	6	4	44.8	24.988	230	107.3	40.9065	38.5058	52.7342	55.376	52.7286	71.1331	68.9427	72.2398	89.8267	0.117124	28.8839	37.4872	35.5653	47.0862	52.6195	64.7088	0.0232003	53.4718	54.5769	63.8839	35.8637	47.0049	53.278	0.120789
I1LS05	1	0	0	1	0	0	5.1	45.828	414	2.183	0	0	0	0.186419	0	0	0.330589	0	0	0.723352	0	0	0	0	0	0	#DIV/0!	0	0	0	0	0	0	#DIV/0!
I1L6W0	0	1	0	0	1	0	2.1	60.868	559	1.204	0	0.747917	0	0	1.59922	0	0	1.4569	0	0.950704	0	0.755276	0	0	0.940489	0	0.885401	0	1.66152	0	0	1.39724	0	0.90898
I1JEI0	3	3	2	2	2	1	13.6	41.519	368	7.4352	3.62468	2.26772	2.29814	2.8378	3.1295	3.38319	2.62972	4.66727	2.906	0.687795	2.8198	2.52675	2.38315	2.52281	3.15337	3.95268	0.21774	2.84741	4.09989	1.90364	3.34489	2.294	2.68613	0.816153
I1M5E5	2	1	1	2	1	1	8.6	48.436	444	6.1223	1.47446	0.493376	0.659803	1.62512	1.43072	0.776298	1.33407	1.44809	0.631287	0.719572	0.900473	0.842426	0.569301	0.965485	1.88434	0.395312	0.523698	1.25	0.601455	1.02106	0.99907	0.431253	0.747477	0.408577
A0A0B2RCD0	0	0	1	0	0	1	1.2	92.966	823	0.99887	0	0	3.29761	0	0	5.97828	0	0	4.80801	0.886145	0	0	2.39825	0	0	7.35246	0.556639	0	0	3.24786	0	0	3.14107	0.982275
I1JU00	2	2	3	0	0	1	24.7	17.94	158	24.598	0	0	0	0	0	0.402908	0	0	0.790504	0.684771	0	0	0.285021	0	0	1.80715	0.452197	0	0	0.481228	0	0	0.716615	0.79859
A0A0B2RCZ5	6	5	5	2	1	1	31.2	39.352	375	34.067	7.73333	5.33477	5.3606	9.40657	6.07244	7.94221	10.418	7.87921	7.38101	0.606346	6.93248	5.07688	5.52148	7.47125	5.82794	5.64607	0.590035	9.13348	5.9709	4.15949	8.45114	5.80812	5.57268	0.917717
I1LC12	4	4	5	4	4	5	36.9	22.384	195	41.656	6.21156	7.04308	6.30117	3.94161	5.21281	5.39717	7.19943	11.0734	10.5861	0.0214903	6.18623	7.87179	4.17591	25.9766	49.2758	32.7845	0.012878	2.97802	4.56445	3.97714	6.56397	11.3244	14.4309	0.0411249
A0A0B2RDV8	0	1	0	0	1	0	4.6	50.616	454	3.2915	0	0	0	0	0.177461	0	0	0.289434	0	0.758092	0	0.331116	0	0	0.420807	0	0.875103	0	0	0	0	0	0	#DIV/0!
A0A0B2RE62	1	0	0	1	0	0	2	72.835	655	0.91827	0.999984	0	0	0.145042	0	0	0.140726	0	0	0.983984	0	0	0	0.628821	0	0	0.373901	0	0	0	0.213245	0	0	0.373901
K7LKA7	2	2	2	1	1	1	6.6	47.552	471	6.4776	1.64924	1.52741	3.86288	1.20107	1	2.35845	1.18123	1.90716	1.42353	0.974904	3.13181	0.538998	2.40866	2.69463	2.23238	4.97812	0.328792	1.28191	0.588604	1.00614	1.77809	1.60521	1.65543	0.025691
C6TLC1	2	2	0	2	2	0	21.3	18.356	164	6.5496	0.327885	0.511851	0	0.901962	0.686613	0	0.859601	1.31582	0	0.6998	1.45563	0.989431	0	1.63372	0.730156	0	0.968214	1.71908	1.14347	0	1.32476	1.40187	0	0.950068
C6TBF5	3	1	2	1	0	1	42.3	10.623	97	44.921	0.9835	0	1.65962	1.05331	0	1.33736	1.23107	0	1.8266	0.758166	2.15403	0	0.868307	1.39474	0	1.18942	0.857314	1.32654	0	0.945845	1.10327	0	2.2676	0.656886
I1MFI3	1	1	1	1	1	1	5.7	44.344	407	2.9341	1.31098	0.761093	0.66649	1.42474	0.681364	0.376298	1.09112	0.882661	0.646418	0.898118	1.08395	0.236174	0	0.294875	0.789344	0.380926	0.900417	1.3454	0.471802	0.669627	1.57966	0.691619	0.999859	0.519976
I1MDY5	0	2	1	0	2	1	7.1	57.24	524	18.319	0	1.268	2.31357	0	1.71069	2.46232	0	2.23627	2.16941	0.943842	0	3.08903	1.16067	0	2.12153	1.41271	0.838337	0	3.68011	2.87389	0	3.2854	2.13669	0.810652
I1ME25	7	8	5	1	1	1	19.1	72.469	674	70.5	17.3007	10.3451	7.6214	11.8437	14.3273	7.50897	14.9833	13.3403	10.0228	0.562938	10.5765	10.6489	6.14052	18.2345	15.4616	12.6902	0.0441798	14.2384	15.5156	7.14982	16.2428	16.7461	9.19927	0.64708
A0A0B2RGB4	3	1	0	2	0	0	4.4	77.14	735	6.0559	5.32402	1.55828	0	3.12038	0.639846	0	3.60596	0.418164	0	0.955575	2.93486	0.227366	0	2.6717	0.375536	0	0.977177	3.0862	0.667211	0	3.81769	0.700706	0	0.873423
A0A0B2RK83	1	0	2	1	0	2	13.4	37.122	351	25.824	0.493287	0	0.529936	0.442599	0	0.496468	0.467518	0	0.488519	0.981061	0.266115	0	0.687885	0.461687	0	0.769152	0.773817	0.238411	0	0.797554	1.00975	0	0.814918	0.536447
Q52VR5	1	3	2	1	3	2	15.1	44.817	391	12.15	2.48522	1.47111	1.16043	1.17475	1.34197	1.61093	1.54878	1.73444	1.73415	0.103787	2.40458	2.74148	1.99525	2.19104	2.02134	2.99874	0.952968	1.26911	0.886139	1.54652	1.6528	2.41332	1.52229	0.135786
C6TMX6	4	4	2	3	2	1	19.7	34.435	325	5.0719	3.59798	1.5224	0	4.32475	1.34868	0.598149	2.87351	0.649631	0.655132	0.634359	3.30789	1.83337	0.976647	4.06941	1.1244	0.176332	0.863046	3.55016	1.86196	0.644344	2.8907	2.62197	0.500223	0.990377
A0A0B2RGI9	0	0	2	0	0	2	0.9	316.43	2770	2.2806	0	0	2.34592	0	0	2.53938	0	0	2.66594	0.974225	0	0	3.18238	0	0	4.63363	0.809011	0	0	2.79984	0	0	7.28353	0.596332
I1JSY7	2	2	1	1	1	1	28.5	16.565	165	8.9957	0.655491	3.86442	4.07662	0.71225	2.87733	1.63135	0.958428	2.19763	1.63172	0.851339	0.552539	3.11257	3.00677	0.785111	1.76309	1.73384	0.424123	0.47561	1.3905	1.42145	0.663058	1.61551	0.970267	0.976861
I1JXS8	2	6	5	0	1	1	14.8	108.99	990	4.0684	0	1.80773	0.663209	0	1.16363	0.572427	0	0.961095	0.817919	0.97614	0	0.793435	0.626588	0	0.962113	0.620526	0.890902	0	1.87489	0.47207	0	1.39678	0.742561	0.925222
A0A0B2RH95	13	13	15	1	0	0	26.9	80.193	700	4.2446	1.24899	0.100033	0.264783	1.43679	0.335492	0.399339	0.995112	0.382853	0.463854	0.79963	1.89078	0.286988	0.310676	2.00264	0.381969	0.693019	0.800356	1.25402	0.390318	0.651522	1.56972	0.227922	0.120715	0.824546
I1MYX8	1	2	2	1	1	2	13.8	32.675	289	9.195	1.31744	2.54326	2.32932	1.99109	2.74208	1.52166	1.21906	2.68866	2.76627	0.831722	1.96216	1.87782	1.55966	1.34472	3.01299	2.00743	0.555	1.84803	2.96678	2.10857	0.440086	2.81584	0.504081	0.283255
D6PAW7	39	40	36	28	28	25	55.3	96.781	857	323.31	406.302	424.012	477.626	419.628	536.387	533.73	579.282	701.021	709.77	0.0430983	600.737	823.626	780.017	663.709	878.328	848.709	0.551681	796.078	976.998	905.427	1081.09	1415.88	1379.45	0.0279626
A0A0B2S939	2	2	2	2	2	2	15.5	24.42	213	23.736	2.15233	1.77441	1.32982	1.10246	1.69454	0.941398	1.06577	2.09863	0.770163	0.89457	1.77566	2.10509	1.27265	0.868206	3.00874	1.24742	0.989665	1.43394	2.44516	1.01856	1.00114	3.05337	2.01428	0.620379
I1NC78	1	1	1	1	1	1	3.3	27.708	246	1.0017	9.40101	12.1036	11.7615	4.98336	8.89509	8.78886	3.76663	8.16883	7.70694	0.623561	9.51817	16.3115	9.44701	6.22544	11.1904	8.50702	0.311038	4.5984	9.16851	7.70193	6.73292	12.7753	9.74454	0.304359
C6TGZ7	5	4	4	1	1	1	25.4	29.789	276	43.953	22.8033	26.6905	32.5823	19.6959	23.8443	24.9632	20.9958	30.101	26.3121	0.390943	12.8458	18.9178	19.5063	19.1827	26.9257	27.1536	0.0956384	20.9946	23.8358	25.1681	17.2429	19.4012	23.3756	0.201304
I1JXQ5	1	2	1	1	1	1	2.9	114.28	1011	18.804	0	0.509249	0	0.552859	0.680001	0.406138	1.12456	1.15063	0.171324	0.462673	0.562191	1.64139	0	0.163398	1.21043	0	0.675209	0.647136	0.627899	0	0.67621	0.700573	1.00819	0.194897
K7LDT9	17	15	13	16	14	12	27.9	103.33	950	113.44	35.0733	32.1637	30.4415	26.7258	25.6729	20.2398	29.759	30.3822	23.0801	0.316261	48.3402	57.5314	41.6243	61.5603	67.4124	47.0881	0.278445	68.9975	70.8123	46.9796	90.8612	110.417	75.3899	0.0777989
I1MNU1	1	3	2	0	1	0	10.3	58.471	545	4.654	0	0	0	0	0.126622	0	0	0.0882889	0	0.816108	0	0	0	0	0	0	#DIV/0!	0	0	0	0	0	0	#DIV/0!
I1MP01	0	1	0	0	1	0	2.5	53.819	478	1.6604	0	0	0	0	0.177461	0	0	0	0	0.373901	0	0.331544	0	0	0.420888	0	0.875656	0	0	0	0	0.227084	0	0.373901
I1JRN5	0	0	1	0	0	1	2.8	49.256	460	1.8727	0	0	0.663209	0	0	0.572427	0	0	0.653444	0.93018	0	0	0.626386	0	0	0.409026	0.785839	0	0	0.478939	0	0	0.495142	0.98236
I1MFP3	1	2	1	1	2	1	14.4	29.082	270	10.354	0.989926	1.00222	0.993094	0.698641	1.78538	0.961076	1.12667	2.03273	1.26859	0.490141	0.532402	0.710697	0.866925	0.333162	1.10424	1.03726	0.670152	0.843621	1.9827	1.68361	0.899182	1.88992	1.23754	0.737385
A0A0B2RIG1	2	1	2	1	0	1	14	32.913	299	24.418	2.81788	1.14057	1.99084	1.25961	1.18779	2.05156	1.37907	1.09833	1.67449	0.738223	1.92722	1.82613	1.05031	1.12684	0.391375	0.830986	0.079487	1.59382	0.767138	0.80254	1.90189	0.707146	1.37301	0.567512
C6T374	1	2	1	1	2	1	14.4	15.431	139	11.63	7.23756	5.87898	7.99856	6.33872	5.74288	8.50047	6.9874	5.96793	8.46861	0.812632	11.324	14.9636	15.7132	10.2697	9.81795	13.2249	0.168654	11.6038	10.8022	14.0247	9.3887	10.3242	12.7162	0.390223
C6T2A9	4	6	4	1	1	1	41.1	21.181	197	26.828	8.61684	10.1127	8.33104	7.67952	9.75271	6.72068	7.03166	8.57605	6.53444	0.570363	6.41164	9.90123	8.39056	5.57799	8.014	5.8025	0.237386	6.69735	9.43765	4.78516	9.05758	15.7755	8.79537	0.185622
I1K0G0	6	7	4	1	1	0	18.8	43.129	400	2.8278	1.31908	1.76475	0	0.978	2.36794	0	1.17987	2.43669	0	0.931319	0.997733	1.74816	0	1.10159	1.71266	0	0.976017	0.827053	1.13812	0	0.996194	2.72739	0	0.535705
I1KJI7	5	6	5	5	6	5	40.3	16.512	149	69.272	65.4404	58.3172	44.5378	71.6359	66.2069	50.3985	74.6095	69.4544	47.3871	0.92375	50.6345	51.8289	34.0489	55.961	60.7776	42.6402	0.389051	51.6306	52.516	31.2608	64.9483	70.8602	47.4348	0.181933
K7L188	0	0	1	0	0	1	2.1	43.271	385	1.6463	0	0	0.989407	0	0	1.18242	0	0	1.66533	0.824704	0	0	1.06201	0	0	0.81712	0.863881	0	0	1.05255	0	0	0.738256	0.8189
A0A0B2RIW3	9	9	9	8	8	8	80.6	17.678	160	301.15	157.383	171.469	166.615	167.435	223.875	207.441	244.792	310.669	278.782	0.0363455	168.509	247.424	180.226	240.773	336.88	274.222	0.0848028	447.991	623.438	502.079	145.542	218.615	184.693	0.0036571
I1LS33	2	0	0	2	0	0	6.5	34.663	308	3.3885	2.3001	0	0	2.16827	0	0	1.66613	0	0	0.863234	0.946359	0	0	2.4713	0	0	0.595315	2.24835	0	0	1.55626	0	0	0.812663
A0A0B2RJ86	1	1	0	1	1	0	3.6	57.786	521	1.1911	0	0.256952	0	0	0	0	0.158147	0.152252	0	0.11626	0	0	0	0	0	0	#DIV/0!	0.171393	0	0	0.453111	0	0	0.592079
C6TKZ2	1	2	0	1	2	0	11.4	38.568	342	5.6307	0.993248	1.19219	0	0.515395	1.08191	0	0.60053	1.10321	0	0.940477	0.241858	1.30909	0	1.05005	1.79183	0	0.548368	0.50012	1.73313	0	0.430888	2.34738	0	0.847616
I1K8G1	0	0	1	0	0	1	1	98.149	893	1.3085	0	0	0.669927	0	0	0.171267	0	0	0.163831	0.976474	0	0	0.15965	0	0	0.225344	0.823661	0	0	0	0	0	0	#DIV/0!
A0A0B2RJS3	5	4	3	1	0	0	14.2	62.679	563	5.4436	0.160487	0	0	0.365001	0	0	0.392947	0	0	0.960942	0.104692	0	0	0.173533	0	0	0.751188	0.335723	0	0	0.449453	0	0	0.849242
I1K3M8	2	2	1	1	1	0	19.5	13.623	123	29.135	4.6482	7.64697	5.20249	5.37897	6.09178	4.71124	4.20857	6.15016	4.75029	0.637461	5.13314	7.26994	4.53884	4.52251	5.69099	4.05733	0.406696	4.82888	4.61327	4.22802	4.54866	7.31892	4.80088	0.32984
I1M5L8	4	2	3	1	0	1	9.8	94.933	858	20.928	2.31454	1.0132	1.98956	1.74214	1.73777	2.32408	3.36078	1.35419	2.91324	0.394894	2.31404	1.76739	2.09631	1.74669	2.41969	2.49632	0.602458	2.29737	2.15906	2.62755	1.78836	2.54632	2.97005	0.853049
I1LQR4	16	18	15	1	2	1	39.6	71.087	649	127.02	13.4221	10.6017	6.97675	12.8752	11.4954	10.4663	10.7803	12.7135	8.73762	0.553176	10.7076	13.8284	9.36108	14.2957	11.1611	7.42807	0.894362	14.4193	14.3605	9.59404	17.2556	14.6901	9.89415	0.689165
A0A0B2SE95	0	1	0	0	1	0	12.1	17.864	165	2.8884	0	0.633847	0	0	0.595687	0	0	1.04388	0	0.728138	0	0.419122	0	0	0.456631	0	0.954648	0	0.546755	0	0	0.698919	0	0.872174
I1LGR6	1	0	0	1	0	0	1.8	127.34	1125	2.579	0.334187	0	0	0	0	0	0.30567	0	0	0.373901	0	0	0	0	0	0	#DIV/0!	0.349965	0	0	0.226566	0	0	0.781969
A0A0B2RK27	2	1	3	2	1	3	4.7	101.02	919	7.0586	0.983159	0.77088	2.65955	1.07222	0	1.89008	0.92822	0.877051	1.57541	0.825224	0.49105	0	1.9013	0.772899	0.559046	1.70689	0.76384	0.834648	0.843627	1.97395	0.889878	0.932995	1.48479	0.799886
I1LIQ4	3	2	3	2	1	2	19.4	27.758	258	105.96	5.34886	2.8106	6.67083	3.59159	2.90475	7.43211	6.61809	2.78553	8.0565	0.606906	4.03226	4.03121	4.13311	7.27388	3.1028	7.67701	0.252825	4.34564	3.10757	6.79695	3.76546	3.14579	7.31787	0.996891
I1JVP6	4	5	3	2	2	1	19.6	36.809	342	28.792	10.2013	13.4023	15.4143	8.76391	14.1949	9.60151	9.51643	12.0834	12.5211	0.80093	10.2055	16.7702	12.8991	9.7643	13.1886	11.4652	0.444485	7.01126	12.1264	10.202	9.35403	14.0549	12.2255	0.358437
A0A0B2RKA3	1	2	4	0	0	1	12.1	46.978	439	11.03	0	1.5276	2.46197	0.552148	1.8848	2.04136	0.770289	2.12775	1.55962	0.991607	0.623433	2.43637	1.87693	0.589347	1.78493	1.74116	0.701134	0.838785	2.43595	2.29548	0.444928	2.324	2.66355	0.959905
K7LNY5	1	1	1	1	1	1	1.8	123.79	1098	1.4243	3.8187	2.80487	8.05481	3.20464	3.29941	5.13749	3.22863	3.74629	4.43401	0.91937	2.64635	2.62756	4.02965	2.77753	2.74112	2.83755	0.534425	6.35537	8.42302	7.98236	2.5693	2.56286	4.77712	0.0114945
A0A0B2RKC3	0	1	1	0	1	1	5.4	34.733	314	1.2563	0	0.252011	0.663146	0	0.345619	0.576544	0	0.751729	0.298688	0.884136	0	0.290017	0.263033	0	0.361194	0.656209	0.504073	0	0.303904	0.502452	0	0.701015	0.489732	0.640305
A0A0B2RKE9	1	1	1	1	1	1	1.5	52.207	459	9.7198	11.9541	5.66273	6.59178	7.95309	4.69551	4.11029	8.52416	5.50616	4.54271	0.739045	7.93068	5.38044	3.68997	10.7852	7.199	6.29236	0.258805	16.6574	9.51394	8.38622	10.5106	7.52228	8.50745	0.383814
A0A0B2RKR5	1	1	0	1	1	0	1.4	63.643	564	1.3474	2.01984	2.7989	0	1.03661	1.92181	0	1.23142	2.60401	0	0.770139	1.49014	2.94136	0	1.33645	3.91213	0	0.858024	1.3454	2.69409	0	2.48641	4.33326	0	0.564361
A0A0B2RKW9	1	1	0	1	1	0	2	57.335	510	3.4221	0.78929	0.710777	0	0.705489	0.60647	0	0.831043	0.730779	0	0.81977	0.661424	0.736904	0	0.647231	0.70388	0	0.96372	0.90607	0.535424	0	0.892542	0.788024	0	0.846284
I1MFH9	5	6	5	5	6	5	22.3	32.374	287	139.75	18.0473	18.6855	20.9024	23.2291	30.1124	23.3919	25.0436	28.9775	24.8553	0.799811	22.6708	28.6271	25.0854	24.3529	30.8358	26.7723	0.508372	29.8351	30.2481	28.8591	31.1568	34.0626	27.4611	0.558355
I1KEM1	2	3	0	0	2	0	30.3	15.523	142	8.5964	1.97305	4.59888	0	1.77473	5.42595	0	2.00876	5.83313	0	0.93163	2.32866	8.34063	0	2.31839	5.44927	0	0.758983	2.0167	3.09286	0	3.59863	7.65527	0	0.439743
I1K4W1	8	9	9	0	0	0	37.1	41.738	377	11.717	2.7666	2.42034	4.45753	5.0215	3.90351	5.40699	5.79775	4.27098	5.69414	0.514523	2.74993	2.1364	3.42949	5.5289	2.79816	4.69083	0.152957	5.95006	3.58959	5.03491	3.65234	3.93229	3.96509	0.220052
I1MAW4	1	1	1	1	1	1	9.7	19.476	175	8.5917	3.0097	0.506648	7.10237	1.73884	0.506107	3.76204	1.24894	0.736417	5.03344	0.848408	1.70711	0.977513	3.73783	0.894221	0.809107	6.12466	0.821235	1.33769	0.286252	3.03465	2.29188	0.454874	4.1761	0.60329
A0A0B2RLQ7	25	23	20	6	7	6	57.1	57.264	513	137.95	44.7652	38.0451	45.2534	51.9139	54.892	49.7658	78.1993	71.2001	66.9105	0.00527289	33.008	29.1124	29.7247	46.5389	47.5018	45.2552	0.000324607	53.9737	50.5051	43.1668	34.1404	40.9175	33.6666	0.0304649
I1MFJ8	1	0	0	1	0	0	2.6	85.274	764	0.90948	1.77794	0	0	1.47635	0	0	1.54261	0	0	0.976731	1.40432	0	0	1.20231	0	0	0.918251	1.99327	0	0	1.96826	0	0	0.993305
I1MNX4	5	3	4	2	3	2	24.4	53.991	501	56.749	4.53178	2.15601	1.96553	6.00742	1.96101	3.156	3.81659	2.14693	3.16922	0.635188	2.74903	2.39825	2.24182	4.71204	2.79655	3.44397	0.110912	5.07399	2.69522	4.73694	5.09251	2.53816	3.23116	0.63388
A0A0B2RM25	0	1	0	0	1	0	2.5	40.451	360	-2	0	1.77365	0	0	3.53627	0	0	4.15991	0	0.914565	0	2.43213	0	0	4.61041	0	0.697487	0	14.026	0	0	2.04923	0	0.445727
A0A0B2RMD2	1	2	2	0	0	1	19.6	21.944	204	0.98612	0	0	0.999875	0	0	0.557337	0	0	0.307885	0.715202	0	0	0.62679	0	0	0.409286	0.785834	0	0	0.493066	0	0	0.747171	0.790609
A0A0B2RME8	1	1	0	1	1	0	17.3	11.409	104	6.705	1.31815	2.31159	0	1.02859	1.86478	0	1.88432	3.54275	0	0.50579	3.11054	2.16024	0	0.88239	2.11384	0	0.530598	2.00241	1.71874	0	2.04301	2.81297	0	0.736103
K7MAP7	0	1	0	0	1	0	1.7	79.652	716	0.95571	0	1.28304	0	0	1.91222	0	0	1.48516	0	0.868565	0	2.76677	0	0	2.19435	0	0.879088	0	3.35844	0	0	2.57499	0	0.862138
C6SVM8	2	0	1	2	0	1	13.8	15.125	138	3.1717	3.33752	0	2.36301	2.08731	0	1.51739	1.68525	0	1.60622	0.906001	2.65566	0	1.9136	1.74929	0	1.53941	0.680909	2.00374	0	1.81628	2.47775	0	0.722472	0.842455
C6SZX2	4	3	4	4	3	4	42	16.295	150	37.394	14.9917	4.87027	7.30767	8.14084	4.41138	5.56468	10.4074	5.28571	5.93485	0.580964	9.48949	5.37813	5.13395	8.16277	4.09095	6.04992	0.773514	11.5412	7.3072	7.0191	12.877	8.27592	8.51286	0.577595
C6TCR3	3	1	1	3	1	1	21.8	14.631	133	4.3729	8.29709	0.758277	0.666677	5.04473	0.877532	0.365212	5.21781	0.986705	0.631496	0.934475	4.85684	0.522207	0.978265	3.42297	1.38976	0.395312	0.826624	3.76004	1.16985	1.0113	4.97981	1.88366	0.747477	0.737207
K7KBY9	1	1	1	1	1	1	3.1	32.353	291	2.7743	1.63856	0.755747	0.656053	1.78999	1.05501	1	1.71408	1.17617	1.3385	0.692121	0.552539	0.865242	0.555821	1.53859	0.572073	0.612596	0.493803	1.50998	0.979197	0.81782	2.00647	0.460079	0.490697	0.84294
K7KHC8	0	1	1	0	1	1	6.3	23.599	205	1.7305	0	9.37725	9.60252	0	16.2444	15.1745	0	17.6427	19.0507	0.838144	0	6.81856	6.42258	0	16.6913	14.6343	0.349917	0	11.7878	9.63577	0	11.5675	9.61045	0.987939
A0A0B2RNG6	11	10	11	1	1	1	51	27.198	253	25.592	5.34109	8.9679	10.9224	5.86925	14.3264	12.6793	6.46929	12.2895	11.4695	0.794176	5.39957	10.7003	9.93564	5.83512	12.1925	15.3291	0.493967	6.09364	11.7499	11.3056	7.1038	12.1154	13.1742	0.699685
C6T1W3	0	1	0	0	1	0	9.7	12.606	113	2.9418	0	0.753121	0	0	1.23715	0	0	1.88131	0	0.789016	0	0.75791	0	0	0.743648	0	0.989927	0	2.33638	0	0	0.692611	0	0.536947
A0A0B2RNJ3	1	0	1	1	0	1	5.5	38.458	343	1.5924	0	0	0.336385	0.17912	0	0	0	0	0.172353	0.979587	0.64212	0	0	0.215603	0	0	0.563077	0	0	0	0	0	0	#DIV/0!
A0A0B2RNJ4	2	2	2	2	2	2	7.6	38.12	354	6.1673	3.01318	5.62096	6.28336	1.54823	4.03338	6.46704	2.3884	4.58276	6.25981	0.838208	2.0647	4.90501	6.61095	1.30836	5.85828	7.7784	0.854885	1.8128	3.67461	5.43276	1.78477	5.56661	11.0207	0.436656
C6TAX7	2	4	4	2	4	4	28	24.164	214	12.617	5.89461	16.9111	21.528	6.67903	15.8945	18.1677	7.43952	23.1283	30.0151	0.430325	4.30701	21.8711	15.9427	5.6466	16.9012	19.3162	0.990364	4.42308	14.9797	13.8518	2.62174	12.3663	13.5659	0.761308
I1LHU4	1	0	0	1	0	0	3.9	34	308	1.4501	1.32771	0	0	0.501318	0	0	0.98808	0	0	0.683117	0.263151	0	0	0.391288	0	0	0.799272	0.12662	0	0	0	0	0	0.373901
O23957	1	1	1	1	1	1	13.9	17.32	166	113.58	40.2701	60.031	68.2957	33.2894	55.2049	51.9018	42.903	64.2274	75.73	0.296169	50.6406	95.9438	90.6622	62.3188	109.841	115.201	0.491204	35.6695	65.6494	57.3755	52.9867	107.102	121.813	0.14542
Q42803	1	0	0	1	0	0	2.8	47.64	427	2.7223	0.655646	0	0	0.704587	0	0	0.302308	0	0	0.627535	1.22602	0	0	0.393079	0	0	0.552917	0.307175	0	0	0.444802	0	0	0.811585
C6SXJ2	2	2	0	0	1	0	22.5	15.523	142	0.91699	0	1.53512	0	0	2.25304	0	0	3.38352	0	0.79472	0	3.53208	0	0	2.36892	0	0.798012	0	1.67251	0	0	1.86215	0	0.943244
C6T190	1	3	1	0	1	0	30.4	12.041	112	0.9854	0	2.52655	0	0	4.78534	0	0	3.76234	0	0.874694	0	2.03371	0	0	2.98366	0	0.805484	0	3.614	0	0	2.55757	0	0.823133
I1KEN4	2	0	2	1	0	1	4.2	110.27	966	16.223	0.658875	0	0.829698	0.711886	0	0.674108	0.43509	0	1.01044	0.96012	0.572799	0	1.62443	0.861627	0	1.00431	0.855773	1.03263	0	1.67549	1.04658	0	2.01959	0.88288
I1K506	1	1	2	1	1	2	7.8	40.522	387	5.6074	0.993341	0.37668	1.6493	0.511737	0.610726	1.95241	0.794282	0.659176	1.44335	0.915254	0.564133	0.26195	2.19222	0.562608	0.487034	1.27639	0.740529	0.661227	0.221644	1.81547	0.894318	0.461932	0.980264	0.821804
C6TGU6	1	1	1	1	1	1	5.4	45.101	405	22.996	0.325402	0.509154	0.263924	0.486096	0.333036	0.310312	0.297251	0.294618	0.160265	0.152786	0.330728	0.209275	0.246713	0.231175	0.0584574	0.196785	0.191961	0.190619	0.205884	0.108553	0.266974	0.165423	0.0965138	0.897582
A0A0B2RPI8	0	0	1	0	0	1	3.1	47.384	426	1.0953	0	0	1.65205	0	0	3.79698	0	0	3.83763	0.994352	0	0	2.48118	0	0	2.65101	0.964937	0	0	5.94005	0	0	4.02508	0.802754
I1LGD6	1	1	2	1	1	2	17.2	19.858	180	4.924	4.62771	1.5477	2.28117	4.66697	1.37654	4.3966	5.46314	1.55746	2.92112	0.920129	3.89534	0.759062	2.62224	5.12147	1.62038	2.74396	0.621003	4.68514	2.00356	2.61067	5.62345	1.16963	3.51909	0.835227
K7N277	2	2	2	2	2	2	35.5	13.861	152	164.45	7.18417	5.73099	4.0435	7.89952	7.27946	5.62398	2.53658	2.4658	2.52701	0.00287186	10.3125	10.8978	10.1318	3.53222	3.4129	3.53822	7.74033e-06	5.35782	4.35949	3.75808	5.47586	4.03705	6.19863	0.397855
I1M443	0	2	3	0	1	0	6.3	96.194	885	3.9113	0	0	0	0	0.542662	1.23873	0	0.57624	0.810394	0.775791	0	0	0	0	0.408366	0.620093	0.132694	0	0.492524	0.661476	0	0.227349	0.752441	0.855164
I1J732	0	0	1	0	0	1	6.2	16.372	144	1.0647	0	0	1.00341	0	0	0.346006	0	0	0.769504	0.642077	0	0	1.34224	0	0	1.7638	0.858417	0	0	0.995486	0	0	1.49891	0.79352
A0A0B2RQ02	7	4	5	1	1	1	25.5	41.298	376	8.5502	0	0.251963	0	0.921449	0.348614	0.199471	0.44576	0.292061	0.48704	0.738542	0.934487	0	0.318575	1.00796	0	0.443756	0.876659	0.843172	0.332821	0.31985	0.889201	0.236326	0	0.716712
C6SZ18	1	1	1	1	1	1	18.5	7.5257	65	214.81	11.1944	19.7351	16.1121	10.2186	16.2657	13.345	12.7344	22.8825	14.5827	0.388436	6.54085	14.5389	13.108	7.2606	16.4079	13.8946	0.774779	19.0869	34.5575	19.7736	8.54122	17.0373	11.0021	0.0951404
A0A0B2RQ67	4	2	3	1	0	1	14.6	44.004	398	131.54	5.99115	0.99229	3.32604	5.03259	2.83225	4.27724	5.05312	2.91252	3.84197	0.906857	6.11592	2.73154	5.44499	5.33937	2.36306	4.2729	0.598419	5.63766	2.06078	3.91169	5.48305	2.33502	4.11564	0.941342
A0A0B2RQI8	0	0	1	0	0	1	12.9	8.1135	70	1.0231	0	0	0.0656396	0	0	0.0979641	0	0	0.0777544	0.879465	0	0	0.0558585	0	0	0.130512	0.626788	0	0	0.0822773	0	0	0.0979629	0.908329
I1ML11	3	3	3	1	1	0	12.6	49.084	443	2.8472	1.67531	0.755794	0	1.60705	1.05156	0	1.57006	1.73643	0	0.781116	1.75867	1.19919	0	1.18549	1.58684	0	0.93425	1.32222	1.29084	0	1.13036	1.64301	0	0.938635
A0A0B2RQZ6	3	3	4	1	1	1	11.9	41.876	394	19.038	1.65215	5.09894	1.98569	1.22563	5.12819	2.76468	1.51361	6.203	3.52393	0.709854	0.960174	6.61937	2.51511	1.3072	6.45967	2.65296	0.96447	2.23921	8.63461	4.35078	1.2184	8.20026	4.25184	0.860321
I1LMP5	1	4	2	1	4	2	20.7	30.718	280	8.9327	1.32796	2.25466	2.65933	0.486876	4.03859	1.90312	0.74446	2.99234	2.25592	0.911389	1.5331	3.89359	2.54773	0.765112	3.25087	2.3934	0.629248	1.7234	3.0822	1.94684	1.13926	5.38752	2.74541	0.555722
I1N8L6	0	1	0	0	1	0	1.6	74.002	676	8.316	0	1.27292	0	0	0.828208	0	0	0.841399	0	0.991621	0	2.69736	0	0	1.39637	0	0.690469	0	0.947062	0	0	1.8835	0	0.679878
I1MIB4	1	1	1	1	1	1	16.5	8.793	79	2.2614	1.96905	1.00785	0.309393	1.9949	1.39319	1.61279	2.24345	1.47749	0.621414	0.683546	1.00843	1.87561	1.61014	1.13791	0.926956	0.874903	0.1262	1.4918	1.0945	0.819314	1.10871	1.63388	0.484957	0.884993
I1LFQ4	0	1	0	0	1	0	9.8	13.668	122	1.5875	0	1.50908	0	0	2.2771	0	0	2.25686	0	0.995266	0	3.07592	0	0	2.36306	0	0.863123	0	3.31415	0	0	2.83127	0	0.917126
A0A0B2RS98	9	6	10	1	1	2	24.1	73.703	667	5.8027	0.638448	0.750758	2.6759	1.65341	1.4024	2.92295	1.72303	1.12181	1.36929	0.30627	1.45452	2.28483	2.08199	2.04336	2.2787	2.59186	0.286154	0.788567	0.769757	2.35897	1.11219	1.39149	3.24504	0.513103
K7LNL2	3	2	3	3	1	2	6.8	98.445	901	33.33	3.00983	1.53527	2.98888	1.73186	0.452695	2.3118	2.82987	0.703152	3.05071	0.495214	2.32169	0.948606	1.01874	1.90576	0.744275	3.21865	0.565962	2.16476	0.808923	2.8229	2.70103	1.63789	3.2314	0.477692
Q5F2M9	2	1	1	1	1	0	7.8	44.548	411	16.406	0.648506	0.5066	0	1.09708	0.510127	0	0.785508	0.571765	0	0.842973	1.16228	0.589438	0	0.818108	0.15159	0	0.567732	0.643496	0.841946	0	0.20924	0.705624	0	0.594376
Q9SDZ1	1	1	1	1	1	1	4.9	33.943	307	3.5345	0	0.498747	0	0.175358	1.5993	0.809348	0.329818	1.02869	0.32136	0.559369	0.97328	0.255559	0.260334	0	0.19039	0.450819	0.357256	0	0.810361	0.152972	0.226566	0.472629	0	0.7717
I1LHR8	0	1	2	0	1	2	5.2	60.106	543	12.999	0	0	0.672802	0	0.901807	0.406138	0	0.563243	0.831538	0.939411	0	0.255563	0.359697	0	0.58595	0.606183	0.442189	0	0.65921	0.15311	0	0.700419	0.994919	0.454826
K7K4G2	15	15	17	7	7	8	29	71.742	614	188.81	27.8175	21.4374	32.373	21.466	26.3727	31.3957	34.5299	36.274	45.1875	0.0486733	24.2145	30.0326	33.3028	25.4635	35.0231	35.2544	0.549236	44.623	54.21	53.3711	27.8498	35.5955	40.8412	0.0303451
A0A0B2RSV9	0	0	1	0	0	1	1.7	59.519	529	0.97453	0	0	0.833229	0	0	0.463078	0	0	0.66552	0.815127	0	0	0.643808	0	0	0.19025	0.536333	0	0	0.391218	0	0	0.247889	0.772414
C6TKL8	6	7	6	1	0	0	31.9	34.784	329	2.0564	0.331083	0	0	0.172716	0	0	0.330589	0	0	0.693868	0	0	0	0	0	0	#DIV/0!	0	0	0	0	0	0	#DIV/0!
C6T935	0	0	1	0	0	1	2.6	44.932	418	2.8393	0	0	0.333385	0	0	0.180191	0	0	0.344096	0.694733	0	0	0.702072	0	0	0	0.373901	0	0	0	0	0	0.252052	0.373901
K7K832	0	1	1	0	1	1	3	47.473	438	1.5697	0	0.511851	0.326448	0	0.143717	0.594599	0	0.271906	0.645887	0.828728	0	1.01113	0	0	0.395319	0.409134	0.858625	0	0.481096	0.669303	0	0.463961	0.495142	0.815304
I1NCP6	1	0	0	1	0	0	5	58.64	523	1.0923	2.508	0	0	1.76121	0	0	1.83559	0	0	0.978073	1.56884	0	0	2.78718	0	0	0.722625	1.40365	0	0	1.20974	0	0	0.921694
A0A0B2RT54	3	2	1	2	2	0	13.7	39.643	357	50.908	3.13201	2.85165	0.982407	2.37232	1.83248	1.59923	3.28368	1.76853	1.18084	0.8407	2.93942	2.55915	0.147582	1.80552	0.88654	0.605425	0.454554	1.65803	1.06277	0.467864	1.88753	2.13103	0.74289	0.393522
Q39840	3	2	2	1	1	1	44.6	10.297	92	43.632	13.292	8.07018	8.3551	9.73007	5.25587	5.27989	10.1295	5.84748	4.19877	0.990255	7.44869	5.51444	6.40876	10.6582	5.25184	4.47222	0.875903	7.43467	5.50667	3.83619	7.99844	4.13829	4.43909	0.968842
K7KM65	1	2	0	1	2	0	11.2	39.854	365	4.6127	0	1.32562	0	0.559239	2.52658	0	0.285809	2.38442	0	0.903538	0	2.61749	0	0.634817	1.89953	0	0.979936	0.520959	2.79981	0	0	2.10878	0	0.734421
C6SYA8	1	0	1	1	0	1	11.5	12.473	113	1.5872	3.31052	0	10.5997	3.58483	0	9.86081	4.76754	0	20.2405	0.59881	3.84477	0	10.832	3.08616	0	12.7372	0.942473	7.23393	0	26.1229	3.60497	0	15.3734	0.625006
I1M8K9	2	2	3	1	1	2	22.4	25.799	232	36.625	3.33069	2.54589	3.32229	2.4668	1.64952	2.89669	1.81046	2.16326	2.77222	0.856337	2.09038	2.55856	1.85658	2.19486	1.59248	1.86858	0.353416	2.19152	2.08486	2.44731	1.76601	1.6285	2.73153	0.612633
I1M0K3	6	7	7	6	7	7	53.1	27.668	245	93.793	53.0788	40.1265	42.3317	34.5272	32.9167	27.3711	47.3948	41.3576	41.3799	0.0163492	37.6922	46.2615	33.6388	49.3617	40.3734	37.2519	0.579371	34.5827	31.3263	26.7286	40.1666	42.5496	34.17	0.0748876
I1M8P0	3	6	5	0	1	1	17.5	71.73	652	12.341	2.93504	6.77599	4.66033	4.01564	6.08573	4.95033	2.69541	6.71846	5.41259	0.957613	1.7538	5.26059	5.29065	1.89842	7.2876	5.09251	0.753545	1.80366	6.2853	5.06934	2.92771	6.97684	9.45026	0.424493
Q38JD2	1	2	0	1	2	0	9.8	21.446	184	7.2719	0.331207	1.53271	0	0.165844	0.63019	0	0.445776	0.482323	0	0.865677	0.604283	1.29013	0	0.589729	1.21302	0	0.955227	0.675834	2.23163	0	0.667202	1.15494	0	0.6508
Q8W1A0	3	3	0	1	1	0	11.1	34.269	325	16.653	2.01977	1.78472	0	1.04078	0.976482	0	1.23776	2.15346	0	0.553506	1.12481	1.51592	0	1.21326	1.98873	0	0.811822	1.35557	1.9743	0	0.880553	1.87049	0	0.820146
A0A0B2RTP1	2	2	2	1	1	1	7.9	68.826	634	5.6594	0.321024	1.2623	2.32617	1.2641	1.56825	1.71018	1.05052	0.932631	1.74846	0.39896	2.42009	1.15382	2.96849	1.17292	2.65495	2.1165	0.787054	1.50498	0.980506	1.95739	1.33453	2.56484	2.75152	0.234707
K7L3X6	1	1	1	1	1	1	12.4	12.635	113	9.942	1.31104	0.747965	2.48066	1.42084	1.59569	3.32899	1.69404	0.61709	2.25061	0.485782	3.06727	1.09805	2.87009	1.53767	2.08411	3.57808	0.953001	1.99294	1.8639	3.06827	2.02914	1.37214	3.20811	0.880855
A0A0B2SB05	1	0	0	1	0	0	2	44.93	403	0.92713	0.993248	0	0	0.515915	0	0	0.91849	0	0	0.721791	0.196007	0	0	0.974337	0	0	0.477315	1.30771	0	0	1.13482	0	0	0.925263
C6TI79	0	1	1	0	1	1	12.6	13.156	119	3.2846	0	0.503998	0.659678	0	0.691155	0.782757	0	0.279448	0.668816	0.606697	0	0.589076	0	0	0.177945	0.190185	0.738472	0	0.490908	0.319817	0	0.468725	0.247889	0.881524
A0A0B2RUJ9	6	5	6	1	1	1	45.6	29.518	261	18.65	9.61024	12.0869	14.2985	11.3203	16.5088	17.9866	14.2198	25.1552	26.2413	0.202838	10.4942	11.3058	12.1055	10.426	12.5148	13.3311	0.46689	15.0656	22.583	20.5888	9.15886	14.2867	12.0129	0.0478852
I1LHV3	1	1	0	1	1	0	4.8	29.266	270	1.1029	1.69229	0.758491	0	0.669568	0.862425	0	0.943856	1.02858	0	0.744685	0.533821	1.98456	0	0.785353	1	0	0.732403	0.851232	0.419494	0	0.663058	0.686987	0	0.940576
A0A0B2RV20	4	3	4	4	3	4	18.8	38.201	346	63.955	8.42437	6.99272	8.73914	9.63056	10.5003	10.4701	9.57888	9.59121	10.4232	0.447416	7.66856	7.57252	5.64381	9.13133	8.56117	10.0342	0.0441571	6.8833	6.27592	7.71865	10.5682	11.8169	12.3827	0.00242981
I1MXC3	0	1	0	0	1	0	6.3	38.498	348	1.6796	0	0	0	0	0	0	0	0	0	#DIV/0!	0	0	0	0	0	0	#DIV/0!	0	0.17341	0	0	0.236326	0	0.840547
I1J938	1	0	0	1	0	0	5	18.64	161	1.3339	0.659185	0	0	0.508044	0	0	0.790982	0	0	0.778433	2.10445	0	0	2.14919	0	0	0.988844	3.32633	0	0	3.62485	0	0	0.954526
A0A0B2RVN7	1	0	0	1	0	0	5	33.71	300	1.0765	2.33577	0	0	2.04501	0	0	1.53031	0	0	0.850132	1.83027	0	0	2.34898	0	0	0.870179	0.321914	0	0	1.55884	0	0	0.480498
A0A0B2SUM5	0	0	1	0	0	1	0.8	174.41	1540	1.2589	0	0	0	0	0	0	0	0	0.15432	0.373901	0	0	0.159491	0	0	0.102411	0.778307	0	0	0.338005	0	0	0.123782	0.583789
I1JMZ3	6	5	6	3	3	3	44.3	22.13	203	90.162	18.8188	18.3306	31.1868	14.5792	19.0431	25.9622	15.2877	18.1867	28.2705	0.895405	13.3503	16.2644	21.4066	14.078	18.973	29.5433	0.49432	13.1469	15.3279	17.3379	13.0463	14.0933	21.6744	0.753604
C6SZW2	3	3	1	1	1	0	29.4	17.206	153	40.134	3.93543	3.81645	0.83326	4.698	4.42719	0.461265	4.50494	5.81367	0.530888	0.850685	2.03944	3.90643	0.803168	4.29858	5.83461	1.06751	0.424314	3.88866	3.38301	0.740476	3.00362	4.63498	1.26207	0.840429
A0A0B2RX31	2	4	2	1	1	1	8.9	69.019	671	15.1	1.32601	0.580117	0.888663	0.596165	0.758815	1.17203	0.622365	0.537875	0.370112	0.149861	0.125377	0.205413	0.58305	0.284976	0.134436	0.195461	0.536945	0.688729	0.548743	0.438894	0.900197	0.469674	0.499824	0.701545
I1L903	1	1	2	1	1	2	15.3	39.383	359	4.9965	0.999984	0	0.996594	0.145042	0	0.752975	0.315153	0.438248	0.448932	0.687759	0	0	1.29688	0.379739	0.171112	0.670444	0.958577	0	0.326534	0.992498	0.671643	0.46888	1.24556	0.39469
A0A0B2RX91	0	1	0	0	1	0	10.2	10.931	98	1.026	0	1.54787	0	0	1.3653	0	0	0.598753	0	0.63423	0	1.84628	0	0	2.62906	0	0.819481	0	2.19235	0	0	3.27437	0	0.797233
A0A0B2RX95	3	1	3	2	0	1	57.7	7.8871	71	7.5276	6.00605	1.2828	5.19874	4.21709	1.92955	4.93881	5.90523	2.06298	4.36069	0.787529	5.65274	1.09966	5.97338	3.24632	1.1794	4.58727	0.542207	3.70903	1.10382	4.0153	3.82805	0.919365	3.5038	0.889881
I1MX56	0	1	1	0	1	1	8.2	19.846	183	2.5151	0	1.01843	0.663209	0	0.656938	0.572314	0	0.890885	0.297932	0.969687	0	1.30076	0.636933	0	0.571972	0.86069	0.72888	0	0.444145	0.318648	0	0.696383	0.989344	0.393219
C6SZU9	3	3	3	3	3	3	33.6	12.252	110	59.296	8.59139	12.6839	14.1097	7.79429	9.64841	11.1751	6.35996	7.86941	9.22369	0.249968	9.52866	12.2533	10.0179	7.43866	9.07335	10.3534	0.2389	5.17602	6.65158	6.88903	5.56087	9.41884	8.40818	0.288479
K7LKH7	0	0	1	0	0	1	1.8	112.2	978	1.1834	0	0	6.61802	0	0	10.5849	0	0	9.11564	0.921297	0	0	5.67616	0	0	9.30475	0.755915	0	0	12.2489	0	0	5.13985	0.620897
I1KGF2	0	0	1	0	0	1	1.7	54.236	480	1.4295	0	0	0	0	0	0.809972	0	0	0.458178	0.724609	0	0	0.204502	0	0	0.402483	0.683642	0	0	1.03733	0	0	0.747336	0.83168
I1LFH6	1	1	1	1	1	1	1.7	84.712	753	1.8941	0	0	0.066649	0.0932059	0.0904431	0.0376298	0.158656	0	0.050045	0.937451	0	0	0	0	0	0.0443518	0.373901	0.17121	0	0	0	0.118158	0	0.811278
I1KVR7	1	1	1	1	1	1	1.2	96.689	862	2.004	0	0	0	0	0.359145	0.609216	0.46869	0.424911	0.323225	0.672631	0.633825	0.255493	0	0.196276	0	0.190463	0.43888	0.496298	0.85769	0.334189	0	0.236326	0.499918	0.208159
I1MC33	14	13	14	0	0	1	25.2	93.499	815	125.18	21.6686	18.9839	26.124	30.1654	29.3772	25.56	32.7042	28.6934	31.89	0.219602	24.1812	26.5308	22.8532	28.2762	26.3816	27.3377	0.0802956	31.5483	27.8752	27.9903	21.3372	30.6154	24.5819	0.289647
Q8H929	2	0	1	1	0	0	4.2	110.74	967	2.4381	0	0	0	0.186419	0	0	0.148838	0	0	0.882452	0	0	0	0.42521	0	0	0.373901	0	0	0	0	0	0	#DIV/0!
A0A0B2RYN3	1	0	0	1	0	0	6	15.205	134	1.2191	0.973194	0	0	1.62227	0	0	2.77899	0	0	0.737419	2.97541	0	0	2.61999	0	0	0.932875	3.21283	0	0	1.55311	0	0	0.666051
A4ZGR8	1	0	1	1	0	1	7.2	22.311	207	1.8585	8.4014	0	5.71527	2.97753	0	4.22153	3.3139	0	4.4927	0.91756	5.94539	0	2.71201	3.77184	0	4.09004	0.908341	0.945004	0	1.32394	4.04352	0	3.21235	0.268337
K7MEH7	0	0	1	0	0	1	1.1	73.698	665	1.0238	0	0	3.04322	0	0	1.07615	0	0	0.916388	0.915454	0	0	2.3234	0	0	1.48213	0.775389	0	0	1.83479	0	0	2.26118	0.890667
I1M0V9	0	1	1	0	1	1	3.5	38.151	339	1.7054	0	0.509106	0.333323	0	0.335189	0.184408	0	0.133391	0.330605	0.89851	0	0	0.33019	0	0	0.190339	0.732248	0	0.513554	0.151936	0	0	0.499918	0.818899
I1LJ68	5	1	5	5	1	5	20.8	42.951	399	50.499	8.63702	4.22867	8.35354	8.40904	2.56443	7.39207	10.7258	3.55738	8.20154	0.645779	6.12794	3.54295	4.59983	6.75861	2.34101	6.50056	0.797513	9.60857	3.58862	6.42883	7.87706	2.1936	7.49477	0.799242
I1M0W1	1	1	2	0	0	1	23.7	15.133	139	1.3546	0	0	1.7108	0	0	0.289481	0	0	1.26569	0.49395	0	0	3.53665	0	0	2.00494	0.725483	0	0	1.26797	0	0	0.964339	0.858121
I1MJN2	4	3	3	4	3	3	11.8	42.098	389	12.866	8.11735	2.5065	8.072	7.58694	6.21442	6.12918	6.59296	4.83474	6.42157	0.397142	6.54579	5.62374	7.846	8.49897	4.92799	7.79899	0.766346	10.4187	5.56648	9.92482	8.61058	6.08337	6.71026	0.431529
A0A0B2RZX6	14	13	13	0	0	0	52.5	38.325	358	323.31	99.5266	91.1398	147.891	123.402	123.765	166.229	118.384	125.89	162.883	0.921309	64.4464	87.3111	93.6984	98.7978	116.846	156.092	0.09228	88.5231	93.8705	108.226	86.1755	101.745	122.307	0.615046
A0A0B2S2A9	2	1	1	2	1	1	9.1	32.445	287	1.9819	0	0	0	0.556413	0.180893	0	0.143777	0.137101	0.165423	0.586205	0.865782	0	0	0.209507	0.427502	0	0.819991	0.342154	0	0.167452	0	0	0	0.160609
Q6Q2Z9	0	0	1	0	0	1	1.7	115.76	1032	1.207	0	0	37.5977	0	0	30.8008	0	0	31.1085	0.994728	0	0	34.6588	0	0	52.6215	0.789736	0	0	16.8442	0	0	36.9834	0.646191
C6T7G4	2	1	2	1	0	1	7.8	44.169	395	10.022	0	0	0.669896	0.183107	0	0.173076	0.46758	0	0.298527	0.411161	0.291521	0	0	0.386399	0	0.656209	0.306566	0.327315	0	0.509711	0.444928	0	0.489732	0.887542
C6T1M8	1	2	1	1	2	1	15.2	25.681	224	4.01	0.648444	1.01566	1.69293	1.10098	1.20776	1.35596	0.561487	1.70589	0.637687	0.538347	0.818909	2.27676	0.886571	1.68579	2.46905	0.641953	0.722034	0.858394	1.26349	0.645887	0.643985	1.39656	0.490038	0.824271
K7KR01	1	1	0	1	1	0	2.3	70.72	640	1.718	0	0.251963	0	0.186419	0.348614	0	0.323973	0.138917	0	0.86981	0	0	0	0	0.197595	0	0.373901	0.163852	0.166298	0	0.226566	0.231981	0	0.673107
I1JMZ5	4	3	4	1	1	1	27.9	21.429	197	21.372	1.6438	1.89901	1.56871	1.87129	1.96504	0.738357	1.26525	1.87932	1.29023	0.921121	1.59181	1.54627	1.88354	2.21096	1.08945	1.33651	0.737075	1.32116	1.60369	0.855705	1.87895	1.75278	2.11315	0.0539504
A0A0B2S2R2	2	0	0	2	0	0	6	55.347	513	7.1306	1.3004	0	0	2.00877	0	0	1.82557	0	0	0.949428	0.584979	0	0	1.30762	0	0	0.640459	3.1442	0	0	1.4223	0	0	0.643997
A0A0B2S1B0	1	0	1	1	0	1	4.6	56.943	502	3.0855	0	0	0.999813	0.369751	0	0.561209	0	0	0.330075	0.369121	0.269908	0	0.285857	0	0	0.218281	0.393958	0.348303	0	0.152504	0.226566	0	0	0.508179
A0A0B2S1D9	1	2	1	0	1	0	6.2	40.111	353	1.4501	0	0.501134	0	0	0.890637	0	0	0.876454	0	0.991488	0	0.554473	0	0	0.789465	0	0.819535	0	0.636935	0	0	0.691619	0	0.956411
K7LQ70	7	6	6	4	3	4	15.6	88.978	793	65.108	6.45308	8.81489	3.34167	3.89411	7.08684	2.7356	4.50016	6.60938	2.80342	0.971198	11.7536	18.8648	7.26066	12.0787	15.4232	9.86134	0.965582	14.377	17.4816	10.7356	15.4222	19.6065	14.03	0.449066
A0A0B2S1Y4	0	0	1	0	0	1	1.4	75.605	662	-2	0	0	0	0	0	0.0598036	0	0	0.0307274	0.687708	0	0	0.0987195	0	0	0.0451079	0.647238	0	0	0.0483875	0	0	0	0.373901
I1LL25	13	12	12	1	2	0	39.6	61.705	584	207.95	28.3303	25.8265	31.9668	26.7276	26.9195	30.6327	30.0581	31.7245	37.4871	0.125353	16.9659	21.4855	27.0325	29.4714	34.0804	32.1085	0.0348201	25.0625	27.3434	29.5411	16.5039	25.4301	24.3302	0.16629
A0A0B2S249	5	6	6	0	1	1	8.2	96.816	864	1.8286	0	0.128481	0	0	0	0.0602398	0	0.0710254	0.0457599	0.549865	0	0.171386	0.0602527	0	0.0579598	0.0635172	0.534889	0	0.078972	0.0835764	0	0.0696228	0.0742231	0.871719
K7LQF9	0	1	0	0	1	0	8.3	20.039	181	1.592	0	10.824	0	0	4.9645	0	0	10.2139	0	0.667935	0	12.7877	0	0	9.24165	0	0.833188	0	1.99386	0	0	6.95743	0	0.530514
A0A0B2S296	5	6	4	1	2	1	22.4	44.76	407	28.867	7.02398	5.46628	1.81207	7.05974	6.22132	2.27611	8.30149	9.0678	2.36043	0.618724	4.56574	7.50535	1.65695	5.15185	7.02565	2.54181	0.884281	7.28395	8.06142	1.79013	6.89172	6.2918	2.99899	0.897488
I1M6M5	1	0	0	1	0	0	2.8	60.957	542	1.5733	0.665518	0	0	0.158878	0	0	0.316556	0	0	0.679219	0	0	0	0	0	0	#DIV/0!	0.342503	0	0	0.679678	0	0	0.680662
A0A0B2S2H4	1	0	0	1	0	0	5.8	30.974	275	0.98127	0.655522	0	0	0.7101	0	0	0.694268	0	0	0.988044	0.741662	0	0	0.793441	0	0	0.964262	3.01342	0	0	0.662889	0	0	0.488618
C6T699	1	2	1	1	2	1	13.6	16.036	147	28.746	18.3121	15.2834	25.529	11.1791	20.0878	20.3003	12.8946	19.1256	18.1036	0.899354	9.29676	16.3408	12.5601	9.65968	14.4803	14.9677	0.914313	6.13701	11.5558	12.1069	8.45009	11.5688	11.3674	0.818211
I1M7M8	1	1	0	1	1	0	3.2	35.005	317	1.2362	1.68885	1.54522	0	0.859662	1.54956	0	1.10351	0.864409	0	0.805664	1.86244	1.53383	0	0.778794	0.598794	0	0.339051	0.98462	1.14887	0	0.663185	0.223158	0	0.36609
C6TNZ4	1	1	1	1	1	1	12.9	16.356	155	40.914	15.2335	13.0536	20.4234	9.54752	10.74	19.8489	9.95559	8.61668	16.687	0.712043	8.22733	8.02292	15.3092	11.5795	9.59746	18.5441	0.494032	6.2432	7.36572	10.8738	10.1087	11.0851	15.7505	0.136047
A0A0B2S3Y1	3	2	2	1	0	0	6.9	70.687	621	1.8071	0.32534	0	0	0.48835	0	0	0.395183	0	0	0.889278	0.132664	0	0	0.543957	0	0	0.503335	0.762212	0	0	0.373628	0	0	0.67088
I1MBX2	2	1	0	1	0	0	15.5	20.085	181	1.7267	0.1671	0	0	0	0	0	0.232733	0	0	0.373901	0	0	0	0.313948	0	0	0.373901	0.0787454	0	0	0	0	0	0.373901
I1L8Q0	6	6	5	2	2	2	38	27.089	237	20.384	8.53023	9.14381	8.11356	8.76703	9.23054	7.66119	8.40542	8.8999	8.53711	0.906291	9.45434	11.0526	5.10362	7.62094	7.57889	5.89847	0.465376	11.3971	13.6429	7.15436	8.71968	8.85532	8.869	0.370803
A0A0B2S4B8	1	1	1	1	1	1	10.3	18.449	175	3.9156	0	0	0.15624	0	0.180893	0	0	0.436473	0.0803962	0.488722	0	0	0	0	0.414192	0	0.373901	0	0.15271	0	0	0	0	0.373901
I1M7C2	0	1	1	0	1	1	2.6	54.76	491	3.0351	0	0.509106	0.992688	0	0.335189	0.98542	0	0.541483	0.799797	0.986151	0	0	0.512081	0	0.830144	0.387772	0.468895	0	1.03173	1.53797	0	0.218086	0.747642	0.348609
C6TCX5	4	3	5	2	2	3	15.7	43.494	394	66.206	9.97811	6.11887	7.75952	8.72768	6.93594	8.90179	9.03625	6.33737	7.64809	0.634294	7.65715	5.07029	8.12906	8.4207	7.77753	9.91659	0.199792	11.7943	8.6991	10.7853	10.1076	8.17115	9.43638	0.330657
C6T491	0	1	1	0	1	1	11.1	11.099	99	2.2589	0	1.00781	1.68952	0	1.39651	1.55945	0	0.650427	1.33903	0.63498	0	1.55437	0.864431	0	2.29893	0.787438	0.797299	0	1.15713	0.617388	0	1.39105	1.52024	0.55593
C6THR8	4	4	5	1	1	1	22.1	35.67	331	75.927	11.8656	11.5047	23.8282	14.6685	14.8116	23.4504	13.1873	16.8416	26.3314	0.826135	9.48394	12.1878	19.1906	10.3717	15.1382	23.1194	0.611863	10.4805	14.6551	18.874	14.8918	13.9647	19.6328	0.64393
I1MI68	1	0	0	1	0	0	3.5	38.492	344	7.6268	17.2048	0	0	18.7962	0	0	26.9109	0	0	0.816915	15.6325	0	0	19.088	0	0	0.895388	37.5423	0	0	8.5224	0	0	0.492905
A0A0B2S542	1	0	0	1	0	0	3.1	57.275	519	2.497	113.85	0	0	203.564	0	0	132.425	0	0	0.784138	86.6923	0	0	142.23	0	0	0.755559	18.9207	0	0	138.181	0	0	0.440693
K7M8D8	0	0	1	0	0	1	3.7	51.334	461	0.94338	0	0	0.0976095	0	0	0.197753	0	0	0.170536	0.922008	0	0	0.0830329	0	0	0	0.373901	0	0	0.0429038	0	0	0	0.373901
A0A0B2S5A6	2	0	0	1	0	0	10.3	35.454	320	7.3664	1.3261	0	0	0.677854	0	0	0.290682	0	0	0.627373	0.563825	0	0	0.507842	0	0	0.94473	0.504823	0	0	0.329097	0	0	0.785088
I1KG34	5	4	4	5	4	4	15.2	68.779	623	93.956	4.3092	3.15121	3.1298	4.74619	4.40818	4.35486	4.15136	3.57471	3.45093	0.0351027	3.0006	5.61617	3.12233	4.91183	4.67493	3.71458	0.604484	4.26854	4.11913	3.48576	3.45294	3.46802	4.082	0.411854
I1MBN4	5	8	5	1	1	1	53.7	22.742	205	9.2743	4.70159	4.62585	1.31261	2.42311	3.54889	1.97035	3.51035	4.95675	1.67755	0.526154	2.58356	4.29493	1.93088	2.47251	3.90505	0.773204	0.655054	1.92497	3.69272	0.767594	3.61787	4.92413	1.52057	0.401154
I1N3Z3	4	4	3	1	1	0	22.3	34.058	301	44.908	0.668405	0	0	0	0.361769	0	0.307983	0	0	0.91532	0.974205	0	0	0.621116	0.203374	0	0.899938	0.500337	0.519502	0	0.222401	0.231848	0	0.368502
C6T960	3	2	2	3	2	2	14.9	32.056	296	10.92	2.98713	2.55162	4.37316	1.14079	1.25484	2.00567	2.34846	2.38314	3.58824	0.0559408	3.56538	5.71396	4.64701	2.96102	3.06963	6.38682	0.715244	5.39039	3.24141	3.96155	3.38105	5.22607	4.69949	0.790367
C6TC92	6	8	7	1	1	1	31.9	34.778	329	106.08	20.2049	18.1793	24.8813	15.7241	17.0598	24.8366	15.1285	20.4565	25.9648	0.772088	7.61707	14.7766	10.8923	6.8914	8.15135	11.9399	0.458837	5.94691	6.429	7.76444	6.03916	8.25761	11.2665	0.324198
A0A0B2S5T0	5	4	4	4	3	3	27.3	34.051	311	153.1	9.75708	5.57179	11.2727	9.66593	9.24399	12.254	10.8058	8.22337	12.4505	0.949081	7.90724	7.02104	12.0327	9.70575	8.21142	12.3763	0.602392	8.37373	8.67922	11.4939	9.37792	9.79224	12.9364	0.47304
I1MJX0	3	4	3	1	1	0	12.8	59.608	547	7.5463	0.98291	0.758301	0	1.08701	0.877313	0	0.61154	0.86992	0	0.721772	0.83072	0.543476	0	0.596147	0.761914	0	0.987993	0.660662	0.82832	0	0.440488	1.18849	0	0.918668
I1N1F9	4	6	5	0	1	0	20.1	58.323	536	64.215	8.18782	10.1246	12.9854	11.0785	14.3014	12.4215	9.48035	13.3818	11.1873	0.441625	10.7125	14.288	14.9833	9.715	14.3774	13.2392	0.670487	11.7012	16.1836	11.9926	13.5238	17.8807	15.0446	0.319882
I1LJ01	3	3	3	1	1	1	46	12.531	124	2.9451	6.01102	1.01055	2.3597	3.93849	1.20402	1.71666	3.59486	1.48971	0.939992	0.823096	3.91045	2.66312	2.26366	3.72657	0.519014	1.0728	0.349147	2.32595	0.744735	1.66055	3.11568	1.17018	1.26196	0.745375
I1MJN7	1	3	2	1	1	1	19.6	26.933	245	30.75	1.8043	1.95276	2.91738	1.86488	4.30977	3.36978	2.67043	3.4811	5.58223	0.551025	1.5677	1.92974	2.91124	2.07374	3.4046	2.33707	0.458037	2.75834	4.25442	4.51723	0.97562	1.82905	1.84385	0.0206663
C6T430	0	0	2	0	0	2	17.1	16.48	152	2.4802	0	0	2.00216	0	0	2.9779	0	0	3.00264	0.995614	0	0	1.69169	0	0	1.15478	0.806165	0	0	2.12887	0	0	1.99111	0.964571
C6T857	2	0	1	1	0	1	6.8	46.079	413	2.0822	1.32113	0	0.663209	0.864377	0	0.572295	1.23912	0	1.02409	0.580606	1.14634	0	0.63781	1.16543	0	0.379691	0.875506	1.35524	0	0.289322	1.33468	0	0.74783	0.808794
A0A0B2S764	0	1	0	0	1	0	4.2	29.672	259	1.1499	0	1.28309	0	0	1.90936	0	0	2.00773	0	0.97338	0	3.04593	0	0	3.28101	0	0.96064	0	4.55767	0	0	6.37936	0	0.827668
A0A0B2S793	0	0	1	0	0	1	8.6	23.33	209	0.91509	0	0	0.331604	0	0	0.286157	0	0	0.330477	0.924125	0	0	0.318682	0	0	0.197391	0.76248	0	0	0.152077	0	0	0.373739	0.61199
I1J9Y0	14	8	10	3	1	2	32.6	65.664	585	323.31	35.865	28.8316	32.5386	24.2745	25.0589	21.577	33.4999	27.3128	23.4693	0.224639	30.5022	27.0056	22.77	39.8853	37.8692	29.3505	0.0850472	23.8362	20.3459	20.8502	29.3193	31.8505	29.8558	0.00289692
K7KPP6	2	1	2	2	1	2	3.4	121.94	1088	3.1659	12.9065	5.96802	11.9411	14.3958	8.48984	16.132	15.1794	9.37858	17.782	0.760555	13.2825	7.75788	13.0409	15.3041	9.85254	21.917	0.331922	16.7372	10.8093	21.7255	16.8492	12.0721	18.3736	0.866653
I1KZY9	2	2	4	2	2	4	17.1	45.798	421	98.977	3.54583	1.2385	4.96313	3.50993	3.22589	6.96487	4.1307	3.03226	5.87551	0.887088	3.02046	1.90627	5.53058	3.74609	3.11736	5.86554	0.606439	3.79045	2.59549	5.66805	4.99567	4.25607	9.80217	0.298637
I1L540	0	1	1	0	1	1	8.4	45.297	407	2.7018	0	0.506504	0	0	0.516217	0.402795	0	0.722469	0.314655	0.887521	0	0	0.295356	0	0.566187	0.423282	0.304168	0	0.485703	0.32719	0	0.932841	0.494837	0.538524
I1L530	1	1	0	1	1	0	3.4	40.679	356	2.1495	0.31047	0.249433	0	1.30928	0.524107	0	1.11904	0.837223	0	0.939565	0.123388	0.535344	0	0.359479	0.803342	0	0.584822	1.03279	1.69773	0	0.445499	0.454985	0	0.30278
C6T2H9	0	3	0	0	1	0	24.1	17.835	166	16.847	0	2.20816	0	0	1.90869	0	0	2.58341	0	0.843885	0	1.9467	0	0	1.73661	0	0.939682	0	1.68189	0	0	2.56131	0	0.788363
C6SZX3	1	2	1	1	2	1	11.3	19.677	177	3.8799	1.31384	1.50636	2.02965	1.26787	2.46669	1.33728	0.763967	2.3651	1.13608	0.687097	0.115272	2.24571	1.20596	0.792254	1.96349	0.824768	0.995328	1.2265	4.92605	1.33161	0.66291	2.10737	0.990144	0.391189
I1JWK3	6	6	4	1	0	0	12.3	88.663	799	2.7421	0.324439	1.75844	0	0.539423	2.80684	0	0.619466	2.7121	0	0.996908	0.562376	3.07757	0	0.393059	2.92418	0	0.938833	0.668988	2.77168	0	0.218235	4.47309	0	0.816077
I1L235	0	1	0	0	1	0	7.7	36.082	337	1.7508	0	0.251987	0	0	0.345855	0	0	0.12013	0	0.570906	0	0.267702	0	0	0.184778	0	0.811349	0	0.680514	0	0	0.468571	0	0.810204
A0A0B2S8F5	1	0	0	1	0	0	4.4	60.62	566	3.576	0.989988	0	0	0.696404	0	0	0.633946	0	0	0.950303	0.729019	0	0	0.366621	0	0	0.679933	0.306842	0	0	0.671918	0	0	0.647051
C6SWR5	0	0	1	0	0	1	12.9	16.935	155	1.5184	0	0	2.02284	0	0	1.74412	0	0	1.29848	0.847619	0	0	1.17112	0	0	1.27674	0.954315	0	0	1.15071	0	0	1.50954	0.859262
A0A0B2S9V6	1	1	0	1	1	0	15.9	12.887	113	4.7612	1.33138	0.503998	0	0.299643	0.691037	0	0.453285	0.422937	0	0.885117	1.59193	0.60004	0	0.589608	0.619023	0	0.552476	0.469029	0.310256	0	0.667202	0.222717	0	0.885154
I1N3A6	4	2	2	1	0	0	14.9	45.689	410	2.1691	0.996849	0	0	0.317395	0	0	0.569567	0	0	0.718637	1.24918	0	0	1.67257	0	0	0.849177	0.651057	0	0	0.870827	0	0	0.849683
I1KM25	4	7	6	3	5	5	19.4	70.911	651	39.296	11.6135	10.8517	17.5758	6.64263	10.1904	11.1116	8.40604	8.91723	13.1957	0.695643	6.3694	10.6209	14.4748	6.28902	8.81766	12.0314	0.64174	4.75394	6.60664	8.38963	5.31749	8.36105	11.1294	0.442388
C6TCN5	5	3	3	0	0	0	25.2	28.078	250	94.891	12.5228	6.87146	8.44478	13.4432	8.93463	9.97129	13.3949	10.3771	13.7572	0.375703	6.65834	7.42106	8.67801	14.4315	9.30112	8.80774	0.159876	14.9539	11.2747	13.744	7.84112	5.60366	6.81447	0.00646782
I1KZW8	4	4	4	4	4	4	17	33.659	312	69.155	11.0513	6.62108	5.99181	9.83305	6.14107	4.3898	11.3124	6.35072	4.97074	0.777775	8.17244	5.94113	2.89904	9.51904	7.73404	4.84271	0.45443	9.21756	7.20327	5.68916	6.38572	5.07124	5.47388	0.189513
I1MFL0	2	3	2	2	3	2	14.6	32.892	301	13.131	9.21319	9.87946	5.954	6.12219	6.30913	6.03456	7.45494	6.63636	4.79177	0.869105	6.77305	9.96576	6.64566	5.66169	8.92164	6.63532	0.645494	5.12002	6.77297	4.55247	7.35669	11.1709	7.23977	0.0992474
C6TAU4	2	2	3	2	2	2	20.7	18.8	174	25.8	15.7442	11.1109	12.648	12.7281	11.8202	10.0848	12.8293	11.0353	12.1808	0.641454	10.2835	9.58483	9.86116	4.20603	3.99587	3.24812	6.73274e-05	4.43787	5.1357	6.13426	3.64917	3.52801	3.33161	0.0258197
A0A0B2S9A1	8	7	11	5	4	6	37.7	40.023	369	73.092	91.0609	57.8637	111.715	39.2878	37.9012	48.4929	35.5584	36.0226	45.7213	0.583744	151.398	131.12	182.308	137.289	128.01	173.75	0.695331	356.263	315.332	419.863	155.323	150.631	190.805	0.00384418
A0A0B2S9Q2	9	12	11	0	0	0	48.3	51.278	468	12.344	4.28064	2.27512	3.62165	3.53594	2.61389	4.70425	4.98959	3.52854	5.98968	0.263173	2.97266	1.62533	4.23993	4.31528	2.04406	2.54116	0.984698	4.53824	2.58175	4.41265	4.23593	3.28716	4.00226	0.997373
I1JHP9	4	8	5	0	1	1	53.7	22.73	205	28.064	12.542	13.4577	13.7295	6.85448	11.2277	11.7909	8.41992	13.0987	12.4725	0.556341	7.31116	10.2525	10.9365	5.85906	12.1715	11.7008	0.867904	6.87981	12.5271	11.2432	7.5563	12.7303	10.0527	0.965775
I1LHN4	2	3	3	2	3	3	9.6	73.197	657	55.354	1.32064	1.39511	2.16368	0.891786	1.44115	1.56801	0.986076	1.09569	1.78721	0.975449	1.17024	2.2791	1.81958	0.972708	1.12604	1.17645	0.112266	1.25873	3.04372	1.49794	1.11651	2.22034	1.68817	0.708621
A0A0B2SAY4	1	0	1	1	0	1	2.5	40.544	362	2.3314	0.634909	0	0.989282	1.84841	0	1.18865	1.40197	0	1.14293	0.824089	0.715543	0	0.511474	1.42266	0	0.824638	0.5043	1.18024	0	1.17492	0.876113	0	0.990144	0.761681
Q93YG3	1	1	0	1	1	0	5.3	28.613	265	1.8475	1.67193	1.28817	0	1.7938	1.55519	0	2.74414	1.33374	0	0.814856	1.73693	2.2868	0	1.77321	0.995125	0	0.651723	0.718225	0.396509	0	1.34447	0.923423	0	0.439346
C6SYN5	1	1	1	1	1	1	8.5	24.218	213	4.8047	1.95912	2.54326	1.14902	4.40345	1.83786	2.50047	3.45854	1.87648	1.47046	0.54586	3.99587	1.84898	0.601483	2.97229	1.80302	0.9896	0.852574	3.13157	1.42224	1.314	2.45195	1.1511	0.249818	0.482687
I1JJT9	2	2	1	2	2	1	24.3	37.573	362	10.132	1.29378	0.506648	0.996438	2.37388	1.23	0.761095	2.03065	1.46017	0.792964	0.96606	1.27869	0.944655	0.581365	1.97753	0.980318	1.3418	0.23228	1.8487	1.13689	0.839287	2.01983	0.687428	0.726777	0.818045
Q9S7N8	3	2	2	3	2	2	57.9	10.061	95	84.97	22.6009	7.86323	13.0936	12.4106	7.14807	7.58376	13.1657	7.05893	9.08895	0.783522	32.7274	23	22.7228	30.9582	18.1012	25.8471	0.824119	32.0602	19.709	25.4165	40.7587	31.0807	29.6559	0.179734
I1N1X2	3	1	4	3	1	4	12.1	54.279	488	24.366	2.31454	0	1.49816	1.37187	0.360289	1.07517	2.0157	0.429939	1.83882	0.447116	2.08375	0.144286	2.0124	1.54582	0.420969	1.49506	0.741251	1.81064	0.322396	2.4007	1.77976	0	1.80963	0.733001
I1NG28	2	2	2	2	2	2	7	69.827	631	26.659	2.68899	4.32247	4.99594	0.994522	3.19208	2.99339	1.21559	4.34513	2.15574	0.88522	1.1184	5.34916	2.83646	1.16622	3.09451	3.68316	0.769329	1.53513	4.54473	3.17788	1.33466	4.42214	3.47322	0.994506
A0A0B2SC95	3	3	2	3	3	2	39.4	17.495	155	41.16	4.34334	4.14441	5.70871	3.75628	4.85886	4.62474	2.90342	4.25522	3.42391	0.161909	3.04766	4.24127	4.79933	3.90664	3.8739	3.62466	0.686474	3.39695	2.54506	2.53402	1.95634	3.71967	4.0039	0.597807
I1L314	6	5	5	2	1	1	14.3	80.388	699	26.033	4.29399	3.0469	3.31479	2.78752	2.55249	2.94145	4.11451	2.67219	4.32998	0.150635	3.16974	1.91595	1.51767	6.95659	2.64544	4.02136	0.161707	3.1437	3.70581	4.88195	4.67849	5.21173	4.49931	0.185636
I1JGP5	3	3	4	1	1	2	29.4	17.472	160	5.9048	0.996725	0.758539	1.30882	0.324815	0.859515	2.19528	0.966785	1.00339	2.12616	0.740856	0.595433	0.514799	1.80398	0.568905	0.796383	1.91219	0.846981	0.474845	1.32584	1.79663	0.667625	0.455139	1.97452	0.799023
I1JVV8	1	1	2	1	1	2	3.5	117.44	1053	4.3823	0.662134	0.254565	1.00334	0.345428	0.167596	0.755883	0.280905	0.569351	1.18068	0.468304	0.291703	0	1.01361	0.209507	0.394975	0.619269	0.937101	1.04843	0.68053	0.45463	0.679678	0.700287	0.495472	0.608106
I1J9Q7	3	0	1	2	0	0	10	44.862	411	18.404	1.9864	0	0.659803	1.40767	0	0.775788	1.91578	0	0.48831	0.921862	1.76786	0	0.614153	1.57688	0	0.387859	0.852715	0.948494	0	0.311503	1.7791	0	0.999694	0.436125
I1KMB9	1	0	1	1	0	1	3	71.17	629	0.95865	1.31418	0	0.993063	1.24859	0	0.963683	2.21631	0	0.828853	0.729614	1.81075	0	2.43003	1.75486	0	0.780679	0.557084	1.11444	0	0.425238	2.02455	0	2.02449	0.326588
G3E7M9	2	2	2	2	2	2	15.5	35.922	316	7.7922	0.65577	0.761189	0.646022	1.25036	1.2081	1.79896	1.17462	1.15156	1.49638	0.546771	2.41103	1.77908	1.77193	2.47996	3.37022	2.5767	0.0803108	1.67704	3.05261	3.06015	1.75996	1.58022	2.99334	0.489928
I1JVV4	0	0	1	0	0	1	1	77.073	714	0.93836	0	0	1.3226	0	0	1.37269	0	0	1.12346	0.895051	0	0	0.874204	0	0	1.69287	0.689559	0	0	0.817203	0	0	2.50853	0.556363
A0A0B2SDS3	0	1	0	0	1	0	8.9	18.96	169	1.1517	0	2.28528	0	0	3.69592	0	0	3.06677	0	0.902099	0	1.88957	0	0	1.93495	0	0.987418	0	2.43837	0	0	2.10801	0	0.923296
A0A0B2SE14	5	9	5	0	0	0	23.8	62.121	568	1.5326	0	0.383172	0	0	0.157767	0	0	0.188074	0	0.907698	0	0.301439	0	0	0.583097	0	0.689957	0	0.503112	0	0	1.05062	0	0.662824
Q39801	32	32	29	20	21	21	65.1	50.982	473	234.35	112.875	62.3869	105.797	72.9292	54.4092	68.6157	75.6688	52.2407	72.8936	0.870037	202.319	182.254	187.003	363.422	275.528	311.054	0.00859757	281.916	206.062	245.884	439.875	352.757	411.235	0.00968987
A0A0B2SED5	1	1	0	1	0	0	2	112.54	1008	1.7424	0.982817	0	0	1.09089	0	0	1.0928	0	0	0.999076	0.489168	0	0	1.23267	0	0	0.604962	0.827136	0	0	0.653585	0	0	0.87722
I1NBD9	1	1	1	1	1	1	4.1	95.244	860	31.472	0.327823	0.509202	0.330167	0.352519	0.328645	0.37169	0.452468	0.271977	0.472392	0.50095	0.593274	0.63405	1.73712	0.602706	0.38213	0.649016	0.311953	0.497246	0.490536	0.458332	0.440361	0.700551	0.489897	0.487864
C6T4I7	2	2	1	1	1	0	17.5	24.628	212	37.631	3.31455	1.78231	2.31326	2.25374	1.14351	2.4797	2.12857	1.52153	2.90841	0.713331	2.86476	2.86909	5.00185	2.22283	1.8613	2.85337	0.174771	3.24357	2.64463	2.74528	4.77872	4.26004	5.30616	0.00579044
C6SZ56	3	2	3	2	1	2	38.8	15.193	152	35.745	49.0151	27.5069	37.9289	30.1099	20.6093	25.0368	33.742	23.8797	22.8599	0.739804	31.0899	25.0015	29.4524	36.3966	20.4021	32.44	0.822478	32.9592	20.6627	24.4097	30.7889	23.1606	27.7222	0.789941
A0A0B2SF58	3	2	3	3	2	3	13.6	35.506	317	10.02	5.68847	2.59673	3.67196	3.29011	1.68427	3.71275	3.56386	1.67195	3.00569	0.867407	3.07874	2.43466	3.72772	3.15819	1.80526	4.13922	0.955243	3.70737	2.82147	3.46773	2.87844	1.6382	2.9844	0.176007
A0A0B2SF68	1	0	0	1	0	0	7.6	16.499	144	0.98067	0.659154	0	0	0.510818	0	0	0.938829	0	0	0.709285	1.8608	0	0	0.582486	0	0	0.547874	1.17085	0	0	0.440784	0	0	0.590841
C6T7Y1	9	11	11	0	0	0	42.7	41.696	377	191.85	32.2918	36.1857	33.8823	36.436	55.7685	43.9868	40.2985	61.2843	44.8659	0.708053	37.3375	48.1118	32.984	38.1128	53.9303	44.0138	0.413477	46.318	64.6327	45.5279	42.9641	62.3136	48.8203	0.929877
K7L0W4	0	1	0	0	1	0	8.1	33.936	309	4.4436	0	0.509154	0	0	0.332632	0	0	0	0	0.373901	0	0.246933	0	0	0.597459	0	0.616468	0	1.03312	0	0	0.932157	0	0.945641
K7N088	0	0	1	0	0	1	1.4	73.224	643	1.4932	0	0	0.659834	0	0	0.774297	0	0	0.987249	0.873462	0	0	0.745712	0	0	0.459984	0.760688	0	0	1.08912	0	0	1.40138	0.86889
I1NBS0	1	1	0	1	1	0	13.8	16.119	145	2.0382	0.331145	0.251963	0	0.169178	0.348614	0	0.165117	0.292289	0	0.885748	0.311084	0	0	0	0	0	0.373901	0	0.332805	0	0	0	0	0.373901
A0A0B2SGJ8	3	2	2	1	0	1	5.3	89.32	788	4.4256	1.98305	0.498532	1.99631	1.22161	1.07234	1.31881	1.72256	1.31621	1.2532	0.238645	1.74834	0.488559	1.1754	1.17161	0.552431	1.70689	0.990569	1.67305	1.3293	1.84957	0.885586	0.696824	1.72699	0.217426
I1NBA5	3	2	2	3	2	2	21.2	26.415	236	36.4	0.649127	0	0	1.24306	0.358691	0.297016	1.30652	0.374047	0.198579	0.989337	3.74023	1.31844	1.7356	2.87953	1.6529	1.30371	0.737056	3.2572	0.82326	0.904712	6.67245	1.15004	0.603067	0.613423
K7MZJ1	2	1	1	1	0	0	2.9	85.152	754	5.0166	0	0	0	0.552859	0	0	0.271068	0	0	0.67096	0.561235	0	0	0.838811	0	0	0.796914	0.683827	0	0	0.208803	0	0	0.542792
A0A0B2SGW1	0	1	0	0	1	0	8.3	26.958	240	1.3378	0	1.01315	0	0	1.023	0	0	0.819113	0	0.883904	0	2.66332	0	0	1.85755	0	0.816238	0	1.1217	0	0	1.40075	0	0.883958
A0A0B2SH73	1	0	2	1	0	2	8.4	41.717	381	29.114	0.986511	0	0.558934	0.88792	0	0.773484	0.316957	0	0.330493	0.321558	0.292872	0	1.21641	0	0	1.1035	0.807354	0.867833	0	0.528645	0.906244	0	2.01743	0.468105
I1MKY6	0	1	1	0	1	1	13.1	9.4421	84	2.9136	0	0.928727	1.31926	0	1.53447	1.57235	0	1.99267	2.16893	0.705884	0	0.856583	1.18918	0	1.37285	1.8975	0.573877	0	9.87149	13.2747	0	1.24596	2.00007	0.174547
I1KQV7	5	4	3	1	0	1	12.6	72.553	677	17.552	0	0	0.666552	0.739277	0	0.372937	0.451296	0	0.487297	0.8377	0.560464	0	0.297247	0.805694	0	0.430193	0.679598	0.319156	0	0.320126	0.662614	0	0.242643	0.708727
A0A0B2SI48	10	9	10	4	3	5	36.4	41.253	379	13.714	5.60404	4.32032	10.4656	6.48278	5.48937	13.675	4.17943	4.39683	12.5326	0.708689	6.22662	10.6134	18.8563	8.63659	9.1397	16.1938	0.903003	14.9381	13.1729	31.1032	10.0804	13.1985	23.5657	0.5881
K7LSH5	1	0	0	1	0	0	7.1	28.495	267	1.8273	0.655615	0	0	0.704813	0	0	0.960479	0	0	0.840572	1.20669	0	0	0.555928	0	0	0.649916	0.63547	0	0	0.894466	0	0	0.82499
A0A0B2SIE1	0	1	0	0	1	0	5.1	45.157	410	1.5497	0	9.64196	0	0	15.6897	0	0	14.7394	0	0.966905	0	15.3936	0	0	18.861	0	0.893632	0	9.7918	0	0	14.6392	0	0.796772
A0A0B2SIU9	1	1	1	1	1	1	0.8	93.105	840	2.8621	32.5246	13.6307	28.0279	31.0287	24.2346	45.8546	50.1843	25.3171	59.5768	0.400706	25.1368	17.2805	32.5796	50.8465	36.0405	71.4533	0.0678236	86.077	60.7161	98.6246	31.1167	20.028	38.3854	0.0136559
I1LU40	3	2	2	3	2	2	25.9	26.348	243	50.973	1.64557	2.03146	1.9786	2.51222	2.22815	2.78338	3.25315	3.22756	2.07808	0.456869	2.59047	1.68429	1.03329	2.76384	1.6893	1.89793	0.567439	3.18358	2.42156	2.53158	2.46506	3.05867	3.26033	0.556744
A0A0B2SJB2	0	0	1	0	0	1	7.6	33.4	301	1.594	0	0	0	0	0	0.203078	0	0	0.113458	0.719656	0	0	0	0	0	0.0606638	0.373901	0	0	0.116972	0	0	0.0742867	0.773419
I1M643	2	1	1	2	1	1	11.7	39.853	366	9.5214	1.32439	0.256952	0	1.49825	0.451299	0.203078	1.32487	0.370737	0	0.798946	0.47264	0.0898726	0	0.464765	0.098497	0.101865	0.865272	2.00208	0.510483	0.260953	0.671918	0.590803	0.249818	0.493742
K7MS64	0	1	0	0	1	0	12	18.847	175	30.835	0	0.498532	0	0	1.07178	0	0	0.432666	0	0.609741	0	0.54206	0	0	0.144886	0	0.518097	0	0.484474	0	0	0.942082	0	0.688031
I1LN49	4	6	3	4	6	3	35.9	27.066	234	91.206	26.1321	16.3084	16.3699	25.9544	22.6263	16.8268	29.7035	21.8158	19.6231	0.662257	27.379	21.2182	16.6608	29.5096	30.0894	21.2458	0.285624	30.5779	27.5746	15.6349	34.1742	29.7772	20.8078	0.57658
A0A0B2SJR2	1	1	1	1	1	1	1.9	48.238	426	1.9134	10.1942	5.07364	0.984282	7.32031	9.93002	1.48795	11.0698	8.68102	1.64394	0.825946	7.6772	4.19122	1	9.94739	9.41237	0.875986	0.523232	12.437	9.63081	1.49003	8.37608	8.86789	1.77037	0.724309
A0A0B2SJS4	1	1	0	1	1	0	2.5	51.779	485	1.0128	1.63505	0.509297	0	1.98415	0.321866	0	2.27784	0.368578	0	0.90937	1.53239	1.28868	0	2.00622	1.04986	0	0.921781	3.98853	1.35311	0	1.31688	0.685906	0	0.417154
A0A0B2SJW2	25	22	20	0	0	0	61.2	56.091	503	323.31	260.7	189.421	187.285	295.968	294.597	221.624	400.102	380.964	295.295	0.0954295	149.245	161.525	118.413	255.581	259.082	191.867	0.0217782	248.698	238.778	184.794	187.694	190.926	149.143	0.114815
I1KJ60	1	1	1	1	1	1	5.6	37.012	339	3.3316	0	0	0.234679	0.44591	0.270019	0.108614	0.43475	0.143019	0.229837	0.967506	0.130206	0.127679	0.240192	0.59826	0	0.125433	0.706491	0.546649	0.249802	0.158491	0.155678	0	0.0742867	0.126457
K7KMB3	1	1	1	1	1	1	13.4	10.505	97	16.053	0.662258	0.77088	0.333385	0.338667	0	0.180803	0.469199	0.133369	0.300875	0.405358	0.594045	0	0.648054	0.170313	0	0.204964	0.253923	0.496863	0.514119	0.859374	0.449517	0	0.247559	0.0898944
I1M005	11	12	11	1	2	2	47.5	41.954	381	323.31	172.461	113.87	144.482	192.59	160.834	184.147	246.072	193.429	226.476	0.0768168	105.528	99.8025	96.3606	183.655	167.247	174.857	0.000163359	179.519	147.99	162.791	155.539	136.248	149.206	0.200409
I1J7M1	1	0	0	1	0	0	11.1	12.219	117	1.1144	2.02319	0	0	0.850872	0	0	0.835608	0	0	0.990401	1.41931	0	0	1.40327	0	0	0.993974	2.98733	0	0	1.57886	0	0	0.698191
I1LTG1	0	1	1	0	1	1	1.6	76.283	669	2.1639	0	0.234441	0.807512	0	1.56847	12.0451	0	0.328651	0.410825	0.319996	0	1.07569	5.5171	0	0.39271	1.54623	0.425735	0	0.595862	1.06148	0	0.464005	1.50366	0.857513
K7MW34	0	0	1	0	0	1	4.4	46.943	412	1.828	0	0	0.230242	0	0	0.312842	0	0	0.298559	0.975234	0	0	0.155552	0	0	0.31751	0.670682	0	0	0.401286	0	0	0.320717	0.882969
I1M1B6	1	1	1	1	1	1	10.8	14.896	139	18.315	2.70314	2.25834	1.88607	2.05801	1.99415	1.8763	3.19332	1.77365	1.6359	0.676642	0.986601	2.17308	0.798854	1.32631	2.66769	1.55648	0.424407	1.11204	1.29629	1.07629	0.923477	1.66654	1.65465	0.376703
I1M1L2	0	0	2	0	0	2	7.7	41.493	378	2.6187	0	0	1.32307	0	0	1.34472	0	0	1.58766	0.912674	0	0	1.54804	0	0	2.20643	0.819038	0	0	1.65194	0	0	1.26741	0.862464
A0A0B2SL96	2	1	0	2	1	0	10.5	28.025	258	15.882	1.63129	0.496097	0	2.19184	1.24179	0	1.80506	0.861029	0	0.770951	1.30826	1.6087	0	3.28193	1.23275	0	0.646891	1.6787	0.609521	0	1.99222	0.918196	0	0.797513
I1L957	24	25	25	13	14	15	63	48.795	449	323.31	220.082	159.191	227.451	130.495	115.191	137.11	162.927	124.231	162.449	0.196119	622.94	656.636	706.891	653.85	611.943	744.107	0.87339	630.202	579.892	655.76	715.138	715.88	839.03	0.0451168
C6T172	1	0	1	1	0	1	8.9	26.731	236	3.7095	1.63837	0	0.656178	1.80108	0	0.992389	1.00489	0	1.27594	0.80548	1.22056	0	1.22672	1.05474	0	1.32085	0.968761	1.09446	0	1.67403	1.92608	0	0.727247	0.961417
I1KVD8	2	3	3	2	3	3	11.4	91.662	809	106.55	2.67849	3.9229	4.6319	1.57415	4.18478	4.64325	1.33844	5.25674	4.04441	0.960499	1.00304	5.82952	5.6182	1.77597	4.09317	4.9493	0.781945	2.423	5.64972	6.19759	2.25065	6.33789	9.06612	0.650043
A0A0B2SMD0	0	0	1	0	0	1	18.8	14.666	133	2.3335	0	0	0.872102	0	0	0.151392	0	0	0.326248	0.652282	0	0	0.189095	0	0	0.767571	0.504875	0	0	0.161991	0	0	0.144454	0.939486
O64458	6	7	9	6	7	9	21.4	42.757	379	323.31	218.642	178.016	254.443	193.163	213.529	272.521	190.467	197.35	250.306	0.675568	173.403	192.269	244.03	219.224	232.503	297.513	0.221007	251.223	293.785	278.913	230.119	259.682	311.966	0.797889
I1JT75	0	0	1	0	0	1	9.4	13.093	117	1.4137	0	0	0.992844	0	0	0.976563	0	0	0.61167	0.767338	0	0	1.29375	0	0	1.31994	0.989374	0	0	0.636696	0	0	1.25657	0.682639
I1KQU2	3	5	3	3	5	3	18.6	49.924	458	17.133	4.78044	4.33298	6.3246	3.61898	5.32955	5.99981	3.18592	4.83829	7.65806	0.877186	2.05285	5.0084	4.65779	3.48252	5.75249	7.12258	0.33523	2.05525	3.46739	7.37748	3.15226	4.93097	5.8933	0.850319
C6T048	2	2	0	1	1	0	19.1	17.5	152	75.165	3.55669	0.753073	0	3.47023	1.60193	0	3.81367	1.29516	0	0.993902	1.56174	0.466697	0	2.69443	0.947245	0	0.58826	3.25819	1.50306	0	4.13423	1.40651	0	0.873881
I1KSR7	2	2	3	2	2	3	14.8	33.447	310	7.3974	1.30741	2.25941	3.31198	2.36816	3.7082	3.09651	1.20667	1.53843	1.95218	0.0281664	1.74473	2.5814	2.17075	1.61109	1.98212	1.44551	0.167867	1.31903	2.12673	1.42758	1.10742	2.08333	1.73732	0.964172
K7LSI2	1	1	0	1	1	0	3.4	46.245	416	2.5429	0.165535	0	0	0.086358	0.361769	0	0.2449	0.277346	0	0.868374	0	0	0	0	0.421029	0	0.373901	0.0783233	0.333145	0	0	0	0	0.244334
C6TJD8	0	0	1	0	0	1	23.1	9.4389	91	2.0918	0	0	0.164987	0	0	0.191955	0	0	0.0706988	0.585228	0	0	0.329449	0	0	0.229071	0.814789	0	0	0.162531	0	0	0	0.373901
I1KDR3	1	1	2	1	1	2	10	48.811	450	12.056	0	0.761069	3.70258	0.37282	1.22006	2.06837	0.450201	1.13154	2.19675	0.958485	0	0.62088	1.75754	0.843962	1.38951	3.11834	0.311928	0.335657	0.969304	2.66523	0	1.38738	5.24994	0.632065
I1LP46	4	3	4	4	3	4	15.8	33.115	310	16.955	5.88467	4.54589	6.07306	7.22357	5.71614	8.97186	7.39557	7.27142	7.46479	0.941656	7.28125	6.78333	8.61264	6.21357	8.68739	9.00468	0.713238	9.91965	11.4052	11.0946	7.68486	7.39502	7.18802	0.00204886
I1JH86	12	9	11	2	1	2	39.4	38.264	358	178.26	12.0739	9.27629	13.5132	12.3949	10.7419	16.667	11.6519	9.15458	14.8353	0.596008	8.68403	9.42548	9.78534	12.2368	8.63278	13.5235	0.222013	9.59196	9.45591	11.5332	9.43776	8.48324	14.7261	0.754283
A0A0B2SNT8	4	3	4	4	3	4	33.1	19.939	175	91.073	2.61492	1.01575	4.61784	3.23775	0.842289	5.87498	4.33224	2.28598	9.75479	0.466383	2.47782	0.882396	4.50851	6.83286	3.33927	14.602	0.181679	2.77895	1.09503	4.01513	3.06324	1.10825	8.60295	0.534467
I1LXY1	4	6	4	0	1	1	10.2	89.069	803	3.802	0	0.24676	0.326448	0	0.710669	0.594599	0	0.569251	0.309316	0.632064	0	0	0	0	0.599239	0.162499	0.228867	0	0.492411	0.683235	0	0.459484	1.00463	0.799677
C6T5U3	3	2	2	1	0	0	23.5	17.485	153	5.2677	0.49161	0	0	0.534101	0	0	0.39216	0	0	0.840857	0.421543	0	0	0.294673	0	0	0.817305	0.237265	0	0	0.220329	0	0	0.960793
I1KBB4	0	1	0	0	1	0	13.7	20.056	183	2.7043	0	0	0	0	0.0542662	0	0	0	0	0.373901	0	0	0	0	0.064979	0	0.373901	0	0.0518856	0	0	0	0	0.373901
Q38IX1	3	4	3	3	4	3	14.6	43.221	403	9.2597	2.27682	2.00814	3.28792	3.45394	3.49371	4.54901	4.2573	2.82658	5.23347	0.745207	3.0653	3.60715	3.83016	3.75052	2.74618	4.22112	0.890842	3.33015	3.98303	5.48082	4.05768	3.74438	3.98085	0.628165
A0A0B2SPL4	2	2	1	2	1	1	4	114.49	1007	20.655	5.67419	3.85153	4.00506	4.07805	3.78053	3.90935	2.74691	2.11198	2.70549	0.0032464	2.68637	3.29997	2.97594	3.37991	3.20758	3.52327	0.127203	3.23559	2.2714	2.97652	3.34954	3.75783	2.19134	0.647487
C6TI51	0	1	1	0	1	1	4.1	34.12	316	1.6429	0	0.763814	0.666771	0	0.493002	0.360699	0	0.709231	0.835863	0.483729	0	0.946136	1.37547	0	1.02221	0.605707	0.669691	0	0.808422	0.452681	0	0.922828	0.994942	0.610421
C6SYW6	1	2	0	0	1	0	34.9	9.6421	86	11.072	0	0.763719	0	0	0.498385	0	0	0.945031	0	0.697376	0	0.425312	0	0	1.00346	0	0.623868	0	0.637598	0	0	0.686921	0	0.960553
K7MXQ9	0	1	0	0	1	0	3.6	49.625	444	1.9602	0	0.379807	0	0	0.392134	0	0	0.3275	0	0.905434	0	0.394857	0	0	0.366777	0	0.960944	0	0.233929	0	0	0.937208	0	0.506908
A0A0B2SQ75	1	0	0	1	0	0	4.1	50.111	439	1.0164	0.327761	0	0	0.356073	0	0	0.158826	0	0	0.63953	0.280901	0	0	0	0	0	0.373901	0.162813	0	0	0	0	0	0.373901
I1MJC7	9	11	9	6	8	6	38.9	42.434	401	115.32	23.0907	21.8009	21.8511	30.3786	26.6452	25.5902	31.2732	28.3582	28.2046	0.379269	18.1803	21.152	22.7377	26.7914	25.6109	27.2771	0.0146018	31.0498	32.3866	29.4518	27.503	32.9709	31.2978	0.848481
C6SXX2	5	5	5	4	4	4	39.6	17.245	154	124.24	125.206	93.0827	157.059	98.7292	94.563	130.242	124.908	111.056	154.782	0.260927	108.081	99.1308	132.88	123.108	115.827	151.168	0.321962	98.0948	90.2093	114.469	93.9759	92.6026	122.013	0.87896
A0A0B2SQH8	1	1	1	1	1	1	5.2	24.121	212	1.5066	0.761257	0.0769018	0	0.680646	0.0130277	0.188857	0.552729	0.343877	0	0.986292	0.884037	0.262424	0	0.239847	0	0	0.332023	1.34014	0.296064	0	0.516017	0.330856	0	0.576715
K7MF41	0	1	0	0	1	0	3.7	57.036	492	1.1834	0	0.761165	0	0	0.677596	0	0	0.255202	0	0.590955	0	0.600632	0	0	1.01503	0	0.743048	0	0.317692	0	0	1.41925	0	0.490971
I1JFL5	5	5	5	5	5	5	39.7	14.664	136	56.689	53.0229	43.8215	54.7153	37.7223	39.0199	55.2314	44.7796	48.9638	59.4691	0.376862	43.8195	53.1558	56.6672	61.7615	73.756	82.7823	0.0401178	36.4871	43.3605	50.9581	63.1933	81.4932	111.661	0.0468728
A0A0B2SQX2	0	0	1	0	0	1	8.8	21.229	194	1.36	0	0	13.6251	0	0	18.0189	0	0	14.3308	0.880493	0	0	10.1136	0	0	11.2549	0.943497	0	0	3.87971	0	0	7.64296	0.683298
C6SVK3	0	1	0	0	1	0	7.4	22.68	204	2.1676	0	1.11579	0	0	1.03368	0	0	1.34773	0	0.862305	0	1.11168	0	0	1.24842	0	0.938734	0	1.01647	0	0	1.41412	0	0.830587
I1MKY2	3	1	3	3	1	3	5.5	75.732	672	8.6671	0.911354	0.68865	0.989813	1.34746	0.358859	1.15804	0.949916	0.730409	1.62513	0.735114	1.13761	2.05459	2.12273	1.71446	1.71395	2.65426	0.596965	2.2761	2.02716	3.22107	2.09551	1.30937	2.33638	0.281535
C6T0B5	5	5	6	4	4	5	55	14.008	129	268.15	93.3458	90.7006	88.1164	79.0212	117.741	95.5543	94.1528	130.976	108.403	0.42594	68.4799	110.588	77.6243	92.4742	136.411	101.66	0.254259	78.8999	142.992	94.5747	89.8886	136.03	103.484	0.864218
C6TDB4	2	1	1	2	1	1	10.7	25.653	225	6.7422	1.32449	0.249505	0.433254	1.04556	0.519884	0.243078	1.62341	0.212576	0.306197	0.838872	1.59397	0.943865	0.133348	5.61521	1.69514	2.05995	0.165908	1.85684	0.830777	0.295849	3.52864	0.90805	0.711087	0.517286
I1KS98	3	2	2	3	2	2	9.4	46.754	415	18.076	3.98882	1.00458	1.33657	1.37129	0.703402	1.35067	2.04947	1.29318	1.65761	0.165053	2.55035	1.36256	0.969233	0.766299	0.764139	0.845892	0.15416	2.03365	1.46432	1.13871	3.15565	1.87375	2.24991	0.129027
I1KSQ3	2	2	3	2	1	2	22.2	33.339	297	24.429	2.67173	4.12675	1.62059	1.94705	3.04404	3.66742	1.86088	2.90087	2.07744	0.365242	1.02182	1.41379	3.28199	2.18762	2.2696	2.3999	0.616221	1.32907	2.44177	2.10711	2.24198	4.01478	1.5858	0.457326
A0A0B2ST80	0	0	1	0	0	1	2.3	35.312	305	0.92535	0	0	0.975752	0	0	1.99792	0	0	1.8467	0.95834	0	0	0.828239	0	0	1.25464	0.790769	0	0	0.42238	0	0	1.51003	0.526071
C6TIN6	5	6	3	5	5	2	25.5	41.196	392	31.292	13.3243	10.543	10.7546	7.94373	13.7869	6.62833	10.1284	10.8866	6.72643	0.939422	13.5991	18.1889	8.7599	9.78241	12.6669	5.6699	0.289484	9.43924	8.46553	5.30821	11.1888	13.3244	6.85752	0.297916
K7K3Q0	0	0	1	0	0	1	2.3	35.117	311	0.95846	0	0	2.68239	0	0	2.53447	0	0	5.12542	0.673943	0	0	0.493783	0	0	4.86459	0.421898	0	0	10.398	0	0	1.17904	0.42809
A0A0B2STQ1	1	0	1	1	0	1	9.9	23.38	212	72.995	0	0	0.165615	0	0	0.154272	0	0	0.11461	0.846577	0	0	0.0679832	0	0	0.220275	0.54496	0.166175	0	0.359066	0	0	0.121204	0.293016
A0A0B2SUA6	1	0	0	1	0	0	1.7	116.72	1038	0.99999	21.1753	0	0	21.0031	0	0	17.1501	0	0	0.893874	15.2221	0	0	16.2183	0	0	0.966424	6.88546	0	0	12.8651	0	0	0.702953
Q39889	1	0	0	1	0	0	1.6	101.33	911	1.1405	0.658875	0	0	0.525935	0	0	0.75601	0	0	0.815031	0.532186	0	0	0.976369	0	0	0.709972	1.21612	0	0	1.58791	0	0	0.86158
Q9FQ95	5	5	5	1	1	2	39.7	27.031	237	5.4976	2.62156	1.01831	3.29479	2.87213	0.66439	4.13314	2.67721	0.547718	4.09828	0.940197	1.82226	0.580417	2.1634	1.32193	1.0341	2.96191	0.760926	2.89228	0.65158	3.98558	1.33138	0.449934	2.4556	0.390224
C6TAC5	1	1	2	1	1	2	14.9	21.447	201	4.6011	0	0.766416	4.02225	0.739277	0.311537	2.87498	0.625742	0.577646	2.2289	0.872362	0.56068	0.989892	2.788	0.56971	0.368719	2.32819	0.718514	0.311728	0.467324	2.65467	0.89417	0.70086	2.74682	0.776925
K7N229	1	1	0	1	1	0	1.7	59.58	525	1.6034	0.752379	0.884545	0	0.8982	1.032	0	0.520686	1.22672	0	0.905308	0.241386	0.691799	0	0.534138	1.29657	0	0.52247	0.931278	0.963485	0	0.826972	1.03496	0	0.981635
C6T4Z6	1	1	3	0	0	1	23.8	15.893	143	1.4495	0	0	1	0	0	0.549877	0	0	0.610818	0.944452	0	0	1.28603	0	0	0.351937	0.522175	0	0	1.52676	0	0	1.52977	0.998956
K7ME63	1	0	1	1	0	1	7.1	11.962	112	1.1568	14.9619	0	10.3675	11.626	0	9.67158	11.7088	0	10.0569	0.977182	13.3321	0	10.5307	15.568	0	14.2723	0.772134	19.6369	0	12.4858	25.1137	0	19.8262	0.678012
I1J7A4	1	0	1	1	0	1	6.6	43.498	392	5.2289	0.996725	0	0.264602	0.325075	0	0.269821	0.263697	0	0.425617	0.853278	0.573539	0	0.232971	0.825834	0	0.156567	0.856042	0.880296	0	0.39432	0.435646	0	0.198212	0.493878
I1LYV0	1	0	0	1	0	0	3.2	39.181	371	0.93066	0.324501	0	0	0.53554	0	0	0.469384	0	0	0.930451	0.904328	0	0	0.170313	0	0	0.469747	0.48774	0	0	0.449517	0	0	0.95681
I1JZW5	1	0	1	1	0	1	4.7	52.871	488	2.1797	0	0	0.493188	0.950713	0	0.6817	0.460795	0	0.925891	0.843607	0	0	0.614794	0.373402	0	0.506868	0.746023	0.512899	0	0.46788	0.67177	0	0.619016	0.722292
I1LYN2	0	0	1	0	0	1	1.8	79.218	712	1.5629	0	0	0.0993063	0	0	0.0964306	0	0	0.0481348	0.677274	0	0	0.0580994	0	0	0.0373884	0.779286	0	0	0.0486571	0	0	0.125205	0.599251
C6SWX2	5	3	3	5	3	3	34.1	15.092	132	22.055	7.61009	2.53968	7.61609	8.08797	4.58213	9.23607	9.02823	4.05196	7.80454	0.876118	6.95098	2.37777	6.08324	7.75132	2.23501	5.94246	0.939857	8.92809	4.28643	7.61018	7.1537	4.01566	13.6064	0.696705
Q941G7	4	4	4	0	0	0	25.3	27.797	249	2.2063	1.99966	1	2.02984	2.14989	1.94015	1.32449	1.82881	1.75717	2.2683	0.645071	2.01869	1.49909	2.3325	2.86263	1.36925	2.86333	0.495509	1.47962	0.934018	1.25537	1.77453	1.64779	1.47484	0.0860179
Q9SB11	32	31	32	3	3	3	67.5	63.797	563	323.31	8047.5	6141.07	6490.22	5782.91	5415.52	5009.25	5934.84	5198.07	4825.86	0.843927	5205.3	5387.35	4481.89	5532.12	5388.58	4776.19	0.596114	6119.56	5798.76	4729.63	6825.75	6682.84	5829.31	0.161472
B1Q2X5	5	7	3	2	2	0	19.6	61.611	551	28.376	4.89499	6.84258	5.6384	6.51538	6.64424	4.7932	8.58877	9.75441	6.53042	0.107467	5.94045	12.1532	4.54524	5.68281	7.40958	5.74053	0.625879	5.75315	7.97818	5.05976	5.81545	7.42303	5.74698	0.953166
B3GJZ6	2	2	3	1	1	2	31.8	13.914	129	37.167	0.658937	0.756105	2.62559	0.871312	1.55972	1.90878	1.0215	0.872193	3.21794	0.768642	2.94741	2.78669	5.75602	2.34073	2.04406	4.18819	0.454252	5.27057	3.21345	6.14546	3.84729	1.86928	4.39486	0.263683
B3TDK5	30	30	31	17	19	19	46.3	96.725	862	323.31	222.501	216.988	241.013	218.144	261.153	264.684	265.378	316.975	291.742	0.109142	251.997	334.771	291.09	311.695	375.759	359.368	0.140205	331.42	408.583	367.331	387.203	500.684	502.599	0.0995277
C3VHQ8	4	4	4	2	2	2	29.7	17.417	165	111.83	54.1312	47.2252	69.6988	59.4848	61.15	84.4759	75.6658	72.0381	109.057	0.294359	45.6851	59.7702	77.9208	64.21	67.4974	94.2673	0.346764	89.7113	80.0145	113.012	73.8355	71.5395	99.1085	0.388294
C6SVY4	0	0	1	0	0	1	10.8	19.083	176	1.9759	0	0	1.32957	0	0	0.956978	0	0	0.841539	0.932176	0	0	1.69072	0	0	0.85237	0.680824	0	0	0.0949807	0	0	0.737503	0.436283
C6SWA9	3	2	3	2	2	3	58.8	11.446	114	39.619	16.5377	4.87982	16.0584	13.1916	3.74891	13.3409	11.7582	4.90945	13.7769	0.99019	10.8981	2.9116	11.9009	10.5659	4.31467	13.158	0.850871	7.29608	2.20399	9.6814	6.38657	1.52045	7.96264	0.726037
C6SWP9	3	5	3	3	5	3	31.5	24.769	232	46.756	13.3355	10.2525	16.7068	9.17045	10.7518	14.7928	10.6794	10.2746	12.6154	0.844325	7.32288	8.78379	6.65746	3.76782	6.11477	6.31814	0.101231	4.8892	7.15105	5.28255	5.6372	6.52978	7.49547	0.425642
C6SWV3	10	9	9	10	9	9	63.7	27.636	245	165.35	116.318	84.2392	131.732	128.799	114.62	167.033	183.081	156.854	213.822	0.103319	74.2557	70.6219	93.6816	119.799	126.115	148.886	0.0101786	161.971	149.157	177.812	99.6194	101.471	126.497	0.010946
I1JYG3	2	1	1	2	1	1	15.1	21.745	192	4.9944	2.33031	1.5224	0.323355	2.34631	1.34866	0.779263	2.45424	1.26811	1.66452	0.625085	1.57349	1.83419	1.63653	2.57492	0.893357	0.526649	0.61133	3.0872	1.83367	1.30015	2.93616	2.39082	1.77799	0.662603
C6SYA7	9	10	10	1	0	1	57.6	18.514	158	222.15	1949.71	1649.98	1842.01	1019.78	1072.56	999.207	1979.46	1920.94	1833.68	5.0423e-05	1777.73	2016.92	1789.39	1469.34	1608.5	1451.25	0.0189834	1684.85	1660.23	1706.99	1308.65	1486.9	1301.29	0.00687667
C6SYU1	1	0	0	1	0	0	9.9	19.105	172	1.1667	1.68518	0	0	1.06206	0	0	0.765987	0	0	0.832204	0.469279	0	0	0.69924	0	0	0.798314	1.2168	0	0	2.27349	0	0	0.702959
C6SZ13	4	4	4	2	2	2	28.6	15.777	147	54.18	70.6372	62.9168	75.9546	86.6527	94.0263	96.7592	115.824	125.894	132.636	0.00490892	73.494	91.6702	92.8559	119.789	127.326	136.123	0.00600244	149.25	158.987	154.026	100.594	118.789	117.047	0.0028721
C6SZI9	1	1	0	1	1	0	12.1	16.803	165	1.2535	0.655491	0.761117	0	0.712146	0.680691	0	0.616598	0.549394	0	0.815521	0.562191	0.301956	0	0.82521	0.790497	0	0.470496	0.311927	0.83228	0	0.20909	0.9279	0	0.995142
I1JYF9	1	0	0	1	0	0	9.1	21.374	187	0.97969	0.65189	0	0	0.910873	0	0	0.410772	0	0	0.643011	1.13166	0	0	0.590332	0	0	0.693299	1.57042	0	0	0.667181	0	0	0.624569
I1LGL7	5	4	4	5	4	4	46.3	16.555	147	139.61	17.4631	10.1621	14.4307	13.778	8.09939	12.1133	12.5714	8.23033	11.1106	0.759516	11.7082	8.46805	13.7682	10.9294	7.40837	10.1679	0.388846	10.1601	5.61982	7.63892	9.39737	5.95787	8.64953	0.91295
I1MS21	1	0	0	1	0	0	5.6	21.468	197	1.2786	6.3196	0	0	5.35436	0	0	8.25508	0	0	0.782811	2.85977	0	0	8.51064	0	0	0.563249	21.0079	0	0	3.71662	0	0	0.463119
C6T1E4	2	0	1	1	0	1	36	11.434	114	63.171	1.2217	0	4.5819	0.819545	0	3.60283	0.961774	0	4.26904	0.881126	0.532063	0	2.64623	0.576852	0	3.09429	0.901567	0.600839	0	1.8067	0.531537	0	2.90654	0.757638
C6T1R5	1	1	0	1	1	0	9.2	11.49	98	1.358	3.63772	3.04619	0	3.96814	4.38766	0	4.09585	4.03619	0	0.97128	1.74122	2.88763	0	3.65897	5.4256	0	0.45677	2.65082	2	0	5.42786	5.62329	0	0.347895
I1NHI2	1	0	0	1	0	0	7	21.868	200	1.7926	0.334187	0	0	0	0	0	0.317281	0	0	0.373901	0	0	0	0	0	0	#DIV/0!	0.342736	0	0	0	0	0	0.373901
C6T2V1	1	1	0	1	0	0	9.1	26.977	243	1.4118	0.320962	0	0	0.729881	0	0	0.294552	0	0	0.609653	0.218863	0	0	0.406297	0	0	0.705425	0.514279	0	0	0.21796	0	0	0.623848
C6T3P3	0	1	1	0	1	1	8.8	24.275	215	6.3154	0	1.29853	4.38598	0	0.834769	3.24476	0	1.70689	3.48743	0.803798	0	1.93257	4.56243	0	2.40371	5.44783	0.836799	0	1.273	3.07817	0	2.57036	4.97212	0.563367
Q8GUE3	2	2	2	2	2	2	18.2	15.442	143	28.557	9.75491	5.55818	6.26617	9.42703	8.40993	9.49821	8.3402	6.99189	7.25945	0.0432819	7.62416	7.05199	7.98618	9.80977	8.18816	8.04467	0.147185	10.4149	7.01964	6.86808	11.5734	8.8712	10.0572	0.21323
C6T5I8	3	2	2	1	0	0	23	12.792	113	5.709	10.3835	7.99881	8.76508	7.9328	4.86508	4.90406	7.24337	3.14021	5.17848	0.671351	8.86658	3.43035	3.91238	6.78075	4.07072	6.37837	0.868766	4.26389	2.89469	3.89351	9.25866	3.0064	3.66635	0.46688
C6T5M2	1	1	1	1	1	1	3.1	26.011	225	2.3123	9.58262	29.4904	30.1525	7.86797	45.2914	33.4863	13.8878	63.6038	52.3572	0.483537	12.5701	73.6904	51.0834	18.8703	81.918	69.3778	0.698344	18.5152	89.1457	59.7074	26.5388	149.255	109.887	0.396515
C6T5N1	3	3	3	1	1	1	24.1	17.788	166	33.748	23.1575	12.6034	25.3287	18.5795	15.2586	30.2531	20.0722	10.3119	20.7068	0.486307	17.892	14.157	23.9575	14.7558	9.82543	18.8205	0.33784	12.9987	9.44557	14.9175	14.7764	9.89854	20.2056	0.499679
C6T5R3	1	0	0	1	0	0	15.8	16.836	146	35.815	0.328009	0	0	0.341181	0	0	0.627222	0	0	0.709181	1.58981	0	0	0.37984	0	0	0.500247	0.461601	0	0	0.445076	0	0	0.980675
C6T7B0	16	14	16	1	1	1	60.8	48.54	429	2.2125	1.98029	1.28645	0.32323	1.37412	1.67487	0.786874	1.87861	1.0466	0.801003	0.934451	3.10128	8.22112	0.965661	2.02002	2.47087	1.50238	0.388492	1.44875	2.54441	0.46322	1.76971	1.8599	2.0087	0.55049
I1JYI1	1	0	0	1	0	0	5.5	32.743	291	1.727	0.324346	0	0	0.543098	0	0	0.302925	0	0	0.719003	0.239922	0	0	0.190091	0	0	0.878575	0.513797	0	0	0.222528	0	0	0.630388
I1LLC0	7	8	7	5	5	4	34.6	35.953	312	30.262	13.2166	21.4405	15.354	15.7394	36.8919	23.2578	20.1647	43.224	28.2689	0.596884	10.3912	23.8007	17.6944	16.6241	38.1402	24.9502	0.276402	14.1018	29.4577	29.5119	11.0894	23.5973	21.3822	0.426835
C6T8B7	2	1	3	2	1	3	19.4	38.185	351	29.181	0.0993403	0.0763671	1.41794	0.881783	0.140722	1.70642	0.634084	0.112356	1.59077	0.844965	0.782645	0	1.51154	0.736361	0.0501052	1.9602	0.841917	0.786075	0.202651	2.17499	0.664094	0.235223	1.39378	0.68969
C6T8J1	1	2	1	1	2	1	8.6	36.492	326	7.4486	1.98954	1.84375	1.64527	0.864256	2.49933	2.19226	1.72719	2.71309	2.33101	0.521979	1.15679	2.64008	0.750329	1.38979	2.67336	1.61888	0.616222	1.33349	3.02643	1.27508	1.32994	3.13167	2.51017	0.598553
C6T8K3	5	6	6	2	3	3	39.9	27.372	238	29.767	3.27513	3.65079	5.27155	4.05776	5.5898	7.21907	6.2437	3.43238	7.39532	0.965645	3.37851	4.27024	5.16192	5.32307	5.06352	5.08406	0.164329	5.7362	5.92694	5.98129	3.40114	3.96978	6.11912	0.170955
I1JPV0	10	11	13	10	11	13	52.8	34.565	309	159.48	44.2778	31.271	52.5186	27.818	23.4944	44.0321	32.2786	27.4591	40.4891	0.834895	112.392	117.15	143.235	109.699	117.071	151.93	0.908724	120.214	112.45	142.886	145.167	174.81	187.121	0.0468667
I1K0U9	0	3	3	0	2	2	33.9	20.706	186	8.3984	0	1.00795	1.32976	0	1.38562	1.54814	0	2.34606	1.04739	0.863757	0	0.857373	1.49146	0	1.86482	1.78503	0.59246	0	1.44426	2.19804	0	0.904323	0.475077	0.339273
I1NJE9	1	2	0	1	1	0	18.9	22.714	212	5.2106	0.655615	0.252059	0	0.704951	0.342305	0	0.612465	0.379458	0	0.948948	1.19524	0.610871	0	0.380081	1.28004	0	0.928978	0.84721	0.84964	0	0.445076	0.44453	0	0.44685
Q9SDZ0	10	11	8	10	11	8	51.3	33.939	310	106.19	21.6972	29.2445	26.8724	29.0905	46.3512	36.8121	24.3743	38.6901	25.7203	0.311816	26.7342	58.1207	37.5535	22.4798	39.8293	29.7101	0.388914	38.423	71.2164	46.8075	40.8031	70.9197	43.911	0.985184
C6TBX1	0	1	0	0	1	0	3.1	25.098	227	1.2543	0	2.64781	0	0	1.7196	0	0	4.61997	0	0.58791	0	2.25947	0	0	0.739926	0	0.557506	0	6.09003	0	0	1.25986	0	0.480715
I1MFN6	4	3	4	4	3	3	35.3	17.869	167	36.654	22.6934	14.057	20.3256	22.0623	24.9748	19.6582	24.2756	21.9025	20.5927	0.989943	19.9044	22.3004	19.968	6.48499	7.17028	7.80982	0.000101473	9.0155	10.5782	8.40928	5.41349	8.70446	8.04592	0.178716
C6TCI7	0	1	0	0	1	0	29.7	8.106	74	1.2652	0	0.509154	0	0	0.332649	0	0	0.418519	0	0.880178	0	0.246396	0	0	0	0	0.373901	0	1.03167	0	0	0.236326	0	0.49417
C6TCR6	2	3	3	2	3	3	12.3	36.198	325	45.623	15.2078	14.9457	13.6248	16.5131	27.5015	16.0417	20.6782	31.5995	16.4282	0.648929	18.7261	23.6516	17.941	21.2786	34.1371	16.7781	0.511487	19.7034	28.0207	16.435	20.3931	27.2078	23.3504	0.599267
I1NC74	0	2	1	0	2	1	7.7	32.757	300	3.3053	0	3.34288	1.31948	0	3.42036	1.55955	0	3.89131	1.15264	0.989464	0	5.72252	2.3172	0	2.79978	0.591841	0.453383	0	4.39974	1.12841	0	1.85269	0.995225	0.564386
I1K4I2	0	1	0	0	1	0	5.7	31.792	283	1.6834	0	2.43514	0	0	2.21469	0	0	3.86944	0	0.729346	0	2.68409	0	0	5.24031	0	0.686564	0	6.83763	0	0	1.20829	0	0.463002
C6TEW9	1	0	1	1	0	1	11.7	29.854	281	3.9048	0	0	0.99975	0.0914947	0	0.564457	0.162203	0	1.00806	0.657146	0.150692	0	0	0	0	0.598514	0.508273	0.0776503	0	0.480205	0	0	0.995084	0.708995
C6TF65	1	1	1	1	1	1	5.3	17.615	152	1.5037	12.248	7.08581	12.5286	13.8499	12.9707	13.1892	14.6314	11.3257	12.8616	0.709138	11.2373	7.86027	8.77102	10.3822	10.4725	15.7683	0.227021	19.4973	16.6572	13.2807	5.71607	5.13432	5.90577	0.00385316
C6TFC1	2	1	2	1	1	2	37.7	12.367	122	19.165	7.07738	5.96372	8.87695	2.26587	1.64193	4.25911	3.38175	3.27614	3.23482	0.507064	6.1301	5.27936	6.62106	6.2184	3.73432	7.41139	0.856464	5.62486	3.57456	6.90088	6.73313	5.42413	7.34892	0.369166
C6TMD6	3	4	2	1	1	0	22.5	27.179	249	6.6053	10.2724	8.65593	1.64593	8.5297	10.9956	2.15335	11.5008	9.53965	1.53931	0.944129	7.59394	7.26764	2.39033	12.3809	13.6352	1.69564	0.447615	7.35358	8.98666	1.17877	10.8166	12.5562	1.72722	0.57228
C6TGR4	1	1	1	1	1	1	5.3	26.927	245	14.862	1.32433	1.08999	1.33142	0.687788	1.04184	0.84729	1.14956	0.854282	0.577743	0.993994	0.424102	0	0.610447	0.189276	0.210515	0.327433	0.610477	0	0.166298	0.656312	0	0	0	0.236341
C6TGW2	9	7	8	2	2	1	38.5	29.354	262	33.798	4.75312	2.88865	1.30911	5.11303	4.62889	2.17923	7.76673	7.668	2.80631	0.323451	5.19327	6.59665	1.43319	5.04864	3.61761	1.87228	0.644155	7.15018	5.50133	1.95252	5.23989	7.53	6.33577	0.419703
C6TH20	3	2	2	2	1	1	13.9	39.382	367	17.579	13.1772	5.64554	17.413	8.68364	5.89748	16.8253	9.67094	5.236	14.3945	0.875772	9.72231	2.93307	14.4664	9.00739	4.70993	11.8767	0.903441	6.80504	6.08632	10.3186	8.16929	5.78099	13.8044	0.606515
C6TID4	0	1	1	0	1	1	3.4	34.537	325	4.9261	0	1.50882	0.992844	0	2.29544	0.976922	0	2.61054	1.47167	0.801829	0	1.31199	1.26076	0	1.71151	1.25544	0.853601	0	2.63283	1.14253	0	2.58558	1.76206	0.868168
I1JEH1	0	0	1	0	0	1	6.1	28.585	261	1.3193	0	0	0.329886	0	0	0.38814	0	0	0.488793	0.879704	0	0	0.285409	0	0	0.197506	0.812551	0	0	0.494739	0	0	0.247724	0.67838
I1K5E6	3	7	5	3	7	5	28	35.663	325	87.379	6.73434	9.50877	13.0389	7.55626	13.3359	16.7133	6.94746	11.0417	15.3878	0.716666	6.87112	9.29049	9.36917	7.79357	13.8057	15.4658	0.194635	4.86478	10.9597	11.9692	6.38255	11.7861	9.55165	0.993243
C6TJH0	3	3	3	3	3	3	17.4	25.364	236	28.754	0.756508	1.88968	4.17318	1.04235	2.61456	7.22795	1.57947	2.02335	4.75817	0.709892	0.819896	1.76565	3.34551	1.5939	0.948418	3.60863	0.949536	2.79307	1.95458	6.55419	1.98264	1.98787	4.22573	0.552744
I1JBH7	7	8	9	4	4	6	39.2	39.263	352	95.937	9.87474	13.2324	23.2682	10.7493	16.4025	24.7309	11.8316	15.7436	30.9365	0.771243	8.94059	10.5567	21.2876	10.0339	13.2088	21.6163	0.806561	11.4176	14.9201	23.3006	9.34832	14.5271	24.7324	0.955091
I1L6A3	0	1	0	0	1	0	4.2	45.734	407	1.0989	0	0.755747	0	0	1.05503	0	0	0.405594	0	0.596354	0	0.864189	0	0	0.348127	0	0.609147	0	1.01487	0	0	1.19757	0	0.912954
C6TMA8	3	3	3	1	1	1	51.3	12.236	119	50.015	6.30376	3.49946	15.3712	4.38334	3.24288	10.1671	5.09044	3.58678	13.2226	0.728882	7.97878	6.34544	22.2949	7.5628	4.3529	18.9059	0.787945	8.54206	6.89388	19.9117	15.4499	7.25386	37.8726	0.448742
C6TMB5	2	3	2	0	1	0	24.1	17.834	166	4.6985	0	0.637761	0	0	0.3237	0	0	0.355198	0	0.950886	0	0.462648	0	0	0.27662	0	0.747395	0	0.40451	0	0	0.584715	0	0.812411
C6TMV9	9	8	6	3	3	2	53.4	31.457	294	88.472	33.7757	30.3879	40.8349	33.7714	29.3604	35.0161	34.8707	38.2469	42.7113	0.107125	20.6602	26.4682	24.4452	35.8131	34.3171	35.0182	0.00310959	28.9926	29.2346	31.3225	26.7228	27.6753	31.4954	0.497475
C6TN26	0	1	0	0	1	0	4.7	38.653	341	1.2122	0	6.09357	0	0	10.4833	0	0	10.7708	0	0.985653	0	8.51019	0	0	8.75152	0	0.985174	0	2.59016	0	0	11.0329	0	0.497676
C6TNF0	3	3	3	1	1	1	15.4	27.559	247	3.5493	0.648972	1.02303	1.00291	1.07179	0.335189	0.376298	0.0992228	0.881681	0.749518	0.961155	1.74544	0.985184	0.340084	1.46584	2.2959	1.05884	0.345092	2.11823	2.74097	1.71901	0.648637	1.62744	1.23707	0.0680122
I1LIP7	3	2	1	3	2	1	12.3	33.671	308	26.646	2.81142	1.85022	0.498219	1.61496	1.78235	0.380529	1.80475	1.15913	0.406081	0.831554	3.48921	3.7293	0.291222	1.63509	1.6313	0.193986	0.326263	2.86718	4.04284	0.410867	2.11765	3.20181	0.373833	0.708387
C6TNT2	5	4	7	2	1	2	27.4	47.587	419	14.74	8.21451	0.454374	6.88519	6.10173	0.568888	4.85968	4.20348	1.08052	3.80531	0.696787	4.01591	0.417739	4.4957	4.68669	0.618031	5.73382	0.745647	3.43318	0.63173	3.43445	8.07963	0.884429	6.23109	0.336508
I1JAE4	0	2	0	0	2	0	10.6	35.084	322	3.9662	0	1.01575	0	0	0.841885	0	0	0.868102	0	0.983742	0	0.921871	0	0	0.711	0	0.865074	0	0.483504	0	0	2.11125	0	0.494134
K7DVM0	2	3	3	2	3	3	15.1	51.873	471	16.903	1.98575	4.3399	3.30479	2.91703	5.56759	3.53352	2.44083	3.60638	3.24399	0.355935	1.8205	4.69825	3.0681	2.12303	5.74318	3.10144	0.752919	3.45461	4.60681	2.77873	2.92305	8.00331	4.77147	0.362711
C6ZS00	2	2	2	2	2	2	3.9	53.831	489	4.0708	1.64529	2.56379	2.00331	1.41952	2.20056	0.899622	1.90868	2.17817	1.19367	0.624346	1.96753	3.41125	2.29813	3.64972	4.31204	3.04879	0.122559	3.2788	3.13441	2.01487	3.36646	3.70997	3.51227	0.155088
C7EA91	16	16	15	1	1	0	54.7	43.522	386	2.8408	1.86294	2.07791	0	0.473735	0.243019	0	0.535982	0.417184	0	0.729454	0.74194	0.993909	0	0.57317	0.592787	0	0.621951	0.489219	0.474533	0	0.894107	0.695942	0	0.543916
D2DJQ5	1	2	3	1	2	3	16.3	37.487	344	7.8972	0	1.36959	1.2952	0.739399	1.25456	3.01001	0.434889	1.49582	2.21234	0.75527	0.550411	1.21042	1.65587	1.05673	1.63518	2.56088	0.322837	0.498226	2.39376	2.85782	0.43074	2.11458	2.74658	0.885995
I1M137	0	2	1	0	2	1	4.7	64.115	601	4.5036	0	1.27292	1.00334	0	0.828545	0.350009	0	0.5409	0.465799	0.854887	0	0.913344	0.98989	0	1.21195	0.402375	0.850042	0	0.6429	0.843591	0	1.15496	0.747336	0.759709
F7J077	28	29	28	2	2	2	58.3	50.441	439	323.31	204.961	130.863	190.372	220.294	170.867	220	143.046	96.9362	130.93	0.0202514	258.523	199.648	246.123	241.678	174.167	220.036	0.442468	449.919	332.369	403.787	670.882	516.762	652.137	0.0214034
I1KS65	7	4	6	7	4	6	16.9	53.285	485	30.393	13.8651	3.65509	11.8474	13.1346	4.92665	18.112	14.2752	4.15352	15.8487	0.911017	12.5208	3.53143	10.7168	13.8911	4.17388	17.0442	0.589605	15.9983	4.19785	13.8329	13.4354	3.83591	14.9112	0.908339
I1J4J8	0	1	1	0	1	1	2.6	54.67	497	2.2372	0	0.246855	0.65599	0	0.704478	1.00387	0	0.583626	0.316954	0.475187	0	0.599414	0.214703	0	0.381766	0.148265	0.671933	0	0.303047	0.502663	0	0.464248	1.25697	0.482871
I1J4S4	1	0	1	1	0	1	5.2	28.598	269	10.85	0.327699	0	1.00316	0.359263	0	0.361228	0.482136	0	0.645871	0.583444	0	0	0	0	0	0.409134	0.373901	0.334959	0	0.669644	0.679678	0	0.495142	0.849444
I1J7G5	5	5	3	2	2	1	33.5	18.568	170	4.8293	4.35049	8.50078	1	3.36448	7.49007	0.549745	2.47753	8.60333	0.357811	0.997307	3.04821	9.437	1.29682	5.60917	27.6984	2.66813	0.421967	3.59304	10.7028	1.36093	6.74603	21.1566	2.23526	0.490343
I1J7P1	2	1	0	1	1	0	17.8	11.828	118	2.4106	2.34406	3.82838	0	1.58673	3.60507	0	0.951227	3.35554	0	0.848092	1.11331	2.88997	0	0.960696	2.22753	0	0.810414	0.45846	2.93688	0	1.36168	4.01566	0	0.680548
I1LI96	0	1	0	0	1	0	4.4	44.997	408	2.3216	0	0.509178	0	0	0.330311	0	0	0.212562	0	0.779283	0	0.472755	0	0	0.181127	0	0.595448	0	0.237453	0	0	0.468659	0	0.682618
I1JBW8	0	0	1	0	0	1	2.6	43.842	386	1.7401	0	0	0.564215	0	0	0.457658	0	0	0.605592	0.854979	0	0	0.392418	0	0	0.420985	0.962791	0	0	0.382449	0	0	0.318459	0.903897
I1JF86	19	22	21	0	0	0	46.2	57.816	506	223.67	154.316	123.21	148.466	178.479	170.278	178.028	161	151.215	153.365	0.0069022	140.336	156.316	137.783	192.928	183.563	181.749	0.00363386	178.821	171.325	156.4	223.521	260.498	236.527	0.0049059
I1JFW7	1	1	1	1	0	0	18.5	21.776	195	2.2758	0.66558	0	0	0.155549	0	0	0.127293	0	0	0.894996	0.292681	0	0	0.629063	0	0	0.653152	0.341955	0	0	0.213245	0	0	0.765421
I1JGP8	11	11	12	2	2	2	31.9	59.677	570	136.33	20.407	25.182	26.6849	23.1961	34.096	35.8602	25.2024	36.2939	37.0916	0.758955	15.4201	28.6518	25.6495	18.7335	32.005	31.5517	0.517729	21.7124	38.5404	31.6261	14.9868	29.3339	28.7479	0.406737
I1JGR5	15	15	15	3	4	4	37.7	71.625	652	53.337	5.91478	6.3103	7.95732	5.93183	8.46023	6.93805	8.5698	8.7644	8.66285	0.102427	6.01477	10.6522	7.39612	10.1321	14.9322	13.8129	0.0688402	11.5613	12.1464	8.95067	7.30721	15.1273	10.8635	0.935226
I1JI71	3	3	3	1	1	1	15.4	29.436	273	21.415	2.65223	2.78721	1.96844	1.17912	3.10729	2.98281	1.87522	2.24493	1.99141	0.57476	1.41104	2.05584	1.39552	1.30285	2.75164	1.25429	0.795537	1.8364	2.43757	1.0975	2.23796	3.27172	0.980734	0.652377
I1JIH4	2	4	0	2	4	0	11.9	47.827	438	6.7692	1.3179	3.02065	0	1.41609	4.38379	0	1.54924	3.48877	0	0.88438	1.82068	3.38557	0	1.35359	4.63286	0	0.885003	1.67804	4.83973	0	1.58892	4.67181	0	0.967449
I1JJL6	10	13	11	2	2	0	22.6	80.328	702	21.172	2.29687	1.26235	0	2.34753	1.56492	0	1.88309	1.12646	0	0.749734	1.59977	1.47641	0	1.32722	1.42412	0	0.882794	2.04262	1.48446	0	1.80703	1.15031	0	0.825397
I1JL98	5	5	4	2	2	2	31.2	18.501	170	42.389	62.4168	45.0245	67.8051	48.5333	42.6654	46.9669	56.8858	42.6956	53.7899	0.337091	108.198	100.392	105.206	165.026	145.526	171.161	0.00225422	112.176	89.9814	108.428	155.484	138.69	159.834	0.00708707
I1JMI9	0	1	2	0	1	2	3.9	68.982	622	3.4847	0	1.01566	2.00319	0	0.849085	0.907214	0	0.430948	1.84461	0.796983	0	0.224614	1.62898	0	0.375314	0.985657	0.792881	0	0.319518	1.11827	0	0.700706	1.74275	0.609457
I1JMQ3	3	2	4	3	2	4	19.6	39.161	368	58.333	10.1827	4.86788	16.0674	6.10866	4.57557	13.5919	7.6628	3.77299	13.4758	0.959934	6.07645	3.50179	16.6049	6.83467	3.23894	12.0639	0.79087	6.30651	3.03823	9.823	6.13093	3.42633	14.0524	0.712544
I1JPD0	1	1	0	1	1	0	1.4	52.907	486	2.023	4.29678	4.86502	0	4.49135	4.78938	0	7.15178	6.31891	0	0.636876	4.14327	7.33019	0	7.14833	11.0256	0	0.59423	6.49296	9.83917	0	3.29245	5.50044	0	0.48888
I1JPW5	15	16	16	5	4	4	67.1	47.658	444	323.31	98.1762	59.42	80.1262	114.244	84.4004	108.863	123.053	89.6041	111.805	0.695925	52.3151	55.7436	63.5821	97.0434	68.616	96.0005	0.0385841	103.821	71.7417	82.0678	86.6027	68.6215	80.3745	0.534713
I1JPZ4	0	0	1	0	0	1	20.4	11.303	113	1.4951	0	0	0	0	0	1.02079	0	0	0.660551	0.78176	0	0	1.31323	0	0	0.436585	0.560845	0	0	0.28635	0	0	0	0.373901
I1JR56	2	0	1	2	0	1	23.2	19.474	177	19.868	1.14403	0	0.999625	1.41685	0	0.572427	1.27347	0	1.31647	0.753999	0.745209	0	0.626622	0.596389	0	0.978183	0.862747	1.06595	0	0.974083	0.508468	0	2.27221	0.764052
I1JSF3	2	2	1	2	2	1	18	18.676	194	50.195	2.58384	1.14317	1.00491	1.45011	0.971318	0.353352	1.63436	1.365	0.799347	0.443319	2.30852	1.75656	1.52361	1.51017	2.02727	0.54617	0.365927	2.73009	1.45436	0.976633	1.60656	1.02933	0.75397	0.366658
I1K7E6	4	4	4	4	4	4	54.5	9.4332	88	46.73	22.1749	13.2722	26.1812	11.951	9.82942	15.5054	16.2326	10.0747	21.1667	0.400168	30.6366	23.274	33.5828	23.5139	19.8179	25.7908	0.157368	22.9704	16.9741	40.8382	29.9072	23.5973	30.5121	0.892677
I1JUK7	0	2	1	0	2	1	6.5	35.592	338	2.5842	0	0.504094	2.04028	0	0.68382	0.701983	0	0.574336	0.820331	0.993392	0	1.29846	1.67275	0	0.184404	0.634197	0.255186	0	0.465578	0.811114	0	0.232267	0.490226	0.537637
I1JV39	1	1	1	1	1	1	1.3	67.352	615	1.5266	14.9693	10.0924	12.6258	18.5933	9.38749	17.4427	14.311	8.84692	16.8221	0.652273	12.1242	8.5869	14.7323	15.6328	9.78922	18.3885	0.41889	30.0461	17.1405	27.0014	10.4307	8.45787	12.326	0.0241142
I1KFR0	1	0	1	1	0	1	3.6	30.319	279	1.5342	0.996725	0	0.666552	0.324711	0	0.37305	0.293303	0	0.307692	0.844503	0.604684	0	0.286045	0.622383	0	0.409286	0.861553	0.32562	0	0.501981	0.213393	0	0.747171	0.875955
I1JXA0	11	10	7	1	1	1	24.3	90.882	814	98.61	18.3643	11.3109	10.5025	15.6687	15.8157	12.4601	18.5533	14.8389	14.7394	0.449186	14.1752	15.3258	15.1562	20.2545	16.1967	14.5143	0.293663	25.9898	21.1493	17.7097	18.5799	22.2651	17.2649	0.471738
I1JXC1	7	5	6	1	2	2	21.2	52.207	480	30.763	11.6269	3.16434	11.7708	9.76214	4.75574	8.6289	11.1883	5.00732	8.54193	0.832251	11.8948	6.93313	8.50244	9.80514	4.34966	10.505	0.733198	11.7559	5.54498	8.86314	15.1306	6.37958	17.3125	0.328176
I1JZ88	1	0	0	1	0	0	1.8	48.349	434	0.93684	0.648568	0	0	1.09377	0	0	1.0724	0	0	0.989534	1.45354	0	0	1.20553	0	0	0.901855	1.3534	0	0	1.12993	0	0	0.905258
I1JZP0	2	1	1	1	0	0	7.3	43.648	413	1.0393	0.324315	0	0	0.54582	0	0	0.633267	0	0	0.92173	0	0	0	0.379719	0	0	0.373901	0.327764	0	0	0.445076	0	0	0.842298
I1K198	3	3	3	1	1	1	20.2	17.366	163	10.843	5.63415	3.9093	2.63587	6.30231	5.12718	4.32427	7.17167	6.44546	4.84709	0.369934	7.23839	5.72219	5.81837	5.93713	6.29622	5.58671	0.579829	6.65199	8.90681	4.22607	5.5837	5.4861	5.19607	0.435971
I1K1K4	2	2	2	2	2	2	13.8	19.105	181	25.963	59.8805	45.1581	63.7273	74.2363	67.2919	87.6449	100.299	93.8809	111.936	0.0324048	78.2645	90.3434	101.375	114.702	118.673	139.02	0.0274709	157.84	161.463	168.247	113.139	131.645	138.936	0.0138146
I1K2B5	0	2	1	0	2	1	5.2	79.661	755	5.1035	0	1.50383	0.989438	0	2.64215	1.18017	0	2.03287	0.784892	0.746476	0	2.78438	1.25887	0	1.84833	1.56049	0.841106	0	1.5803	0.821669	0	4.49669	0.974054	0.516706
I1K3K3	14	13	13	10	9	10	29.2	90.337	839	323.31	51.1789	23.9814	38.9601	56.0313	36.1365	44.8499	68.2904	36.7555	45.9625	0.693171	51.9481	42.2513	50.9048	68.063	47.6515	53.577	0.301196	60.172	41.7684	51.2065	49.2356	35.5779	46.2986	0.337218
I1K3Q1	0	0	1	0	0	1	16.9	14.182	130	2.9876	0	0	0	0	0	0.398678	0	0	0.434268	0.954756	0	0	0.6585	0	0	1.85036	0.576715	0	0	0.312088	0	0	0.211576	0.802972
I1K3R6	5	4	3	1	1	1	15.8	54.194	488	44.942	1.95902	1.79737	1.98609	2.54776	1.88429	1.92861	2.69371	1.41207	2.31911	0.963243	1.601	2.87663	2.95626	2.15382	1.77836	1.35826	0.22283	1.61412	1.60779	1.76025	2.24262	2.34782	3.01992	0.0243349
I1K4B0	0	1	1	0	1	1	10	32.293	309	3.1647	0	2.32994	0.323074	0	0.585055	0.794995	0	1.00582	0.487571	0.924672	0	1.62974	0.250369	0	0.511975	0.416089	0.581931	0	1.48839	0.320694	0	1.66661	0.494978	0.869278
I1KPH6	3	2	4	3	1	2	18.4	53.721	495	34.5	1.7433	1.8643	5.31561	1.54369	0.803008	6.00113	1.79272	0.517194	2.59213	0.543538	2.16692	0.396141	3.16233	1.04248	0.613096	2.70127	0.680575	1.24769	1.1781	1.82943	1.58649	1.4092	4.12481	0.348953
I1K832	1	0	1	1	0	1	9.9	16.488	161	5.6546	0.8244	0	0.498219	0.611941	0	0.380472	0.207907	0	0.66076	0.883555	0.562561	0	0.297031	0.504623	0	0.394792	0.955455	0.508429	0	0.313062	0.442433	0	0.747501	0.664475
I1K936	0	1	1	0	1	1	9.1	39.339	352	2.1559	0	0.251963	0	0	0.348614	0	0	0.442083	0.0790632	0.764038	0	0	0.170359	0	0.414091	0	0.615137	0	0	0.166672	0	0	0.126022	0.85523
I1KAB7	24	22	20	1	1	1	61.2	56.114	503	1.9094	1.30058	6.09237	2.34257	1.99941	10.5644	2.73787	1.89064	10.6635	1.7483	0.938023	1.40407	7.67293	1.81968	1.80739	10.7385	3.08952	0.670405	0.960592	4.54005	1.11313	1.34375	6.92457	1.97398	0.598257
I1KAD3	3	1	3	3	1	3	8.3	79.93	723	10.386	2.31078	0.254565	3.00675	1.57945	0.526395	1.24487	1.50388	0.55482	1.37087	0.954148	3.0908	0.288776	3.70783	1.82934	0.842038	1.91966	0.494122	2.35653	0.659161	2.52444	1.54718	0	1.97438	0.470626
I1KB09	1	2	2	1	2	2	49.5	11.244	111	10.207	3.68273	5.90906	10.3706	1.48298	3.65891	7.46289	2.32209	3.45482	7.99749	0.881841	3.72882	4.67323	8.30227	3.01434	3.60952	8.74794	0.855819	1.76727	3.04114	4.74181	2.90402	3.25276	5.68135	0.567887
I1KFR6	0	1	0	0	1	0	2.4	51.293	465	0.96618	0	5.13689	0	0	5.53597	0	0	9.72416	0	0.727182	0	3.72897	0	0	5.84574	0	0.775378	0	43.6984	0	0	2.61292	0	0.401109
I1KFW2	0	0	1	0	0	1	1.8	50.295	440	1.2012	0	0	0.329854	0	0	0.594448	0	0	0	0.373901	0	0	0	0	0	0	#DIV/0!	0	0	0.52176	0	0	0.756134	0.81121
I1KVC1	1	0	1	1	0	1	15.5	26.041	245	24.395	0.66558	0	0.975877	0.155546	0	1.98942	0.38479	0	1	0.736403	0.292971	0	1.58932	0.38318	0	0.845437	0.710269	0.330921	0	0.437985	0.558286	0	0.737644	0.533729
I1KH72	3	4	3	1	1	0	12.8	59.363	546	16.038	2.97232	2.50603	2.32254	1.9578	4.96837	2.93862	2.18331	4.34584	3.59757	0.940001	1.41474	3.68288	2.09405	1.29028	3.06032	2.93266	0.974022	1.99992	4.58466	2.77256	2.23817	4.21019	2.96041	0.986532
I1KIE4	0	1	4	0	0	1	22.1	32.186	298	12.463	0	0.504046	8.05543	0	0.687471	5.10992	0	1.04371	4.1039	0.919769	0	0.944721	4.66891	0	0.552088	3.28516	0.752113	0	0.446262	3.04911	0	0.93315	4.99424	0.676427
I1KIE8	1	1	3	1	0	0	22.1	32.286	299	7.1297	1.33116	0	0	0.311102	0	0	0.462522	0	0	0.799338	0.585565	0	0	0.157328	0	0	0.518984	0.675734	0	0	0.676337	0	0	0.999527
I1KKN7	3	3	3	3	3	3	7.1	67.436	617	20.371	2.62861	2.27297	5.69839	2.85271	3.4752	6.24929	2.60381	2.98368	5.61085	0.760539	3.49384	4.06117	4.83404	2.97249	4.3794	5.62722	0.830232	2.65082	4.36159	6.49914	2.67376	3.00882	8.01792	0.977027
I1KL55	0	0	1	0	0	1	2.5	45.593	408	1.0015	0	0	0.663209	0	0	0.572559	0	0	0.464835	0.890933	0	0	0.615164	0	0	0.635042	0.98314	0	0	0.660989	0	0	0.742255	0.938762
I1KL73	0	0	1	0	0	1	3.8	51.49	473	1.8798	0	0	0.652928	0	0	1.18648	0	0	0.83723	0.821761	0	0	2.03225	0	0	0.401226	0.475098	0	0	0.609139	0	0	0.495307	0.891731
I1KLH8	0	0	2	0	0	2	3	94.323	862	1.9265	0	0	8.66196	0	0	7.04363	0	0	8.41652	0.906485	0	0	9.04937	0	0	7.01686	0.867745	0	0	9.21974	0	0	17.1619	0.704389
I1KNG1	0	1	0	0	1	0	2.3	55.455	512	2.0324	0	0	0	0	0.525486	0	0	0.402966	0	0.862217	0	1.66315	0	0	0.836617	0	0.680028	0	0.63068	0	0	0.217942	0	0.569702
I1KQ93	6	5	8	0	0	1	22.9	63.39	582	2.2844	0	0	1.3177	0	0	1.6654	0	0	2.05477	0.890087	0	0	1.94393	0	0	1.84897	0.973461	0	0	1.09995	0	0	1.09376	0.99701
I1KQV6	0	0	1	0	0	1	4	51.987	476	1.5571	0	0	0.979283	0	0	1.78597	0	0	1.32958	0.847597	0	0	1.60179	0	0	1.05763	0.790865	0	0	0.598568	0	0	1.26229	0.659497
I1KRJ7	10	9	8	4	4	3	56	24.386	218	106.33	73.5336	52.5122	73.3392	57.1027	51.6301	59.9887	65.3051	55.6468	55.3769	0.568201	61.6279	58.1108	63.0868	80.3259	72.4998	83.2979	0.00741384	84.8174	79.1934	76.0255	89.9435	86.5307	92.9712	0.0366025
K7KQU5	1	0	1	1	0	1	4.6	56.968	524	3.7244	1.33116	0	0.99975	0.311102	0	0.564589	0.453887	0	0.631946	0.7925	0.585565	0	2.02029	0.38662	0	0.381186	0.374562	0.675934	0	1.33304	0.444928	0	1.50394	0.974501
K7L746	1	3	1	1	3	1	7.6	35.43	331	4.1322	1.32784	3.86729	2.35273	0.493984	2.68942	2.1322	0.96697	2.70954	1.90362	0.920437	0.907258	3.77967	1.46008	0.568905	3.37183	2.3986	0.960084	0.465722	2.40669	2.16264	0.667625	4.22695	1.73706	0.684791
I1KTX8	14	11	13	3	3	3	41.6	50.266	485	179.02	58.4649	34.8562	56.6246	62.5897	49.8469	63.3239	74.0143	57.9663	66.851	0.294387	49.0248	43.9008	57.1457	60.8501	51.9014	58.6858	0.204639	70.1874	54.1372	59.5694	51.7307	47.8959	50.5305	0.081141
I1KTY9	3	0	2	3	0	2	8.4	41.866	379	9.0604	2.63525	0	2.3192	2.11678	0	2.12578	2.69757	0	1.55096	0.998585	2.62198	0	2.16118	1.68822	0	2.30068	0.815298	1.96053	0	1.96762	2.45639	0	3.7555	0.58434
I1KV72	3	2	0	3	2	0	30.5	17.449	167	9.5796	3.97982	2.30679	0	3.53334	2.19854	0	3.89971	2.51168	0	0.889997	4.30825	4.90897	0	6.96082	4.68282	0	0.768435	4.38536	2.36903	0	5.10879	4.19806	0	0.695287
I1KWE6	1	0	0	1	0	0	2.8	77.979	681	0.93762	0.0980116	0	0	0.12407	0	0	0.107022	0	0	0.922143	0.208045	0	0	0.0472008	0	0	0.492825	0.167488	0	0	0.225551	0	0	0.846356
I1KXD4	1	0	1	1	0	1	2	66.27	593	1.6913	0.976453	0	0.392538	1.44282	0	0.666213	1.9884	0	0.734387	0.788899	2.35139	0	0.586959	1.58582	0	0.486892	0.750796	2.90956	0	0.946819	1.34844	0	0.695067	0.55576
I1KYX9	0	0	1	0	0	1	8.9	17.54	158	2.2926	0	0	0.666615	0	0	0.368933	0	0	0.472344	0.871393	0	0	0.649166	0	0	0.620808	0.976326	0	0	0.485905	0	0	0.99459	0.669711
K7MSG9	1	0	0	1	0	0	7.7	41.39	375	1.5297	0	0	0	0.173364	0	0	0	0	0	0.373901	0	0	0	0	0	0	#DIV/0!	0	0	0	0	0	0	#DIV/0!
I1KZJ9	2	2	3	2	2	3	6.2	81.057	725	9.039	0.989926	1.02062	1.97278	1.62089	1.0356	3.53541	2.32302	1.11958	4.26614	0.692172	1.39636	3.31182	2.78881	1.98461	1.83164	2.8902	0.710176	1.99427	1.46547	2.88363	1.31734	1.62338	3.21776	0.935892
I1L2V4	1	0	0	1	0	0	6	37.53	351	2.9002	0	0	0	0.182986	0	0	0.324143	0	0	0.723794	0.301386	0	0	0	0	0	0.373901	0.155312	0	0	0.226566	0	0	0.808131
I1L4U3	3	5	2	3	5	2	12.7	88.493	787	12.227	1.91196	1.76887	1.65271	1.45681	3.35442	1.74912	1.86921	2.05801	1.74765	0.646808	2.63601	2.53992	2.19259	0.735758	3.032	2.4051	0.59874	4.26222	3.5238	2.16833	1.57034	3.00551	1.73692	0.186585
I1L692	1	0	1	1	0	1	5.3	25.827	245	1.3448	0	0	0	0.182986	0	0	0.482367	0	0.503505	0.201699	0.301577	0	0	0.19604	0	0	0.783805	0.148255	0	0.327856	0	0	0	0.169384
I1L6T4	4	6	5	1	1	1	20.4	42.505	416	33.42	35.7873	24.0602	20.7131	37.2612	40.8553	20.6383	35.0989	39.2029	17.9895	0.822542	24.2102	26.0972	17.9434	28.1857	33.8741	18.1877	0.485185	31.3423	31.9389	14.969	33.9078	38.3436	21.5048	0.528806
I1L849	11	10	11	1	1	1	58.4	27.455	262	16.106	3.67776	0.249505	1.98938	2.31025	1.0558	2.33163	2.31454	0.556184	1.75843	0.622482	3.12195	1.59675	3.22524	3.17489	0.803564	1.39551	0.388337	2.65681	0.624489	1.95008	3.10469	0.69131	2.76728	0.668206
I1L8R2	2	2	1	1	1	0	8.6	40.932	371	6.676	1.79374	2.77121	0.496563	2.44738	2.05891	0.480661	4.87456	3.73706	0.985738	0.303144	1.20132	2.06094	0.422376	2.5049	3.3421	0.605945	0.380751	2.99215	3.49729	1.01059	2.46189	4.32201	0.868905	0.969543
I1LA46	0	0	2	0	0	2	12	30.659	284	3.4728	0	0	0.996438	0	0	0.761209	0	0	0.606107	0.881079	0	0	0.571255	0	0	1.07962	0.698624	0	0	1.00416	0	0	0.984569	0.989554
I1LBH6	3	0	2	3	0	2	10.5	50.502	459	11.321	0	0	0.168199	0.632433	0	0.606138	0.151156	0	0.158385	0.219516	0.612239	0	0.272142	0.196537	0	0.109089	0.358232	0.408757	0	0.502387	0.222401	0	0.123636	0.322726
I1LD66	1	1	2	1	1	1	5.9	44.252	425	1.8382	0.990081	1.01549	1.33657	0.691082	0.859986	0.538395	0.779633	0.875275	1.3308	0.19795	1.19722	0.921443	0.968795	0.764509	0.9876	0.801694	0.179876	0.821752	0.454005	0.808223	1.13926	1.41985	1.26788	0.0160947
I1LDC1	4	4	3	2	2	2	29.8	24.202	218	26.711	7.05906	2.27459	8.90819	5.11563	3.00283	6.4136	6.06467	3.82398	6.41915	0.668689	8.05495	4.25509	8.11289	5.95886	3.08722	6.91698	0.435787	4.48623	3.86891	4.55263	5.2659	2.98059	5.97351	0.662274
I1LE33	15	15	18	12	11	15	35.4	68.204	584	323.31	224.407	119.119	260.781	236.486	154.5	265.099	276.989	176.697	296.373	0.563015	216.615	161.041	240.762	341.13	234.829	389.353	0.0876224	378.514	241.283	396.35	317.129	242.876	390.275	0.752106
I1LE41	7	7	7	6	6	6	58.2	26.239	256	323.31	43.7873	39.7374	50.5812	26.3046	26.5494	29.7469	28.5331	29.7999	34.1234	0.179759	137.758	128.753	157.58	152.725	128.884	187.716	0.473799	118.717	115.55	129.583	199.435	183.412	231.505	0.00481536
I1LFD6	5	4	6	1	0	1	44.6	23.449	213	5.3778	2.66847	0	0.656053	2.1277	0	1.00036	3.10327	0	1.65391	0.643579	1.53482	0	0.523302	2.42664	0	0.83142	0.659732	3.59536	0	1.32825	1.30799	0	0.485898	0.403148
I1LGG2	5	5	6	1	1	1	35.3	18.504	167	107.07	106.201	110.02	128.17	77.9117	115.362	106.315	102.481	131.849	133.68	0.20663	91.4874	131.06	123.845	140.51	190.57	174.357	0.050182	96.4247	140.912	107.476	102.127	166.72	137.936	0.419449
I1LGM2	11	7	10	0	0	2	32.3	65.562	585	2.7539	0	0	1.6699	0	0	0.721813	0	0	0.960413	0.852263	0	0	1.38602	0	0	1.02279	0.843299	0	0	0.794924	0	0	1.74195	0.64682
I1LHP6	17	15	16	9	7	7	30	81.767	696	323.31	127.975	81.1815	104.706	120.044	99.2699	91.8754	170.452	128.351	132.281	0.0653104	109.761	103.691	93.2704	136.886	112.159	116.423	0.0958125	206.772	165.489	147.787	144.719	120.847	125.902	0.0862208
I1LHR9	3	3	1	3	3	1	44.7	12.56	114	15.65	9.00768	4.13247	2.35313	4.5522	3.89846	2.10765	7.03628	4.62012	2.23341	0.5177	9.52249	7.97913	3.62595	9.52407	8.24541	3.07717	0.973464	6.50409	6.92152	2.28541	6.66314	6.60124	2.22629	0.973593
I1LJ13	0	1	1	0	1	1	7.4	12.513	108	1.1055	0	0.75589	2.69286	0	1.04399	1.90935	0	1.43957	0.855528	0.767181	0	1.93267	1.85658	0	1.20649	2.93548	0.917075	0	1.45931	2.02105	0	0.918769	1.22121	0.560891
M4QS19	1	0	2	1	0	2	7.5	53.601	478	61.611	0.329375	0	1.33267	0.445321	0	0.772068	0.302416	0	0.598099	0.727572	0.623248	0	0.94278	0.298013	0	1.09331	0.898327	0.413892	0	1.18668	0.222401	0	0.74209	0.633488
I1LJX5	0	1	1	0	1	1	5.5	29.867	255	5.8068	0	0.766297	0.666802	0	0.319427	0.357224	0	0.537747	0.417706	0.664003	0	0.225954	1.68192	0	0.545837	1.11036	0.898394	0	1.37315	1.35013	0	1.42955	0.983887	0.87578
I1LQR8	1	1	1	1	1	1	3.6	26.26	248	2.5802	4.28095	3.8205	3.98506	5.34864	4.14474	5.09405	3.57296	3.00839	4.77216	0.165383	2.58347	3.22395	4.23825	4.12233	3.64249	3.1179	0.645786	2.55793	2.75147	3.7472	1.49864	3.01566	3.73762	0.74055
I1LKF8	5	3	4	5	3	4	43.6	18.242	179	114.48	30.1374	24.2344	28.8638	20.6945	17.6435	20.0434	20.8308	20.2733	19.4478	0.513758	24.6182	16.998	25.7264	16.0374	15.6677	18.9958	0.132108	21.0079	14.3333	14.817	16.5701	13.8202	16.3454	0.649033
I1LKZ4	3	2	3	3	2	3	31	20.83	203	51.39	14.6297	10.7609	14.8325	9.8672	9.35637	6.98017	10.2786	8.68699	7.5537	0.933801	11.4409	11.9577	8.18096	10.1122	10.7741	8.79691	0.656401	8.07578	7.67849	5.98275	9.58683	7.40582	8.4023	0.246774
I1LM95	0	1	1	0	1	1	15.5	24.644	226	3.556	0	1.29576	0.663209	0	1.02692	0.572559	0	0.825448	0.300103	0.700926	0	0.855826	0.614962	0	1.66785	0.437646	0.72501	0	1.1682	0.667857	0	0.908646	0.242478	0.626605
I1LNM2	0	1	1	0	1	1	6.8	22.624	190	4.9478	0	0.5066	0.999781	0	0.510464	0.561832	0	0.544892	1.1497	0.611791	0	0.557238	0.230888	0	0.369306	0.838634	0.656337	0	1.3641	1.00846	0	0.700838	0.737786	0.547046
I1LNS9	1	1	1	1	1	1	2.1	39.212	339	1.8815	0.662414	3.84819	3.01587	0.331126	4.0184	2.70859	0.610816	3.82796	2.24434	0.93426	1.25846	6.54825	1.74507	0.786037	4.74209	2.28573	0.790945	0.471389	4.11865	2.31496	0.889603	6.34738	3.5038	0.536912
I1LPQ3	2	2	4	0	0	2	70.7	14.325	147	323.31	38.7645	29.488	47.3752	27.7712	27.6125	31.4523	26.4406	30.1166	33.4303	0.681326	28.2264	35.7159	37.1019	27.6586	33.4169	35.6985	0.716422	17.5198	20.0436	23.6676	23.5426	26.6564	37.5809	0.127644
I1LSY9	2	2	2	2	2	2	11.7	27.586	256	41.899	12.647	8.18164	6.36116	8.8154	8.23279	4.0255	10.0637	10.6683	5.11706	0.529844	8.05557	9.19073	4.92401	11.6252	10.2431	5.77476	0.449436	12.2704	11.3201	6.17177	13.2569	13.7651	9.90497	0.348023
I1LTL9	8	9	6	0	0	0	17.6	89.787	807	6.2529	0.662134	0.763671	0.336385	0.714972	1.57155	0.804967	0.157299	1.60362	0.80118	0.741409	0.289304	1.60471	0.646268	0.601479	1.54513	0.881554	0.752886	0.533954	0.786422	0.645936	0.666949	2.11656	0.489732	0.449648
I1LU53	0	1	4	0	0	1	5.7	107.24	984	1.0147	0	0	0	0	0	0.199339	0	0	0	0.373901	0	0	0.32896	0	0	0.450646	0.838028	0	0	0.165259	0	0	0.242196	0.805974
I1LV12	1	2	0	1	2	0	5.4	68.365	607	4.089	1.33116	1.35978	0	0.311449	1.93644	0	0.572528	1.76314	0	0.972365	0.554574	1.79676	0	1.03743	1.30423	0	0.996357	1.22378	1.2556	0	0.657708	1.24746	0	0.744634
I1LV54	2	3	3	0	1	0	13.6	46.594	435	1.0387	0	0.256952	0	0	0	0	0	0.139064	0	0.373901	0	0.342772	0	0	0.197597	0	0.732259	0	0.158017	0	0	0.231981	0	0.805174
I1LWM2	9	7	8	4	3	3	50.8	46.262	419	20.364	6.18921	4.1067	2.85113	3.32339	2.11527	2.50236	4.35244	2.56963	1.82564	0.762192	4.89508	3.86692	2.66019	3.82415	3.33684	3.71999	0.798905	3.10398	2.13432	1.95966	4.24629	3.0225	3.49768	0.0774741
I1LXK6	3	4	3	3	4	3	8.5	99.037	891	39.088	3.18168	1.27027	1.90185	2.39035	1.19368	1.13348	2.13289	1.3183	1.65825	0.795897	2.45004	1.11072	0.913024	2.59363	2.16259	0.904519	0.602058	2.79141	1.49401	2.10743	2.80866	2.52272	2.07219	0.478741
I1MSD9	0	0	1	0	0	1	7.5	34.341	321	1.0256	0	0	0.329854	0	0	0.391369	0	0	0.336812	0.920938	0	0	0	0	0	0.204329	0.373901	0	0	0	0	0	0.247583	0.373901
I1LYN0	0	2	1	0	2	1	9.7	45.34	422	4.4679	0	1.27041	0.826511	0	1.00313	0.864381	0	1.44213	0.692887	0.872519	0	1.5358	1.09722	0	1.36073	0.959702	0.872572	0	1.64277	1.09175	0	1.64797	0.98718	0.963482
I1LZ03	2	2	2	1	1	1	7.9	44.661	405	3.2566	0.321024	1.77685	4.99875	0.726448	1.52478	4.8204	1.28556	3.17231	6.17877	0.565081	0.520961	1.00945	6.45762	0.326603	2.32401	7.50303	0.813321	1.01526	3.3266	3.97908	0.89933	2.80834	7.72482	0.665094
I1LZ47	3	3	3	1	1	1	24.1	17.758	166	2.1021	0.989864	1.25194	1.66261	0.702195	2.28972	1.15798	0.783457	1.2854	0.800537	0.441216	0.221009	1.40921	0.55781	1.01651	1.60818	1.51649	0.17766	0.49246	1.11338	0.473012	0.884719	1.6189	1.75635	0.101151
Q45FF0	1	0	0	1	0	0	3.9	33.221	311	1.2633	0.334187	0	0	0	0	0	0.256419	0	0	0.373901	0	0	0	0.825954	0	0	0.373901	1.07567	0	0	0.435625	0	0	0.610644
I1M1V8	0	1	0	0	1	0	1.9	63.41	589	1.1898	0	1.24392	0	0	2.84789	0	0	0.944647	0	0.56034	0	1.69588	0	0	2.06853	0	0.895933	0	1.65796	0	0	1.39612	0	0.909669
I1M222	9	8	7	9	8	7	43.8	25.63	233	177.25	45.0322	36.6177	42.6973	23.1459	23.2084	25.6487	23.3952	25.4804	25.2396	0.541042	105.602	112.498	96.4987	92.43	96.7777	83.5081	0.0825887	89.118	86.1618	74.4568	100.29	91.1248	90.4472	0.122758
I1M3M9	28	28	28	22	22	23	54	67.976	643	323.31	198.035	139.451	228.786	125.065	104.182	140.589	130.408	107.994	154.737	0.673733	446.089	457.742	580.219	512.771	512.622	648.345	0.367744	647.435	601.39	716.427	679.974	702.625	847.569	0.228944
I1M4I4	0	1	1	0	1	1	11.1	22.594	216	63.347	0	1.27779	0.329854	0	0.489368	0.391369	0	1.03471	0	0.897992	0	0.686597	0	0	0.184285	0.218	0.7116	0	0.634608	0.347699	0	0.941222	0.247277	0.847995
I1M4K9	4	6	5	1	1	2	17.4	62.381	558	8.4062	3.28382	0.509106	4.32785	3.21851	0.335189	4.71917	3.57342	0.417326	3.21955	0.838445	3.36988	0	1.91056	2.99401	0.414556	3.21757	0.752336	4.07328	0.673596	3.32987	1.97566	0	2.70212	0.435954
I1M561	11	10	8	10	9	8	53.8	35.397	331	98.859	24.3154	18.6332	16.7474	26.9876	21.7701	18.9745	33.9702	28.094	26.1079	0.110147	18.8165	19.9779	19.2391	20.7032	18.9831	17.6072	0.80947	27.4638	24.7846	20.113	19.2272	19.292	17.8629	0.0724823
I1M6E1	11	13	14	0	0	0	25.6	80.186	700	0.93148	0	1.01544	0	0	0.863889	0	0	0.732824	0	0.91347	0	0.544102	0	0	0.320738	0	0.741456	0	0.834979	0	0	1.43449	0	0.736223
I1M6X0	1	1	3	1	1	3	10.9	35.007	313	9.2461	0.662134	0.753145	1.97225	0.718266	1.23617	3.15335	0.615719	0.39656	1.80248	0.424244	0	0.852468	2.45237	0.824707	0.782749	1.04285	0.777966	0.342537	0.841526	1.25256	0.21796	1.18802	1.25175	0.870912
I1M903	3	4	3	2	1	2	11.6	69.19	670	27.453	3.00265	3.04953	2.64208	2.12805	2.37652	3.53787	3.16032	3.17955	2.58024	0.572755	1.92534	3.06723	3.51171	1.99191	2.68387	2.79509	0.554802	2.534	3.61836	2.4538	1.99687	5.42369	3.74468	0.465367
I1MB25	0	1	1	0	1	1	4.4	47.004	427	2.1745	0	0.498795	1.31579	0	1.05412	1.77977	0	0.536099	1.26243	0.61462	0	0.50051	0.817422	0	0.79074	2.41247	0.448599	0	1.19132	0.986067	0	0.9279	1.9888	0.736167
I1MB50	1	0	1	1	0	1	13.2	28.717	258	14.95	0.99331	0	0	0.511858	0	0	0.953278	0	0	0.704193	0.553248	0	0.168492	0.515427	0	0	0.78639	0.85075	0	0	1.59766	0	0	0.701026
I1MB71	13	13	13	1	1	1	52	38.353	358	8.361	7.9078	2.28003	6.28367	9.92701	4.06231	8.45666	10.9004	3.48494	9.00421	0.917077	9.70689	3.21838	8.44448	10.8661	2.73991	7.65838	0.991462	9.49391	3.07735	7.17028	7.5637	3.27195	7.77187	0.881546
I1MBI6	0	1	1	0	1	1	3.1	109.87	996	5.0494	0	0.766464	0	0	0.307987	0.199471	0	0.426388	0	0.880239	0	1.33352	0.317958	0	0.158178	0	0.286993	0	0.638988	0.340083	0	0.70547	0.252052	0.980547
I1MBR7	9	15	12	3	5	3	55	51.471	469	237.85	39.4598	40.8879	51.3468	46.6645	56.1318	55.8584	59.2543	70.2868	68.6937	0.0467164	34.2754	42.2316	42.1398	39.6539	50.4228	48.7651	0.189338	58.8376	77.4218	67.4093	41.9216	60.7477	53.1674	0.105999
I1MDY1	1	2	1	1	2	1	28.9	14.863	128	7.9203	5.31471	3.70545	5.72589	1.79311	3.21866	3.59509	2.96356	2.978	2.92932	0.880407	3.30604	6.71682	4.19377	2.76525	4.16518	3.28235	0.291898	2.10743	3.0219	1.93872	2.66022	3.38244	2.19661	0.463333
I1MG43	0	1	1	0	1	1	9.4	13.231	128	1.2188	0	0.254565	0	0	0.167596	0.203078	0	0	0.165182	0.457529	0	0	0	0	0	0	#DIV/0!	0	0.173135	0.167175	0	0	0.252052	0.786104
I1MIA8	9	10	10	3	3	3	80.3	15.189	137	323.31	279.503	216.346	303.556	229.864	211.123	268.555	256.048	225.274	298.64	0.436383	187.573	190.62	217.58	212.806	194.524	241.225	0.348925	131.235	117.939	126.142	120.546	121.983	153.991	0.574713
I1MJB1	2	4	1	2	4	1	32.8	25.596	235	9.4191	2.03356	4.65998	1.05768	2.12371	10.1178	1.12153	2.1022	7.34301	1.07202	0.796716	0.92468	3.87186	0.787869	1.75283	7.7215	0.685566	0.561096	1.94541	8.00226	0.927122	1.75271	4.88752	1.04359	0.692879
I1MJC6	10	7	9	1	1	1	40.3	39.047	377	54.618	1.32113	1.26201	1.32629	1.42327	1.58765	1.55165	1.91701	1.29848	1.63606	0.631201	1.1777	0.908801	1.19478	1.13847	0.9876	1.02249	0.690328	0.949508	0.9539	1.1414	1.33525	1.39623	1.23787	0.0169999
I1MJE1	4	3	1	4	3	1	15.8	52.819	495	20.331	7.57346	7.83148	1.64562	8.08866	7.56376	2.17205	6.8864	6.68125	1.59795	0.746874	7.0179	5.68959	2.52893	5.49429	6.22401	1.72992	0.77246	6.32928	6.62119	1.81741	6.5219	8.58337	1.47444	0.829154
I1MJU7	11	11	12	11	11	12	24.4	73.754	689	255.08	40.0776	26.4662	32.4292	27.2737	25.1413	28.0793	28.3018	28.4306	27.4038	0.263558	24.5808	30.7345	31.8888	33.6039	28.0868	34.3574	0.38264	24.1369	23.4494	21.1766	24.4814	28.6392	25.838	0.0884652
I1MN39	3	5	4	3	5	4	25.3	27.192	249	67.191	7.21832	7.13498	9.84688	11.0996	7.74796	8.60076	10.6666	10.4983	8.1406	0.657519	9.10434	8.8796	8.53142	7.18837	8.37871	7.14945	0.0440729	10.2352	7.4884	8.85843	8.07202	10.0721	10.4295	0.572073
I1MPM4	1	2	3	1	2	3	4.4	146.48	1326	12.981	0.655553	0.753383	1.48803	0.70906	1.57727	1.74193	0.740821	0.925216	2.07326	0.863545	0.833156	1.1018	1.68492	0.792797	1.98173	1.83092	0.506181	1.38638	1.83238	2.32519	0.667202	2.57962	1.59825	0.724131
I1MQ52	1	1	1	1	1	1	5	35.228	318	19.249	0.989895	0.510443	0.163246	0.701397	0.243069	0.641095	0.789101	0.45018	0.389664	0.943003	0.290636	0.156165	0.125702	0.779136	0.312222	0.410001	0.109518	0.156706	0.335731	0.606833	0.889751	0.702095	0.671544	0.0582022
Q43709	1	2	2	1	2	2	25.5	11.496	102	17.759	11.5856	8.91944	11.4849	7.99747	6.96437	9.22172	8.99601	8.6208	8.37937	0.422347	10.2808	12.6873	15.3479	9.08928	9.22506	11.8591	0.189452	24.8432	25.3746	25.3093	12.5401	11.2351	13.7543	7.0711e-05
I1MQS5	0	1	0	0	1	0	1.9	51.345	474	1.4395	0	0.50555	0	0	0.583608	0	0	0.32341	0	0.716434	0	0.485563	0	0	0.474411	0	0.98768	0	0.664916	0	0	0.556749	0	0.906757
I1MR83	0	0	2	0	0	2	12.7	25.539	236	2.2746	0	0	2.00644	0	0	0.714523	0	0	0.935249	0.860367	0	0	0.699612	0	0	0.526085	0.852526	0	0	1.87636	0	0	1.1227	0.747699
I1MRV6	6	6	7	3	2	2	26.8	52.887	500	136.98	6.79891	5.50495	9.63471	7.30054	5.08024	9.23116	6.64693	6.92456	9.46906	0.766502	3.73252	5.26224	9.2893	5.38645	6.88102	7.34877	0.813208	8.29396	8.1576	9.06288	6.87713	5.2843	10.0219	0.477967
I1MT10	17	15	17	5	4	5	40	70.865	645	323.31	53.8952	37.2741	50.4562	54.7346	46.299	54.6969	98.1959	87.3557	88.8201	0.000851756	46.6226	54.0743	50.6386	135.15	112.902	118.141	0.000529423	78.0292	72.718	70.355	78.555	71.7711	72.4236	0.869389
I1MT23	9	10	9	0	0	0	28.6	59.872	570	2.5798	0	1.01559	0	0	0.853862	0	0	1.25113	0	0.806068	0	1.51424	0	0	0.757687	0	0.678136	0	2.88418	0	0	0.928628	0	0.553824
I1MTE2	1	0	1	1	0	1	6.9	17.305	160	2.536	1.9648	0	0.989501	2.22999	0	1.17577	2.95184	0	1.27947	0.80975	3.30789	0	1.64775	3.87707	0	1.98915	0.846636	4.28133	0	0.965526	2.79513	0	1.24191	0.804875
I1MUH0	3	3	3	1	1	1	20.5	16.725	156	29.91	16.7357	10.7636	20.1884	17.0263	14.53	19.8225	22.1631	22.7831	25.0032	0.0242916	13.9368	15.1872	18.6494	17.8528	20.2808	23.3642	0.0980385	25.4281	22.7107	26.9965	18.1092	18.011	19.8386	0.00992842
I1MZF9	1	2	3	1	2	3	8.4	81.293	746	14.365	0	1.01587	1.65305	0.559239	0.834752	2.33466	0.308029	0.710027	2.6058	0.970834	0	1.61117	2.48104	0.418651	0.579618	1.89698	0.668432	0.163599	0.790997	2.26495	0	0.932532	3.0131	0.834673
I1N1R8	1	0	1	1	0	1	7.1	20.417	184	2.4599	0.327823	0	0	0.352519	0	1.00829	0.129688	0	0.675923	0.635015	0.592904	0	0.623892	0.373663	0	0.203748	0.406458	0.51152	0	0.826021	0.898336	0	0.751688	0.791135
I1N3G2	4	6	4	1	1	0	20.4	42.488	416	1.067	0.648382	1.01571	0	1.10475	0.845182	0	1.2663	0.984234	0	0.853387	0.487565	2.35288	0	1.00981	1.86378	0	0.99076	0.837605	0.77556	0	0.6583	1.16429	0	0.879328
I1N466	3	2	2	2	1	1	12.7	39.88	370	4.9906	3.97268	3.32784	2.99972	3.93416	2.66537	1.66415	3.98529	2.7344	2.26058	0.788861	3.50093	3.57291	2.57503	2.85881	2.01325	2.72554	0.174684	2.05376	1.82236	1.92865	4.06276	3.31142	3.51932	0.00191495
I1N5I8	2	2	2	2	2	2	11.1	19.957	189	9.3783	4.30206	3.81478	6.40241	4.19663	4.55521	5.38055	4.61442	4.76727	6.95443	0.427734	5.4634	9.04652	7.03184	6.66345	7.02282	9.34938	0.728207	9.57999	11.8122	12.1885	8.55877	12.0161	11.7675	0.779647
I1N5R7	2	2	2	2	2	2	12.7	34.681	322	7.0876	1.6312	3.56343	1.98978	2.19583	4.16779	1.70854	1.53979	2.86863	1.45731	0.45029	0.964707	4.04504	2.65055	1.40337	3.12222	1.44605	0.621983	1.89755	6.60422	1.28089	1.10308	4.23247	2.51394	0.752688
I1N675	7	9	6	2	5	1	52.9	40.52	363	61.174	16.6457	15.615	11.0624	10.9291	14.894	10.352	11.5033	13.3175	9.18478	0.71756	14.3923	21.96	14.0485	11.8046	16.7295	9.87651	0.291332	8.58361	11.8411	9.40323	12.1883	17.8055	10.6975	0.202016
I1N747	9	9	9	9	9	9	42.5	23.589	226	146.72	428.778	289.247	437.285	738.879	616.311	665.552	1147.38	875.545	925.666	0.0271183	622.415	568.926	569.941	1039.79	872.866	887.859	0.00350907	1269	1048.72	978.159	944.262	885.399	884.524	0.0969503
I1N7G4	13	13	13	12	12	12	30.9	60.834	582	251.8	33.8316	27.2419	30.9737	31.8349	31.9528	32.6667	33.8114	32.4546	37.2459	0.179872	29.7596	27.8366	28.9041	27.3206	30.9815	31.9872	0.453623	38.4712	36.2612	33.0925	33.2777	30.5139	36.6023	0.351774
Q6RIB7	13	16	15	3	4	3	59.7	47.719	444	102.7	10.7045	10.1938	9.05756	16.0466	11.2624	7.53088	14.9682	14.1886	7.73781	0.848653	10.5602	8.68271	5.70649	14.4804	10.464	5.96564	0.522213	13.059	11.114	5.67374	8.16675	10.5227	4.96083	0.492215
K7MZ77	2	2	1	2	2	1	58.4	11.235	113	24.322	2.95922	2.02356	1.00316	2.68056	2.23858	0.361228	2.52903	1.69254	0.660053	0.888897	1.04152	2.45461	0	2.4029	2.67052	0.423	0.543005	0.946217	1.41374	0.320629	1.7884	2.06822	0.242784	0.507142
I1NC67	3	5	1	0	1	0	17.8	34.312	325	19.873	4.27722	4.50865	2.96535	3.71156	6.34093	3.7169	5.24926	6.55583	3.6159	0.675332	5.58706	6.01817	4.35484	5.39711	5.26458	4.93847	0.827781	6.09198	6.79463	5.01169	4.71148	9.17159	5.23535	0.799704
I1NC93	1	1	1	1	1	1	12	35.804	326	4.5979	0.986232	0	0.329854	0.903887	0.358909	0.789934	0.112692	0.126759	1.00698	0.472445	0.529164	0.277625	0.669688	0.819174	0.171488	0.190463	0.704668	0.5128	0.506522	0.463236	0.662339	0.705183	0.499918	0.117284
I1ND83	1	0	0	1	0	0	2.2	45.769	410	1.1623	0.658875	0	0	0.525363	0	0	0.301938	0	0	0.731023	0.582852	0	0	0.393079	0	0	0.800559	0.325703	0	0	0.444802	0	0	0.839532
I1NF03	9	8	8	0	0	0	28.4	52.061	451	4.784	2.62839	6.09572	6.04181	2.49489	6.76233	4.80699	3.47689	7.53235	5.39651	0.670141	2.17633	6.2335	3.51845	1.64127	7.145	4.88691	0.785009	3.22213	5.78809	4.10477	2.70653	7.73599	5.2617	0.6256
I1NF56	3	2	3	3	2	3	32.1	16.872	156	63.177	2.75974	4.12961	9.7347	2.62404	2.30284	7.66289	2.02742	3.03723	6.67047	0.904769	1.82071	3.44945	11.0874	2.20935	2.95311	8.99276	0.847279	1.65874	2.2103	7.33818	3.23832	3.28099	8.19647	0.657382
I1NFH5	3	2	3	3	2	2	15.9	48.967	472	16.506	3.13605	1.26803	7.28017	3.99102	1.16912	5.19018	3.12516	1.41734	5.65555	0.97779	1.55468	2.98963	4.24094	2.58055	2.04082	4.78053	0.865919	2.43181	1.24145	3.37858	2.00706	1.13677	4.07941	0.959959
I1NFS4	13	16	12	13	16	12	41.5	59.845	559	323.31	24.569	30.66	31.498	29.1425	47.1738	41.4315	33.2146	47.0079	42.1421	0.829056	21.6683	32.6096	27.6617	21.4677	35.3993	33.7659	0.621015	34.0626	46.4641	35.2441	24.8134	40.064	34.6381	0.414785
I1NGG4	10	11	10	9	10	9	69.9	26.058	256	323.31	122.161	90.7793	109.543	70.8488	60.0414	67.0595	78.8161	70.2967	71.8372	0.135557	326.38	341.751	309.456	297.651	270.673	272.056	0.0233289	292.684	283.052	253.386	436.026	443.538	435.699	0.00017976
I1NH63	1	1	2	1	1	2	5.7	71.288	652	7.7139	1.69555	0.253634	0.894475	0.489095	0.408872	0.823758	0.263126	0.836186	0.749164	0.856376	0	0.427123	0.829284	0.838932	0.689073	0.688556	0.260837	0.896282	0.186422	0.817755	0.208798	0.197552	0.816683	0.498635
I1NJ85	8	7	6	1	1	0	21.5	67.437	636	17.175	0.662383	0.76243	0	0.331473	0.589025	0	1.23569	0.555587	0	0.504112	1.22809	0.413525	0	1.60481	0.803564	0	0.685812	0.997034	0.655831	0	1.57459	0.69131	0	0.72507
K7K4W9	0	1	1	0	1	1	2.6	44.177	392	1.4291	0	4.33751	0.331636	0	5.7333	0.284155	0	5.44281	0.236397	0.967185	0	6.17423	0.494558	0	8.35262	0.303341	0.854057	0	6.66694	0.238495	0	12.6015	0.623486	0.673749
K7MH03	1	0	0	1	0	0	6	24.684	250	3.5428	1.31756	0	0	1.06226	0	0	1.70776	0	0	0.764311	1.79102	0	0	1.34297	0	0	0.85113	1.85086	0	0	2.03326	0	0	0.950291
K7K6I8	1	0	0	1	0	0	6.8	17.898	192	1.2747	0.973038	0	0	1.63191	0	0	0.446732	0	0	0.52223	2.12899	0	0	0.589729	0	0	0.524321	0.630186	0	0	0.667202	0	0	0.96976
K7K6L6	0	1	0	0	1	0	0.6	163.82	1440	1.1619	0	0.150696	0	0	0.242463	0	0	0.0972231	0	0.607851	0	0.281846	0	0	0.16136	0	0.729458	0	0.0917773	0	0	0.138247	0	0.793331
K7KE62	1	0	0	1	0	0	2.9	36.866	314	-2	0.458176	0	0	0.534898	0	0	0.396987	0	0	0.846093	0.473842	0	0	0.336764	0	0	0.825166	0.485131	0	0	0.604572	0	0	0.885004
K7KEM6	0	1	1	0	1	1	12.7	7.5707	63	1.3587	0	1.4042	1.33779	0	0.633235	0.46678	0	0.281863	0.642044	0.835787	0	1.64505	1.9076	0	0.687374	2.68979	0.95632	0	0.63666	1.56042	0	1.04835	1.62986	0.819361
K7KHJ7	2	1	1	2	1	1	11.9	17.988	185	18.793	5.36065	0.249433	2.65571	2.94529	0.523568	2.11841	4.20024	0.411786	2.58313	0.702881	3.44974	0.588417	3.27623	3.80766	0.34932	2.53965	0.887835	3.68693	0.849155	2.62885	3.13662	1.17391	3.27139	0.902919
K7KJZ4	2	2	2	1	1	1	21.4	13.118	117	2.5185	1.15359	1.29061	2.02615	0.88981	1.38554	1.54512	1.41386	1.16691	1.44977	0.762467	1.15913	1.18734	0.79845	1.21296	1.00868	1.25581	0.491646	1.07976	0.79701	1.67695	0.767281	0.804963	1.76206	0.869045
K7KL44	18	17	16	1	1	1	47.4	46.762	426	72.581	18.0961	12.9498	17.4923	17.7577	18.6865	20.1133	15.7854	14.417	18.6744	0.14782	17.0606	20.6693	19.7206	18.0096	18.3951	19.0253	0.579975	15.267	17.1454	15.14	22.6186	22.8738	24.2831	0.000869797
K7KN32	1	0	1	1	0	1	4.4	44.975	413	7.9178	1.64172	0	3.67915	1.61591	0	3.2848	1.44039	0	2.21266	0.735644	1.10221	0	3.82982	0.98991	0	3.1959	0.874615	0.615662	0	2.62772	0.88529	0	4.26525	0.697743
K7KPR3	1	1	1	1	1	1	3.3	72.726	636	1.4041	81.6484	34.8323	33.9635	47.7445	20.5403	26.8669	51.9992	19.9352	25.5644	0.95439	45.201	20.9436	27.042	68.1877	27.7005	28.5618	0.530953	28.7134	13.5046	11.7817	23.5236	14.8231	10.5662	0.809758
K7KRN3	1	1	1	1	1	1	1.9	69.672	621	2.024	10.2513	14.8211	28.441	13.3948	16.4942	27.2068	11.1961	14.1886	22.8615	0.617301	9.34086	11.152	22.4664	13.9251	14.572	26.4169	0.528136	8.94836	10.761	17.4613	11.1465	13.8355	25.9368	0.430683
K7KUN0	1	1	1	1	1	1	32.9	8.7488	79	17.683	1.63496	1.01831	4.03631	1.98988	0.664373	2.04004	2.09249	1.1665	2.3466	0.625679	1.01963	0.581273	1.1507	0.954479	1.19166	1.28072	0.31866	1.31995	0.622953	0.839028	0.659463	1.41537	0.24803	0.720924
K7KV62	1	1	1	1	1	1	4.1	51.276	463	3.4221	1.47967	3.04881	0.663365	1.33666	4.21085	0.564193	1.58286	3.79274	0.29954	0.927726	1.65993	2.47898	1.35181	1.48972	4.57278	0.642105	0.760683	0.682863	3.25402	0.474863	1.46375	5.14579	0.74209	0.580207
K7KWI8	1	0	1	1	0	1	2.1	47.463	421	2.058	2.83989	0	1.42304	3.73409	0	1.40293	4.33332	0	1.57408	0.885256	2.27269	0	1.39299	3.26141	0	1.22199	0.825584	7.24357	0	2.85911	1.99264	0	1.83839	0.396093
K7KWS4	0	0	1	0	0	1	1.7	77.207	662	1.1625	0	0	0.9965	0	0	0.757337	0	0	1.13672	0.794967	0	0	0.911744	0	0	0.781047	0.918553	0	0	1.33992	0	0	1.77244	0.855147
K7KWZ7	2	4	4	2	4	4	30.9	30.85	282	24.778	1.98684	2.77981	3.29229	1.01352	3.25735	4.28083	1.99519	3.63223	4.47067	0.691566	2.00247	6.8258	5.25931	1.24288	4.8402	7.0721	0.895143	3.45495	9.80975	7.42522	3.16812	4.64358	4.18057	0.202484
K7KZ09	0	0	1	0	0	1	3.8	35.564	316	1.2136	0	0	1.54343	0	0	2.2474	0	0	1.28632	0.72935	0	0	1.66912	0	0	1.88132	0.936814	0	0	2.13049	0	0	1.8996	0.939415
K7MET7	1	0	0	1	0	0	1.2	107.87	962	1.3878	0.32773	0	0	0.35642	0	0	0.436971	0	0	0.893317	0.251119	0	0	0.819033	0	0	0.543623	0.685721	0	0	0.435773	0	0	0.773709
K7L046	1	1	1	1	1	1	0.8	116.2	1039	2.1281	8.41537	6.3683	6.80426	13.3035	11.0469	5.72823	17.8933	14.0636	9.62905	0.306874	7.66055	8.60336	7.02106	15.7952	14.748	9.63688	0.045125	40.7212	29.0843	17.8624	9.43036	8.51434	4.52777	0.0325674
K7L3M0	7	5	7	0	0	0	69	16.788	158	2.938	0	2.84401	0	0	0.575045	0	0	1.05832	0	0.708755	0	0	0	0	0.280585	0	0.373901	0	0.296953	0	0	1.90801	0	0.451029
K7L505	1	0	0	1	0	0	19.8	9.9178	91	2.2783	0.297043	0	0	0.206304	0	0	0.391513	0	0	0.697066	0.448957	0	0	0.545063	0	0	0.898319	0.415139	0	0	0.736113	0	0	0.723395
K7L5V8	4	4	4	0	0	1	14.6	72.948	672	2.9114	0	0	2.68964	0	0	2.10161	0	0	3.22935	0.784311	0	0	2.83629	0	0	2.92053	0.984483	0	0	3.31022	0	0	4.27137	0.867476
K7L8B5	9	10	9	3	3	2	80.3	15.281	137	57.162	31.9721	25.3204	25.9165	26.4485	26.1439	23.2918	28.8307	28.344	27.7222	0.0465408	23.4007	25.5391	23.1596	26.4152	24.3082	25.2015	0.259755	17.2872	16.8771	12.8973	22.46	20.7821	19.6375	0.0313686
K7L957	0	1	0	0	1	0	1.3	82.103	712	1.1852	0	0.490822	0	0	1.60923	0	0	0.633709	0	0.602848	0	1.08652	0	0	1.86486	0	0.736618	0	2.03702	0	0	1.40057	0	0.809529
Q39805	12	13	13	10	11	11	77	23.717	226	323.31	360.047	257.549	349.634	162.772	151.285	160.381	225.702	198.145	231.718	0.00521371	954.192	947.717	914.878	1416.33	1300	1186.78	0.00578977	831.424	728.958	746.03	1121.48	1064.09	1084.99	0.000857366
K7LF42	0	1	0	0	1	0	2.7	37.227	332	1.2579	0	3.04905	0	0	4.19336	0	0	5.41838	0	0.866789	0	4.15929	0	0	4.87883	0	0.916045	0	10.9741	0	0	2.51588	0	0.494283
K7LKJ0	2	2	2	2	2	2	54.3	8.5647	81	7.93	16.2738	10.2244	19.8903	14.8575	10.9308	11.5069	18.8016	10.0379	13.6117	0.575577	7.96861	7.36114	11.6586	11.7451	8.0146	10.1252	0.605168	11.151	8.08131	6.89438	9.58408	5.28297	5.90318	0.388363
K7LMI8	6	6	5	1	1	1	16.2	41.664	365	47.516	7.86837	8.9044	11.3727	9.53296	9.45226	10.6925	14.1688	11.2157	13.6461	0.0349837	10.08	10.0668	15.0389	9.56209	12.4529	13.7841	0.926145	25.3699	19.6444	24.5932	8.20291	10.4879	13.2081	0.00548614
K7LMQ2	0	0	1	0	0	1	8.3	11.164	96	1.0103	0	0	0.0659928	0	0	0.076831	0	0	0.0609484	0.879195	0	0	0.127427	0	0	0.0614243	0.665074	0	0	0.133497	0	0	0.0994754	0.848054
K7LN35	0	1	1	0	1	1	1.9	109.14	971	0.94073	0	1.00508	0.962096	0	1.5859	2.81284	0	1.5728	1.77885	0.742014	0	0.745563	0.647178	0	1.33702	1.51809	0.411993	0	1.82963	1.8395	0	2.35752	0.974971	0.908555
K7LNW4	5	6	4	2	2	2	32.3	20.715	195	53.955	109.215	95.4219	110.787	100.173	106.584	111.286	98.1003	109.343	110.956	0.982776	58.6737	82.5832	76.3302	78.0967	89.1435	79.5238	0.288607	98.8426	106.734	92.8664	80.0436	107.159	97.2195	0.626509
K7LNW5	5	5	3	5	5	3	28.3	24.828	233	24.684	21.0195	18.3712	15.0728	12.999	16.2215	9.90992	15.7114	17.9779	12.8143	0.355848	14.8006	23.1133	12.1277	17.4367	20.8755	11.35	0.97807	14.5671	17.7305	8.27531	14.6745	17.4307	10.3124	0.867826
K7LP96	4	3	4	3	3	3	35.7	16.615	171	51.553	43.241	31.0252	60.3619	22.3935	22.5372	45.5524	26.7166	22.009	39.6369	0.943231	29.1472	28.1704	47.8719	15.925	16.2299	31.1465	0.161614	17.9818	23.7372	32.9496	18.943	17.7691	34.0759	0.858897
K7LP97	2	0	1	1	0	0	15.3	16.928	170	2.1763	2.3476	0	0	1.39212	0	0	1.12644	0	0	0.88924	1.82192	0	0	0.562346	0	0	0.544978	0.609663	0	0	0.667773	0	0	0.951842
K7LSN8	5	6	4	2	1	1	34.4	25.22	241	81.645	61.1533	37.5319	43.4817	37.2664	34.7419	31.6223	40.1073	32.7074	33.7825	0.744155	34.6886	36.8979	32.1402	33.445	37.8145	28.668	0.692491	41.9825	33.6992	28.7487	38.3101	36.105	35.4967	0.668016
K7LU80	0	0	1	0	0	1	5.1	35.79	333	1.5286	0	0	1.68952	0	0	1.55983	0	0	1.64491	0.971861	0	0	0.8308	0	0	1.22001	0.805046	0	0	1.1455	0	0	2.26692	0.681653
K7LV16	2	1	2	1	0	0	12.2	26.154	237	2.066	1.6958	0	0	0.475209	0	0	2.1056	0	0	0.492097	1.22044	0	0	0.711091	0	0	0.736633	0.781538	0	0	1.1404	0	0	0.808004
K7LW58	6	6	6	0	0	1	14.8	57.272	540	1.4987	0	0	0.660146	0	0	0.755562	0	0	0.929798	0.891406	0	0	2.39865	0	0	1.23553	0.688625	0	0	1.31038	0	0	2.51864	0.692317
K7LZH1	15	15	13	1	1	0	36.7	69.269	632	4.4899	0.655553	1.29848	0	0.709285	0.837746	0	1.72195	0.976421	0	0.532542	0.814222	1.64462	0	1.17183	2.06793	0	0.750498	1.70047	0.794068	0	0.88142	1.39612	0	0.915241
K7LZI6	1	0	1	1	0	1	1.9	47.38	421	1.2395	2.3526	0	6.72927	1.11598	0	3.94032	1.89943	0	4.75109	0.783832	1.49621	0	5.61078	1.49626	0	5.27775	0.96379	1.04845	0	2.3023	1.12378	0	2.9343	0.838352
K7M0J2	1	0	0	1	0	0	1.4	134.16	1181	1.0322	2.99272	0	0	2.67588	0	0	4.51311	0	0	0.743875	2.97528	0	0	3.15578	0	0	0.9688	0.977874	0	0	2.6746	0	0	0.583377
K7M0S7	3	3	3	0	0	0	7.5	30.523	266	101.73	7.57315	5.56105	9.54597	8.0975	8.20991	8.49575	8.00543	7.85535	10.0296	0.637105	6.24759	5.38966	8.2342	9.52226	7.24411	7.78555	0.224581	5.85335	5.68852	6.83739	6.77648	4.9217	8.47475	0.611527
K7M2H6	9	11	10	1	1	1	53.8	20.095	173	3.0562	5.13434	3.30994	1.66665	2.52661	2.12284	0.916072	5.21827	2.779	2.03804	0.238245	5.02459	5.41665	2.17638	4.04728	2.29833	1.91373	0.297478	14.2061	5.69256	3.91803	4.83074	3.54146	1.9745	0.242966
K7ME23	1	0	0	1	0	0	10.1	18.969	168	2.5997	0.327699	0	0	0.359263	0	0	0.30109	0	0	0.907221	0	0	0	0.418772	0	0	0.373901	0.342503	0	0	0	0	0	0.373901
K7MID0	9	13	9	2	3	2	22.6	96.971	889	82.357	14.6701	16.5686	14.5769	9.84172	11.118	9.9898	10.7149	10.7288	9.65012	0.933156	22.1305	25.4585	17.7961	25.0692	32.1102	20.3178	0.378519	25.2021	27.2464	19.3693	33.3178	48.1892	31.8929	0.0725241
K7MIH4	1	2	2	1	2	2	28.4	24.252	222	11.072	0.0976795	1.41659	3.72945	0.14237	1.74097	2.28631	0.155063	2.31553	2.9745	0.710701	0.239209	1.16669	2.13897	0.0910578	1.56716	2.09366	0.936399	0.164439	2.13093	1.94489	0.17932	1.52528	2.24782	0.917676
K7MJX0	2	2	1	1	1	0	22.2	17.396	153	16.016	2.18058	3.6539	0	1.38669	3.22858	0	1.24829	3.40511	0	0.993017	2.90778	3.43858	0	2.4538	5.24881	0	0.819453	1.92697	2.83197	0	1.78318	3.05139	0	0.984462
K7MMH6	6	5	5	0	1	0	22.1	51.2	456	1.4655	0	3.03449	0	0	5.20473	0	0	3.33778	0	0.777741	0	2.63494	0	0	3.67708	0	0.829104	0	1.60516	0	0	4.10212	0	0.601112
K7MVH0	1	0	0	1	0	0	5.7	31.63	280	1.0057	3.30058	0	0	4.12243	0	0	7.19588	0	0	0.729724	5.79367	0	0	3.93904	0	0	0.804303	13.2578	0	0	1.97831	0	0	0.447452
K7N1T5	0	1	0	0	1	0	1.2	150.44	1296	1.0733	0	7.61427	0	0	11.9629	0	0	16.0732	0	0.847477	0	11.7048	0	0	22.876	0	0.68618	0	16.9741	0	0	12.1879	0	0.830072
K7N2E4	1	1	0	1	1	0	2.6	32.891	273	1.2278	2.34868	2.39551	0	1.33246	1.38737	0	2.00552	2.13755	0	0.596931	2.14537	2.42976	0	1.92845	2.37499	0	0.935898	0.846446	1.20478	0	1.40915	1.57843	0	0.638362
K7N4I7	3	3	3	1	1	1	16.7	22.09	204	12.323	8.46473	6.79842	2.53625	8.70341	7.93621	3.22663	12.5431	11.2734	3.59869	0.485367	8.73152	8.13189	2.71437	12.0726	12.3533	3.45069	0.472678	17.455	14.9429	4.37628	9.66782	8.02338	1.96608	0.28631
O22120	42	40	44	15	15	15	69.2	63.164	543	323.31	5156.69	4204.56	5557.78	7570.65	7864.71	8688.2	11715.3	11253.2	12643.1	0.00191999	4294.99	5003.13	4986.69	9337.76	10148.5	10708	0.000326493	15052.3	15512.3	15338.6	7212.27	7886.19	8248.22	2.24734e-05
O22121	28	30	28	2	3	2	62	47.975	416	323.31	1530.12	1201.48	1490.63	1909.09	1922.82	2045.51	1315.05	1267.12	1357.3	0.000216762	2130.29	2304.74	2262.71	2244.56	2340.8	2397.3	0.240326	3882.02	3889.28	3660.16	4408.05	4771.5	4783.7	0.00426993
O22443	3	4	4	3	4	4	15.6	38.106	352	89.616	31.6834	23.1579	34.9697	29.3592	30.0283	39.0859	24.5255	24.9279	34.7649	0.35884	27.4817	31.6683	36.1955	34.7105	30.9329	38.7729	0.42215	31.8242	29.6969	36.2525	35.8087	33.1606	42.8571	0.249366
Q7DML3	4	5	5	4	5	5	30.3	15.581	152	57.467	65.754	57.1572	60.3369	34.0817	39.1511	42.9311	31.4028	38.6787	41.0841	0.689624	129.183	149.886	132.418	170.573	177.458	172.521	0.00574207	178.057	180.296	153.715	207.451	242.369	221.025	0.0162303
Q0PPS3	1	1	1	1	1	1	7.6	14.114	131	2.8772	13.9691	8.05394	12.9033	11.0955	8.18249	12.9246	10.1292	9.51252	12.1062	0.928513	7.85574	5.9464	9.13092	9.7319	7.18606	9.21939	0.426739	6.26281	5.71939	7.45396	6.88537	8.16056	6.60347	0.352169
Q2Q021	3	1	0	3	1	0	8.3	56.326	515	9.1567	1.96986	1.02607	0	1.9507	0.124068	0	1.80383	0.139683	0	0.961703	1.61512	0.314144	0	2.39163	0	0	0.877466	2.58037	0.332094	0	2.46421	0.236326	0	0.953082
Q9XES8	6	6	4	6	6	4	87.6	9.5121	89	205.02	21.9157	19.3154	12.8264	15.1801	18.4594	7.46327	16.2634	19.0986	8.9981	0.818644	41.0657	51.042	21.8669	31.6785	37.8368	17.3462	0.437707	29.4911	36.4164	16.8069	35.5105	49.5523	22.4457	0.4425
Q39816	12	13	14	0	0	1	50.8	27.367	240	-2	0	0	0.326636	0	0	0.583399	0	0	0.653653	0.939941	0	0	0.988441	0	0	0.409026	0.616821	0	0	0.469748	0	0	0.495142	0.972102
Q39849	0	1	0	0	1	0	0.7	220.35	1978	1.1756	0	0.496026	0	0	1.24586	0	0	0.486528	0	0.600567	0	1.21489	0	0	0.528987	0	0.632019	0	0.689485	0	0	1.78441	0	0.597709
Q39856	2	1	1	2	1	1	10	39.168	341	3.9157	1.96619	0.755675	0.31948	2.15232	1.05868	1.01084	3.15677	1.6032	0.802145	0.599848	1.93567	0.511276	0.929334	2.18742	1.41678	0.853475	0.563343	2.33393	0.968027	0.638433	5.43653	0.91416	0.737456	0.553182
Q39871	23	20	20	12	9	10	60.7	50.643	463	239.89	27.3732	15.0252	19.9534	17.5965	9.43964	11.7615	20.4068	12.3793	13.2665	0.529087	57.7147	46.8903	57.048	62.0512	45.9544	66.6782	0.578406	61.6277	45.5459	49.4625	79.6355	62.3004	81.4895	0.0461364
Q39873	38	30	30	26	19	22	64	49.399	458	212.05	74.0551	49.9606	69.1769	50.9015	37.7835	53.3654	56.1194	41.3363	50.5531	0.774455	152.502	131.248	165.284	303.647	268.671	315.539	0.00105223	211.491	170.258	202.234	301.207	247.508	320.364	0.019408
Q7GC77	22	20	22	3	3	3	65.6	58.187	517	323.31	2099.43	859.983	1110.02	1795.53	892.672	1006.46	2093.57	904.464	1060.02	0.808889	1609.39	891.022	892.637	1864.09	975.22	1041.64	0.685111	2610.78	1282.39	1581.47	2260.38	1206.95	1289.13	0.672422
Q588Z4	15	17	17	15	17	17	52.4	56.084	496	323.31	79.761	70.2566	68.4582	89.7646	106.256	89.084	136.871	145.988	137.35	0.0020845	69.9508	82.4153	64.9233	103.944	114.633	99.3284	0.00826521	139.207	144.098	139.684	91.6394	112.735	95.8364	0.00350288
Q9FZP9	35	36	32	21	21	17	73.2	65.142	559	323.31	1483	1244.56	1511.69	1855.86	1966.72	1997.54	2626.33	2639.38	2676.23	0.000100349	1544.54	1855.04	1669.72	2634.88	2909.82	2766.49	0.000846211	4740.97	4898.57	4378.07	2377.94	2845.39	2575.33	0.00054021
Q541U1	3	4	3	3	4	3	23.1	17.606	173	25.127	19.0175	16.4972	17.2052	10.9882	14.2933	9.14127	14.5802	13.457	9.33882	0.676764	23.5234	33.217	33.9107	31.598	40.5979	31.9027	0.372335	48.5198	52.3495	45.3769	80.0097	99.5677	81.1155	0.00458826
Q549Z4	21	22	21	0	0	0	54	54.39	485	16.512	0	3.49922	4.07037	0	3.26206	2.01794	0	5.05334	1.71758	0.79188	0	4.49314	4.75586	0	4.61809	2.58233	0.754809	0	4.55023	2.26089	0	3.70335	2.74117	0.946753
Q6I8E6	7	7	7	7	7	7	41.3	34.806	327	101.48	9.99022	9.41711	18.7466	13.7832	12.2026	17.9369	11.7309	11.7033	21.7568	0.915846	12.2109	14.4049	22.1978	11.8722	11.6065	19.1063	0.622772	13.2661	11.1304	19.1712	14.5203	16.5487	24.2079	0.363062
Q71EW8	11	7	11	2	0	2	24.5	84.281	763	60.041	23.155	11.8243	19.8972	25.5678	16.7048	25.966	23.0112	14.7707	22.0189	0.519297	24.6364	16.4185	24.1594	22.0432	15.9817	22.5431	0.672108	26.1227	14.5161	22.0405	31.954	18.3655	31.4154	0.319585
Q7M210	8	9	9	0	1	1	60.5	27.122	238	1.8134	0	3.82552	2.67596	0	3.80022	2.91917	0	1.63487	2.02486	0.478233	0	3.27551	4.21398	0	2.94987	2.80137	0.735188	0	2.64107	2.9749	0	4.47243	2.73647	0.757561
Q8VWI6	0	1	0	0	1	0	7.6	20.425	184	1.1005	0	2.56093	0	0	2.39839	0	0	1.53715	0	0.777471	0	1.78033	0	0	3.05769	0	0.736346	0	1.10825	0	0	3.02867	0	0.583587
Q948X9	28	26	30	1	1	1	44.8	72.475	623	7.0425	8.05215	0.249433	7.29704	9.33688	0.697783	8.20076	5.13068	0.95084	8.79148	0.766877	5.33759	1.23297	7.30345	8.52351	1.65347	11.6145	0.486251	7.23343	1.50009	7.90215	7.38672	0.672629	8.16424	0.967077
Q9LDM8	3	1	1	3	1	1	5.6	82.693	770	11.819	6.68747	2.3061	0.654334	5.34326	2.24615	1.10361	4.64696	2.11795	0.732104	0.826906	4.13186	2.05423	0.37968	4.8074	3.19423	0.507778	0.715958	4.35661	2.13239	0.568234	3.79506	3.99449	0.745031	0.762349
Q9M508	1	1	1	1	1	1	7	49.704	469	9.3882	0.334187	0.244039	1.15762	0	0.900528	2.39962	0.157962	0.556525	2.4114	0.955841	0	0.89596	0.512317	0.170221	0.586314	2.85792	0.44778	0	0.833751	1.99084	0.676083	0.696074	1.45438	0.999231
Q9M7N4	0	0	1	0	0	1	10.4	14.043	135	2.0282	0	0	0.66649	0	0	0.376298	0	0	0.305763	0.891372	0	0	0	0	0	0.656079	0.373901	0	0	0.334903	0	0	0.489732	0.807004
Q9S9D0	30	29	30	0	0	0	65.2	63.679	560	8.6777	16.3179	8.86096	18.9285	21.6341	18.1852	34.8045	10.0794	8.98271	13.9774	0.0586497	8.6424	7.18698	9.58686	14.1462	9.43826	17.6601	0.100683	9.34186	8.29484	12.9546	13.3168	12.861	21.088	0.139503
Q9SBA9	0	0	1	0	0	1	38.1	4.5301	42	1.97	0	0	0.4006	0	0	0.182937	0	0	0.0563368	0.544517	0	0	0.193988	0	0	0.166033	0.918091	0	0	3.47667	0	0	0.248406	0.40677
Q9SP11	18	22	20	0	1	0	47.9	55.834	489	2.12	0	4.59673	0	0	5.56204	0	0	5.91864	0	0.967084	0	3.92882	0	0	4.8849	0	0.886165	0	5.56146	0	0	5.6116	0	0.995241
Q9SPB8	6	7	7	5	6	6	32.2	36.141	345	127.59	37.8642	21.452	34.8259	27.6273	21.7869	27.6223	30.8692	21.7817	32.8	0.513318	24.3934	16.9045	23.2374	28.7149	20.7662	30.7479	0.244062	23.8528	17.9488	22.8508	22.2295	19.1112	25.7157	0.77656
Q9XET0	10	11	11	10	11	11	78.6	15.097	140	323.31	309.448	225.246	279.592	192.989	165.055	170.079	233.212	201.653	204.126	0.0497639	335.23	332.96	305.176	328.515	329.335	313.134	0.94593	275.934	255.007	213.001	295.35	315.549	313.142	0.0373764
Q9XET1	5	6	6	4	5	5	62.1	17.747	153	134.24	335.553	165.409	272.883	224.385	132.854	188.686	281.198	172.18	223.952	0.348045	377.723	259.046	318.871	339.178	238.652	311.66	0.653526	370.936	207.128	247.345	463.663	337.12	381.478	0.125992
R9RPH1	1	0	0	1	0	0	3	53.754	498	1.6984	2.0063	0	0	1.78375	0	0	2.43666	0	0	0.8394	1.4042	0	0	1.13797	0	0	0.890024	0.759403	0	0	1.35792	0	0	0.720046

## Sheet: S2
Additional files 12 S2. All the identified proteins in embryos between the stressed and control in soybean cv. Ningzhen No. 1
Protein IDs	Peptides 1	Peptides 2	Peptides 3	Unique peptides 1	Unique peptides 2	Unique peptides 3	Sequence coverage [%]	Mol. weight [kDa]	Sequence length	Score	C-N24/C-X24-1	C-N24/C-X24-2	C-N24/C-X24-3	C-N24-1	C-N24-2	C-N24-3	T-N24-1	T-N24-2	T-N24-3	p-value	C-N96-1	C-N96-2	C-N96-3	T-N96-1	T-N96-2	T-N96-3	p-value	C-N168-1	C-N168-2	C-N168-3	T-N168-1	T-N168-2	T-N168-3	p-value
A0A068JKG3	1	1	1	1	1	1	14.6	14.815	130	17.256	0	0.3518	0.249998	0.456073	0.22711	0	0	0.039645	0	0.180296	0.143924	0.344999	0	0.0333979	0.200197	0	0.509498	2.08017	1.86118	1.54642	0.0333344	0.266666	0	0.0006038
I1LKA3	1	0	0	1	0	0	3.4	32.454	292	5.2853	4.02441	0	0	5.78059	0	0	3.90323	0	0	0.801123	5.52381	0	0	3.70932	0	0	0.79858	13.451	0	0	3.03331	0	0	0.491987
Q2VA65	4	0	1	4	0	1	9.5	53.037	476	23.972	8.58792	0	2.47127	5.87231	0	1.92884	7.05656	0	0.943945	0.982246	4.75092	0	1.32764	5.37406	0	1.33167	0.927149	4.58778	0	0.896529	6.40006	0	0.750012	0.832484
A0A0B2RFW5	3	2	1	3	2	1	18.8	23.555	213	31.729	3.65139	2.44271	1.48103	3.52955	2.97346	1.27228	4.46135	2.75402	1.8421	0.698064	6.78272	3.15313	0.837005	3.13315	1.93488	2.32766	0.558466	3.56992	3.42236	2.53464	5.2665	2.69997	2.02501	0.888735
A0A097PLN0	1	1	1	1	1	1	10.9	17.551	156	12.174	0.48709	0	0	1.38381	1.07079	0.326372	0	0.99744	0.482822	0.366115	0	0	0.998638	0.333979	1.00097	0.6673	0.433427	0	1.01498	0.276944	0.333344	1.33331	0	0.815836
K7KJT2	0	0	1	0	0	1	23.8	9.2579	84	6.113	0	0	0.146598	0	0	0.22852	0	0	0.147012	0.779144	0	0	0.13115	0	0	0.0999004	0.858894	0	0	0.0560451	0	0	0.05	0.939717
A0A097PT03	2	1	1	2	1	1	9.3	35.055	311	12.484	0.248718	0.252295	0.985556	1.03472	0.0919786	0.968761	1.024	0.415437	0	0.634111	0.718033	0.152268	0	0	0.26719	0.333665	0.728361	0.308524	0.155594	0.320841	0	0.266666	0	0.17061
K7M8I8	0	1	0	0	1	0	6.2	19.73	178	5.9833	0	1.75627	0	0	1.32526	0	0	1.40731	0	0.968175	0	0.85157	0	0	1.33292	0	0.77606	0	2.88192	0	0	2.36666	0	0.896782
I1MCN3	13	11	12	5	4	4	23.3	95.719	863	68.352	5.61346	5.07444	6.06707	4.6328	6.92437	5.57592	3.56698	6.60303	3.36693	0.388529	6.25969	4.43921	4.50518	4.44431	6.57892	3.65646	0.876687	3.91031	6.32556	6.36694	3.70003	6.79982	4.17492	0.636964
I1MCK2	0	0	1	0	0	1	4.3	43.641	395	6.5316	0	0	0	0	0	0	0	0	0	#DIV/0!	0	0	0	0	0	0	#DIV/0!	0	0	0.967243	0	0	0.250012	0.512499
I1MCR5	1	1	1	1	1	1	1.2	112.12	988	15.13	0.100514	0.29951	0.0980679	0.169657	0.336028	0.129706	0.359078	0.420335	0.149238	0.39874	0.100323	0.41507	0.0870362	0.066799	0.133889	0	0.305108	0.0956307	0.0811725	0.0898242	0.0666656	0.0333344	0.0250012	0.0244055
C6TF47	1	1	0	1	1	0	4.3	24.303	231	8.8813	1.00514	0	0	0.640134	0.343596	0	0.958966	0.466388	0	0.681256	0.985272	1.05112	0	0	0.66699	0	0.32398	1.35389	0.982204	0	0.666656	1	0	0.678197
I1J717	5	4	4	1	0	0	31.9	25.624	235	5.8583	0	0	0	0.33864	0	0	0.501168	0	0	0.801445	1.0688	0	0	0.33301	0	0	0.546909	0.303635	0	0	0.666656	0	0	0.646194
C6TFC7	5	5	4	1	1	1	35.8	22.354	201	45.582	11.8291	5.92537	10.039	10.1762	8.54426	14.3723	9.42514	5.07222	9.96689	0.284009	13.2646	8.35183	11.7116	13.0863	7.57652	12.8979	0.974903	19.4553	12.6821	23.3259	15.0998	9.23334	12.2751	0.15064
I1ND14	4	3	3	1	1	1	8.6	67.626	617	7.4598	0.49755	0.98921	0.990804	0.665881	2.45775	0.616754	0.478918	1.0218	0.441336	0.397954	1.01728	1.95528	0.936154	0.333979	1.6729	0.331704	0.397985	1.36592	1.27831	0.924418	1.33331	0.666656	0.5	0.283984
I1JIK8	1	0	1	1	0	1	2.9	44.858	408	5.5995	0.476583	0	1.48149	2.1062	0	1.24383	2.57744	0	1.42733	0.832004	1.39974	0	3.00287	1.00097	0	2.02933	0.684678	1.29326	0	1.15315	1.33331	0	1.52501	0.83834
I1L398	0	1	0	0	1	0	9.9	19.14	172	7.2423	0	0.49755	0	0	0.674777	0	0	1.022	0	0.790844	0	1.03388	0	0	0.90146	0	0.927735	0	0.624984	0	0	1	0	0.766384
C6TJT0	0	0	1	0	0	1	4.1	39.898	367	7.4899	0	0	5.48326	0	0	4.47696	0	0	3.80635	0.914642	0	0	2.5346	0	0	2.35908	0.962002	0	0	4.03546	0	0	2.52499	0.766883
I1K223	1	1	1	1	1	1	2	91.55	808	5.3789	0.972154	0.972154	0.958293	2.90612	2.94495	2.80084	1.69685	1.73316	1.63727	2.01809e-05	2.96274	3.00925	2.76825	1.99097	1.99097	1.98315	0.000233822	1.971	1.91105	1.79763	6.40006	6.40006	4.80012	0.00176343
A0A0B2NQH6	3	3	2	3	3	2	29.3	16.274	140	23.652	2.9951	7.08113	3.45771	3.31728	4.94398	2.83882	2.2796	4.47038	3.75544	0.837635	3.98189	5.98055	3.21692	1.99991	4.74161	2.33058	0.315421	5.87979	7.32907	5.33914	5.06663	5.03316	1.27502	0.160865
R9RPL1	7	8	8	7	8	8	25.3	52.609	475	86.236	9.22776	16.0672	16.6458	12.3526	18.5916	17.0829	8.04809	10.7649	9.29808	0.0310982	14.0656	16.617	13.2716	10.5208	15.6273	18.2076	0.959442	10.5012	16.231	13.8735	10.4001	16.7667	11.0752	0.77824
C6TJZ1	1	0	0	1	0	0	8.8	11.851	102	5.8116	1.00504	0	0	0.646849	0	0	1.00136	0	0	0.780979	0.45873	0	0	0.33201	0	0	0.833893	0.66324	0	0	1	0	0	0.7929
I1N3M5	0	1	0	0	1	0	12.1	9.8521	91	5.69	0	1.51263	0	0	0.629434	0	0	0.444229	0	0.821839	0	0.432456	0	0	0.331041	0	0.861339	0	1.34473	0	0	1.33331	0	0.995479
K7LA98	1	0	1	1	0	1	2.5	71.575	653	6.026	0	0	0.485254	0.704435	0	0.988998	2.02351	0	0.944321	0.551586	0	0	0.378327	0.666021	0	0.665369	0.281184	1.00392	0	0.928896	1.33331	0	0.5	0.950828
K7MQS0	0	0	1	0	0	1	7.3	21.369	191	5.3982	0	0	0.990804	0	0	0.616533	0	0	0.965268	0.775949	0	0	0.952298	0	0	0.998038	0.975137	0	0	0.587919	0	0	0.750012	0.873195
A0A0B2NR06	2	2	1	0	1	1	13.8	32.295	289	14.151	0	0.758952	0.492917	0	0.131938	0.47532	0	0	0.944978	0.760811	0	0.544614	0.690007	0	0.668459	0.499019	0.942278	0	0.153859	0.919609	0	0.5	0.375006	0.847079
A0A0B2NR47	3	3	1	3	3	1	39.1	14.224	133	83.542	6.04599	9.07557	7.03497	6.28505	7.32801	4.36457	9.65927	11.8706	9.90677	0.0158027	10.2847	9.61095	5.16071	5.71107	5.71607	4.35992	0.1379	6.13451	8.04601	3.79264	5.70003	4	2.77507	0.287198
Q9FQD6	1	1	0	1	1	0	10	24.272	210	7.1884	0.502591	1.01027	0	1.71714	0.290193	0	0.932973	0	0	0.591649	1.42092	1.10334	0	2.00588	2.04136	0	0.560337	1.69178	0	0	1.33331	0.666656	0	0.88768
I1MQH2	1	0	0	1	0	0	1.2	90.044	812	5.2736	13.6572	0	0	13.05	0	0	5.55637	0	0	0.625225	9.77257	0	0	6.05246	0	0	0.762433	3.42395	0	0	14.9334	0	0	0.494298
A0A0B2Q0A1	1	1	1	1	1	1	13.8	15.092	138	12.08	1.48662	1	0	2.40772	1.00636	0.659374	0.343156	0.978696	0.483385	0.254043	1.29591	0.964637	1.48913	1.70335	0.33301	0.6673	0.472471	2.80677	1.31329	0.260448	1.7	0.666656	0	0.4922
K7KU10	2	3	2	0	1	0	9.6	38.114	344	5.4573	0	1.00504	0	0	0.655724	0	0	0.465787	0	0.824918	0	0.448361	0	0	0.666021	0	0.79973	0	1.00086	0	0	1.33331	0	0.851669
A0A0B2NRZ4	0	0	1	0	0	1	3.1	61.495	550	5.7469	0	0	1	0	0	0	0	0	0.787216	0.373901	0	0	1.54573	0	0	0.663407	0.627626	0	0	11.0206	0	0	1	0.416392
C6T3F0	1	1	0	1	1	0	5.6	18.111	162	12.715	2.56351	1.49703	0	1.60315	1.71645	0	1.93507	1.51043	0	0.961044	4.80666	2.02907	0	2.36837	1.70138	0	0.586614	2.29422	1.26447	0	3.3666	2.36666	0	0.57796
I1KPN2	0	1	0	0	1	0	1.4	96.377	870	6.5451	0	2.02492	0	0	0.277715	0	0	2.06876	0	0.439232	0	2.23914	0	0	0.66699	0	0.537884	0	1.58843	0	0	1	0	0.76957
I1LGD7	2	2	2	2	2	2	17.2	18.581	163	21.884	5.9885	6.47098	5.35739	6.73546	8.56517	9.57901	3.63308	4.21781	4.3391	0.00794214	5.58522	7.22064	7.43885	4.37709	4.34083	4.6928	0.0186918	10.061	9.31278	11.0119	3.70003	4.70003	3.00005	0.000813278
I1JFX0	2	2	2	2	2	2	31.4	20.693	191	22.003	9.74274	8.99548	24.977	11.233	9.60947	22.3435	9.6729	9.02031	21.6706	0.877728	11.9261	6.46686	17.7797	12.4263	8.31338	20.1162	0.759274	13.7887	14.3514	33.3554	11.8999	9.2665	18.3501	0.352732
C6SX07	1	0	0	1	0	0	5.9	21.567	187	5.6641	1	0	0	0.992859	0	0	0.45663	0	0	0.649354	0.96638	0	0	0.660018	0	0	0.806412	1.01417	0	0	3.3666	0	0	0.540094
A0A0B2NSR5	0	1	0	0	1	0	1.5	110.74	983	5.5687	0	1.60964	0	0	4.47196	0	0	5.74142	0	0.869996	0	3.81198	0	0	3.46109	0	0.948938	0	0.853387	0	0	7.66656	0	0.426999
A0A0B2P3S3	0	1	1	0	1	1	12.1	12.118	107	6.191	0	2.53246	0.490316	0	0.257078	0.649051	0	0.997191	1.42752	0.335677	0	2.75663	0.395983	0	1.33792	0.665369	0.705403	0	0.964121	1.2388	0	0.666656	0.5	0.462636
A0A0B2NT30	5	4	6	1	1	1	25	35.467	332	7.0555	6.04928	6.04928	5.96303	6.04724	6.12803	5.82816	6.94753	7.09623	6.70361	0.00325702	4.05818	4.12189	3.79178	6.7146	6.7146	6.68826	1.16023e-05	7.15863	6.94089	6.52893	17.5333	17.5333	13.1502	0.00335211
I1NBF8	0	2	2	0	2	2	32	17.678	153	20.288	0	2.99435	3.46287	0	3.75728	2.49366	0	3.26075	3.12218	0.978487	0	3.79675	3.6317	0	2.00491	4.02828	0.797861	0	7.08914	5.95522	0	1.66666	2.27502	0.257772
C6T918	1	3	2	1	3	2	12.7	37.085	338	24.753	0.494959	2.74227	3.98407	0.842341	3.30524	4.42803	0.479283	3.19472	3.97243	0.846244	0.999792	3.90142	4.26433	0.33201	2.93998	2.33099	0.412366	0.659187	4.79201	3.00796	1	2.63331	1.17501	0.403508
C6T4R9	5	5	5	1	1	1	35.5	17.667	155	6.9519	5.61817	6.54636	7.38981	4.31899	6.84238	7.40478	6.56299	4.60641	7.44757	0.98997	3.21697	4.84433	4.92439	4.0679	3.03329	5.58683	0.919919	5.04382	3.55399	3.63306	6.40006	5.06663	4.75015	0.130472
I1L7F3	2	2	2	2	2	2	16.7	15.411	132	83.744	1.68715	2.2001	2.17389	2.57161	2.20733	1.75334	0.857574	1.34213	1.15915	0.0184966	1.44554	2.64452	2.90873	2.67112	2.33714	3.02862	0.521032	3.98939	3.81917	5.22464	2.93331	2.59997	1.95001	0.0249104
C6TKR7	1	0	0	1	0	0	3.1	29.339	257	5.5329	1.5025	0	0	1.31964	0	0	0.979264	0	0	0.846025	0.932449	0	0	0.663957	0	0	0.826071	1.00043	0	0	2.03331	0	0	0.672183
I1JCB6	0	1	0	0	1	0	5.4	31.884	298	6.2623	0	0.492414	0	0	1.03241	0	0	0	0	0.373901	0	0.997146	0	0	0.666021	0	0.79612	0	0.652141	0	0	1.33331	0	0.670113
A0A0B2NTL1	1	0	1	1	0	1	8	38.08	349	11.935	0.502591	0	1.97668	0.319857	0	1.56657	0	0	0.398539	0.373939	0.509295	0	2.37836	0	0	1.33167	0.574011	0.336002	0	1.52195	0.666656	0	0.750012	0.790941
I1JCA6	2	3	2	0	1	0	11	58.066	545	5.8396	0	0	0	0	0	0	0	1.0659	0	0.373901	0	0	0	0	0	0	#DIV/0!	0	0	0	0	0.333344	0	0.373901
A0A0B2SC72	2	2	3	2	2	3	17.6	32.996	307	27.889	5.72606	4.24793	8.8073	7.34211	4.42283	6.56722	7.75847	7.27173	7.05728	0.235517	5.10794	5.28254	8.99295	6.07809	4.73911	6.11746	0.57682	5.862	4.29744	6.20316	6.23334	5.93337	6.05006	0.356256
C6T4W6	0	1	1	0	1	1	5.3	17.282	151	6.0048	0	2.50792	0.49027	0	1.96452	0.654228	0	1.94804	2.55017	0.550493	0	3.63675	0	0	4.37803	0.333665	0.856413	0	2.60693	0.255351	0	3.3666	0	0.909933
K7LQC5	0	1	1	0	1	1	3	53.5	471	5.6196	0	0	1.48614	0	0	0.931698	0	0.510702	0	0.712158	0	0	0.903914	0	0.333979	0.663407	0.93465	0	0.329489	0.936379	0	0.333344	1	0.958067
I1LR60	16	16	15	1	1	1	39.4	61.704	584	30.611	2.97371	4.05027	3.4872	5.12873	4.05636	4.21556	3.34477	4.11828	2.16326	0.12903	2.87734	4.03098	4.26137	3.87407	3.04027	2.52639	0.37734	4.78845	2.87732	1.41076	3.89991	2.69997	2.39994	0.982244
I1MC38	1	0	0	1	0	0	7.4	26.127	231	6.1637	1.01027	0	0	0.286979	0	0	1.50195	0	0	0.471352	1.0381	0	0	0.66699	0	0	0.778584	0.984381	0	0	1	0	0	0.991652
K7MHB8	0	1	0	0	1	0	3.8	38.651	343	5.656	0	0	0	0	0.350832	0	0	0	0	0.373901	0	0.481531	0	0	0.33201	0	0.810838	0	1.0124	0	0	1	0	0.993467
Q6TXD0	3	1	3	2	0	1	16.6	47.041	445	37.2	0.994676	0	0.499977	1.35767	0	0.673328	2.04191	0	0.501937	0.82604	0	0	0.425611	1.00197	0	0.666335	0.273784	0.693917	0	0.629902	1.33331	0	0.250012	0.86155
A0A0B2NU46	1	0	0	1	0	0	5.8	23.364	207	5.5057	1.49199	0	0	2.03918	0	0	2.62077	0	0	0.869475	2.55727	0	0	1.68056	0	0	0.78872	0.546626	0	0	9.43322	0	0	0.400223
A0A0B2NU73	0	0	1	0	0	1	0.8	267.32	2398	5.8064	0	0	0.49027	0	0	0.654228	0	0	0	0.373901	0	0	0	0	0	0.333665	0.373901	0	0	1.96568	0	0	0	0.373901
C6KXH6	1	1	0	1	1	0	4.4	58.804	523	11.689	0.476442	1.00537	0	2.1136	0.633782	0	0.933314	1.55761	0	0.917231	0.819568	2.17412	0	0.666021	0.666021	0	0.455912	1.74644	0.57492	0	1.33331	1.33331	0	0.873706
A0A0B2R397	2	2	3	1	1	2	36.5	9.557	85	39.36	16.8762	4.57072	7.68938	19.112	3.13555	10.105	26.305	10.9643	10.4948	0.50107	21.3401	4.64584	10.1425	12.4513	3.87314	8.04596	0.515526	34.4174	8.2	15.1645	14.5999	4.19988	7.80017	0.284238
C6THH3	1	2	2	1	2	2	32.4	18.602	173	35.996	0.507209	3.53034	2.96726	0	1.41169	2.19684	1.04142	4.91158	4.43811	0.176184	0.556857	2.89222	2.2851	0.66799	2.83937	2.68872	0.883901	0	2.17744	2.06422	0.666656	2.66666	3.54995	0.471375
A0A0B2NUA2	1	2	1	1	2	1	10.8	24.985	222	14.295	0	0.9951	0	0	1.34912	0.339474	0	0.486668	0	0.410562	0.525891	2.66889	0	0.33498	2.70826	0.332669	0.960196	0.689535	1.28939	0	0	1.7	0.250012	0.988841
A0A0B2SIG4	1	1	0	1	1	0	1.1	170.55	1484	7.7237	0	0.248676	0	0.345552	0.343961	0	0	0	0	0.116119	0.52407	0	0	0	0	0	0.373901	0	0.342204	0	0	0.166666	0	0.668634
A0A0B2NUC8	0	2	0	0	2	0	18.8	15.87	144	11.871	0	4.03077	0	0	1.88472	0	0	5.76379	0	0.557181	0	3.66032	0	0	3.04027	0	0.902611	0	2.16438	0	0	2.69997	0	0.884493
I1KW97	1	1	1	1	1	1	3.4	43.024	383	7.3574	5.0947	6.0752	1.45544	5.41798	4.32225	2.99307	4.43331	3.50814	2.48292	0.440351	2.00198	5.68665	1.73435	6.40573	4.04227	3.02248	0.452236	4.82239	3.18288	1.16418	8.76666	3.73319	3.52508	0.319874
I1JDD3	1	2	2	1	2	2	6.8	34.091	309	13.738	2.54236	1.97328	2.46691	3.05886	3.8728	2.22247	1.36746	1.9287	3.88869	0.506448	1.21124	1.72259	2.25028	1.33389	2.3674	3.02737	0.422612	3.13395	3.00789	2.75663	2.03331	3.70003	2.27502	0.606573
I1LR74	2	1	2	0	0	1	21.1	20.986	185	5.7801	0	0	0.490316	0	0	0.64883	0	0	0.441519	0.804712	0	0	0.411233	0	0	0	0.373901	0	0	0.941397	0	0	0.5	0.700048
C6T244	0	1	1	0	1	1	19.7	13.975	122	10.208	0	0	0.148595	0	0.178463	0.433805	0	1.05427	0.136003	0.615389	0	0.275838	0	0	0.501954	0.566936	0.25948	0	0.155971	0.22202	0	0.166666	0.0750012	0.607199
I1NHG0	1	1	1	1	1	1	3.5	58.147	544	16.82	0	0	0	0.209395	0.212192	0.201809	0	0	0	2.97444e-07	0.152402	0.154794	0.142397	0.267681	0.267681	0.26663	6.61528e-06	0.206676	0.20039	0.188496	0.1	0.1	0.0750012	0.000416622
A0A0B2QI85	1	1	1	1	1	1	4.3	42.633	392	12.198	0.249731	0.0953779	0.0475268	0.266654	0.492639	0.166242	0.237018	0.515972	0.0943381	0.876171	0.177913	0.163987	0.0835594	0.200197	0.100197	0.133267	0.950747	0.376005	0.254776	0.0912968	0.266666	0.2	0.05	0.547904
C6TIL2	0	1	0	0	1	0	8.4	20.813	191	6.2079	0	2.01018	0	0	1.30375	0	0	2.57752	0	0.682012	0	1.50148	0	0	1.70235	0	0.933739	0	1.25419	0	0	2.03331	0	0.760675
A0A0B2NUS6	1	1	0	1	1	0	3.7	29.932	272	6.4033	1.01027	0.481625	0	0.286544	1.78351	0	2.06834	0.488741	0	0.855125	1.07239	0.921662	0	0.668959	0.66699	0	0.614619	0.260696	0.640607	0	0.333344	1	0	0.700118
A0A0B2NUV9	1	0	0	1	0	0	7.4	21.57	189	5.6095	0	0	0	0.17611	0	0	0	0	0	0.373901	0	0	0	0	0	0	#DIV/0!	0.353203	0	0	0	0	0	0.373901
I1NE40	1	1	0	1	0	0	4.1	91.451	772	5.3073	0.502497	0	0	0.326343	0	0	0.413347	0	0	0.876797	0	0	0	0	0	0	#DIV/0!	1.7557	0	0	0.666656	0	0	0.593082
A5YT86	1	5	3	1	5	3	19.4	40.124	372	34.781	1.00504	5.9951	4.97747	0.646849	6.38761	1.52342	1.00058	3.90554	3.38083	0.966093	0.45873	6.40131	1.82718	0.66799	4.70941	2.32678	0.886017	0.66324	7.67188	3.07468	0.666656	6	2.25001	0.764692
K7LG42	1	1	0	1	1	0	8.3	24.855	217	6.1085	0	0.999906	0	0.352234	1.01359	0	0	0	0	0.200191	0	0.394751	0	0	0	0	0.373901	0.352906	1.35684	0	0	0.666656	0	0.494631
C6TLE9	1	1	0	1	1	0	13.8	14.203	123	7.1561	15.6606	2.51225	0	14.8113	1.66454	0	40.2288	1.39001	0	0.581443	15.477	1.94381	0	12.8252	4.38303	0	0.991364	21.2301	3.0185	0	12.7998	1.7	0	0.696574
K7LK73	0	0	1	0	0	1	9.4	20.942	181	6.8696	0	0	0.990618	0	0	0.629035	0	0	1.44743	0.631433	0	0	0	0	0	0.999004	0.373901	0	0	0.928775	0	0	0.5	0.705188
I1NHW4	15	15	14	0	1	1	37	61.249	575	44.063	0	1.97913	4.49784	0	3.46517	4.50758	0	6.73925	3.66193	0.750588	0	2.86944	3.98585	0	4.04227	6.36284	0.620096	0	3.53259	5.3139	0	3.70003	2.52499	0.670299
A0A0B2NVD8	1	1	1	1	1	1	8.3	16.255	145	15.125	1.19068	2.01018	1.47053	1.83124	1.30441	1.97948	0.650458	1.9736	1.92908	0.716087	0.742389	1.44772	1.30994	0.665614	2.03536	2.362	0.406923	0.413899	2.33415	1.19396	1.46666	2.69997	1.77502	0.375786
I1NI06	2	3	2	1	1	1	9.5	47.989	476	29.791	1.0025	1.01027	1.48623	0.823113	0.291268	0.924374	0.498637	2.02178	0.987671	0.374127	0.457606	1.01855	1.45986	1.16994	0.333979	0.665369	0.536433	0.323211	1.66268	0.247916	0.833313	0.333344	0.5	0.715165
A0A0B2NVG2	1	1	1	1	1	1	1.9	89.179	790	8.736	0.302026	0.200504	0	0.15874	0.166181	0	0.448077	0.413523	0	0.309454	0.302425	0.143192	0	0.333886	0.133398	0	0.958536	0.330895	0.190086	0.322404	0.366656	0.2	0.250012	0.900969
A0A0B2NVH3	2	2	2	2	2	2	14.1	20.747	192	35.614	5.50886	6.04551	9.49097	8.33792	6.41317	7.32459	4.31547	4.44224	7.86182	0.230709	3.39287	6.99123	5.57306	8.09485	8.08829	18.8964	0.164449	5.79972	6.91853	10.6948	3.86675	6.06663	5.575	0.180024
I1LC96	4	5	4	4	5	4	28.7	49.853	464	143.61	4.77054	6.37816	5.47257	4.35731	4.42615	5.18287	5.28086	4.80846	5.90658	0.17726	3.28884	6.52447	3.12118	4.88105	4.27611	3.95696	0.960637	5.74832	7.74952	4.96048	3.2665	3.89991	3.47511	0.0375653
A0A0B2NVJ5	0	0	1	0	0	1	2.5	63.032	566	5.1967	0	0	0.990804	0	0	0.616154	0	0	0	0.373901	0	0	0.981814	0	0	0.6673	0.804149	0	0	0	0	0	0	#DIV/0!
I1KYB6	2	2	3	2	2	3	12.6	32.586	301	34.479	5.02591	4.6912	7.97594	3.19883	5.34398	4.95651	4.45186	5.46001	4.19656	0.803678	5.07333	3.98113	5.57403	4.34083	4.70785	6.92772	0.65594	3.70601	3.49329	3.79684	4.70003	5.16672	3.17506	0.324896
K7K1R2	1	0	2	1	0	2	5.4	47.811	443	41.452	0.99477	0	2.53597	1.35295	0	1.10994	0.456021	0	1.74013	0.900379	0.370351	0	1.40005	0.668959	0	1.39676	0.873781	1.03338	0	1.03612	0.333344	0	1.17501	0.722669
I1KEY6	5	3	6	1	0	1	11.9	97.347	885	58.066	7.14239	2.48125	8.39905	8.69202	3.82102	10.7967	11.5523	3.04025	11.0443	0.832871	7.69503	0.905751	6.44396	6.24191	2.33595	8.67593	0.804602	6.05872	2.31949	9.54651	7.49985	2.99997	8.32497	0.915729
A0A0B2NVP6	0	1	1	0	1	1	14.2	14.854	134	9.6413	0	0	0.348293	0	0.105814	0.114385	0	0.10218	0.342343	0.526544	0	0.0996511	0.294072	0	0.1	0.199704	0.777807	0	0.0625559	0.142609	0	0.166666	0.125001	0.679778
K7LG19	1	1	1	1	1	1	1.3	107.12	975	183.98	0.997314	0.348718	1.74558	1.17862	0.441486	0.295825	2.27341	0.891491	0.718033	0.308811	1.32282	0.340998	0.953124	1.67337	0.334292	1.09716	0.752798	1.4825	0.205198	1.17515	0.5	0.233331	1	0.445815
A0A0B2NVY7	2	1	0	2	1	0	9.1	32.101	296	15.414	2.74562	2.01545	0	3.03312	0.938408	0	3.60938	2.08661	0	0.697944	2.41213	2.14103	0	2.53988	2.70138	0	0.852987	1.40645	0.561725	0	2	4.03316	0	0.333822
I1MMI6	2	1	1	1	1	1	15.5	23.869	207	8.2176	0.49755	0	0	0.665651	0	0	0.477356	0.487573	0.460597	0.317604	1.03424	0	0	1.00197	0.66799	0.998038	0.207006	1.0119	0.672843	1.27775	1	0.666656	0.750012	0.417992
A0A0B2NW31	2	0	0	1	0	0	29.1	14.694	134	5.4241	0	0	0	0	0	0	0	0	0	#DIV/0!	0	0	0	0	0	0	#DIV/0!	0.0988533	0	0	0	0	0	0.373901
K7LA88	1	2	1	0	1	1	6.7	43.898	417	5.2393	0	0.251239	0	0	0.165352	0.315701	0	0	0	0.153427	0	0	0	0	0	0	#DIV/0!	0	0	0	0	0.166666	0	0.373901
K7LA75	1	1	0	1	1	0	14	9.4313	86	15.006	3.03557	1.70769	0	4.02024	1.17522	0	4.13065	2.0359	0	0.857194	3.94926	1.62174	0	2.83634	1.26708	0	0.746019	2.22311	1.40176	0	3.70003	1.96666	0	0.615157
I1MJZ5	1	0	1	1	0	1	4	44.593	399	9.6101	0.0502686	0	0	0.0312936	0	0.0333633	0	0	0.0441524	0.727041	0.105282	0	0.0443234	0	0	0	0.177589	0.0671445	0	0.0940887	0	0	0	0.127104
C6TN23	1	1	1	1	1	1	4.4	35.862	321	37.303	0.100009	0.351809	0.398825	0.483818	0.226366	0.176174	0.100175	0.0287752	0.264631	0.236772	0.326276	0.403552	0.565281	0.334073	0.300688	0.432566	0.400474	0.660834	0.534473	0.877265	0.433344	0.266666	0.300005	0.0334163
C6TJ37	0	0	2	0	0	2	8	38.18	349	11.558	0	0	2.96716	0	0	2.2035	0	0	2.3918	0.956605	0	0	1.77603	0	0	2.32875	0.859497	0	0	1.8113	0	0	1.75001	0.981752
A0A0B2Q2P4	0	0	1	0	0	1	1.4	88.486	809	5.268	0	0	1.48117	0	0	1.26495	0	0	0.943945	0.848762	0	0	1.39494	0	0	1.33363	0.976179	0	0	0.895447	0	0	0.250012	0.525741
K7MSW4	1	0	1	1	0	1	6.3	29.582	253	9.5009	0.553194	0	0.348827	0.326513	0	0.078597	0.605286	0	0.565014	0.308434	0.397315	0	0.432453	0.200197	0	0.232875	0.446022	0.570614	0	0.583802	0.266666	0	0.175001	0.316541
A0A0B2NWF9	1	1	1	1	1	1	3.9	25.487	232	6.4955	3.0205	1.99477	2.9674	1.57311	2.37603	2.18996	1.45678	5.70164	1.86906	0.521837	2.54869	4.25774	2.80725	2.00588	1.33595	1.65939	0.0531676	1.64014	3.1745	2.11378	1.33331	1.33331	2.27502	0.296162
C6TF21	1	0	1	1	0	1	14.5	11.995	110	8.0364	1.00523	0	0.995681	0.633451	0	0.289321	1.43546	0	0	0.755457	1.51043	0	0	0.33301	0	0.332669	0.61398	2.06577	0	0.321953	0.666656	0	0.250012	0.505124
A0A0B2QDN4	1	2	0	1	2	0	5.8	51.958	468	13.209	1.01027	0.98464	0	0.286766	2.07728	0	1.00117	3.06386	0	0.6369	1.05475	1.01665	0	0.664926	2.70638	0	0.649864	0.644029	1.94121	0	1.7	2.33331	0	0.620419
A0A0B2NWL2	1	1	1	1	1	1	10.4	22.723	202	6.0185	0	1.01446	0	0	0	0.339474	0	0	0	0.373901	0.542857	0	0	0	0.33498	0	0.760849	0.335442	0.342748	0.966702	0	0	0	0.0587524
I1MK36	3	3	3	3	3	3	22.9	25.476	218	122.2	2.91444	2.5131	1.97367	2.22759	2.31717	2.09553	1.85091	2.56882	1.62995	0.535294	1.36945	0.413315	3.99188	1.71379	1.6729	2.75898	0.917919	2.62195	2.09054	2.53073	1.93331	1	2.65003	0.334842
I1MIL0	2	1	2	2	1	2	12.9	16.14	139	14.122	4.57953	1.4918	2.43073	5.9755	2.08179	4.65154	3.45955	1.46051	3.20541	0.306482	4.56935	1.38746	3.53756	5.34248	2.70726	3.69165	0.570097	9.6059	2.00537	4.69512	5.83328	2.03331	3.05002	0.51182
A0A0B2QNR7	1	1	1	1	1	1	3.8	27.082	239	6.5642	10.6681	4.04462	4.96726	9.34945	4.45071	5.54277	6.84044	4.64907	5.34063	0.632306	5.41816	1.09187	3.49458	5.39282	3.03439	2.69078	0.81823	8.9136	2.95626	3.64057	11.4332	4.70003	3.02492	0.722058
I1MM44	4	5	5	4	4	5	19.9	44.81	418	79.382	2.69252	3.51201	7.41768	3.54887	3.745	5.8651	3.59672	1.96485	7.29963	0.957337	3.61067	4.01041	6.77364	3.77716	4.51402	6.48616	0.925525	2.78071	4.27125	9.46446	2.76666	3.3666	5.37512	0.485358
I1MXX5	3	3	2	3	3	2	15.5	30.975	284	48.431	7.9297	4.00886	7.41117	5.79239	4.83876	5.95508	3.57608	6.68407	5.61163	0.819175	5.40359	4.42145	6.6618	7.48523	5.98274	7.9569	0.13481	8.72677	7.56134	11.5904	6.16672	4.53331	4.4501	0.0325373
K7N3B1	0	0	1	0	0	1	1.2	114.94	1008	6.5451	0	0	0.0495379	0	0	0.0309308	0	0	0.0375896	0.897807	0	0	0.0396868	0	0	0.100097	0.604719	0	0	0.191137	0	0	0	0.373901
I1L3P6	3	2	4	3	2	4	12.1	60.251	554	51.365	0.492414	1.50749	5.56686	3.87153	1.69508	6.2351	0	0.953688	5.73985	0.483505	1.49071	0.85897	9.35035	1.6729	1.33792	3.78943	0.595661	4.138	6.39872	8.37175	1	1	4.10008	0.056015
Q9ZTZ2	2	1	2	2	1	2	12	14.68	133	12.713	12.076	27.3356	20.4208	13.6566	24.9974	15.3813	14.2884	42.1632	20.0723	0.46078	23.8434	49.7193	30.0078	15.1074	31.3252	21.5554	0.263155	15.23	37.2843	25.9826	34.0344	54.7006	25.2499	0.335092
K7MXP9	1	1	1	1	1	1	39	4.3871	41	27.936	3.52304	3.9689	6.89425	1.89298	6.8925	7.11054	3.57662	6.61496	10.5	0.576168	3.05667	5.87483	5.97228	3.00481	5.37843	7.35497	0.868789	1.97285	4.52556	3.06927	3.3666	5	4.80012	0.253699
C6SYY9	2	2	2	2	2	2	14.2	13.957	120	13.487	6.11525	11.5515	6.9588	8.49908	15.0414	6.11482	7.47371	13.7017	4.36578	0.738273	4.88296	10.3901	3.98784	8.20646	13.4001	6.73652	0.347198	1.10294	1.72249	3.00388	11.4332	22.3	9.35016	0.0375303
I1MV74	1	1	2	1	1	2	9.9	33.38	304	13.095	0	0	1	0	0	0.339474	0.500779	0	0.966442	0.279969	0	0.56766	0.473076	0	0.166502	0.332669	0.418065	0.339792	0	1.57115	0	0.333344	0.5	0.511756
C6TKP4	1	1	1	1	1	1	4.3	27.165	255	13.781	0	2.01008	1.73378	0.685043	1.30969	1.08854	0	0.443767	0.923843	0.151747	1.52391	1.03325	0.936008	1.00294	1.00294	0.664871	0.269434	1.75102	2.01003	1.23357	0.666656	0.666656	1.37501	0.0810799
Q9LLR1	3	3	4	3	3	4	13.9	58.773	539	38.982	3.99053	4.00495	7.11625	5.32724	5.80936	5.6239	5.68731	4.18918	4.89726	0.219147	2.53073	3.89127	4.57773	5.78141	4.47119	5.12565	0.109182	5.05371	4.89936	4.16078	4.56678	5.93337	3.25013	0.889946
Q39804	17	15	17	1	1	1	35.4	73.491	666	20.606	0.476348	1.4919	1.48614	2.47252	3.139	1.6108	0.453602	1.97748	1.40394	0.146105	0.2944	2.45586	0.888597	2.37231	1.33389	2.32766	0.334612	1.38757	2.98454	2.18909	2.03331	2.03331	2.02501	0.751299
I1KXE8	0	0	1	0	0	1	4.2	34.539	307	5.646	0	0	0.485486	0	0	0.975423	0	0	1.42865	0.806263	0	0	1.41016	0	0	0.663407	0.656834	0	0	1.20529	0	0	1	0.902039
C6T3R2	0	2	0	0	2	0	14.7	11.52	102	11.653	0	5.05513	0	0	4.73951	0	0	4.72036	0	0.997853	0	2.32128	0	0	2.70028	0	0.920361	0	2.53783	0	0	4.40006	0	0.732473
C6SY63	2	2	1	2	2	1	16.3	22.524	203	19.321	0.852855	1.89272	0.73299	3.43881	2.41998	1.47603	2.2023	2.35384	0.945166	0.444637	3.11272	1.21577	1.11466	3.44265	2.04027	0.665369	0.831009	2.28239	2.22696	0.904162	2.59997	1.03331	1	0.726842
I1K6H2	2	0	3	1	0	1	9.2	104.25	921	8.3711	0.847625	0	0	1.00757	0	0.339474	0.850808	0	0	0.707202	0.427791	0	0	0.467284	0	0	0.953284	0.561717	0	0.966702	0.566656	0	0.250012	0.505492
K7LUV4	1	0	0	1	0	0	1.8	68.335	606	6.2864	0.446381	0	0	4.18042	0	0	1.99898	0	0	0.662329	4.6051	0	0	4.05321	0	0	0.932643	1.19883	0	0	0	0	0	0.373901
I1KYT2	0	1	1	0	1	1	6.9	28.975	260	5.2428	0	0.507209	0.499977	0	0	0	0	0.255754	0.50344	0.156613	0	0	0	0	0	0	#DIV/0!	0	0.164735	0	0	0	0	0.373901
I1KYW3	0	0	1	0	0	1	7.9	22.633	203	5.6215	0	0	0.485393	0	0	0.982337	0	0	0.419463	0.626091	0	0	0.885874	0	0	0.665369	0.85195	0	0	1.24844	0	0	0.5	0.607515
K7MXH4	0	2	0	0	2	0	1.5	179.15	1616	15.27	0	3.97173	0	0	2.4631	0	0	2.79355	0	0.933564	0	3.32974	0	0	2.36906	0	0.825686	0	1.97693	0	0	3.13325	0	0.770547
I1KQH2	4	2	3	4	2	3	14.1	53.114	474	75.115	5.57294	2.5179	2.95225	3.93246	2.34077	3.88344	0.839613	2.04107	1.86248	0.0484508	3.32017	2.07178	3.14865	5.35499	3.04036	4.32566	0.14665	3.78377	1.59166	3.79083	5.3666	3.66656	3.00005	0.400123
I1LA40	2	3	2	0	1	0	18	31.955	284	53.348	3.69313	3.50155	3.78287	4.49882	3.77156	5.52446	3.82384	3.72655	2.11281	0.14123	2.40572	0.604662	4.27051	2.96786	3.67087	7.85383	0.265008	3.83122	4.71054	5.53719	4.53331	4.70003	5.20011	0.835023
A0A0B2NYA8	3	3	3	3	3	3	11.7	53.161	469	33.704	4.03548	3.01531	4.95286	2.23303	1.95223	3.15585	2.95614	3.04253	2.89764	0.22959	1.93828	3.6201	1.77544	3.33698	2.33485	1.98608	0.887255	3.73929	2.92182	2.4415	4.3666	3.3666	4.05011	0.136269
A0A0B2NYC0	5	4	3	5	4	3	35.5	25.063	234	76.269	17.14	10.3953	7.37541	26.0715	10.8065	5.0026	14.3268	9.03572	4.70376	0.539492	19.0143	8.54583	4.37316	21.1902	13.0966	5.89076	0.680713	14.4718	9.87827	4.79008	27.2997	11.6331	3.82513	0.575082
I1JB64	2	2	1	2	2	1	11.2	52.883	482	26.957	0.984781	6.0653	2.5369	2.03783	5.00971	0.879165	0.97868	3.97101	0.900547	0.686168	1.94712	4.99762	0.873717	0.999031	5.41251	0.662317	0.90566	1.67243	4.21981	1.59119	2	4.73319	1.27502	0.903962
H2D5S3	5	4	6	1	1	1	25.3	35.204	328	136.98	24.2344	32.0354	59.3098	23.8666	38.2666	57.3377	27.5239	45.5595	68.9712	0.651068	22.0401	32.8095	40.8777	24.1833	28.082	55.9555	0.733284	19.5786	32.1565	77.0909	23.9665	30.1333	42.0508	0.58268
I1JC42	1	1	1	1	1	1	8.1	28.91	259	6.8497	0.303557	0.251781	0.149998	0.053636	0.127766	0	0.086984	0.253288	0.235052	0.111004	0.0922613	0.146834	0.144017	0.0664051	0.167093	0.166534	0.888844	0.277267	0.194198	0.247174	0.2	0.133331	0.0750012	0.0762381
I1JCD0	2	1	2	2	1	2	19.2	19.882	172	23.897	4.04104	0.994959	1.99118	1.15379	1.35633	0.59153	2.50151	2.09168	1.952	0.0152195	3.69154	1.53298	1.98142	2.33389	0.33201	1.99997	0.401638	1.92774	0.580224	0.885289	3.70003	1	0.5	0.604994
I1NAD0	2	1	2	2	1	2	9.5	33.019	306	37.924	8.65577	9.10573	5.56964	5.41077	8.74641	2.02504	7.91861	14.0562	2.24517	0.53221	10.3107	10.2389	5.38779	8.45281	10.4664	2.66036	0.637229	7.31416	6.21885	3.98708	7.40006	17.5333	2.27502	0.520381
C6TH23	3	5	4	1	1	1	43.9	17.5	155	43.044	7.88306	12.0463	6.04617	9.01893	8.84566	4.29259	10.6187	9.65819	6.71911	0.452868	9.45563	16.5488	6.66569	8.69072	8.71229	4.25996	0.327667	12.6005	14.8042	5.88971	6.6334	10.3666	3.49998	0.270185
I1NAI9	0	1	0	0	1	0	4.1	31.913	293	7.2315	0	0.893281	0	0	1.37389	0	0	0.75949	0	0.715473	0	0.567555	0	0	0.766499	0	0.844958	0	0.576933	0	0	1.33331	0	0.630107
C6TN03	4	7	6	4	7	6	28.8	30.001	264	243.62	10.0302	15.9796	12.8118	8.55903	24.5745	16.6611	7.73803	12.9689	10.9095	0.28111	9.22352	14.437	10.8344	8.74543	14.7916	14.4029	0.668456	9.39996	13.6968	11.3322	10.4332	16.0998	11.3501	0.620865
I1NA39	7	6	7	7	6	7	46	27.008	237	138.48	19.6504	35.7082	29.4171	24.0356	25.1056	27.7495	25.0107	34.8796	30.5775	0.213538	27.8418	36.9696	25.6363	19.5517	22.6733	21.5626	0.0684149	53.2127	54.3259	60.3306	15.5999	24.1664	15.1002	0.000513599
A0A0B2NZ30	0	0	1	0	0	1	13.5	13.281	133	7.5312	0	0	2.46161	0	0	2.576	0	0	2.26006	0.930976	0	0	3.78711	0	0	3.72715	0.991537	0	0	3.74786	0	0	2.52499	0.800086
I1JCM5	1	0	2	1	0	2	7	79.413	739	18.215	0	0	0.991129	0	0	0.595634	0	0	0.925534	0.779308	0.520427	0	2.54403	0	0	0.666335	0.37804	0	0	1.18209	0	0	0.250012	0.483492
C6TDC1	1	0	0	1	0	0	12.4	18.13	170	6.2686	2.00433	0	0	1.68842	0	0	2.06542	0	0	0.894448	0.36879	0	0	1.6729	0	0	0.488904	0.281775	0	0	0.666656	0	0	0.62304
A0A0B2NZ73	4	2	2	1	1	1	35.5	17.556	152	17.966	0.497361	0	0.49027	1.01769	0.708436	0.654228	0	0.443434	0.502689	0.0701922	1.05152	0.428497	0	1.29224	0.66699	0.332669	0.549958	0.671445	1.98371	0	1	1	0.250012	0.841713
A0A0B2PW55	1	0	0	1	0	0	3.6	43.154	384	5.5005	2.25386	0	0	1.96787	0	0	3.58762	0	0	0.712425	5.07702	0	0	2.69941	0	0	0.700451	1.70907	0	0	4.70003	0	0	0.582017
A0A0B2NZB3	1	1	1	1	1	1	3.7	34.759	322	6.5379	0.999906	2.02059	0.990711	1.34617	0.58097	0.623416	1.43468	0.999826	0.964657	0.385605	0.880614	2.15921	0.428617	1.33595	1.33292	0.999004	0.906266	2.05018	0.932748	0.604929	1.33331	2.36666	0.5	0.783648
K7MYU5	2	3	1	2	3	1	6.5	111.77	957	25.089	0	2.02474	0.985741	1.0435	0.290598	0.956291	0.979264	1.53449	0	0.890499	1.03518	2.18887	0.948602	1.00097	1.33301	1.33167	0.704527	0.998682	1.94668	0	1.33331	2.33331	0.750012	0.537307
C6SYC1	6	7	8	2	1	3	57.1	19.923	168	104.23	21.4776	46.3485	28.85	19.7723	29.09	23.8427	24.0143	36.6585	29.6236	0.266485	22.7994	48.2271	28.0428	16.8572	29.9644	25.8057	0.366448	28.2094	38.6326	34.7498	20	39.6991	22.1752	0.397098
I1NHF4	0	0	1	0	0	1	5.5	47.074	435	8.0268	0	0	0.489898	0	0	0.679263	0	0	0.256224	0.591356	0	0	0.682324	0	0	0.333074	0.669425	0	0	0.679399	0	0	0.150002	0.489109
A0A0B2NZG7	0	1	0	0	1	0	4.4	45.124	409	5.33	0	1.51263	0	0	0.6294	0	0	0.970791	0	0.78262	0	0.432784	0	0	3.38137	0	0.435854	0	1.33102	0	0	0.666656	0	0.678482
A0A0B2NZI1	10	14	11	1	2	2	37.6	58.603	545	141.23	0.549755	1.0458	1.76829	0.563843	1.4193	2.16268	0.474314	1.27173	2.27504	0.955246	0.520312	1.988	1.7291	0.401382	1.00225	1.82758	0.613237	0.958548	1.78665	2.91213	0.299997	0.9	1.92502	0.316878
A0A0B2NZI4	0	1	0	0	1	0	2.8	55.54	492	5.6792	0	1.50938	0	0	0.857712	0	0	1.22729	0	0.817192	0	2.14309	0	0	1.13459	0	0.69883	0	0.721214	0	0	1.46666	0	0.671985
I1ML37	0	0	1	0	0	1	1.1	96.71	878	5.3052	0	0	0	0	0	0.652365	0	0	1.506	0.630439	0	0	2.02407	0	0	0.999004	0.673282	0	0	0	0	0	0.5	0.373901
I1MP12	1	0	1	1	0	1	5.9	20.696	187	8.7351	1.8595	0	3.10989	1.18367	0	2.69252	2.53987	0	3.97567	0.563648	1.86911	0	2.76552	2.17385	0	1.96378	0.884353	2.69431	0	2.9948	1.16666	0	1.225	0.347012
Q1ERH0	0	2	2	0	2	2	21.5	18.311	172	16.142	0	0.253614	0.499977	0	0.713847	0	0	1.30992	0.944884	0.32402	0	0	1.15458	0	0.836434	0.899605	0.70807	0	0.314454	0.910383	0	0.333344	0.325013	0.548691
A0A0B2NZP9	0	1	1	0	1	1	3.4	51.815	468	15.377	0	0.0502591	0.0990804	0	0.0324127	0.0616754	0	0.0512094	0.0946387	0.625049	0	0.0517608	0.0936445	0	0	0	0.148014	0	0.031247	0.0911315	0	0.0333344	0	0.363248
C6SZ81	2	2	3	2	2	3	21.1	15.571	133	23.468	3.02436	2.99958	3.43217	4.78937	3.04758	6.2673	2.0001	4.053	4.13977	0.325351	1.66526	3.45856	5.89788	2.03633	2.03439	4.0507	0.527413	1.6491	3.92716	6.52622	2.36666	3.3666	5.04997	0.798493
C6T8E0	1	0	1	1	0	1	5.7	38.238	349	7.3662	1.00495	0	2.86076	1.32301	0	2.6351	2.52332	0	2.24503	0.818621	2.68113	0	2.92584	2.33389	0	2.85859	0.919526	1.25346	0	0.938753	3.70003	0	2.77507	0.290734
I1NHP9	1	1	0	1	1	0	3.8	68.141	628	12.086	1	1	0	0.992662	1.00659	0	0.999611	0.418644	0	0.683656	0.983659	0.945343	0	1.33595	0.999906	0	0.805026	0.645216	1.7055	0	1.33331	1.7	0	0.766832
I1LE22	4	6	6	0	0	0	29.9	29.675	261	74.751	35.5828	38.4725	42.4964	41.3915	45.2739	43.873	31.9597	36.9627	36.4371	0.0126368	29.8751	40.3098	27.3387	30.6822	34.4202	30.0866	0.86184	23.3455	26.2521	21.808	34.4335	38.9315	27.9003	0.0450657
A0A0B2SRA7	0	0	1	0	0	1	1.9	107.84	969	5.3034	0	0	2.53699	0	0	0.872283	0	0	1.40465	0.7636	0	0	1.39771	0	0	0.995983	0.826421	0	0	1.56114	0	0	1.27502	0.893982
K7K9M8	1	1	0	1	1	0	12.2	10.428	90	11.01	2.49208	3.02549	0	3.02689	2.31063	0	2.3033	5.1269	0	0.709189	3.92766	2.36034	0	1.66896	1.66896	0	0.481924	4.82075	4.65527	0	2	2	0	0.347145
A0A0B2P0E8	0	0	1	0	0	1	3.2	28.429	250	6.0813	0	0	1.49115	0	0	0.594276	0	0	0.743066	0.88331	0	0	0.728082	0	0	0.598231	0.897059	0	0	0.923396	0	0	0.600009	0.783622
I1NI24	2	1	2	2	1	2	14.6	27.728	253	15.679	0.760837	0.150744	0.74265	0	0.0992116	0.594371	0.239345	0.15322	0	0.636843	0.52407	0	0.339198	0.167484	0.100491	0.333167	0.631085	0.683043	0.0986837	1.05199	0	0	0.200002	0.129051
K7N2K0	1	0	1	1	0	1	3.7	47.194	427	5.7967	0	0	0.990804	0	0	0.616754	1.02361	0	0	0.750648	1.66302	0	0.935862	0.66799	0	0	0.29165	0.270136	0	0.935838	0.666656	0	0.250012	0.790359
A0A0B2P0M3	4	4	4	4	4	4	29.6	28.511	260	61.218	7.29127	14.0209	4.73318	8.30058	12.6278	4.91863	10.6927	12.9082	8.64242	0.449877	7.41608	21.3416	7.98833	5.10864	10.7181	4.51842	0.332219	10.2284	20.1482	7.56935	5.70003	11.7	4.92493	0.300803
A0A0B2P0M8	0	1	0	0	1	0	11.5	16.956	148	5.8614	0	2.57378	0	0	0.909694	0	0	0.443632	0	0.669087	0	2.10699	0	0	1.33595	0	0.772708	0	1.29105	0	0	1.33331	0	0.982925
I1KMP3	2	4	2	1	2	1	14.7	54.248	497	28.549	0.492226	1.93121	1.98059	1.37752	3.26956	1.30224	0.454809	4.06946	0.921072	0.903779	0.474088	1.41981	0.476154	1.33889	2.20637	1.99801	0.0610466	2.09048	2.06042	1.24823	0.333344	1.83331	1	0.221368
C6T3N4	1	1	2	1	1	1	34.5	12.346	110	44.937	0.646909	0.502544	1.13181	0.858523	0.790394	1.22154	0.745717	0.13742	1.08527	0.38403	0.139053	0.339386	0.869195	0.902742	0.400975	1.16162	0.298295	0.751219	0.669872	2.29412	0.566656	0.333344	1.575	0.560159
I1LS55	5	6	6	1	1	2	25.3	39.771	371	138.96	26.0017	36.1577	15.6848	36.1504	55.6538	28.9006	18.5918	27.935	11.2557	0.0879143	23.8033	36.3146	16.9613	29.3694	40.407	16.6624	0.743543	40.3519	44.7796	18.7615	25.1999	42.4992	13.7001	0.553372
K7MJJ4	1	0	1	1	0	1	6.2	20.78	176	14.019	0.997833	0	0.74553	1.14082	0	0.298994	0.859618	0	0.392189	0.88922	0.420755	0	0.222786	0.434176	0	0.432473	0.713702	0.420061	0	0.143333	0.433344	0	0.325013	0.735366
A0A0B2P0Y1	0	0	2	0	0	2	4.4	78.922	724	11.766	0	0	1.98152	0	0	1.23957	0	0	1.46711	0.911406	0	0	1.41007	0	0	0.998038	0.823209	0	0	0.604929	0	0	1.75001	0.569772
C6TCX3	1	0	1	1	0	1	4.2	29.072	263	6.5499	0.502591	0	0	0.319857	0	0.9991	0	0	0	0.209845	0.509295	0	1.46905	0.33301	0	0.661352	0.524615	0.336002	0	0	0.666656	0	1.52501	0.245919
I1KV97	1	0	1	1	0	1	1.6	103.02	901	7.6375	1.00514	0	0.995959	0.640134	0	0.269505	0.435504	0	0.462274	0.987568	0.98496	0	1.50892	0.333979	0	0.663407	0.359163	1.36826	0	0.583411	0.333344	0	1	0.697658
K7MEF3	0	1	1	0	1	1	2.6	67.721	622	7.993	0	1.01027	0.995774	0	1.35619	0.283257	0	1.48756	0.965456	0.674898	0	1.48097	0.461823	0	1.66896	0.665369	0.851386	0	1.62585	0.604388	0	2	0.5	0.912169
C6TAZ5	1	1	3	1	1	3	19.2	27.181	250	20.26	1.00523	0.999435	6.24727	0.634106	1.04509	3.5447	1.36823	1.04467	2.02358	0.796838	1.45954	0.532826	3.38687	0.999031	0.33498	2.32619	0.605726	3.12986	0.982492	4.70023	2	0	2.65003	0.359099
I1KKL2	1	0	0	1	0	0	6.3	25.148	223	6.44	1.74298	0	0	2.22085	0	0	2.00058	0	0	0.944795	1.10466	0	0	1.70138	0	0	0.783266	1.31867	0	0	2.36666	0	0	0.718587
C6TKH0	13	10	12	13	10	12	62.6	31.661	294	323.31	219.002	169.831	187.581	243.983	215.797	214.21	365.192	306.501	329.235	0.00515348	298.241	225.526	228.772	211.348	174.487	193.249	0.0901797	307.411	231.022	246.131	246.497	205.831	171.826	0.167988
K7L7Y3	1	0	0	1	0	0	7.3	13.689	124	5.2953	0.235582	0	0	0	0	0	0	0	0	#DIV/0!	0	0	0	0	0	0	#DIV/0!	0	0	0	0	0	0	#DIV/0!
C6TLC4	3	1	1	3	1	1	19.5	25.936	226	19.036	4.02045	1.48162	1.46547	2.56663	2.79029	2.31984	5.0331	3.07212	3.47134	0.101494	3.46448	1.85109	1.26185	3.03536	2.36934	2.363	0.59869	3.66647	2.6331	1.47748	4.3666	3.03331	1.52501	0.730623
I1NG45	5	5	4	0	0	0	18.9	49.411	449	30.799	5.05089	5.00848	4.43119	4.96102	7.98924	7.97683	3.26353	4.26718	6.78205	0.203651	7.65548	2.36769	3.73304	6.05215	6.21221	5.72323	0.425514	6.78826	4.64984	4.59083	3.70003	6.23334	4.02501	0.555833
I1MV80	2	3	1	2	3	1	21.2	33.039	293	27.124	3.98445	3.98954	2.94185	5.04193	4.93369	3.90586	4.49835	4.87399	3.65944	0.608131	8.37523	8.26673	6.66861	4.37584	3.70526	3.02638	0.00382836	7.96758	8.24026	6.19504	4.19988	4.70003	2.52499	0.0163458
K7MJR6	2	2	0	1	1	0	3.1	91.08	803	5.6037	0.251239	0.150744	0	0.163172	0.0992116	0	0.521758	0.366759	0	0.266641	0	0	0	0	0.100197	0	0.373901	0	0.093131	0	0.166666	0.1	0	0.371536
A8IKE1	6	5	5	6	5	5	24.1	53.32	486	73.414	10.8137	14.6273	10.8411	9.78905	12.8088	10.6761	9.82963	7.64462	6.98636	0.0771381	12.0297	10.5582	6.2548	9.34786	11.4478	9.04494	0.868858	11.7925	12.9837	10.3029	10.5999	14.1999	7.82504	0.70369
A0A0B2P1W7	0	1	0	0	1	0	4.9	43.883	387	5.4168	0	0.152167	0	0	0.35694	0	0	0.144928	0	0.611375	0	0.385633	0	0	0	0	0.373901	0	0.223914	0	0	0.266666	0	0.908205
C6TFW4	3	3	4	0	0	0	45.6	16.729	158	12.102	0	0.994864	1.97241	0	1.36356	1.85273	0	0.487941	1.72947	0.682586	0.262951	0.962681	1.28301	0.166993	1.00097	1.32896	0.993616	0.344767	0.64	1.974	0.166666	1.33331	1.45001	0.996607
A0A0B2P246	1	2	2	0	1	0	10.5	53.813	487	6.0259	0	0	0	0	0.352492	0	0	0.357665	0	0.992274	0	0.350581	0	0	0.333698	0	0.973845	0	0.218917	0	0	0.433344	0	0.681561
A0A0B2P253	1	1	0	1	1	0	8.6	19.216	174	6.3628	2.53614	0.497456	0	0	0.682014	0	0.980822	0	0	0.814812	1.5886	0.463971	0	0	0.333979	0	0.30261	1.68785	0.669649	0	1	0.333344	0	0.582768
A0A0B2P259	1	1	2	1	1	2	16.5	23.944	224	152.86	0.756172	0.507209	0.495425	0.671973	1.73468	0.642926	0.521758	0.487643	0.468163	0.218707	0.780068	0.550005	0.842888	0.33351	0.669928	0.932582	0.706034	0.833267	1.33914	0.66876	1.5	0.666656	0.424999	0.838729
K7MJH2	0	1	0	0	1	0	4.6	26.645	240	72.678	0	0.497456	0	0	0.682014	0	0	0.487344	0	0.827753	0	0.464272	0	0	0.998906	0	0.652808	0	0.656965	0	0	2.03331	0	0.554578
I1MRI4	1	0	2	1	0	2	7.1	59.914	535	11.16	0.999906	0	1.98556	0.999574	0	0.968761	0.501363	0	0.924359	0.691079	0.439833	0	1.50387	0	0	1.66534	0.902652	0.323422	0	1.86014	0.333344	0	0.750012	0.58215
A0A0B2P2A4	5	3	5	4	3	4	42.1	15.26	145	40.973	6.2533	11.6119	9.91222	6.32206	7.32668	9.92439	8.94908	8.76029	13.449	0.247923	9.15535	11.5794	15.3761	5.07175	7.08163	8.00673	0.0570227	8.02985	4.98818	12.2383	7.10009	7.73319	9.05011	0.84391
I1MRC5	0	1	0	0	1	0	15.4	10.365	91	5.5185	0	74.9387	0	0	58.4986	0	0	152.753	0	0.595331	0	57.6594	0	0	94.6072	0	0.755517	0	110.914	0	0	41.4001	0	0.588635
I1MR18	2	2	3	2	2	3	31	21.324	203	256.89	0.898323	1.66147	4.01816	1.07721	1.20609	2.2388	0.821213	0.912323	4.37174	0.688831	0.902316	2.62121	2.81459	1.00188	3.0393	3.45872	0.71072	1.12238	6.33482	3.04823	1.03331	3.13325	2.97495	0.537506
C6TCW0	2	2	0	2	2	0	11.6	44.081	405	21.689	1.50278	2.518	0	1.29907	1.26322	0	2.45989	0.930967	0	0.757328	2.54702	2.60593	0	1.33398	2.33292	0	0.673883	2.32022	1.94748	0	2	4.03316	0	0.689353
I1K117	1	0	0	1	0	0	3	55.736	496	6.2356	0	0	0	0.704435	0	0	1.00165	0	0	0.820163	0	0	0	0	0	0	#DIV/0!	0.678397	0	0	1	0	0	0.803287
I1KNL8	1	0	0	1	0	0	6.7	35.923	345	5.3262	0.999906	0	0	1	0	0	0.977901	0	0	0.988151	0.406219	0	0	1.00097	0	0	0.611234	1.01852	0	0	1.33331	0	0	0.860307
Q9FQD3	1	1	1	1	1	1	11	25.009	219	5.4903	0.502497	0.502497	0.495332	0.326343	0.330703	0.314521	0.500049	0.510751	0.482493	5.35003e-05	0	0	0	0.331041	0.331041	0.329742	1.76479e-11	0.339265	0.328946	0.309421	1.33331	1.33331	1	0.00129743
I1K2I1	5	7	7	1	3	4	31.1	49.597	450	149.76	7.86798	15.3713	14.4526	9.34814	14.9385	13.0735	6.18769	13.1732	10.3309	0.382916	8.42831	11.7687	9.77583	6.84997	10.2901	8.45109	0.352338	11.2011	13.5112	10.5256	6.06663	9.46669	6.05006	0.0350156
I1MR41	1	1	2	1	1	2	3.4	44.282	407	13.749	1.49736	1.01037	3.03242	1.67237	1.34129	1.18094	1.00117	2.06811	0.922997	0.873258	0.913921	2.65435	1.84323	0.66699	1.33498	1.66241	0.373551	0.646303	0.887987	2.49364	1	1.66666	1.50002	0.943514
A0A0B2P2L1	1	1	0	1	1	0	4.1	54.966	510	6.8497	1.00514	1.01027	0	0.640363	0.291033	0	0.934093	1.51252	0	0.350212	0.966589	1.03716	0	0.33201	0.333979	0	0.274554	1.74407	1.29831	0	1	0.333344	0	0.396204
A0A0B2P2R2	0	0	1	0	0	1	2.7	88.377	788	5.2187	0	0	3.00701	0	0	2.88693	0	0	3.97417	0.835668	0	0	3.86876	0	0	3.35627	0.92511	0	0	1.41106	0	0	3.52508	0.607371
C6SVR8	7	6	6	2	2	1	45.5	15.963	143	95.371	69.2141	70.4674	76.5408	79.7465	80.3738	71.6768	93.5845	98.8192	91.3087	0.00840195	93.2657	87.541	95.7355	68.2433	74.9461	67.1099	0.00304446	57.4469	39.0863	49.6168	109.966	120.9	73.7761	0.0254561
D6C500	15	15	10	0	1	1	33.2	80.183	699	19.543	0	1.51772	2.21592	0	0.277715	2.2883	0	0.442921	0.962966	0.643071	0.0458158	0	0.785996	0	0.669928	1.99508	0.393174	0.210584	1.45492	0.590624	0.0333344	0	1.75001	0.829372
I1KYU6	2	2	3	2	2	3	7.3	95.826	846	35.724	2.3619	2.26908	0.988389	1.51546	0.93635	2.56359	0	1.51997	0.934363	0.259413	1.44111	1.26155	2.62611	1.77141	2.00688	2.5944	0.519307	2.3533	1.11853	1.98203	1.33331	1	2.07502	0.511718
I1N036	1	3	1	1	3	1	22.2	29.537	266	37.95	0.251239	3.74552	0.249998	0.163172	4.08624	0	0.217217	4.25247	0.473194	0.90744	0	2.91394	0.498955	0.167484	3.03683	0	0.960946	1.03032	4.10895	0.455177	0	3.86675	0.125001	0.769265
A0A0B2P2U7	2	3	4	2	3	4	6.7	125.01	1146	30.711	2.26395	1.75141	3.207	1.27725	1.66271	2.88548	0.434721	0.957665	2.37428	0.415035	1.18043	2.40543	2.54359	0.835464	0.500485	1.16389	0.0630115	1.71418	1.95249	2.43162	0.666656	1	2.25001	0.239048
C6SZG4	0	0	1	0	0	1	17.8	8.1481	73	6.1217	0	0	0.454586	0	0	3.05037	0	0	0.92281	0.540935	0	0	1.20729	0	0	1.33167	0.948154	0	0	1.22158	0	0	0.750012	0.758679
I1KYV5	1	1	1	1	1	1	3.1	69.121	616	16.929	0.202893	0.049755	0.298593	0	0.0674777	0.0943568	0.104274	0.0488741	0.0481789	0.715677	0	0.103357	0	0.0333979	0.066799	0.0997042	0.460032	0	0.0638882	0.0630834	0.0947406	0.0666656	0.1	0.129902
Q9ATY1	11	11	12	11	11	12	49.5	24.149	216	323.31	1637.44	1745.85	1855.79	1918.83	2148.68	2160.72	2280.42	2546.55	2540.69	0.0322117	1481.92	1673.8	1667.93	1622.66	1802.45	1886.09	0.179617	1924.01	1887.92	2154.71	2368.53	2603.96	2053.84	0.121129
A0A0B2P2Y1	0	0	1	0	0	1	15.6	10.446	90	5.4535	0	0	10.9103	0	0	12.7487	0	0	11.5694	0.948676	0	0	5.86287	0	0	11.4452	0.686603	0	0	48.2074	0	0	8.32497	0.460691
A0A0B2P319	4	3	3	1	0	1	31.6	23.335	209	38.173	15.1654	3.47649	6.97877	13.9976	5.15908	8.12868	15.129	8.97606	6.17054	0.801328	12.2238	3.86901	5.6708	11.4525	4.03133	6.34603	0.995064	9.54791	2.7201	6.18783	23.9331	7.40006	6.82494	0.331309
K7K218	1	0	1	1	0	1	5	36.249	323	8.1078	0	0	0	0	0	0.135786	0	0	0.0501186	0.58577	0	0	0	0	0	0.0998038	0.373901	0.131804	0	0	0	0	0.0750012	0.726993
A0A0B2P333	0	1	0	0	1	0	3.1	42.599	384	5.4584	0	2.00495	0	0	1.66796	0	0	1.99766	0	0.905298	0	3.75933	0	0	2.34058	0	0.764722	0	1.91674	0	0	12.7998	0	0.447746
A0A0B2PXS6	1	0	0	1	0	0	4.2	64.799	597	9.1403	0	0	0	0.17611	0	0	0	0	0	0.373901	0	0	0	0	0	0	#DIV/0!	0.176453	0	0	0	0	0	0.373901
K7LR05	0	0	1	0	0	1	5.9	20.143	188	6.449	0	0	0.495518	0	0	0.301583	0	0	1.97464	0.449405	0	0	0.984926	0	0	0.665369	0.801343	0	0	0.561232	0	0	0.5	0.938987
A0A0B2P363	3	3	2	0	0	1	6.5	110.7	991	45.663	2.99948	5.04476	0.990618	5.44254	5.43891	1.6354	3.32496	4.14244	1.40479	0.465002	5.80224	3.48441	0.916703	3.67274	5.0086	1.6673	0.978796	7.23639	9.81565	1.54329	4	5.40006	0.250012	0.360063
I1MZV7	1	1	3	1	1	3	9.3	49.596	508	19.028	1.51286	1.487	2.97274	1.29101	2.41546	1.82829	1.48102	4.66706	2.99303	0.28542	3.14083	0.428502	4.48043	1.66993	0.999031	2.66141	0.519755	1.62024	1.94534	1.70849	1.66666	2.33331	2.00002	0.32441
I1JBL1	4	4	4	1	1	1	37.8	13.551	119	19.262	6.59395	6.05023	4.95332	6.98015	6.07791	6.50345	8.10699	6.90332	7.56405	0.0820413	11.5852	8.06375	7.93679	4.36052	4.03414	4.35898	0.014631	13.6978	9.93994	8.01533	9.40006	6.40006	3.02492	0.160408
A0A0B2P3C1	2	2	1	2	2	1	2.1	133.75	1233	17.863	2.00443	2.00443	1.97585	1.78394	1.70417	1.62078	2.17762	2.06463	1.9504	0.011044	1.16435	0.909398	0.836567	2.03339	2.03339	2.02541	0.000437093	0.972486	1.18284	0.886942	3.46669	3.46669	2.52499	0.00279177
A0A0B2P3H7	1	1	1	1	1	1	9.9	18.435	172	12.114	0	0	0	0.33864	0.343164	0.326372	1.52302	1.55562	1.46955	1.32183e-06	1.0688	1.08558	0.998638	1.00197	1.00197	0.998038	0.131985	0.629168	0.610032	0.573824	1	1	0.750012	0.0212225
A0A0B2P3I1	5	5	5	4	4	4	34	21.243	188	64.676	21.0714	33.3429	21.711	23.9669	34.0675	30.8166	15.1295	20.7686	15.5574	0.0232403	19.1985	27.6345	23.2653	19.8665	26.6383	21.7793	0.85763	28.2117	41.4409	32.6612	21.7998	31.2987	19.4252	0.13517
A0A0B2P3I2	1	1	1	1	1	1	11.4	36.593	325	12.007	0.497361	0.492414	1.98672	0.678819	1.03241	0.892551	2.04303	0.490337	2.97635	0.25647	0	0.997463	1.9664	1.6719	0	1.999	0.792937	0.649928	0.639393	0.578272	1	0.333344	0.750012	0.731888
I1NAN5	2	2	2	2	2	2	22.7	17.574	154	21.341	1.6029	1.25141	0.474757	1.58523	1.33648	1.86636	1.92689	1.90404	1.42808	0.520822	4.56674	2.20108	0.816727	1.06768	1.6729	0.665369	0.286416	2.72667	2.00348	1.70675	1.53331	0.766656	0.5	0.0488859
A0A0B2Q129	1	1	1	1	1	1	4.2	45.297	431	18.78	1.50763	0.507209	0.995681	0.965835	0	0.615681	0.45661	0.48814	1.4882	0.554853	1.03617	0.534465	0.998638	1.00197	1.66993	1.33071	0.1302	2.07243	1.34137	0.276965	1	1.66666	1	0.989364
C6TG13	0	1	0	0	1	0	7.3	21.005	193	6.1887	0	1.01037	0	0	0.284045	0	0	0.954682	0	0.537655	0	1.58717	0	0	0.33201	0	0.4821	0	1.67236	0	0	1	0	0.74743
I1JR56	1	1	1	1	1	1	11.3	19.474	177	17.316	0.0999812	0	0.246682	0.100518	0.141505	0.222661	0.152278	0	0.193138	0.594638	0	0.0997516	0.193572	0.066799	0.167484	0.166534	0.611389	0.0663602	0.133821	0.117316	0.0666656	0	0.0750012	0.133813
I1NAI0	1	1	2	1	1	2	10.3	16.208	146	23.346	4.31983	1.75104	4.99327	2.90881	1.69053	3.80104	8.22527	4.23447	7.45368	0.048412	5.80952	3.02543	6.78191	5.57508	3.87564	7.28615	0.815159	7.60116	5.17252	4.99715	6.40006	3.3666	5.37512	0.513798
C6SVH9	1	3	1	1	3	1	29.1	8.8341	79	20.716	0.995053	6.5638	2.47188	1.33196	5.63576	1.88859	3.07579	7.9832	1.88977	0.585533	2.01785	9.86679	1.80773	1.33595	6.41354	1.32974	0.650649	1.64924	8.79297	1.82377	1.33331	6.06663	1.25001	0.693156
I1NA97	4	4	2	4	4	2	27.6	30.81	279	85.83	14.5189	12.5716	5.97789	21.1144	11.8152	7.22483	14.2572	12.602	6.75622	0.665395	15.2631	12.0013	5.79334	17.5021	14.1267	7.72304	0.626999	23.3844	20.2144	5.52307	17.0998	15.3998	4.55004	0.5838
I1NA94	1	2	2	1	2	2	7	53.966	488	13.527	2.51696	4.47569	5.42752	4.80149	9.75254	8.21266	4.02298	6.08447	6.18792	0.254785	2.77268	6.23322	5.21274	6.39666	8.76794	8.69928	0.0671575	3.00626	5.18051	5.84763	11.7998	14.1664	10.8502	0.00436576
C6SYM8	3	1	2	3	1	2	22.5	21.939	200	30.238	1.75867	7.11647	9.55042	1.14252	6.01185	9.05242	1.44602	7.16186	8.16946	0.954214	2.02847	8.87885	5.593	1.67093	5.74077	8.75035	0.970334	3.9917	5.07444	8.39399	2	7.06663	6.32501	0.754835
A0A0B2P3W9	8	6	7	5	3	4	44	33.16	307	323.31	33.1389	34.5397	39.3326	29.9145	24.9081	39.1186	64.9484	56.1116	73.3062	0.00666278	34.9519	24.3245	31.7661	62.5285	55.4694	77.7286	0.00870452	85.8673	69.4824	68.6792	27.0663	27.2997	29.2498	0.00115362
A0A0B2P3Y4	0	1	0	0	1	0	10.5	35.73	324	6.319	0	0	0	0	0.178463	0	0	0.265672	0	0.798736	0	0	0	0	0.333979	0	0.373901	0	0	0	0	0.333344	0	0.373901
I1NAH1	4	5	4	1	2	1	20.3	28.351	256	16.693	2.0155	3.0106	0.985741	0.920237	2.28272	0.956891	1.39209	2.41843	0	0.895439	2.56456	4.62026	0.902699	0.663957	3.03633	1.33071	0.472697	2.7384	4.9623	0.936349	2.03331	4.03316	1	0.739
A0A0B2PPH5	1	1	1	1	1	1	2.9	53.111	481	7.5989	1.01027	1.01027	0.995866	0.286367	0.290193	0.275992	0	0	0	2.97444e-07	1.08629	1.10334	1.01498	1.00294	1.00294	0.999004	0.0699148	0	0	0	0.666656	0.666656	0.5	0.000388095
I1JRI3	2	2	2	2	2	2	12.4	14.061	129	34.258	7.04061	8.08095	11.4073	7.6533	5.95642	9.57807	9.70502	6.53839	11.5328	0.442243	9.46448	6.48377	10.14	7.44021	5.74077	7.40884	0.218163	12.2387	6.50383	8.77115	10.0666	7.06663	8.07512	0.704568
I1NAA5	9	8	7	1	1	1	19.2	89.727	808	11.506	0	0.497361	0.49027	1.2309	0.687889	0.654228	0.249504	0.50752	0.441073	0.086095	0.147572	0	0	0.502454	1.70638	0	0.248121	0.162887	0.328435	0.954771	0	0.666656	0	0.472532
I1JP97	3	6	2	3	6	2	22	39.61	372	57.075	7.03025	11.094	4.42762	4.87651	11.5879	4.86054	7.29994	9.10185	3.94632	0.909881	6.27583	5.96628	3.2214	4.67377	11.1001	3.32669	0.663769	9.94069	18.6466	9.55462	5.3666	7.03316	2.52499	0.0757093
A0A0B2SG32	0	1	0	0	1	0	4.9	37.436	328	7.813	0	0.329815	0	0	0	0	0	0	0	#DIV/0!	0	0	0	0	0	0	#DIV/0!	0	0	0	0	0	0	#DIV/0!
A0A0B2P464	0	0	1	0	0	1	2.5	75.229	679	5.6352	0	0	3.51693	0	0	2.21812	0	0	4.80802	0.650364	0	0	1.13931	0	0	4.69654	0.502524	0	0	4.0586	0	0	2.02501	0.677115
A0A0B2P470	15	15	16	1	1	1	37.2	71.476	654	8.1046	0.507209	1.00009	0.490316	0	0.998888	0.649051	0.477356	0.466985	0.418139	0.7618	0	1.55085	0.395376	0.66699	0.668959	0.998038	0.800269	0.69395	0.96524	1.26494	1	0.333344	0.750012	0.333366
K7MMV2	2	2	2	2	2	2	23.3	11.387	103	15.556	9.02704	10.5555	12.5619	14.0628	10.2461	15.9846	8.26081	6.97293	7.52131	0.0276621	4.26516	4.21102	6.4391	8.44781	8.11673	10.4749	0.0177575	10.319	7.96294	10.7901	9.09979	7.76666	9.05011	0.342407
K7KFI7	1	3	1	1	3	1	22.4	13.422	125	17.689	0	3.50198	0.485393	0.339262	3.73604	0.982116	0.43473	4.02188	1.44847	0.85899	1.0179	3.40665	0.90231	0.666021	3.00588	0.995983	0.850905	1.3677	3.55144	0.898843	1.33331	2.99997	1.27502	0.947313
K7MT91	0	1	1	0	1	1	10.8	32.356	288	10.611	0	0	0.689471	0	0.707972	0.70714	0	0	0.42392	0.295764	0	0.462665	0.37805	0	0.333979	0.39716	0.855558	0	0.669649	0.426987	0	0.333344	0.825013	0.950175
I1JP48	3	3	3	3	3	3	9.3	74.806	687	42.253	4.66298	3.58636	4.56161	3.76245	4.60938	2.61132	7.64213	7.97972	1.48097	0.404377	3.76331	4.54408	0.797082	3.50299	3.16816	2.12942	0.937503	7.86049	4.13067	3.80045	4.76666	4.76666	1.52501	0.40383
A0A0B2P4D2	12	12	12	6	6	6	32.8	54.167	481	323.31	28.4885	48.6713	25.8581	23.8624	41.4134	18.222	39.0688	66.0253	34.0389	0.201324	23.6695	45.9071	18.8364	24.0895	38.5031	23.9719	0.952059	30.3529	41.4281	22.2702	21.0332	41.2404	13.3252	0.571977
I1LV79	1	1	1	1	1	1	2.7	52.178	476	21.396	4.02926	1.8995	1.17751	5.44844	1.94666	1.5111	3.14053	1.28143	1.16704	0.47405	3.94281	1.92013	1.91062	3.69838	1.70266	1.46212	0.772125	0.480394	0.690831	0.550083	6.73319	1.93331	1.52501	0.166818
I1LWX5	0	1	0	0	1	0	4.3	54.237	488	6.5753	0	0	0	0	0	0	0	0	0	#DIV/0!	0	0	0	0	0	0	#DIV/0!	0	0.159744	0	0	0	0	0.373901
I1JG11	7	5	5	1	0	1	30	41.663	377	8.0364	0.251781	0	0.0480191	0.126081	0	0.132936	0.248296	0	0.0418139	0.912001	0.144564	0	0.0328957	0.0331041	0	0.0998038	0.792008	0.20028	0	0.1266	0.133331	0	0.0750012	0.602902
K7M572	1	1	1	1	1	1	5.3	31.741	284	8.6328	1.49251	0.999906	0	2.00455	1.72701	1.34628	0.480651	0	0.460945	0.00505938	2.50861	0.4292	0.8832	0.333979	1.00294	1	0.50085	1.66746	1.01179	0.602014	0.666656	0.666656	0.250012	0.171265
Q9BBU5	1	2	2	1	2	2	8.2	32.479	304	17.809	3.07096	3.52742	6.67503	1.59103	1.61342	5.03575	1.32107	1.95714	10.391	0.595175	0.935103	4.80833	7.12035	1.33292	2.00188	4.82266	0.496069	3.88922	2.53578	4.03757	2.36666	3.3666	3.89997	0.695084
C6TJP1	1	0	1	1	0	1	6.2	29.013	256	22.587	1.20821	0	0.740607	0.629095	0	0.630487	1.22498	0	0.870019	0.543664	1.03175	0	0.850085	0.897833	0	0.332202	0.625913	0.390602	0	0.529196	2.23331	0	0.375006	0.47138
A0A0B2Q6V4	0	1	1	0	1	1	1.5	80.009	741	6.6058	0	1.98954	1.47062	0	2.74093	1.97326	0	1.9992	1.86347	0.798497	0	3.65102	1.78449	0	1.70038	2.69663	0.805451	0	1.91837	2.17974	0	2.69997	1.52501	0.969536
A0A0B2P535	0	1	0	0	1	0	2.3	86.483	784	5.3279	0	0.148718	0	0	0.240238	0	0	0	0	0.373901	0	0.14566	0	0	0	0	0.373901	0	0	0	0	0	0	#DIV/0!
Q8SAG1	1	2	1	1	2	1	7.1	51.842	462	21.318	0.199491	0.60262	0.248191	0.409853	0.421669	0.512162	0.364885	0.255947	0.245356	0.0335	0.199251	0.856539	0.139742	0.167484	0.200982	0.166437	0.39245	0.10575	0.147201	0.0895387	0	0	0.1	0.0973525
A0A0B2P569	0	1	0	0	1	0	10.6	20.633	180	5.8024	0	14.6678	0	0	24.1022	0	0	21.2589	0	0.933754	0	6.42563	0	0	12.7136	0	0.681727	0	1.15722	0	0	16.4998	0	0.406126
K7K521	0	0	1	0	0	1	10.7	15.318	140	5.942	0	0	1.49612	0	0	0.258458	0	0	0.923185	0.526232	0	0	0.431335	0	0	0.664373	0.783242	0	0	1.25133	0	0	0.750012	0.748426
C6SVI7	1	1	1	1	1	1	10.1	20.995	188	17.518	4.25627	2.51296	0.970647	3.79226	1.61299	1.97089	2.26032	1.55582	0.90097	0.319595	3.06875	3.19114	1.2956	4.18326	2.00588	1.66437	0.925553	4.10703	0.883802	1.54347	2.33331	1.33331	1	0.589074
I1LDV5	2	1	0	2	1	0	2.6	120.3	1050	12.432	0.49755	0.492226	0	1.01599	1.04509	0	0.411434	1.5322	0	0.94876	1.18423	0	0	0.499984	1.00294	0	0.838825	2.28074	0.986741	0	0.833313	0.666656	0	0.451968
A0A0B2P5G0	1	1	1	1	0	1	7.9	66.164	606	11.146	1.01446	0	0.970043	0	0	2.01159	0	0	0.419468	0.481706	1.06609	0	0.784148	1.00197	0	0.663407	0.893943	1.02508	0	1.25007	1	0	1	0.865776
I1KMS6	1	0	2	0	0	1	12.1	18.965	182	6.2746	0	0	0.480516	0	0	1.30849	0	0	2.50861	0.693262	0	0	1.91714	0	0	0.997042	0.69217	0	0	0.837896	0	0	1	0.907109
C6TKK5	2	1	2	1	1	1	22.3	22.139	193	7.9699	0.994393	0.492414	1.99025	1.37909	1.03288	0.654228	0.934725	0.488369	1.31973	0.752137	0.893885	0.962734	0.961877	1.00491	0.66699	1	0.690588	1.70983	2.0116	2.86753	0.333344	1	0.250012	0.0165238
K7L3J1	2	1	0	1	0	0	3.1	91.148	803	10.873	5.48012	2.491	0	10.3135	6.67508	0	10.1932	3.60604	0	0.814616	6.01145	3.78761	0	7.39769	3.36324	0	0.913314	5.39475	2.55128	0	13.1333	6.73319	0	0.387282
A0A0B2Q3T6	4	2	3	4	2	3	13.5	46.013	429	71.667	2.98483	3.51668	4.13083	4.02319	2.36029	4.64334	4.22216	4.56027	4.43825	0.348179	3.89831	2.68622	2.81726	2.67033	2.77131	2.9934	0.461166	3.61243	1.84879	2.04295	3.19988	3.03331	2.42504	0.56003
A0A0B2P5Q4	1	0	0	1	0	0	3.2	62.181	568	5.4804	0.353873	0	0	0.0815088	0	0	0.256469	0	0	0.551051	0.466115	0	0	0.233498	0	0	0.678542	1.74489	0	0	0.333344	0	0	0.471333
C6T588	5	5	4	3	3	2	58.9	16.761	158	103.44	19.6348	25.2653	43.658	21.5654	25.0708	38.0515	26.1828	30.6212	57.2388	0.420752	36.0364	35.5878	65.3343	32.4319	37.1995	69.5731	0.963233	21.1661	27.3725	46.6957	31.7317	40.3654	49.4496	0.395962
C6TL81	1	1	0	1	1	0	14.5	27.453	234	11.759	1.5025	0.492508	0	1.31964	1.02541	0	0	0.466995	0	0.218429	0.931876	1.54953	0	1.33792	0.66502	0	0.801365	1.02725	0.965208	0	0.666656	1.66666	0	0.856076
A0A0B2P602	1	0	0	1	0	0	3	69.337	610	5.3805	40.0481	0	0	29.4621	0	0	62.4903	0	0	0.657559	52.5319	0	0	31.2721	0	0	0.745557	26.1141	0	0	39.3675	0	0	0.79297
A0A0B2Q2K5	2	2	2	2	2	2	10.9	35.559	311	16.549	1.99915	2.50782	1.97636	2.04635	2.68493	2.5992	1.47498	2.02163	0.942677	0.0598487	1.99334	3.12089	1.29506	2.00088	3.00775	1.99608	0.768264	1.35469	1.55885	1.54137	3.3666	2.36666	1.50002	0.163427
I1MI72	1	0	1	1	0	1	13.2	24.555	227	10.613	0	0	9.52673	0.982704	0	4.91958	0	0	18.3848	0.545661	0	0	7.6285	0	0	7.38829	0.983038	0	0	6.42585	0	0	4.80012	0.84927
I1JL81	2	3	3	0	0	0	20.7	25.321	227	32.749	2.01512	2.10705	2.67229	0.947884	1.62294	1.86175	1.4779	2.2646	1.99756	0.29047	0.392188	1.26382	0.496086	1.33389	2.17279	2.29733	0.0408166	1.3589	1.95489	1.70245	2.03331	1.53331	1.25001	0.827943
A0A0B2P6D2	1	1	1	1	1	1	2.3	54.035	479	14.088	1.00975	0	2.47685	0.323428	0.35694	1.5547	0	0.509956	0.48301	0.397584	0.229055	0	1.36392	0.333979	0.980617	1.32875	0.532091	0.69886	0.328914	0.907889	0.333344	0.666656	1.50002	0.651542
C6T552	3	3	2	1	1	0	14.4	24.538	216	6.8682	1.48676	2.51253	0	2.40058	1.64276	0	1.38907	3.04129	0	0.914536	1.85704	0.84602	0	1.70138	2.70541	0	0.583982	2.75949	2.2907	0	2.36666	2.66666	0	0.996481
A0A0B2P6H1	1	0	0	1	0	0	5.1	32.534	295	6.0053	0	0	0	1.4036	0	0	1.04157	0	0	0.846027	0.416872	0	0	0.66799	0	0	0.765745	0	0	0	0.666656	0	0	0.373901
I1MRT3	2	2	2	1	0	1	14.7	54.19	497	12.78	0.502497	0	1.97678	0.326343	0	1.55953	0	0	0	0.256179	0	0	2.91437	0	0	2.66229	0.952144	0.352939	0	1.25878	0.333344	0	1.77502	0.814639
A0A0B2P6L4	2	3	4	2	3	4	29.3	25.987	229	83.978	13.0682	15.0631	14.774	15.1903	17.7707	18.5329	5.65615	10.9071	9.20602	0.00973563	12.8004	14.3234	21.0391	11.8173	17.2014	16.403	0.778456	27.9567	29.738	47.5763	14.1333	17.1999	12.075	0.0328166
I1MRR2	1	1	2	1	1	1	34.5	12.331	110	28.926	0.0994676	0	0.049027	0.135767	0.107079	0.0654228	0	0	0	0.00732419	0	0	0	0.0669928	0	0.0332669	0.159039	0	0	0.12886	0	0.1	0.0250012	0.981601
Q43453	3	3	4	1	1	1	45.6	16.757	158	16.662	1.51286	1.50773	4.92824	0.952175	0.972366	4.83023	1.52205	1.5322	4.23343	0.915559	2.08936	1.55281	6.67347	2.34283	1.70638	6.39025	0.98586	0.947674	0.937508	5.21142	0.666656	0.666656	4.05011	0.768853
A0A0B2P6T4	1	1	1	1	1	1	3.7	46.353	438	5.7374	2.01051	0	0.990711	1.26559	0.707972	0.623826	0.933898	0.48814	0.418139	0.383554	3.12313	0.462966	0.396596	0.99803	0.66699	0.998038	0.652265	2.02475	0.656965	1.26494	2.33331	1	0.750012	0.945903
A0A0B2RRQ0	1	0	0	1	0	0	8.8	43.892	397	6.467	0	0	0	0.684159	0	0	0	0	0	0.373901	1.59344	0	0	0.66799	0	0	0.620612	0.299295	0	0	0.666656	0	0	0.641583
K7MJN6	1	2	2	0	1	1	7.2	68.16	598	15.475	0	0.497361	0.492313	0	0.685399	0.515098	0	0.77709	0.582862	0.872756	0	0.197029	0.246813	0	0.66799	0.66456	0.275161	0	0.315173	0.298473	0	0.666656	0.699995	0.372038
I1LXD1	3	2	1	2	1	0	9.2	38.698	357	13.975	1.50245	1.00504	0	2.36494	0.655491	0	2.38113	0.485654	0	0.962073	1.82732	0.465599	0	5.7564	1.70541	0	0.390993	3.44042	0.657029	0	1.7	1	0	0.709511
A0A0B2RU62	0	1	1	0	1	1	4.2	45.631	404	6.2507	0	2.01018	1.47583	0	1.30351	1.62447	0	2.65086	1.47059	0.685707	0	1.51877	2.47435	0	2.70726	1.33167	0.989225	0	0.908978	0.523727	0	2.03331	0.750012	0.526338
I1KNH9	1	1	2	1	1	2	9.1	36.018	318	29.643	0	0.235582	0.683387	0.171436	0	1.3435	0	0	1.20128	0.866135	0.367536	0	0.515147	0	0.100491	1.26438	0.729724	0.134289	0.102827	0.0591766	0	0	0.900014	0.540109
A0A0B2P7A0	0	1	0	0	1	0	6.7	25.679	240	7.4378	0	2.48605	0	0	3.48708	0	0	2.61715	0	0.851583	0	1.879	0	0	2.03633	0	0.957444	0	0.626773	0	0	2.36666	0	0.516533
A0A0B2P7C1	1	0	0	1	0	0	1.1	131.26	1191	6.1991	1.00514	0	0	0.639708	0	0	0.478495	0	0	0.849919	1.01889	0	0	0.669928	0	0	0.788953	0.658923	0	0	0	0	0	0.373901
A0A0B2P7F2	3	4	3	2	3	2	13.4	47.394	439	133.51	4.47498	2.43206	3.74418	2.70234	4.53138	3.74738	3.09716	4.00974	3.20236	0.729244	1.31678	4.19653	2.7344	2.90981	3.6421	4.36178	0.393889	5.20463	7.33003	4.9163	1.83331	3.10009	2.3251	0.0158992
A0A0B2P7G0	1	0	0	1	0	0	7.4	23.471	217	5.3566	0	0	0	0.691726	0	0	1.50112	0	0	0.649987	1	0	0	1.00197	0	0	0.998957	0.984974	0	0	1	0	0	0.991972
C6TEC3	1	1	1	1	1	1	6.8	38.34	353	32.107	0.15033	0.150773	0.148623	0.126297	0.16734	0.0924784	0.250506	0.252741	0.144903	0.103966	0.538329	0.256364	0.142845	0.2	0.200394	0.0998038	0.298936	0.151763	0.199693	0.0881833	0.333344	0.2	0.0750012	0.52709
K7MJ68	0	0	1	0	0	1	5.3	33.541	304	5.1914	0	0	0.490456	0	0	0.641758	0	0	0	0.373901	0	0	0.950498	0	0	0.331704	0.572018	0	0	0.612893	0	0	0.5	0.893407
C6TH03	1	1	1	1	1	1	11.3	14.566	133	30.171	0.984169	4.09174	0.985741	2.42541	1.17196	0.956291	1.49796	3.04557	0.5002	0.860312	1.94072	3.32207	0.948262	2.00688	2.00588	0.998038	0.629046	0.982997	2.21268	0	1	1.33331	0.750012	0.957597
A0A0B2P7R1	1	0	1	1	0	1	8.8	18.585	159	5.4039	0.650349	0	1.28712	0.621069	0	0.863286	1.33947	0	2.1169	0.381807	1.1528	0	1.70639	0.433207	0	1.29736	0.583081	0.242046	0	0.662179	0.766656	0	1	0.467764
A0A0B2RLA7	1	0	0	1	0	0	3.2	67.244	598	6.4538	0.0999906	0	0	0.0999803	0	0	0.0477127	0	0	0.66165	0.0422862	0	0	0.100197	0	0	0.622592	0.0678167	0	0	0.1	0	0	0.803129
A0A0B2QCT5	0	2	1	0	2	1	9.2	33.098	304	12.445	0	2.53755	0.990711	0	4.85038	0.623637	0	3.54145	0.440763	0.805221	0	3.92008	0.412458	0	2.33485	0.333665	0.719998	0	3.58019	0.941427	0	3.3666	0	0.816249
I1L7Y6	1	1	1	1	1	1	8.7	22.233	206	35.054	1.49755	2.97884	0.990897	1.65831	4.49387	0.611924	2.02059	5.54155	1.37938	0.697585	2.01702	2.08669	1.30338	2.03439	3.27039	0.930807	0.721038	0.966917	2.31869	1.95219	3.03331	4.13325	0.875006	0.419076
I1L7W6	2	2	2	2	2	2	35.2	9.6836	88	37.679	4.4894	3.47027	3.33807	5.19687	5.59227	4.15716	7.3457	5.12492	6.02964	0.200558	5.22508	6.31515	4.09244	3.90596	3.23538	3.08794	0.0592313	3.32773	2.92706	3.86326	4.43322	4.66656	3.85	0.0604909
I1L860	24	25	24	13	14	14	53.8	57.99	504	323.31	555.315	618.922	597.093	656.152	768.917	730.091	339.165	389.579	347.308	0.000599746	404.621	450.566	395.735	495.67	592.116	551.023	0.0167665	748.056	775.144	738.332	519.128	624.102	432.529	0.0155026
A0A0B2PH95	0	1	0	0	1	0	0.8	133.59	1295	6.458	0	0	0	0	0	0	0	0	0	#DIV/0!	0	1.11989	0	0	0	0	0.373901	0	0.307179	0	0	0.333344	0	0.956739
A0A0B2QC88	1	1	1	1	1	1	3.8	36.014	320	7.2825	0.502591	0.502686	0	0.319657	0.316898	0.339474	0.521223	0	0	0.432498	0.525007	1.08658	0	0.33498	0.66699	0.332669	0.795226	0.707032	0.993227	0.321863	0	1	0.250012	0.51187
A0A0B2P873	10	12	13	1	1	1	61.6	29.981	284	10.325	0.402083	2.01512	5.73638	0.254357	1.13837	4.26702	0.670999	0.522684	3.29286	0.80888	0.527505	0.44908	4.62572	0.53478	0	3.85265	0.835841	0.0893403	0.484409	3.33373	0.4	0.333344	4.52494	0.806661
I1LEY1	1	3	1	1	1	1	8.2	65.396	585	72.153	0.201018	1.00971	0.139334	0.128698	0.330703	0.237625	0.0456021	0.976757	0.144987	0.629907	0.144309	0.38595	0	0.133595	0.66799	0	0.717751	0.205836	1.57332	0.092586	0.133331	0.766656	0	0.57505
C6T7K0	4	4	3	2	2	1	23.3	27.778	258	37.354	8.47248	7.51225	4.92685	10.3439	7.41631	4.90221	6.83752	7.9479	4.24108	0.561771	8.13375	6.28132	5.04352	7.2123	5.67387	3.65553	0.516011	7.86708	8.93898	4.23231	7.86675	7.3666	3.77493	0.742385
C6TD94	3	3	4	1	1	1	25.7	35.894	315	7.7934	1.0024	1.91123	2.47699	1.88047	1.12948	1.54583	1.1745	1.79044	0.542705	0.452898	0.403315	1.57591	2.037	0.668459	1.33714	1.33267	0.694247	2.07226	3.53482	3.17355	0.833313	0.933313	1	0.0105756
I1JR71	2	3	1	1	0	0	12	58.846	532	6.2791	0.502591	0	0	0.319844	0	0	1.54512	0	0	0.480793	0.510258	0	0	0.66799	0	0	0.860287	0.293673	0	0	0.666656	0	0	0.635619
I1LIJ6	1	2	3	1	2	3	9	77.263	687	26.984	2.00504	2.51286	5.99415	1.63951	1.62019	3.76411	1.47907	4.25709	6.94503	0.337185	1.4421	2.62269	3.17535	1.33498	1.33301	3.02236	0.534121	1.32272	0.848562	2.96736	1.66666	2.33331	3.54995	0.396002
C6SW20	2	1	2	1	1	1	22.3	22.128	193	33.723	2.2565	0.497409	3.4676	2.12618	0.683109	2.84665	3.33421	0.907947	1.65498	0.9372	3.69742	0.376694	2.58196	2.50833	0.669928	1.99608	0.68172	5.68571	2.3969	5.38212	1.66666	0	1.50002	0.0432432
C6SVM3	3	2	3	1	0	1	27.4	14.009	124	13.763	0.487373	0	1.47559	1.36504	0	1.63934	2.00088	0	1.93143	0.727941	1.474	0	1.34316	1.70441	0	1.32865	0.922998	1.30786	0	1.19336	1.33331	0	1.52501	0.860711
I1KDI9	1	1	1	1	1	1	7.2	21.067	195	10.55	2.50763	1.50763	2.97264	1.95824	0.97917	1.83754	1.43502	3.06759	2.2238	0.312392	2.03908	1.56999	3.77559	1.67093	1.33498	1.99206	0.317472	2.71758	1.92534	4.36273	1.33331	1.66666	2.52499	0.220966
I1JRA4	1	0	0	1	0	0	6.9	34.401	305	6.5946	0.507209	0	0	0	0	0	0	0	0	#DIV/0!	0.166339	0	0	0.234183	0	0	0.824888	0	0	0	0.1	0	0	0.373901
I1JR62	6	5	3	5	4	2	23.5	39.868	362	48.142	6.73907	9.50575	3.33203	8.86367	9.16134	4.56252	7.86994	9.60599	5.02125	0.988698	6.90971	9.6506	4.2742	10.2929	8.32088	2.09588	0.989304	7.24595	12.4537	4.68911	8.16672	6.70003	1.575	0.432043
I1NBZ6	1	1	1	1	1	1	5.5	110.19	971	16.697	1.00514	1	0.990618	0.639937	1.00659	0.629035	0.45661	0.42024	0.963436	0.536377	1.00193	0.945343	0	0.66799	0.33301	1.33167	0.783802	1.01358	1.70546	0.618873	0.666656	0.666656	0.750012	0.259779
I1JRD3	0	1	1	0	1	1	5.9	28.625	254	6.0108	0	2.0196	1	0	0.648022	0	0	2.10998	0.923467	0.28692	0	2.75267	0	0	0.669928	0.330707	0.567163	0	0.267208	1.26579	0	0	0.750012	0.600186
C6SV65	2	2	2	1	1	1	18.6	14.693	140	19.214	17.6046	12.0675	5.46793	24.1431	17.9629	5.49699	19.1039	13.4233	7.96703	0.728234	18.8535	11.5107	5.06346	16.88	9.76803	7.37863	0.928656	14.1502	8.57891	2.55432	23.533	15.7998	7.3251	0.28339
I1JRI7	4	4	4	3	3	3	50	15.236	152	90.379	36.1619	69.3366	67.6002	26.384	54.1568	40.3309	35.1791	98.6452	71.2209	0.234268	47.6487	99.3604	86.8174	20.1669	44.8338	43.5587	0.075676	58.106	93.3866	77.7791	22.1333	62.9321	39.451	0.0890521
K7KL38	1	0	0	1	0	0	1.6	68.43	608	5.2256	0.503015	0	0	0.291015	0	0	1.50531	0	0	0.472677	2.77434	0	0	0	0	0	0.373901	0.926486	0	0	0.666656	0	0	0.831088
C6T834	2	1	1	2	1	1	10	24.634	230	15.125	2.55786	0.507209	0.995959	1.99247	0	0.269922	2.50852	1.5339	0.420036	0.445762	3.55665	1.65366	1.47722	2.36543	1.00294	0.664373	0.353901	3.06369	0.935879	1.23035	4.3666	0.666656	0.750012	0.900805
I1N2M8	2	0	1	2	0	1	13.8	28.718	254	27.084	4.13848	0	4.91292	4.91352	0	5.85026	5.61088	0	5.21053	0.994374	3.99813	0	6.13664	3.03311	0	1.82727	0.42962	2.74502	0	2.39675	5.13325	0	2.00002	0.719967
I1M9F8	5	4	4	5	3	4	21.3	40.36	371	34.849	4.49981	2.75377	1.95843	4.48146	3.91396	3.79978	3.51319	4.53367	2.1402	0.407971	3.27952	3.69183	2.9947	3.5058	3.00344	3.09252	0.658477	3.49875	3.87157	3.19429	3.83328	3.83328	2.67513	0.872048
I1KGU0	3	3	4	0	0	1	37.8	15.126	143	5.3689	0	0	2.99689	0	0	3.56648	0	0	4.54317	0.873925	0	0	3.85184	0	0	3.68667	0.976771	0	0	0.396273	0	0	4.29996	0.417112
A0A0B2P945	1	1	2	1	1	2	16.1	13.518	118	12.87	1.98945	2.48676	2.44582	2.71302	3.43762	3.63688	2.94251	1.92915	2.36926	0.104754	2.94993	2.95914	3.19057	2.70932	2.70826	3.72497	0.969166	3.74061	2.9693	2.08601	1.33331	1.7	3.05002	0.270525
I1KGP0	3	4	4	1	1	1	23.9	28.409	243	70.427	11.5124	10.9828	9.8955	14.7632	15.8055	10.3721	8.79527	9.43446	4.95362	0.0528946	8.36794	7.84808	7.17676	13.7884	11.7738	15.8117	0.00786784	9.38909	10.8933	13.808	15.5999	17.1664	9.47497	0.368229
C6SX42	2	0	0	2	0	0	22.3	17.938	166	13.891	0.984169	0	0	2.08006	0	0	1.98141	0	0	0.974251	1.40005	0	0	0.661988	0	0	0.658528	1.66314	0	0	3.03331	0	0	0.712266
I1JE12	9	7	7	2	3	2	25.8	70.717	648	158.88	14.9689	9.90341	7.73304	10.4055	6.91806	4.81571	15.2083	9.57417	6.22361	0.392555	12.9617	10.4017	7.87552	11.484	7.04317	4.48852	0.337273	8.2503	8.38179	4.65094	13.1999	8.40006	4.27509	0.620151
I1KGN9	1	1	1	1	1	1	4.8	34.186	313	6.2024	0.9951	0.9951	0.980911	1.33111	1.34889	1.28288	1.02424	1.04616	0.988282	0.000314086	2.08608	2.11883	1.94914	0.66699	0.66699	0.664373	1.17853e-05	0.25374	0.246022	0.23142	1	1	0.750012	0.00129234
B2ZHZ5	0	0	1	0	0	1	1.4	82.475	714	5.2994	0	0	5.95049	0	0	6.69476	0	0	7.5927	0.93358	0	0	15.4145	0	0	5.38754	0.572379	0	0	15.8963	0	0	4.55004	0.530289
I1KV42	1	0	0	1	0	0	1.7	77.176	700	6.4081	0.502591	0	0	0.319654	0	0	0	0	0	0.373901	0.525371	0	0	0.33498	0	0	0.775177	0	0	0	0	0	0	#DIV/0!
A0A0B2P9K5	0	1	0	0	1	0	6.1	16.352	148	6.0052	0	3.00495	0	0	2.67498	0	0	5.09409	0	0.695766	0	4.6719	0	0	3.37512	0	0.833008	0	4.2393	0	0	2.69997	0	0.77468
I1L9L9	1	1	1	1	1	1	11.2	13.259	125	6.9819	1.01008	1.48714	1.4912	0.300197	2.40368	0.59153	0	0.931365	0.44058	0.418089	0	1.35638	0.937369	0.33498	1.66896	0.665369	0.836112	0.706505	1.9853	0.924418	0	2	0.5	0.632169
I1K0L7	1	1	1	1	1	1	2.5	43.565	398	45.814	1.50749	0.995053	2.5369	0.973827	1.34975	0.879355	1.50054	3.14242	1.88568	0.0982188	0.407853	2.04953	0.858497	1.00197	1.00197	1.69969	0.823281	1.00422	1.59907	1.88863	1	1	0.5	0.0981996
I1MUZ6	1	0	1	1	0	1	7.2	13.496	125	6.2954	0.743592	0	1.72133	1.18583	0	1.926	0.68273	0	1.42695	0.656329	0.681395	0	1.8373	0.734079	0	1.65986	0.956703	0.734315	0	1.1899	0.966656	0	2.15003	0.606337
A0A0B2PA24	0	1	0	0	1	0	1.2	120.13	1050	5.5581	0	3.08161	0	0	0.869961	0	0	3.49621	0	0.506424	0	3.14901	0	0	2.04233	0	0.782775	0	4.29776	0	0	0.333344	0	0.409785
K7LPF1	0	0	1	0	0	1	1.5	108.68	998	5.9109	0	0	1.49617	0	0	0.258051	0	0	0	0.373901	0	0	0.462465	0	0	0.331704	0.829549	0	0	0.629391	0	0	0.5	0.87992
I1JTG3	1	2	2	1	2	2	8.2	42.729	389	16.717	5.57765	1.50259	1.48056	3.62225	1.66245	1.63028	2.36614	1.48691	0.439255	0.368153	2.79094	1.48055	1.34437	2.3724	1.00197	1.66241	0.766638	3.79531	2.00297	1.23198	2	1.66666	1.50002	0.466871
A0A0B2R5T6	2	0	1	2	0	1	5.8	64.867	588	12.911	2.01074	0	0.985741	1.24993	0	0.957112	2.54605	0	0.923796	0.640445	4.35373	0	0.887381	2.70735	0	0.663407	0.709528	0.843746	0	1.23537	2	0	1	0.676303
A0A0B2PAC7	1	0	1	1	0	1	4.1	43.046	366	6.942	0	0	0	0.17611	0	0	0.260884	0	0	0.801001	0	0	0	0	0	0.1557	0.373901	0	0	0	0	0	0	#DIV/0!
I1LJN1	1	0	0	1	0	0	2.3	80.964	742	5.6638	0.351258	0	0	0.261334	0	0	0.245697	0	0	0.967318	0.18496	0	0	0.233792	0	0	0.877827	0.234124	0	0	0.233331	0	0	0.998201
I1KHR5	0	0	1	0	0	1	6.8	19.995	190	6.1383	0	0	0.486833	0	0	0.884595	0	0	1.32518	0.795848	0	0	0.566205	0	0	0.565254	0.999109	0	0	0.493974	0	0	0.5	0.99357
C6SV97	6	7	4	2	3	2	29.4	21.954	204	45.16	25.6116	21.0323	15.9138	35.0825	29.494	15.8612	37.6309	32.5065	17.6493	0.781956	20.7754	20.7834	10.7416	20.5487	23.392	11.765	0.826149	21.5138	23.6137	16.7077	40.3991	30.6666	11.8751	0.460101
I1N2K4	1	0	0	1	0	0	4.6	48.601	438	5.7435	0	0	0	0	0	0	0	0	0	#DIV/0!	0	0	0	0.333979	0	0	0.373901	1.41406	0	0	0.333344	0	0	0.498273
I1KIE4	1	1	1	1	1	1	7	32.186	298	6.176	0.502591	0.502591	0.495425	0.319857	0.324131	0.30827	0	0	0	2.97444e-07	1.06818	1.08495	0.998055	1.00294	1.00294	0.999004	0.141197	0.336002	0.325783	0.306446	0.666656	0.666656	0.5	0.00684433
C6T9Q3	6	7	3	6	7	3	45	17.198	151	56.891	10.1781	13.1742	6.79764	15.13	18.6224	6.86682	10.5023	11.1184	3.29164	0.289972	12.624	14.0464	6.81789	14.6903	15.5382	7.78407	0.671778	10.8261	10.9907	6.48505	16.3998	12.8664	6.02496	0.528985
I1KHT0	0	1	1	0	1	1	5.4	30.579	259	7.1223	0	1.51315	2.467	0	0.593252	2.21496	0	0.981082	3.95557	0.629707	0	3.2792	2.82315	0	0.329947	2.66141	0.477304	0	1.24038	1.7368	0	1.7	2.00002	0.780668
C6SYT6	0	1	1	0	1	1	20.3	7.6418	64	6.1822	0	0.494911	0.975106	0	0.857646	1.67167	0	0.977552	0.898199	0.724251	0	0.696744	0.800195	0	0.66699	1.69371	0.630089	0	1.32208	1.59237	0	1	2.02501	0.96384
I1KSJ8	2	2	2	2	2	2	8.9	38.971	348	52.68	1.01027	1.06054	1.14398	0.35682	0.323895	0.404477	0	0	0.0417383	0.000216032	1.08441	1.05344	1.00224	0.66799	0.734767	0.798524	0.00218338	1.05918	1.09709	1.06191	0.666656	0.733313	0.575001	0.000949815
A0A0B2PB23	11	10	13	0	0	0	26.2	79.475	706	203.24	0.496372	0.593338	2.16669	1.61347	1.35035	2.23779	0.149158	0.636737	1.05939	0.0396618	1.29133	0.842848	2.23642	1.13596	1.03467	1.95809	0.88069	1.12548	0.811342	0.795011	1	1.26666	2.67513	0.237407
I1KSL6	3	5	7	3	5	7	25.1	59.093	545	69.189	3.33472	5.59885	4.09303	4.37697	3.60957	4.06402	3.77151	4.02267	3.07719	0.33623	5.1377	1.93445	3.13698	3.04008	2.66993	3.1249	0.653079	4.63194	3.94121	3.92246	2.76666	3.33344	3.67499	0.0620766
I1LMW7	3	1	3	1	1	1	13.1	32.606	289	13.886	0.550273	0.149722	0.198686	0.598467	0.382002	0.0880397	0.764213	0.555846	0.180645	0.558321	0.564923	0.221572	0.491904	0.233989	0.261272	0.133071	0.123821	1.12584	0.457764	0.430594	0.333344	0.133331	0.200002	0.128344
I1NIP8	1	1	0	1	1	0	7.4	42.481	376	12.935	0.492226	1	0	1.03132	1.00593	0	1.97766	1.02011	0	0.655038	0	0.999101	0	0.66699	1.70638	0	0.486249	1.747	0.625591	0	1	0.666656	0	0.710189
K7N507	1	1	1	1	1	1	1.6	89.181	788	7.3835	0.507209	0	0	0	0.171576	0.339474	0	0.518358	0.931827	0.336422	0	0.701501	0	0	0	0	0.373901	0.329511	0.375272	0.632307	0.333344	0	0.5	0.390657
I1J4S9	5	4	2	5	4	2	30.8	29.769	279	38.566	14.4464	10.6483	5.48233	8.32842	7.30013	4.53663	13.9574	10.2946	7.35693	0.160825	9.47645	5.34095	2.49351	10.6228	5.74265	5.39127	0.604286	10.8478	6.81725	4.29962	9.89991	8.73319	3.54995	0.979998
A0A0B2PB92	2	1	2	2	1	2	6.9	37.128	335	14.619	1.14564	0.502497	0.345223	1.79458	0.330703	0.987261	0	0	0.439833	0.117636	1.03757	0	1.04741	0.233792	0	1.09716	0.629414	2.26021	0	1.14594	1.23331	0	1	0.631564
I1LMV5	0	1	1	0	1	1	6.6	29.545	274	6.494	0	0.497361	1.48117	0	0.687889	1.26536	0	1.55612	2.39579	0.447283	0	0	1.36387	0	0.333979	0.333665	0.646014	0	0.64393	1.82612	0	0.333344	0.250012	0.312028
K7N4Z2	1	1	1	1	1	1	2.4	52.037	466	8.5893	0.253614	0.0502733	0.497887	0	0.0312718	0.142047	0	0.126721	0	0.809565	0	0.141553	0.198935	0	0.0333979	0.665836	0.622509	0.530282	0.506294	1.41136	0	0.0333344	0.375006	0.101559
I1LY10	5	5	5	0	1	1	21.8	39.608	344	71.849	32.8185	30.4679	23.011	31.3208	25.8831	19.4109	36.0456	37.176	27.5199	0.155166	32.6037	28.9386	20.8407	22.8865	26.1084	17.9846	0.288794	28.3159	36.6326	19.3749	31.3663	29.2997	16.9002	0.75453
A0A0B2PBC5	7	8	6	1	1	1	25.4	46.77	413	6.9781	0.507209	0.14975	0.197664	0.347845	0.1682	0.493536	0.141341	0.137883	0.349858	0.340497	0.672808	0.192927	0.434982	0.368087	0.0663051	0.599601	0.69028	0.362001	0.33278	0.782059	0.133331	0.233331	0.250012	0.127844
A0A0B2RDT8	0	0	1	0	0	1	3.5	33.889	313	6.9218	0	0	1.48126	0	0	1.25892	0	0	1.36223	0.958254	0	0	1.85393	0	0	1.33167	0.83025	0	0	2.19162	0	0	0.750012	0.567433
C6THI3	2	1	1	2	1	1	8.3	39.131	362	14.518	5.02497	2.99953	2.95676	3.25459	3.05326	2.90385	5.07301	4.1594	3.92927	0.022364	3.46198	3.01163	2.77044	1.99794	1.32995	1.32473	0.00711827	2.21487	1.50498	1.41566	4.03316	3.3666	2.52499	0.0340028
A0A0B2SDP1	1	1	0	1	1	0	1.2	97.201	867	10.277	0.507209	1.51781	0	0	0.270903	0	0	0.531583	0	0.684722	0	0.535945	0	0.66799	0.33201	0	0.587852	0.707032	0	0	0.666656	1	0	0.44372
I1LBZ3	0	0	1	0	0	1	7.2	17.432	152	5.8494	0	0	0.495425	0	0	0.308475	0	0	0.460372	0.797581	0	0	0.460297	0	0	1	0.649625	0	0	0.617461	0	0	0.250012	0.610589
I1LEK9	0	0	1	0	0	1	3	56.054	496	6.2746	0	0	1.9967	0	0	0.219075	0	0	0.462264	0.6593	0	0	1.51135	0	0	0.665369	0.635429	0	0	0.583411	0	0	0.5	0.918781
A0A0B2RDV8	1	0	1	1	0	1	2.9	50.616	454	6.0892	0.507209	0	0	0	0	0.339474	0	0	0	0.373901	0	0	0	0	0	0	#DIV/0!	0.353499	0	0.321863	0.333344	0	0	0.511569
A0A0B2PBX9	0	1	0	0	1	0	1.3	69.779	613	5.7992	0	14.5943	0	0	18.6264	0	0	19.6639	0	0.97128	0	19.1315	0	0	13.16	0	0.809741	0	3.34058	0	0	12.7998	0	0.514088
I1LXG2	0	1	1	0	1	1	1.8	56.141	503	6.0052	0	18.2586	2.50146	0	10.7208	3.26025	0	20.6394	5.88827	0.577682	0	16.7068	3.23258	0	9.11276	2.02541	0.640383	0	22.1201	2.99369	0	10.7998	2.52499	0.634883
I1LEI9	5	6	5	2	2	2	16.3	62.612	594	92.143	6.02525	7.77704	5.12703	4.54927	5.92455	5.92224	5.97449	10.1176	7.1437	0.158122	7.67213	7.41305	6.03015	5.71107	6.67584	4.55921	0.155875	7.13161	7.95783	5.99339	5.70003	8.3666	3.49998	0.483101
K7LLH9	1	1	1	1	1	1	2.3	76.837	688	6.2081	0.99477	2.51753	0.4853	1.35273	1.29631	0.988587	0.47869	2.00249	0	0.564334	0.387322	3.17179	0.409448	0.333979	0.999031	0.332669	0.464714	0.678694	1.9016	0.307498	0.333344	2	0.250012	0.898391
K7N388	0	0	1	0	0	1	20.4	6.1111	54	8.6642	0	0	0.491895	0	0	0.544238	0	0	0.48874	0.943165	0	0	0.614782	0	0	0.665369	0.958147	0	0	0.19218	0	0	0.5	0.5963
I1MA65	2	2	2	2	2	2	16.8	21.298	191	38.355	3.50631	5.53242	3.46658	3.39328	3.26275	3.58258	1.97503	3.92865	2.11535	0.309334	0.755087	2.51898	2.07075	4.01288	4.71129	2.66045	0.0659462	5.26723	7.43994	7.29797	2.33331	4.66656	2.50012	0.0271364
I1MEY6	1	0	0	1	0	0	2.4	33.12	288	5.1921	0.551781	0	0	0.424987	0	0	0.349888	0	0	0.898078	0.351278	0	0	0.36718	0	0	0.976533	1.07388	0	0	0.433344	0	0	0.609632
I1KV08	6	5	5	2	2	1	21.2	54.387	505	22.275	2.00033	2.73987	0.247703	2.06997	3.47314	0.484128	3.52429	2.04231	0.744569	0.939879	3.88728	2.98652	0.958716	3.14346	3.37668	1	0.9322	2.52798	1.38872	0.767844	1.76666	2.16666	0.250012	0.840613
C6T2G5	3	2	3	0	0	1	50.3	17.406	159	7.0799	0	0	2.47703	0	0	1.54075	0	0	2.47258	0.765092	0	0	2.42465	0	0	2.03039	0.906801	0	0	0.574816	0	0	1.25001	0.649308
I1KV07	2	2	3	0	0	1	8.1	50.3	458	44.578	1.74109	2.49251	1.32901	3.3923	3.03812	1.74232	1.90231	1.44366	1.92246	0.139121	3.1528	3.47817	1.81853	4.48151	2.00197	2.8982	0.743227	2.77129	3.61725	1.9518	2.43331	2.66666	1.17501	0.360736
C6TG38	2	1	1	2	1	1	11.6	19.283	172	12.179	1.00971	0	0.995866	0.326343	0.700735	0.276172	0.47739	1.55721	0.483573	0.350074	0	1.03293	1.00107	1.33498	0.33201	0.331704	0.981468	0.69339	0.611086	0.276929	1.66666	1	0.5	0.217232
Q9ZTB2	0	1	0	0	1	0	3.6	52.632	476	5.3935	0	47.3238	0	0	42.3064	0	0	106.172	0	0.6061	0	35.0476	0	0	57.5921	0	0.754876	0	31.6016	0	0	30.7338	0	0.985237
C6TM21	0	1	0	0	1	0	3.3	39.777	365	5.8868	0	8.72079	0	0	0.258688	0	0	0	0	0.373901	0	0	0	0	0	0	#DIV/0!	0	0	0	0	0.333344	0	0.373901
I1LPJ9	11	10	9	6	6	5	18.5	77.569	744	113.64	21.7579	24.1868	30.4338	14.0969	19.6113	22.2462	22.9726	18.2226	23.6047	0.372808	20.3424	25.8405	16.8699	16.5677	19.1825	17.4627	0.294598	15.5674	15.0917	15.5264	27.2997	26.5665	22.3751	0.0028915
I1LPN9	6	6	5	1	1	1	46.5	12.881	129	12.729	7.13202	6.78995	14.9645	4.84178	4.01786	12.7951	10.8942	10.0629	21.2996	0.207472	11.3786	7.05043	14.8364	5.40063	6.77588	10.024	0.234404	10.7684	10.4419	16.55	8.79982	8.09979	13.4	0.391056
K7KIL0	3	1	1	3	1	1	13.2	25.047	220	40.813	21.4696	17.6249	18.8393	30.4013	19.5031	20.8502	20.0628	12.8207	15.7105	0.14034	17.9297	10.7258	12.5208	32.7102	15.8371	22.8671	0.132719	25.916	19.7224	23.624	40	25.0998	22.6003	0.343447
I1KV10	0	0	1	0	0	1	4.3	23.612	209	5.6804	0	0	1.45539	0	0	2.99433	0	0	1.80321	0.750421	0	0	1.6373	0	0	1.32473	0.8892	0	0	3.15162	0	0	2.52499	0.884203
I1LAW7	1	0	0	1	0	0	4.8	35.694	314	6.2356	0.492508	0	0	1.01166	0	0	0.478305	0	0	0.6585	1.54254	0	0	1.00294	0	0	0.783897	0.640833	0	0	0.666656	0	0	0.979059
I1KZ93	2	1	0	2	1	0	10.2	23.682	206	23.531	7.0849	6.5784	0	8.10076	4.62499	0	3.91048	3.48597	0	0.539825	4.5606	5.06919	0	5.04205	3.70932	0	0.900879	4.00455	3.54537	0	5.40006	3.03331	0	0.890649
A0A0B2PCY4	11	12	12	1	0	0	25.3	104.14	922	52.292	3.96749	1.35026	1.73285	2.72075	1.4114	1.15067	3.17572	1.01653	1.88944	0.753964	2.6381	1.89143	1.37729	1.16701	0.901773	1.16162	0.0767734	3.54817	1.67722	2.09692	2.23331	0.9	1.575	0.27237
I1LIK8	0	1	1	0	1	1	2.1	134.86	1182	12.086	0	0.202035	0	0	0.0594845	0.0333854	0	0.106083	0	0.916227	0	0.106919	0.0427124	0	0.167093	0.0333665	0.790873	0	0	0.127525	0	0.133331	0	0.976403
A0A0B2RHA2	1	1	1	1	1	1	11.4	16.17	140	5.3382	0	0	0	0.338836	0.343364	0.326562	1.00117	1.0226	0.966019	2.77413e-06	1.05215	1.06866	0.983078	0.668959	0.668959	0.666335	0.000152058	0.643996	0.624409	0.587348	0.333344	0.333344	0.250012	0.000639487
I1LIG5	2	0	1	2	0	1	4.5	68.38	606	21.938	0.69346	0	0.392769	1.14456	0	0.485422	1.25959	0	0.282996	0.956813	1.35946	0	0.303662	1.13556	0	0.432286	0.954956	0.66067	0	0.272192	1.13331	0	0.375006	0.644078
I1LEU9	1	1	1	1	1	1	3.8	44.03	390	9.0701	0.999906	0.492226	0.49027	0.999574	1.04509	0.654228	0.499805	0.511597	0.229608	0.0343152	0.439833	0	0	0.668459	0	0.666833	0.325411	0.323464	0.327732	0.315402	0.5	0.666656	0.125001	0.535932
K7N2X5	1	1	2	1	1	2	9.2	42.302	369	11.899	0.507209	0.507209	1.98611	0	0	0.931666	0	0	0.943381	0.993374	0	0	0.904449	0.33498	0.33498	1.66338	0.424175	0.353499	0.342748	1.23435	0	0	1.25001	0.679902
K7LAT3	1	2	1	1	2	1	18.3	26.277	235	25.712	0.251338	1.99948	0	0.156466	2.22652	0.336664	0.238074	3.11388	0.482352	0.759594	0.526568	1.95877	0.213095	1.07043	3.21193	0.499019	0.519817	0.576644	1.95808	0.302449	0.5	1.33331	0.375006	0.742018
I1LFN9	4	3	2	4	3	2	27.1	13.469	118	109.05	5.48106	2.49736	1.97139	6.76395	3.0514	2.23974	7.61731	4.53213	2.30923	0.719145	8.62243	5.22233	5.42329	4.69441	3.36731	2.35811	0.0846177	6.0607	3.85879	3.01668	10.0998	5.40006	2.77507	0.487011
Q6S9W0	3	3	3	3	3	3	15	36.603	340	41.834	3.26446	2.50278	2.47708	2.57914	3.01791	2.87816	3.17241	5.90549	2.75082	0.325066	6.10096	6.13225	9.29297	4.34083	5.37718	3.65553	0.0810965	7.00672	8.28435	9.06897	4.70003	5.3666	4.27509	0.00797074
I1LEX5	3	3	3	1	1	1	17.9	42.914	408	8.8857	2.53237	0.502639	1.241	0.260394	0.319215	1.61705	0.95697	1.91488	2.10788	0.177769	2.13906	0.904271	1.35395	1.33692	0.433801	2.16289	0.814261	1.3162	0.846422	2.31696	1	0.566656	1.50002	0.40857
I1JNK9	8	7	6	1	1	1	34.2	41.652	377	8.7162	4.01512	2.50207	3.44768	2.93363	2.37234	3.51218	3.95527	5.74092	4.31614	0.0530326	2.32423	2.46252	3.67698	3.36637	3.70338	7.05851	0.206735	3.37979	2.51073	2.98729	5.73319	5.03316	3.80003	0.0374339
C6SVI5	2	1	1	2	1	1	31	15.174	142	63.094	7.7483	4.51729	2.21132	5.02653	2.07114	3.76127	6.58879	6.78201	2.9431	0.295992	8.04059	7.83381	4.79864	5.07706	3.0443	1.99754	0.0638451	2.57925	3.18099	3.14771	5.03316	3.33344	1.25001	0.842056
I1JND9	0	1	0	0	1	0	2.4	82.359	750	6.4919	0	2.50796	0	0	1.96339	0	0	2.06851	0	0.972362	0	3.72465	0	0	1.67093	0	0.641345	0	0.852939	0	0	1.33331	0	0.776642
I1LSZ2	1	1	2	1	1	2	3.8	89.829	807	15.514	0.403892	0.802441	0.495332	0.682849	0.635043	1.31963	0.310777	0.735029	0.500904	0.223246	0.508873	0.097024	1.01221	0.434176	0.702066	1.33167	0.492292	0.307572	1.07361	0.321322	0.648265	0.786859	1	0.421564
I1JNI5	0	1	0	0	1	0	1.9	56.74	519	6.1242	0	2.5735	0	0	0.931171	0	0	0.464976	0	0.677403	0	0.416387	0	0	1.00197	0	0.618054	0	1.00144	0	0	1	0	0.999238
I1JNK3	4	1	3	3	1	2	20	31.14	295	54.542	7.05569	2.55324	5.98393	6.59853	2.34008	4.45044	9.01577	5.74191	6.41524	0.17666	12.0245	4.79501	5.2176	7.7791	3.34949	3.35316	0.414487	6.44721	2.47093	2.55895	8.76666	11.4667	4.27509	0.153901
Q84XV9	1	1	0	1	1	0	1.9	143.52	1313	13.357	1.01008	1.51183	0	0.300197	0.687889	0	0	0	0	0.173438	0	1.11724	0	0.668959	0.668959	0	0.873657	1.06004	0.307265	0	0.333344	0.333344	0	0.522841
A0A0B2SFJ2	1	0	1	1	0	1	0.8	114.97	1013	5.4119	1.50763	0	0.980679	0.966916	0	1.29706	1.47849	0	1.44767	0.741403	0.951392	0	0.870362	1.33692	0	1.32962	0.628811	1.34025	0	0.899384	1	0	1.27502	0.984
K7LUY6	0	0	1	0	0	1	9.8	15.526	132	6.2296	0	0	14.9728	0	0	11.9032	0	0	23.3023	0.685578	0	0	28.8242	0	0	15.049	0.693616	0	0	11.4666	0	0	25.3005	0.644604
I1JM69	2	2	4	0	0	1	26.8	24.827	220	5.2847	0	0	0	0	0	1.35294	0	0	0	0.373901	0	0	0.375064	0	0	0.331704	0.935151	0	0	0.308009	0	0	0.5	0.760114
A0A0B2PE44	0	0	1	0	0	1	1.6	47.775	435	5.4185	0	0	18.9058	0	0	19.767	0	0	28.8904	0.807248	0	0	24.9706	0	0	18.3402	0.841009	0	0	14.4974	0	0	19.8001	0.839494
I1L8G3	3	4	5	0	0	0	17.3	45.346	422	5.454	0	1.99948	0	0	2.04757	0	0	3.16295	0	0.781943	0	1.9953	0	0	2.70826	0	0.842512	0	1.22204	0	0	1.7	0	0.830618
C6TD38	2	2	1	2	2	1	26.1	21.998	207	54.953	1.99439	4.03072	0.495332	2.3733	1.88631	0.640684	2.59828	0.954533	0	0.650111	1.94556	3.53679	1.01255	2.36837	2.34086	0.666335	0.707973	1.62759	4.69265	0.966732	3.3666	2	0.250012	0.722286
C6TL24	0	1	0	0	1	0	8.6	21.443	198	5.6515	0	1.50792	0	0	0.957428	0	0	1.50948	0	0.772861	0	2.7311	0	0	2.37437	0	0.926219	0	1.24345	0	0	1.33331	0	0.963052
I1JXE8	2	1	1	1	1	1	4.5	77.908	705	8.9526	0.450763	0.1	0.0985834	0.394458	0.100612	0.0949819	0.293507	0.153325	0.046302	0.804375	0.39184	0.0982186	0.14425	0.367493	0.100294	0.0332669	0.76181	0.296405	0.0955559	0.0584433	0.333344	0.0666656	0.0250012	0.947856
I1J702	0	2	1	0	1	0	10.4	42.789	386	19.036	0	0.652233	0.975431	0	0.84377	1.65033	0	1.50009	1.9086	0.70548	0	1.14425	2.42426	0	0.935161	1.6947	0.732839	0	1.46569	1.51348	0	0.933313	1.77502	0.90546
A0A0B2PFQ9	0	0	1	0	0	1	2.2	90.78	805	5.5571	0	0	1.49138	0	0	0.577576	0	0	0.967147	0.746894	0	0	2.00092	0	0	0.661352	0.559549	0	0	0.553839	0	0	1.52501	0.581702
I1K5R4	0	0	1	0	0	1	2.9	40.627	379	6.2882	0	0	0.490549	0	0	0.635286	0	0	0.924359	0.809332	0	0	1.44308	0	0	0.665369	0.650178	0	0	1.21782	0	0	0.5	0.614552
A0A0B2PEJ9	1	1	1	1	1	1	4.1	47.63	458	36.38	0	0	0	0	0.213029	0.271573	0	0.209029	0	0.44294	0.213744	0.0888889	0	0.334761	0.0664051	0.166827	0.425759	0.204995	0.0599425	0.257491	0.0666656	0.2	0	0.364193
I1JVU2	3	1	0	1	1	0	21.3	23.868	207	8.7214	0	0.49232	0	0.6913	1.03945	0	1.54571	0.512094	0	0.851934	1.03393	0.445412	0	0.66799	0	0	0.508702	0.275587	0.313585	0	0.666656	0.333344	0	0.561099
I1MHH1	2	1	2	1	1	1	10.4	39.23	366	15.052	3.54778	1.4919	1.46059	3.67728	2.07455	2.64662	4.42411	0.931365	1.80297	0.73736	3.90143	1.95644	2.24658	2.70432	0.997937	1.69772	0.313441	5.08073	2.00105	3.13238	3.03331	2.36666	1	0.304489
A0A0B2PEP7	10	8	8	5	4	4	63.4	11.141	101	244.99	60.7426	75.7774	116.181	57.2655	63.7633	91.8218	78.8113	105.566	139.591	0.145627	147.786	176.382	289.069	67.9026	77.6753	111.646	0.0581691	158.551	203.476	353.208	112.266	115.465	143.776	0.127346
A0A0B2PET6	1	1	1	1	1	1	2.4	61.212	549	13.355	0.351267	0.552818	0.346277	0.260538	0.357936	0.249843	0	0.206772	0.232637	0.153285	0.247385	0.460461	0.326754	0.133595	0.267387	0.399714	0.474287	0.102666	0.253613	0.27313	0.299997	0.2	0.175001	0.829264
C6T1E0	2	3	2	0	1	0	44.4	10.113	90	5.8266	0	1.50773	0	0	0.97283	0	0	0.954533	0	0.989932	0	1.51803	0	0	1.33595	0	0.932584	0	1.63917	0	0	1.33331	0	0.891907
I1KEA0	6	4	6	3	2	3	23.9	37.858	343	137.05	5.11873	3.90798	8.8426	7.54782	7.07905	10.8851	4.58382	4.53342	9.43381	0.314524	8.91959	8.3032	10.7143	7.4796	6.71523	10.8037	0.535965	6.79452	6.29904	10.3026	8	6.03316	10.2501	0.874218
M4QS19	1	1	1	1	1	1	3.8	53.601	478	14.705	0.201512	0.152167	0.39758	0.0947687	0	0.162299	0.150054	0	0.193298	0.721367	0.149482	0	0	0.16719	0.100197	0.0996076	0.25523	0.16751	0.102827	0.123699	0.1	0.1	0.200002	0.961184
K7LZ24	1	0	0	1	0	0	1.7	66.11	597	5.4652	0.584715	0	0	1.64741	0	0	0.205345	0	0	0.434061	9.33854	0	0	0.266602	0	0	0.386508	0	0	0	0.466656	0	0	0.373901
I1LJL9	0	1	0	0	1	0	9	21.264	200	6.1317	0	0.502686	0	0	0.317113	0	0	0.489537	0	0.782236	0	1.06967	0	0	0.33498	0	0.547962	0	0.638275	0	0	0	0	0.373901
I1LLK0	0	1	1	0	1	1	12	18.166	158	5.7837	0	0	0.497933	0	0	0.138088	0	0.143883	0.240274	0.382178	0	0.158616	0.500559	0	0.334667	0.83365	0.581903	0	0.231153	0.138503	0	0.1	0.125001	0.566396
I1NDC6	2	3	3	2	3	3	32.3	17.029	155	21.685	3.01508	10.13	5.9895	1.94402	8.08119	5.41744	1.82817	9.81878	5.65719	0.841692	6.27583	10.6158	6.54656	1.00097	4.83915	3.02248	0.0531881	4.72222	7.96326	6.75763	2.33331	6.10009	3.77493	0.171298
A0A0B2PFI9	3	4	5	0	1	1	21.1	46.079	421	15.775	0	1.48676	3.50783	0	2.43153	2.83004	0	1.5337	3.75859	0.994533	0	1.9741	3.69404	0	1.33595	1.66338	0.493638	0	0.921693	4.0018	0	1.33331	1.25001	0.576443
I1K3Y4	1	1	1	1	1	1	4.9	26.074	243	27.895	2.50744	1	0.990804	1.97167	1.00636	0.616723	1.9319	1.51013	1.44922	0.372121	0.984647	0.964954	0.936737	2.00588	1.33792	0.664373	0.389195	2.42088	1.29949	0.898302	1.33331	0.666656	0.750012	0.282119
K7KH56	1	1	0	1	1	0	2.9	46.419	418	5.6241	0.999906	0.999812	0	1.00023	1.01861	0	0.433358	1.0215	0	0.69643	0.38892	0	0	1.00097	0.66699	0	0.255494	1.3875	0.657284	0	1.33331	1	0	0.87346
K7N0R1	1	1	1	1	1	1	4	33.385	300	6.4372	1.00514	1.00514	0.990804	0.640134	0.648686	0.616944	0	0	0	2.97444e-07	0.984699	1.00016	0.920058	0.33301	0.33301	0.331704	1.31833e-05	1.38019	1.33821	1.25878	0.666656	0.666656	0.5	0.000412281
A0A0B2PFN4	1	0	0	1	0	0	5	40.622	361	5.3561	168.54	0	0	133.278	0	0	341.092	0	0	0.600722	167.843	0	0	113.315	0	0	0.80105	173.656	0	0	104.099	0	0	0.748485
K7L636	1	0	0	1	0	0	3	42.936	371	5.1769	0.750848	0	0	0.685895	0	0	1.26743	0	0	0.707201	1.18673	0	0	0.500797	0	0	0.622569	0.560927	0	0	0.566656	0	0	0.99461
I1K3Y5	1	0	0	1	0	0	7.1	16.075	140	5.4604	1.24067	0	0	1.88293	0	0	2.30861	0	0	0.893287	2.01369	0	0	0.830931	0	0	0.616003	0.573547	0	0	2.19997	0	0	0.513911
A0A0B2PFW0	3	3	1	3	3	1	6.5	68.714	600	22.11	3.0098	0.979127	0	3.00979	2.45848	0.333223	1.3657	2.06632	0.230848	0.505459	0.407203	1.938	0.474792	2.00088	2.33595	0.333167	0.481551	3.86846	1.93722	0.600992	3.03331	2.99997	0.125001	0.954116
C6TJZ9	4	4	4	1	1	1	15.9	38.756	358	12.699	2.01541	5.55268	6.85848	0.926723	5.40904	9.50009	1.97737	6.16352	8.26715	0.95374	2.05532	3.76604	5.08631	1.70235	3.37231	4.68969	0.772442	1.67876	4.20128	5.76349	2.03331	3.70003	5.04997	0.855389
C6SXK8	0	1	0	0	1	0	17.4	12.953	121	7.2927	0	0.502497	0	0	0.330703	0	0	1.04219	0	0.550722	0	0	0	0	1.33792	0	0.373901	0	0.315128	0	0	0.666656	0	0.658434
I1KSN3	3	0	1	3	0	1	5.7	77.067	707	17.934	3.53303	0	0.980679	1.20853	0	1.29769	1.88702	0	2.44126	0.514004	1.44455	0	0.821833	2.67287	0	1.33267	0.545031	3.11516	0	1.87474	2.33331	0	0.5	0.565859
A0A0B2PFY3	1	1	2	1	1	1	27.5	11.921	120	56.206	4.54782	6.56851	10.9814	4.66981	6.36272	7.9522	7.12909	9.3748	7.79184	0.201177	4.89794	8.80854	6.81206	5.07081	5.71232	7.34998	0.578632	4.26486	4.64153	5.39985	7.06663	6.03316	6.05006	0.0277831
A0A0B2PG01	1	0	0	1	0	0	3.9	23.007	205	6.124	0.152167	0	0	0	0	0	0.156128	0	0	0.373901	0.167161	0	0	0.1	0	0	0.747619	0	0	0	0.166666	0	0	0.373901
C6TBC1	2	1	2	2	1	2	19	23.293	205	16.097	0.64771	0.251286	3.71734	0.80359	0.162042	2.36119	1.00136	0.0510304	2.18505	0.975136	0.659329	0.260403	2.97763	0.431144	0.200394	3.09625	0.966299	0.833037	0.127236	2.61857	1.46666	0.2	1.725	0.946784
I1JV02	1	2	3	1	2	3	10.1	61.042	557	37.935	1.49171	1.25382	3.20143	2.06103	0.991818	3.26088	1.47289	1.30673	3.08325	0.8707	0.841166	1.06692	0.49594	3.71213	1.50195	2.52054	0.0545096	1.34216	0.321981	2.80054	2.03331	1.83331	3.89997	0.322014
K7LYW3	1	0	0	1	0	0	2.9	57.498	510	5.4328	0.994864	0	0	1.34558	0	0	2.04249	0	0	0.789841	0.94879	0	0	2.37034	0	0	0.60736	0.617207	0	0	2.69997	0	0	0.493879
I1JV52	0	0	1	0	0	1	5.3	30.949	283	6.0939	0	0	2.53699	0	0	0.872062	0	0	1.42789	0.75641	0	0	1.41517	0	0	0.998038	0.821491	0	0	1.20532	0	0	0.750012	0.764475
I1JW44	3	2	1	3	2	1	8	46.958	439	50.012	6.31549	3.64936	1.18406	5.18508	4.76839	1.4086	8.3786	7.86188	2.9647	0.280857	4.29264	5.80452	1.93562	3.9366	4.70785	1.79625	0.728165	5.2043	3.40799	1.53467	5.46669	5.16672	1.40001	0.727722
I1MWP7	1	3	2	1	3	2	33.6	14.491	122	29.913	1.64743	4.74086	6.95509	1.81643	5.75625	6.37306	1.17981	6.52895	5.5966	0.926755	2.82462	7.85707	8.08218	1.16651	5.73858	6.58549	0.505155	3.6177	12.5275	15.8966	2	7.79982	5.37512	0.235511
K7K9H0	1	1	0	1	1	0	8	20.976	187	8.7831	0.847814	0.502591	0	0.993842	0.32424	0	0.483124	0.233992	0	0.570043	1.50617	0.508828	0	0.701973	0	0	0.431161	1.4197	0.491374	0	0.5	0.333344	0	0.461431
I1NG02	1	1	1	1	1	1	11.7	24.435	213	7.8759	0	0.0502591	0.2	0.0704435	0.0324343	0	0	0.10228	0	0.996233	0	0.0500703	0	0	0.033301	0.06673	0.549159	0.0705813	0.0642492	0.0644838	0	0.0666656	0	0.118644
A0A0B2RRR1	3	2	2	3	2	2	8.6	40.909	373	56.73	3.49793	2.00057	5.99972	3.6193	1.9749	3.38306	3.8915	4.18361	5.79386	0.105777	5.90008	4.9029	6.3185	4.21171	1.32691	4.35898	0.0881459	4.32187	1.10326	3.5405	2.99997	4.40006	3.02492	0.674079
K7M1B8	1	0	0	1	0	0	2.8	43.082	396	5.3878	0.502544	0	0	0.320394	0	0	0.183747	0	0	0.730159	0.467021	0	0	0.669459	0	0	0.81634	1.21616	0	0	0.166666	0	0	0.440756
K7N354	0	0	1	0	0	1	15.8	10.638	95	5.6612	0	0	2.50123	0	0	3.27319	0	0	1.4494	0.637241	0	0	2.24265	0	0	1.32769	0.743245	0	0	0.85154	0	0	1.77502	0.663438
I1LTL9	11	12	11	0	1	0	26	89.787	807	53.606	3.7704	7.55136	5.70851	7.59139	11.0518	6.80273	4.01392	4.88682	4.34648	0.0377128	5.41816	6.52606	5.53416	4.84509	6.51421	6.35288	0.908567	4.85798	7.46294	6.37055	4.10009	6	5.07507	0.277566
I1LEI7	1	1	1	1	1	1	5.3	39.364	342	6.6049	0.492273	0	0.985741	1.0264	0.343364	0.956891	0	0	0	0.023301	0.387343	1.06803	0.902699	1.33792	1.00294	0.331704	0.785321	1.3994	0.651022	0.936349	0.666656	0.666656	0.5	0.162699
A0A0B2PGZ8	0	2	1	0	2	1	4.2	66.492	593	12.448	0	1.49713	0	0	1.70895	0	0	0.93032	0.482446	0.883029	0	3.18638	0	0	2.70835	0.331704	0.973151	0	1.98064	0.309932	0	1.66666	0.5	0.960748
I1M261	5	7	6	1	1	1	19.5	56.728	513	76.509	31.7254	31.5308	30.7162	37.0349	29.889	32.4762	30.6717	24.7908	26.7553	0.102212	22.6646	26.7238	25.1296	19.5242	23.6015	26.3214	0.503366	26.9075	26.4316	32.2585	25.8999	27.4332	18.3252	0.241074
A0A0B2PH41	0	0	1	0	0	1	1.6	79.351	699	5.2894	0	0	0.985741	0	0	0.956891	0	0	1.44922	0.790865	0	0	0.903525	0	0	0.660356	0.838618	0	0	0.898843	0	0	1.77502	0.682419
I1JBN4	0	1	2	0	1	2	14.5	26.016	234	37.62	0	0	2.4827	0	0.708204	1.1603	0	0.466587	0	0.277139	0	0.445734	5.52638	0	0.33301	1.33071	0.473532	0	1.00083	3.07498	0	0.666656	1	0.446434
K7MAH3	1	1	0	1	1	0	0.4	181.6	1620	9.7531	0.843196	0.850405	0	1.31299	0.826177	0	0.859716	0.934099	0	0.82458	1.3554	1.71366	0	0.834777	0.802076	0	0.463061	0.388658	0.331214	0	0.9	0.633344	0	0.40725
I1JBG1	0	1	0	0	1	0	4.3	35.435	324	6.3812	0	1.00495	0	0	0.6614	0	0	2.69794	0	0.504122	0	0	0	0	1.00294	0	0.373901	0	0.27155	0	0	0.666656	0	0.612286
I1N6A6	2	2	2	0	0	1	8.1	53.143	480	6.4195	0	0	1.98639	0	0	0.913545	0	0	1.42677	0.777042	0	0	0.366443	0	0	0.994021	0.585459	0	0	1.23934	0	0	1.77502	0.816748
I1MMM9	1	1	1	1	1	1	3	51.979	467	36.718	1.50754	0.471165	1.97645	0.97255	1.05157	2.24618	0.49927	0.978845	1.82632	0.599839	1.06818	1.51411	2.32716	0.669928	0	1.66241	0.230225	0.67474	1.63853	2.77521	0.333344	0.666656	1.50002	0.284741
A0A0B2PHG6	0	0	1	0	0	1	4.2	56.417	498	7.4052	0	0	1.48604	0	0	0.938138	0	0	0.986544	0.97334	0	0	0.412487	0	0	0.665369	0.762857	0	0	0.28195	0	0	0.5	0.723353
I1KCQ0	0	1	0	0	1	0	14.7	13.299	116	6.0403	0	2.01008	0	0	1.31055	0	0	1.55403	0	0.910439	0	0.966011	0	0	1.66887	0	0.733939	0	0.612268	0	0	2.03331	0	0.540011
C6TFY7	4	2	3	1	1	1	44.3	10.604	97	57.917	20.1814	28.8395	16.9133	21.3057	22.6954	13.19	27.2211	37.6364	20.6857	0.176042	32.1072	53.3566	24.1872	18.8711	17.5118	10.3824	0.0825686	36.0452	41.7796	26.7399	18.5333	13.7667	7.05015	0.0168281
I1N8M5	1	4	3	1	4	3	22.9	21.927	201	71.304	8.08189	19.1232	28.9601	5.80615	7.01034	16.0869	9.31805	18.3877	29.8791	0.231127	12.0234	23.891	34.0015	3.7112	7.25263	14.9158	0.109694	18.6012	22.4706	50.9722	4	6.49985	8.67499	0.0777299
I1LWR7	5	5	6	0	0	0	39.2	15.879	143	7.0885	0	3.52295	0.970136	0	1.92614	2.00407	0	4.11564	0.484137	0.885495	0	2.48493	1.35541	0	3.37325	0.330707	0.973609	0	2.93003	0.262579	0	3.3666	0.750012	0.834873
K7MPU1	0	1	0	0	1	0	3.3	62.834	579	5.7225	0	0	0	0	0.249851	0	0	0.357521	0	0.817175	0	0	0	0	0.233498	0	0.373901	0	0.23023	0	0	0.333344	0	0.81164
K7KF32	4	6	4	1	3	2	26.1	38.075	341	81	3.25415	6.61562	7.42	3.18933	6.19143	5.36061	4.75647	7.0843	7.04694	0.306668	6.73901	9.12306	5.38682	4.10698	8.41967	5.98698	0.611788	4.25827	7.02364	7.43651	4.83328	7.93337	4.77502	0.799278
K7MY28	1	0	0	1	0	0	1.2	175.15	1524	6.6414	0.2	0	0	0.198572	0	0	0.247965	0	0	0.88397	0.193375	0	0	0.200097	0	0	0.981885	0.19854	0	0	0.299997	0	0	0.791915
[truncated: 1,920 more rows]

## Sheet: S3
Additional files 12 S3. All the identified proteins in leaves between the stressed and control in soybean cv. Ningzhen No. 1
[truncated: 4,251 more rows]

[truncated: 6 more sheets: S4, S5, S6, S7, S8, S9]
