# Supplementary material for: Quantitative proteomic, physiological and biochemical analysis of cotyledon, embryo, leaf and pod reveals the effects of high temperature and humidity stress on seed vigor formation in soybean
Source: BMC Plant Biol. 2020 Mar 26;20:127. doi: 10.1186/s12870-020-02335-1 (PMC7098090; doi:10.1186/s12870-020-02335-1)
Supplement: Supplementary file 13 — Additional file 13 : Table S13. Sequences of primers used in this study [file 12870_2020_2335_MOESM13_ESM.xls]

## Sheet: Sheet1
Additional files 13: Table S13. Sequences of primers used in this study
Name	Sequence ( 5’- 3’)
POD-F	GCAAATCAAAACCTTCCAGC
POD-R	TGAGAGTGTAACTAAATCAAGGGTG
sHSP-F	CTTCATTAGCACTACTATCACAAAAA
sHSP-R	ATGGAAGTTCTGCGTGGC
LPX-F	AACAGTTACAGACCCGAATA
LPX-R	TTCCACCTTCATACAAGTCA
SAM-F	CACAAAATAGAAGCGATTGATGAG
SAM-R	TCCTTTGGTTTGGTATTTGACAG
SOD-F	CCATAACGCTTTCACGCTCC
SOD-R	ACACCCATTTGTCGTATCACCA
ANN-F	ATTATAGCAATACTGGGTCACAG
ANN-R	CACCAAAACAGCATCACG
SCaM-F	TGGCACCATTGACTTCCC
SCaM-R	GAACCCATTCTGGTCCTTGT
DHD-F	TGAGAAGCAAACCGACGAA
DHD-R	CGTAGGCATTGGTGGTATCAT
Actin-F	CCTCAACCCAAAGGTCAACAG
Actin-R	GACCAGCGAGATCCAAACGAA
